# Supplementary material for: Spontaneous EBV-Reactivation during B Cell Differentiation as a Model for Polymorphic EBV-Driven Lymphoproliferation
Source: Cancers (Basel). 2023 Jun 7;15(12):3083. doi: 10.3390/cancers15123083 (PMC10296496; doi:10.3390/cancers15123083)
Supplement: Supplementary file 1 [file cancers-15-03083-s001.zip]

Archive with 39 entries (36 files):
- EBV_Cancers_SupplementalData/
- __MACOSX/._EBV_Cancers_SupplementalData
- EBV_Cancers_SupplementalData/.DS_Store
- __MACOSX/EBV_Cancers_SupplementalData/._.DS_Store
- EBV_Cancers_SupplementalData/Supplemental Figures/
- EBV_Cancers_SupplementalData/Supplemental Tables/
- __MACOSX/EBV_Cancers_SupplementalData/._Supplemental Tables
- EBV_Cancers_SupplementalData/Supplemental Figures/Supplemental Figure 9_L.pdf
- __MACOSX/EBV_Cancers_SupplementalData/Supplemental Figures/._Supplemental Figure 9_L.pdf
- EBV_Cancers_SupplementalData/Supplemental Figures/Supplemental Figure 8_L.pdf
- __MACOSX/EBV_Cancers_SupplementalData/Supplemental Figures/._Supplemental Figure 8_L.pdf
- EBV_Cancers_SupplementalData/Supplemental Figures/Supplemental Figure 2_L.pptx
- __MACOSX/EBV_Cancers_SupplementalData/Supplemental Figures/._Supplemental Figure 2_L.pptx
- EBV_Cancers_SupplementalData/Supplemental Figures/Supplemental Figure 6_L.pdf
- __MACOSX/EBV_Cancers_SupplementalData/Supplemental Figures/._Supplemental Figure 6_L.pdf
- EBV_Cancers_SupplementalData/Supplemental Figures/Supplemental Figure 5_L.pptx
- __MACOSX/EBV_Cancers_SupplementalData/Supplemental Figures/._Supplemental Figure 5_L.pptx
- EBV_Cancers_SupplementalData/Supplemental Figures/Supplemental Figure 4_L.pdf
- __MACOSX/EBV_Cancers_SupplementalData/Supplemental Figures/._Supplemental Figure 4_L.pdf
- EBV_Cancers_SupplementalData/Supplemental Figures/Supplemental Figure 1_L.pptx
- __MACOSX/EBV_Cancers_SupplementalData/Supplemental Figures/._Supplemental Figure 1_L.pptx
- EBV_Cancers_SupplementalData/Supplemental Figures/Supplemental Figure 3_L.pptx
- __MACOSX/EBV_Cancers_SupplementalData/Supplemental Figures/._Supplemental Figure 3_L.pptx
- EBV_Cancers_SupplementalData/Supplemental Figures/Supplemental Figure 7_L.pdf
- __MACOSX/EBV_Cancers_SupplementalData/Supplemental Figures/._Supplemental Figure 7_L.pdf
- EBV_Cancers_SupplementalData/Supplemental Figures/Supplemental Figure 10.pptx
- __MACOSX/EBV_Cancers_SupplementalData/Supplemental Figures/._Supplemental Figure 10.pptx
- EBV_Cancers_SupplementalData/Supplemental Tables/Supplemental Table 5_ALL_DN_EBV_Clst_GeneSignatureEnrichment_V0.1.xlsx
- __MACOSX/EBV_Cancers_SupplementalData/Supplemental Tables/._Supplemental Table 5_ALL_DN_EBV_Clst_GeneSignatureEnrichment_V0.1.xlsx
- EBV_Cancers_SupplementalData/Supplemental Tables/.DS_Store
- __MACOSX/EBV_Cancers_SupplementalData/Supplemental Tables/._.DS_Store
- EBV_Cancers_SupplementalData/Supplemental Tables/Supplemental Table 1_BD_Rhaposody_Panel.xlsx
- __MACOSX/EBV_Cancers_SupplementalData/Supplemental Tables/._Supplemental Table 1_BD_Rhaposody_Panel.xlsx
- EBV_Cancers_SupplementalData/Supplemental Tables/Supplemental Table 3_E1&E2_EBV_Clst_GeneSignatureEnrichment_V0.1.xlsx
- __MACOSX/EBV_Cancers_SupplementalData/Supplemental Tables/._Supplemental Table 3_E1&E2_EBV_Clst_GeneSignatureEnrichment_V0.1.xlsx
- EBV_Cancers_SupplementalData/Supplemental Tables/Supplemental Table 4 AllDN_EBV_Cluster_MarkerGenes_V0.1.xlsx
- __MACOSX/EBV_Cancers_SupplementalData/Supplemental Tables/._Supplemental Table 4 AllDN_EBV_Cluster_MarkerGenes_V0.1.xlsx
- EBV_Cancers_SupplementalData/Supplemental Tables/Supplemental Table 2_ E1&E2_EBV_Cluster_MarkerGenes_FDR0.1_V0.1.xlsx
- __MACOSX/EBV_Cancers_SupplementalData/Supplemental Tables/._Supplemental Table 2_ E1&E2_EBV_Cluster_MarkerGenes_FDR0.1_V0.1.xlsx
