# Supplementary material for: Spontaneous EBV-Reactivation during B Cell Differentiation as a Model for Polymorphic EBV-Driven Lymphoproliferation
Source: Cancers (Basel). 2023 Jun 7;15(12):3083. doi: 10.3390/cancers15123083 (PMC10296496; doi:10.3390/cancers15123083)
Supplement: Supplementary file 1 [file cancers-15-03083-s001.zip › EBV_Cancers_SupplementalData/Supplemental Tables/Supplemental Table 5_ALL_DN_EBV_Clst_GeneSignatureEnrichment_V0.1.xlsx]

## Sheet: DN1_EBV_C1
Gene Signature	GeneSet	Overlapping	GeneSetSize	DiffExpGenes	randomAvg	randomSD	%Overlap	Enriched	Zscore	probability	FDR	EnrichedGenes
ASC_plasma_cell_high (PMID:27525369)	SignatureDB	34	62	90	9.08795	2.64274	54.8387	1	7.95737	1.7573e-15	3.11217e-11	APOBEC3G|AQP3|ASNS|BST2|CCNC|COMMD3|CYTOR|DNAJB11|DNAJC3|EDEM2|FKBP11|GGH|LGALS1|MANEA|NDUFAB1|NME1|PDIA4|PDIA6|PGAM1|PRDM1|PSMB4|PSMD14|RPN1|RPN2|SRGN|SSR3|STT3A|STT3B|TENT5C|TNFRSF17|TXNDC12|TXNDC5|UBE2J1|XBP1
BcellDiff_upPC	LEEDS_GOLD	44	105	90	15.3909	3.30249	41.9048	1	7.72695	1.1015e-14	9.75376e-11	ASNS|ATF4|ATF5|ATRAID|BST2|CADM1|CD27|CD44|CD63|CD79A|CDKN1A|CHST15|COMMD3|CYBA|CYTOR|DERL3|DRAM1|EDEM2|FKBP11|ITGA6|LARP4|LMO4|MARCKS|MLEC|MZB1|NDUFAB1|NT5DC2|PCYOX1|PDIA4|PECAM1|PHGDH|PRDM1|RPN1|SDC1|SEC24A|SEL1L3|SRGN|SRM|ST6GAL1|TENT5C|TNFRSF17|UBE2J1|VSIR|XBP1
GSE22886_NAIVE_BCELL_VS_BM_PLASMA_CELL_DN	MSigDB_C7	21	28	90	4.10423	1.82985	75	1	7.36411	1.78328e-13	1.05273e-09	ATF5|CD27|CDKN1A|COMMD3|DNAJC3|ITGA6|LGALS1|MANEA|MZB1|NME1|NT5DC2|PDIA4|RPN1|SDC1|SEC24A|SRGN|SRM|SSR3|STT3A|TNFRSF17|XBP1
Holmes (PMID:32603407)_PBL-b UP_Log2FCgt1.5	PAPER	25	43	90	6.30293	2.23841	58.1395	1	6.9176	4.59373e-12	2.03387e-08	BST2|CD44|CD63|CYTOR|DERL3|DNAJB11|DNAJC3|EDEM2|FKBP11|MLEC|MZB1|PDIA4|PDIA6|PRDM1|RPN1|RPN2|SEC24A|SRGN|SRM|SSR3|ST6GAL1|TMED10|TXNDC5|VSIR|XBP1
Holmes (PMID:32603407)_PBL-a UP_Log2FCgt1.5	PAPER	28	56	90	8.20847	2.52522	50	1	6.66548	2.63809e-11	9.34411e-08	BST2|CCNC|CD63|COMMD3|CYTOR|DERL3|DNAJB11|DNAJC3|EDEM2|FKBP11|LMO4|MLEC|MZB1|NDUFAB1|NME1|PDIA4|PDIA6|PRDM1|RPN1|RPN2|SRGN|SRM|SSR3|ST6GAL1|TMED10|TNFRSF17|TXNDC5|XBP1
PASQUALUCCI_LYMPHOMA_BY_GC_STAGE_UP	MSigDB_C2	19	29	90	4.25081	1.86065	65.5172	1	6.40919	1.46298e-10	4.31823e-07	ASNS|CCND2|CD44|EDEM2|FKBP11|IL6ST|PDIA4|PDIA6|PRDM1|RPN1|SDC1|SEC24A|SSR3|STT3A|TENT5C|TMED10|TNFRSF17|UBE2J1|XBP1
RNAseq_ER-Merged__Day7_UP.BCR.SIK1_BCR.Exon1A	LEEDS	45	137	90	20.0814	3.65181	32.8467	1	6.33687	2.34477e-10	5.93227e-07	ASNS|ATF4|ATF5|ATRAID|BST2|CADM1|CCND2|CD63|CHST15|CXXC5|DERL3|DNAJB11|DNAJC3|DRAM1|EDEM2|FKBP11|FTH1|GGH|IL6ST|ITGA6|LMO4|MANEA|MLEC|MZB1|NT5DC2|PCYOX1|PDIA4|PDIA6|PHGDH|PRDM1|RPN1|RPN2|SDC1|SEC24A|SRGN|SSR3|ST6GAL1|STT3A|SYK|TENT5C|TMED10|TXNDC5|UBE2J1|VSIR|XBP1
MM_PGCNA_M5 PC ER XBP1_Targets UnfoldedProteinResponse	LEEDS_GOLD	19	30	90	4.39739	1.89084	63.3333	1	6.27342	3.53193e-10	7.8188e-07	ATRAID|CD63|CYBA|DERL3|DNAJB11|DNAJC3|EDEM2|FKBP11|MLEC|MZB1|NT5DC2|PCYOX1|PDIA4|PDIA6|PECAM1|RPN1|RPN2|STT3A|TXNDC12
BcellD0-D41_PGCNA_M4 ER Golgi UPR_XBP1	LEEDS_GOLD	22	40	90	5.86319	2.16458	55	1	6.20554	5.45085e-10	1.07261e-06	AQP3|ATRAID|CCNC|CCND2|CD44|DNAJB11|EDEM2|GGH|MLEC|MZB1|NT5DC2|PDIA4|PDIA6|RPN1|SRGN|SSR3|STT3A|STT3B|TMED10|TNFRSF17|TXNDC5|UBE2J1
GSE41867_DAY6_VS_DAY8_LCMV_ARMSTRONG_EFFECTOR_CD8_TCELL_UP	MSigDB_C7	15	22	90	3.22476	1.63027	68.1818	1	5.77716	7.59725e-09	1.34547e-05	AQP3|DERL3|DNAJB11|DNAJC3|FKBP11|IL6ST|MANEA|MZB1|PARP1|PDIA4|SDC1|SSR3|STT3A|TNFRSF17|VSIR
memBcell-D3-D6_minCI50_PGCNA_M1 UpD4on PlasmaCell_ER UPR_XBP1	LEEDS_GOLD	26	60	90	8.79479	2.60447	43.3333	1	5.74012	9.46096e-09	1.52321e-05	BST2|CADM1|CD27|CD79A|CD79B|CHST15|COMMD3|CYBA|DERL3|DNAJC3|EDEM2|FKBP11|MLEC|MZB1|PDIA4|PECAM1|PRDM1|RPN1|SEL1L3|ST6GAL1|TENT5C|TNFRSF17|TXNDC5|UBE2J1|VSIR|XBP1
KD_DirHyb_Day6_upCntrl_CVID	LEEDS	20	38	90	5.57003	2.11345	52.6316	1	5.71099	1.12319e-08	1.65764e-05	ASNS|ATF5|CADM1|CD44|COMMD3|DNAJC3|DRAM1|EDEM2|FKBP11|GGH|NME1|NT5DC2|PDIA4|RAD21|RPN1|SEL1L3|STT3B|TENT5C|TNFRSF17|XBP1
TotalBcell-D0-D6_minCI50_PGCNA_M8 UpD5on PlasmaCell ER Golgi UPR_XBP1	LEEDS_GOLD	20	39	90	5.71661	2.13922	51.2821	1	5.60852	2.04068e-08	2.78003e-05	AQP3|BST2|CADM1|CCNC|CD63|CYTOR|DNAJB11|DNAJC3|GGH|MANEA|MLEC|MZB1|PDIA4|PRDM1|RB1|RPN1|STT3A|STT3B|TXNDC5|XBP1
Endoplasmic reticulum	UniProt-Keyword	21	44	90	6.44951	2.26231	47.7273	1	5.47273	4.43167e-08	5.60606e-05	APEX1|CASP4|DERL3|DNAJB11|DNAJC3|EDEM2|MLEC|MZB1|PDIA4|PDIA6|RPN1|RPN2|SEC24A|SSR3|STT3A|STT3B|TMED10|TXNDC12|TXNDC5|UBE2J1|XBP1
Plasma_cell_gt_B_cell (PMID:17252022)	SignatureDB	21	46	90	6.74267	2.30909	45.6522	1	5.2937	1.19867e-07	0.000141523	CADM1|CD63|CDKN1A|FKBP11|ICAM1|IL6ST|ITGA6|MLEC|MZB1|PDIA4|PDIA6|PECAM1|PHGDH|PRDM1|PSMB5|RPN2|SDC1|SRM|TMED10|TXNDC5|XBP1
mouseBcell-D0-D7-AllTypes_PGCNA_M6 XBP1 ER-Golgi UPR ProteinSecretion	LEEDS_GOLD	17	32	90	4.69055	1.94951	53.125	1	5.25678	1.466e-07	0.000162268	ATF5|DNAJB11|DNAJC3|GGH|IL6ST|MANEA|PDIA4|PPP2CB|PRDM1|SEC24A|SRGN|SSR3|ST6GAL1|STT3A|TENT5C|TMED10|XBP1
RNAseq_ER-Merged__Day7_UP.TLR.Exon1A_BCR.Exon1A	LEEDS	36	116	90	17.0033	3.43346	31.0345	1	5.13753	2.78375e-07	0.000290001	ASNS|ATF4|ATF5|CASP4|CCND2|CD44|CHST15|DERL3|DNAJB11|DNAJC3|EDEM2|FKBP11|LMO4|MANEA|MLEC|MZB1|PDIA4|PDIA6|PECAM1|PRDM1|RPN1|RPN2|SDC1|SEC24A|SRGN|SSR3|ST6GAL1|STT3A|SYK|TENT5C|TMED10|TNFRSF17|TXNDC5|UBE2J1|VSIR|XBP1
RNAseq_ER-Merged__Day7_UP.BCR.SIK1_LPS.Exon1A	LEEDS	40	138	90	20.228	3.66127	28.9855	1	5.09166	3.54935e-07	0.000349217	ASNS|ATF5|ATRAID|BST2|CADM1|CCND2|CD44|CD63|CHST15|CXXC5|DNAJB11|DNAJC3|DRAM1|EDEM2|FKBP11|FTH1|GGH|IL6ST|ITGA6|LARP4|LGALS1|LMO4|MARCKS|MLEC|MZB1|NT5DC2|PDIA4|PHGDH|PRDM1|RPN1|RPN2|SDC1|SEC24A|STT3A|TENT5C|TMED10|TNFRSF17|UBE2J1|VSIR|XBP1
HAY_BONE_MARROW_PLASMA_CELL	MSigDB_C8	13	21	90	3.07818	1.59414	61.9048	1	5.03182	4.85855e-07	0.000452868	CADM1|DERL3|FKBP11|MANEA|MZB1|PDIA4|PDIA6|SDC1|SSR3|TNFRSF17|TXNDC5|UBE2J1|XBP1
NAKAYA_PBMC_FLUARIX_FLUVIRIN_AGE_18_50YO_7DY_UP	MSigDB_C7	25	66	90	9.67427	2.71676	37.8788	1	5.01375	5.33783e-07	0.000472665	AQP3|CD27|CD79A|CD79B|COMMD3|DNAJB11|FKBP11|FLI1|GGH|MLEC|MZB1|PDIA4|PDIA6|PSMB5|RPN1|RPN2|SEC24A|SEL1L3|SRM|SSR3|ST6GAL1|STT3A|TNFRSF17|TXNDC5|UBE2J1
RNAseq_ER-Merged__Day4_UP.TLR.Exon1A_BCR.Exon1A	LEEDS	28	80	90	11.7264	2.9526	35	1	4.97929	6.38192e-07	0.000538209	ASNS|ATF4|ATF5|BST2|CD44|DNAJC3|EDEM2|FKBP11|FLI1|GGH|LMO4|MANEA|MZB1|PCYOX1|PDIA4|PDIA6|PECAM1|PRDM1|RPN2|SRGN|SSR3|STT3A|SYK|TENT5C|TMED10|TXNDC12|VSIR|XBP1
G9A_ChIPseq_XBP1_dist10000	LEEDS	19	43	90	6.30293	2.23841	44.186	1	4.8829	1.04538e-06	0.000841528	ATF4|CDKN1A|DERL3|DNAJB11|FKBP11|LGALS1|MLEC|MZB1|NT5DC2|PDIA4|PDIA6|RPN1|RPN2|SEC24A|SSR3|STT3B|TXNDC5|UBE2J1|XBP1
peptidyl-asparagine modification [GoID:GO:0018196; evidenceTypes:IBA|IC|IDA|IMP|ISS|NAS|TAS]	GeneOntology_BP	7	7	90	1.02606	0.931176	100	1	4.8582	1.18457e-06	0.00087411	DERL3|RPN1|RPN2|ST6GAL1|STT3A|STT3B|UBE2J1
protein N-linked glycosylation via asparagine [GoID:GO:0018279; evidenceTypes:IBA|IC|IDA|IMP|ISS|NAS|TAS]	GeneOntology_BP	7	7	90	1.02606	0.931176	100	1	4.8582	1.18457e-06	0.00087411	DERL3|RPN1|RPN2|ST6GAL1|STT3A|STT3B|UBE2J1
RNAseq_ER-Merged__Day7_UP.TLR_BCR	LEEDS	20	49	90	7.18241	2.3769	40.8163	1	4.71227	2.44973e-06	0.00173539	ASNS|ATF4|ATF5|DNAJC3|GGH|IL6ST|PPP2CB|PRDM1|RPN1|RPN2|SEC24A|SRGN|SSR3|ST6GAL1|STT3A|TENT5C|TMED10|TXNDC5|UBE2J1|XBP1
AIZARANI_LIVER_C8_RESIDENT_B_CELLS_1	MSigDB_C8	9	12	90	1.75896	1.21416	75	1	4.65244	3.28028e-06	0.00221804	CD27|CD79A|DERL3|FKBP11|MZB1|SDC1|SEL1L3|TENT5C|XBP1
endomembrane system [GoID:GO:0012505; evidenceTypes:HDA|IBA|IC|IDA|IEA|IMP|IPI|ISS|NAS|TAS]	GeneOntology_CC	45	177	90	25.9446	3.97297	25.4237	1	4.64617	3.38154e-06	0.00221804	APEX1|ATRAID|BST2|CASP4|CCND2|CD44|CD63|CD79A|CHST15|COMMD3|CYBA|DERL3|DNAJB11|DNAJC3|EDEM2|FTH1|GGH|IL2RG|LGALS1|MANEA|MLEC|MZB1|PARP1|PDIA4|PDIA6|PECAM1|PGAM1|PKM|PSMD14|PSMD7|RPN1|RPN2|SDC1|SEC24A|SRGN|SSR3|ST6GAL1|STT3A|STT3B|TMED10|TNFRSF17|TXNDC12|TXNDC5|UBE2J1|XBP1
GSE29617_CTRL_VS_DAY7_TIV_FLU_VACCINE_PBMC_2008_DN	MSigDB_C7	13	24	90	3.51792	1.69989	54.1667	1	4.60808	4.064e-06	0.00257048	AQP3|CCT7|CD27|GGH|MZB1|NDUFAB1|PDIA4|PDIA6|SEL1L3|SSR3|ST6GAL1|STT3A|TNFRSF17
endoplasmic reticulum [GoID:GO:0005783; evidenceTypes:HDA|IBA|IDA|IEA|IGI|IMP|ISS|NAS|TAS]	GeneOntology_CC	24	68	90	9.96743	2.75257	35.2941	1	4.58724	4.49149e-06	0.0027429	APEX1|CASP4|CYBA|DERL3|DNAJB11|DNAJC3|EDEM2|LGALS1|MLEC|MZB1|PDIA4|PDIA6|PKM|RPN1|RPN2|SEC24A|SSR3|STT3A|STT3B|TMED10|TXNDC12|TXNDC5|UBE2J1|XBP1
RNAseq_ER-Merged__Day7_UP.TLR_BCR.Exon1A	LEEDS	42	163	90	23.8925	3.8732	25.7669	1	4.50798	6.54475e-06	0.00386358	ASNS|ATF5|ATRAID|CASP4|CD44|CHST15|DERL3|DNAJB11|DNAJC3|EDEM2|FKBP11|FLI1|GGH|IL2RG|IL6ST|LMO4|MANEA|MLEC|MZB1|PCYOX1|PDIA4|PDIA6|PECAM1|PPP2CB|PRDM1|RB1|RPN1|RPN2|SDC1|SEC24A|SRGN|SSR3|ST6GAL1|STT3A|STT3B|SYK|TENT5C|TMED10|TXNDC5|TXNL1|UBE2J1|XBP1
GSE40274_CTRL_VS_FOXP3_AND_HELIOS_TRANSDUCED_ACTIVATED_CD4_TCELL_DN	MSigDB_C7	13	25	90	3.6645	1.73347	52	1	4.48039	7.45079e-06	0.00425656	ATF5|BST2|CCND2|DERL3|LGALS1|LMO4|NDUFAB1|PDIA6|PHGDH|PKM|PSMB5|PSMD14|SDC1
TotalBcell-D0-D6_minCI50_PGCNA_M19 UpD3 AminoAcidDeprivation MTORC1 MM-CD-Subgroup	LEEDS_GOLD	7	8	90	1.17264	0.994648	87.5	1	4.4562	8.34269e-06	0.00447725	APOBEC3G|ASNS|ATF4|ATF5|DRAM1|PHGDH|SRGN
RNAseq_JS__WM_UP.Normal	LEEDS	29	94	90	13.7785	3.1583	30.8511	1	4.45979	8.20403e-06	0.00447725	CADM1|CCNC|CHST15|COMMD3|CYBA|DERL3|EDEM2|FLI1|GSTM4|IL6ST|MANEA|MZB1|NT5DC2|PDIA4|PHGDH|PRDM1|RPN1|RPN2|SEC24A|SEL1L3|SSR3|ST6GAL1|TENT5C|TMED10|TNFRSF17|TXNDC5|UBE2J1|VSIR|XBP1
RNAseq_JS__WM-CD40L_UP.Normal-CD40L	LEEDS	25	75	90	10.9935	2.87219	33.3333	1	4.43808	9.07647e-06	0.00472777	CADM1|CD63|CD79A|CHST15|CYBA|DERL3|EDEM2|FKBP11|IL6ST|ITGA6|MANEA|MZB1|PDIA4|PRDM1|RPN2|SEL1L3|SSR3|ST6GAL1|TENT5C|TMED10|TNFRSF17|TXNDC5|UBE2J1|VSIR|XBP1
LIM_MAMMARY_STEM_CELL_UP	MSigDB_C2	10	16	90	2.34528	1.39733	62.5	1	4.399	1.08753e-05	0.00550289	CADM1|CCND2|CDKN1A|ICAM1|IL6ST|ITGA6|LGALS1|PRDM1|SRGN|VSIR
HSIAO_HOUSEKEEPING_GENES	MSigDB_C2	16	37	90	5.42345	2.08726	43.2432	1	4.3697	1.24417e-05	0.00612062	APEX1|ATF4|CCND2|CD63|FTH1|LGALS1|MARCKS|PARP1|PGAM1|PSMB4|PSMB5|PSMD7|RPLP1|RPN2|TMED10|XBP1
Muna__h48_NOT_uph48_CREB3L2	LEEDS	13	26	90	3.81107	1.7663	50	1	4.35822	1.31124e-05	0.00627623	CCND2|CYTOR|DNAJB11|DNAJC3|MLEC|MZB1|PDIA4|RPN1|STT3A|TMED10|TNFRSF17|TXNDC5|VSIR
RNAseq_ER-Merged__Day4_UP.LPS_BCR	LEEDS	44	180	90	26.3844	3.99273	24.4444	1	4.30177	1.69441e-05	0.00767333	AQP3|ATRAID|BST2|CD79A|CD79B|CHST15|CXXC5|CYBA|DERL3|DNAJB11|DNAJC3|EDEM2|FKBP11|FTH1|IL6ST|LGALS1|LMO4|MLEC|MZB1|NDUFA8|NME1|PDIA4|PDIA6|PECAM1|PHGDH|PKM|PRDM1|PSMB4|PSMB5|RPLP1|RPN1|RPN2|SDC1|SEC24A|SRM|ST6GAL1|SYK|TENT5C|TMED10|TNFRSF17|TXNDC5|UBE2J1|VSIR|XBP1
RNAseq_ER-Merged__Day7_BCR.SIK1_UP.LPS	LEEDS	13	202	90	29.6091	4.12109	6.43564	0	-4.28752	1.8068e-05	0.00767333	CASP4|CD79A|CD79B|GGH|IL2RG|PECAM1|PPP2CB|PSMB4|PSMD14|RAD21|RPLP1|SYK|TXNDC5
RNAseq_ER-Merged__Day7_UP.BCR.SIK1_LPS	LEEDS	39	151	90	22.1336	3.77718	25.8278	1	4.29645	1.73553e-05	0.00767333	ASNS|ATF5|ATRAID|BST2|CADM1|CCND2|CD44|CD63|CDKN1A|CHST15|DNAJB11|DNAJC3|DRAM1|EDEM2|FKBP11|FTH1|GGH|ITGA6|LARP4|LGALS1|LMO4|MANEA|MARCKS|MLEC|MZB1|NT5DC2|PCYOX1|PDIA4|RPN1|RPN2|SDC1|SEC24A|SRGN|STT3A|TENT5C|TMED10|TNFRSF17|UBE2J1|XBP1
XBP1_target_all (PMID:15345222)	SignatureDB	8	11	90	1.61238	1.16344	72.7273	1	4.28593	1.81976e-05	0.00767333	DNAJC3|MZB1|PDIA4|PPP2CB|RPN1|SSR3|TMED10|TXNDC5
Signal	UniProt-Keyword	29	97	90	14.2182	3.19904	29.8969	1	4.302	1.69266e-05	0.00767333	ATRAID|CADM1|CD27|CD44|CD79A|CD79B|DNAJB11|DNAJC3|EDEM2|FKBP11|GGH|ICAM1|IL2RG|IL6ST|ITGA6|MLEC|MZB1|PCYOX1|PDIA4|PDIA6|PECAM1|RPN1|RPN2|SDC1|SRGN|TMED10|TXNDC12|TXNDC5|VSIR
MEBARKI_HCC_PROGENITOR_FZD8CRD_UP	MSigDB_C2	0	64	90	9.38111	2.68015	0	0	-4.25025	2.13537e-05	0.00879473
TARTE_PLASMA_CELL_VS_B_LYMPHOCYTE_UP	MSigDB_C2	10	17	90	2.49186	1.43913	58.8235	1	4.23138	2.32257e-05	0.00914061	AQP3|CD27|ITGA6|PDIA6|RPN1|RPN2|SRGN|STT3A|TMED10|TNFRSF17
endoplasmic reticulum lumen [GoID:GO:0005788; evidenceTypes:IBA|IDA|IEA|ISS|NAS|TAS]	GeneOntology_CC	9	14	90	2.05212	1.30927	64.2857	1	4.23271	2.30891e-05	0.00914061	DNAJB11|DNAJC3|EDEM2|LGALS1|MZB1|PDIA4|PDIA6|TXNDC12|TXNDC5
RNAseq_ER-Merged__Day7_UP.BCR.SIK1_BCR	LEEDS	39	153	90	22.4267	3.79389	25.4902	1	4.21405	2.50834e-05	0.00965709	ASNS|ATF4|ATF5|BST2|CADM1|CCND2|CD63|CDKN1A|CXXC5|CYBA|DNAJB11|DRAM1|EDEM2|FKBP11|FTH1|IL6ST|ITGA6|LGALS1|MLEC|MZB1|NDUFA8|NME1|NT5DC2|PCYOX1|PDIA6|PGAM1|PHGDH|PKM|PRDM1|PSMB5|PSMD7|RPLP1|RPN2|SDC1|SRGN|SRM|TMED10|UBE2J1|VSIR
RNAseq_ER__UP.D7-TLR_D7-BCR	LEEDS	17	43	90	6.30293	2.23841	39.5349	1	4.19407	2.73992e-05	0.0103242	ASNS|ATF4|ATF5|DNAJC3|GGH|IL6ST|PRDM1|RPN1|SRGN|SSR3|ST6GAL1|STT3A|TENT5C|TMED10|TXNDC5|UBE2J1|XBP1
GSE2770_TGFB_AND_IL4_VS_TGFB_AND_IL12_TREATED_ACT_CD4_TCELL_2H_DN	MSigDB_C7	7	9	90	1.31922	1.05411	77.7778	1	4.15134	3.30536e-05	0.0121954	FTH1|MLEC|NT5DC2|RAD21|SEC24A|SSR3|TXNDC12
RNAseq_ER-Merged__Day4_UP.LPS_LPS.Exon1A	LEEDS	34	127	90	18.6156	3.55267	26.7717	1	4.1287	3.64812e-05	0.0131854	AQP3|ATF4|ATF5|BST2|CD79A|CXXC5|CYBA|DERL3|DNAJB11|DNAJC3|EDEM2|FKBP11|GGH|IL6ST|ITGA6|MLEC|MZB1|PDIA4|PDIA6|PHGDH|PRDM1|PSMB5|RPLP1|RPN1|RPN2|SDC1|SEC24A|ST6GAL1|TENT5C|TMED10|TXNDC5|UBE2J1|VSIR|XBP1
SHEDDEN_LUNG_CANCER_GOOD_SURVIVAL_A12	MSigDB_C2	15	36	90	5.27687	2.06065	41.6667	1	4.09546	4.2134e-05	0.0149239	ATF5|CCND2|CD79A|COMMD3|CYBA|FKBP11|PRDM1|SEC24A|SEL1L3|SSR3|ST6GAL1|TENT5C|TNFRSF17|TXNDC5|UBE2J1
REACTOME_SARS_COV_2_INFECTION	MSigDB_C2	6	7	90	1.02606	0.931176	85.7143	1	4.04238	5.29106e-05	0.0180201	EDEM2|RB1|RPN1|RPN2|ST6GAL1|STT3A
XBP1_target_secretory (PMID:15345222)	SignatureDB	6	7	90	1.02606	0.931176	85.7143	1	4.04238	5.29106e-05	0.0180201	DNAJC3|PDIA4|RPN1|SSR3|TMED10|TXNDC5
BcellD3-D20-TGFBconditions_PGCNA_M14 ER-Golgi_Autophagy	LEEDS_GOLD	14	35	90	5.13029	2.03358	40	1	3.81492	0.000136225	0.0351624	ATRAID|CHST15|COMMD3|CXXC5|CYBA|FKBP11|MLEC|MZB1|NT5DC2|RPN1|SRM|STT3A|TNFRSF17|TXNDC12
REACTOME_MATURATION_OF_SARS_COV_2_SPIKE_PROTEIN	MSigDB_C2	5	5	90	0.732899	0.788283	100	1	4.00725	6.14302e-05	0.0197805	EDEM2|RPN1|RPN2|ST6GAL1|STT3A
PR_02	MSigDB_C3	5	5	90	0.732899	0.788283	100	1	4.00725	6.14302e-05	0.0197805	CDKN1A|ITGA6|LARP4|SDC1|SRGN
THAKAR_PBMC_INACTIVATED_INFLUENZA_AGE_21_30YO_RESPONDERS_7DY_UP	MSigDB_C7	20	59	90	8.64821	2.585	33.8983	1	3.9772	6.97316e-05	0.0220526	BST2|DNAJB11|DNAJC3|LARP4|LMO4|MLEC|MZB1|NDUFA8|NME1|NT5DC2|PARP1|PDIA4|PDIA6|PSMB5|RPN1|SEL1L3|STT3A|TNFRSF17|TXNDC5|UBE2J1
HSD17B8_TARGET_GENES	MSigDB_C3	0	56	90	8.20847	2.52522	0	0	-3.92132	8.80667e-05	0.0273625
GSE29614_DAY3_VS_DAY7_TIV_FLU_VACCINE_PBMC_DN	MSigDB_C7	15	38	90	5.57003	2.11345	39.4737	1	3.91418	9.07132e-05	0.0276988	CXXC5|DERL3|DNAJB11|GGH|MZB1|NT5DC2|PHGDH|RPN2|SDC1|SEC24A|SEL1L3|SSR3|TNFRSF17|UBE2J1|XBP1
GR_01	MSigDB_C3	7	10	90	1.4658	1.11021	70	1	3.89794	9.7016e-05	0.0286359	CDKN1A|DNAJC3|ITGA6|LARP4|PRDM1|SDC1|SRGN
AIZARANI_LIVER_C38_RESIDENT_B_CELLS_3	MSigDB_C8	7	10	90	1.4658	1.11021	70	1	3.89794	9.7016e-05	0.0286359	CD27|CD79A|DERL3|FKBP11|MZB1|TENT5C|XBP1
GSE29617_DAY3_VS_DAY7_TIV_FLU_VACCINE_PBMC_2008_DN	MSigDB_C7	9	16	90	2.34528	1.39733	56.25	1	3.88565	0.000102055	0.0296294	DNAJB11|FKBP11|GGH|MZB1|PDIA4|SEL1L3|SSR3|TNFRSF17|XBP1
GAUCHER_PBMC_YF_VAX_STAMARIL_UNKNOWN_AGE_14DY_UP	MSigDB_C7	11	23	90	3.37134	1.66551	47.8261	1	3.86149	0.000112697	0.0321914	FKBP11|MZB1|NME1|PDIA4|PHGDH|SEL1L3|SRM|TENT5C|TNFRSF17|TXNDC5|XBP1
RNAseq_ER-Merged__Day7_BCR.SIK1_UP.BCR.Exon1A	LEEDS	12	180	90	26.3844	3.99273	6.66667	0	-3.85372	0.000116338	0.0327039	APEX1|CDKN1A|DDX21|GGH|GSTM4|ICAM1|MARCKS|NDUFA8|NDUFAB1|PGAM1|PSMD14|TXNDC12
REACTOME_NEUTROPHIL_DEGRANULATION	MSigDB_C2	15	39	90	5.71661	2.13922	38.4615	1	3.82696	0.000129734	0.0351624	BST2|CD44|CD63|COMMD3|CYBA|DNAJC3|FTH1|GGH|MLEC|PECAM1|PGAM1|PKM|PSMD14|PSMD7|TXNDC5
NAKAYA_PBMC_FLUARIX_FLUVIRIN_AGE_18_50YO_CORRELATED_WITH_HAI_28DY_RESPONSE_AT_7DY_POSITIVE	MSigDB_C7	13	31	90	4.54397	1.92045	41.9355	1	3.81353	0.000136996	0.0351624	GGH|MANEA|MLEC|MZB1|PDIA4|PDIA6|PECAM1|PSMD14|RPN1|RPN2|TNFRSF17|TXNDC5|UBE2J1
Dybkaer (PMID:25800755)_BAGS-Plasmablast_UP	PAPER	9	17	90	2.49186	1.43913	52.9412	1	3.73098	0.000190738	0.0462736	DERL3|FKBP11|ITGA6|MANEA|MZB1|PRDM1|SEC24A|TENT5C|XBP1
intracellular non-membrane-bounded organelle [GoID:GO:0043232; evidenceTypes:HDA|IBA|IC|IDA|IEA|IGI|IMP|IPI|ISA|ISS|NAS|TAS]	GeneOntology_CC	23	266	90	38.9902	4.34629	8.64662	0	-3.819	0.000133992	0.0351624	APEX1|APOBEC3G|ATF4|ATF5|CCND2|CCT7|CDKN1A|CYBA|DDX21|FLI1|LARP4|MARCKS|NME1|PARP1|PPP2CB|PRDM1|PSMB4|PSMB5|RAD21|RB1|RPLP1|SRGN|XBP1
non-membrane-bounded organelle [GoID:GO:0043228; evidenceTypes:HDA|IBA|IC|IDA|IEA|IGI|IMP|IPI|ISA|ISS|NAS|TAS]	GeneOntology_CC	23	266	90	38.9902	4.34629	8.64662	0	-3.819	0.000133992	0.0351624	APEX1|APOBEC3G|ATF4|ATF5|CCND2|CCT7|CDKN1A|CYBA|DDX21|FLI1|LARP4|MARCKS|NME1|PARP1|PPP2CB|PRDM1|PSMB4|PSMB5|RAD21|RB1|RPLP1|SRGN|XBP1
Nucleus	UniProt-Keyword	25	281	90	41.1889	4.36982	8.8968	0	-3.82794	0.000129223	0.0351624	APEX1|APOBEC3G|ATF4|ATF5|ATRAID|BIRC3|CCNC|CCND2|CDKN1A|COMMD3|CXXC5|DDX21|FLI1|NME1|PARP1|PKM|PPP2CB|PRDM1|PSMB4|PSMB5|RAD21|RB1|TENT5C|TXNL1|XBP1
Direct protein sequencing	UniProt-Keyword	42	181	90	26.5309	3.99919	23.2044	1	3.80887	0.000139601	0.0353191	APEX1|ATRAID|CCT7|CD27|CD44|CD63|CD79A|CD79B|CDKN1A|CYBA|DDX21|EEF1A1P5|GSTM4|ICAM1|IL2RG|IL6ST|ITGA6|LARP4|LGALS1|MLEC|NDUFA8|NDUFAB1|NME1|PARP1|PCYOX1|PDIA4|PDIA6|PGAM1|PHGDH|PKM|PPP2CB|PSMB4|PSMB5|PSMD14|RAD21|RB1|RPN2|SRGN|TMED10|TXNDC12|TXNL1|VSIR
secretory granule [GoID:GO:0030141; evidenceTypes:IBA|IDA|IEA|IMP|ISS|NAS|TAS]	GeneOntology_CC	17	48	90	7.03583	2.3546	35.4167	1	3.79688	0.000146531	0.0365502	BST2|CD44|CD63|COMMD3|CYBA|DNAJC3|FTH1|GGH|MLEC|PECAM1|PGAM1|PKM|PSMD14|PSMD7|SRGN|TMED10|TXNDC5
RNAseq_ER__UP.D4-TLR-Exon1A_D4-BCR-Exon1A	LEEDS	21	67	90	9.82085	2.73476	31.3433	1	3.76393	0.000167266	0.0411429	ASNS|ATF4|ATF5|BST2|DNAJC3|EDEM2|FKBP11|FLI1|LMO4|MANEA|MZB1|PCYOX1|PECAM1|PRDM1|RPN2|SRGN|SSR3|SYK|TENT5C|VSIR|XBP1
BcellDiff_upBC	LEEDS_GOLD	2	87	90	12.7524	3.05882	2.29885	0	-4.02992	5.57956e-05	0.0186441	CD79B|CXXC5
heterocyclic compound binding [GoID:GO:1901363; evidenceTypes:HDA|IBA|IC|IDA|IEA|IEP|IGI|IMP|IPI|ISS|NAS|TAS]	GeneOntology_MF	27	292	90	42.8013	4.38034	9.24658	0	-3.7188	0.000200174	0.0472677	APEX1|APOBEC3G|ASNS|ATF4|ATF5|BST2|CCT7|CHST15|CXXC5|CYBA|DDX21|EEF1A1P5|FLI1|LARP4|LGALS1|NME1|PARP1|PDIA4|PHGDH|PKM|PRDM1|RB1|RPN1|SYK|TENT5C|UBE2J1|XBP1
organic cyclic compound binding [GoID:GO:0097159; evidenceTypes:HDA|IBA|IC|IDA|IEA|IEP|IGI|IMP|IPI|ISS|NAS|TAS]	GeneOntology_MF	27	292	90	42.8013	4.38034	9.24658	0	-3.7188	0.000200174	0.0472677	APEX1|APOBEC3G|ASNS|ATF4|ATF5|BST2|CCT7|CHST15|CXXC5|CYBA|DDX21|EEF1A1P5|FLI1|LARP4|LGALS1|NME1|PARP1|PDIA4|PHGDH|PKM|PRDM1|RB1|RPN1|SYK|TENT5C|UBE2J1|XBP1
MORF_PSMC1	MSigDB_C4	7	11	90	1.61238	1.16344	63.6364	1	3.67813	0.000234948	0.0520117	CCT7|NDUFAB1|PSMB4|PSMB5|PSMD7|RAD21|TMED10
AIZARANI_LIVER_C22_RESIDENT_B_CELLS_2	MSigDB_C8	7	11	90	1.61238	1.16344	63.6364	1	3.67813	0.000234948	0.0520117	CD27|CD79A|DERL3|FKBP11|MZB1|TENT5C|XBP1
endoplasmic reticulum protein-containing complex [GoID:GO:0140534; evidenceTypes:IBA|IC|IDA|IEA|ISS|NAS|TAS]	GeneOntology_CC	7	11	90	1.61238	1.16344	63.6364	1	3.67813	0.000234948	0.0520117	DERL3|MZB1|PDIA6|RPN1|RPN2|STT3A|STT3B
nucleobase-containing compound metabolic process [GoID:GO:0006139; evidenceTypes:EXP|IBA|IC|IDA|IEA|IGI|IKR|IMP|IPI|ISA|ISS|NAS|TAS]	GeneOntology_BP	24	269	90	39.43	4.35185	8.92193	0	-3.68068	0.000232615	0.0520117	APEX1|APOBEC3G|ATF4|ATF5|CCNC|CCT7|CDKN1A|CXXC5|DDX21|FLI1|ICAM1|ITGA6|LMO4|NME1|PARP1|PGAM1|PKM|PRDM1|PSMD14|RAD21|RB1|SYK|TENT5C|XBP1
protein N-linked glycosylation [GoID:GO:0006487; evidenceTypes:IBA|IC|IDA|IEA|IMP|ISS|NAS|TAS]	GeneOntology_BP	7	11	90	1.61238	1.16344	63.6364	1	3.67813	0.000234948	0.0520117	DERL3|RPN1|RPN2|ST6GAL1|STT3A|STT3B|UBE2J1
integral component of membrane [GoID:GO:0016021; evidenceTypes:HDA|IBA|IC|IDA|IEA|IGC|IGI|IMP|IPI|ISM|ISS|NAS|RCA|TAS]	GeneOntology_CC	36	149	90	21.8404	3.76017	24.1611	1	3.67223	0.000240443	0.052571	AQP3|ATRAID|BST2|CADM1|CD27|CD44|CD63|CD79A|CD79B|CHST15|CYBA|DERL3|DRAM1|FKBP11|ICAM1|IL2RG|IL6ST|ITGA6|MANEA|MLEC|NDUFA8|NDUFAB1|PECAM1|RPN1|RPN2|SDC1|SEL1L3|SSR3|ST6GAL1|STT3A|STT3B|TMED10|TNFRSF17|UBE2J1|VSIR|XBP1
proteolysis [GoID:GO:0006508; evidenceTypes:EXP|IBA|IC|IDA|IEA|IEP|IGI|IKR|IMP|IPI|ISS|NAS|TAS]	GeneOntology_BP	23	79	90	11.5798	2.93683	29.1139	1	3.63843	0.00027431	0.0592444	BIRC3|BST2|CASP4|CD27|CD44|DERL3|DNAJC3|EDEM2|GGH|PARP1|PCYOX1|PPP2CB|PSMB4|PSMB5|PSMD14|PSMD7|SRGN|STT3B|SYK|TMED10|UBE2J1|VSIR|XBP1
KIM_BIPOLAR_DISORDER_OLIGODENDROCYTE_DENSITY_CORR_UP	MSigDB_C2	13	33	90	4.83713	1.97803	39.3939	1	3.62013	0.000294458	0.0592596	APEX1|ASNS|CHST15|LGALS1|MARCKS|NDUFAB1|PKM|PSMB4|PSMB5|PSMD7|RPLP1|RPN1|TMED10
GSE40273_EOS_KO_VS_WT_TREG_UP	MSigDB_C7	11	25	90	3.6645	1.73347	44	1	3.62655	0.000287235	0.0592596	CD44|DERL3|DNAJB11|DNAJC3|MZB1|PDIA6|RPN1|TENT5C|TMED10|UBE2J1|VSIR
MM_PGCNA_M13 CellCycle	LEEDS_GOLD	1	64	90	9.38111	2.68015	1.5625	0	-3.62572	0.000288159	0.0592596	GGH
TotalBcell-D0-D6_minCI50_PGCNA_M12 UpD5on PlasmaCell ER Golgi	LEEDS_GOLD	13	33	90	4.83713	1.97803	39.3939	1	3.62013	0.000294458	0.0592596	ATRAID|CD27|CD44|CHST15|COMMD3|CYBA|DERL3|ST6GAL1|TENT5C|TMED10|TNFRSF17|TXNDC12|UBE2J1
chromatin organization [GoID:GO:0006325; evidenceTypes:HDA|IBA|IC|IDA|IEA|IGI|IMP|IPI|ISS|NAS|TAS]	GeneOntology_BP	1	64	90	9.38111	2.68015	1.5625	0	-3.62572	0.000288159	0.0592596	RB1
response to endoplasmic reticulum stress [GoID:GO:0034976; evidenceTypes:IBA|IC|IDA|IEA|IEP|IGI|IMP|ISS|NAS|TAS]	GeneOntology_BP	11	25	90	3.6645	1.73347	44	1	3.62655	0.000287235	0.0592596	ATF4|CASP4|DERL3|DNAJC3|EDEM2|PDIA4|PPP2CB|STT3B|TXNDC12|UBE2J1|XBP1
BASAKI_YBX1_TARGETS_UP	MSigDB_C2	0	49	90	7.18241	2.3769	0	0	-3.61634	0.000298799	0.0594577
REACTOME_TRANSLATION_OF_SARS_COV_2_STRUCTURAL_PROTEINS	MSigDB_C2	5	6	90	0.879479	0.862811	83.3333	1	3.59394	0.000325711	0.0620252	EDEM2|RPN1|RPN2|ST6GAL1|STT3A
MURARO_PANCREAS_ACINAR_CELL	MSigDB_C8	19	60	90	8.79479	2.60447	31.6667	1	3.60083	0.000317206	0.0620252	ASNS|ATF4|BIRC3|CASP4|CCNC|CCND2|CD44|DNAJC3|FKBP11|FTH1|ITGA6|MARCKS|MLEC|PHGDH|RPLP1|RPN2|SEL1L3|SSR3|XBP1
oxidoreductase activity, acting on a sulfur group of donors [GoID:GO:0016667; evidenceTypes:IBA|IDA|IEA|IMP|ISS|NAS|TAS]	GeneOntology_MF	5	6	90	0.879479	0.862811	83.3333	1	3.59394	0.000325711	0.0620252	PCYOX1|PDIA4|PDIA6|TXNDC12|TXNL1
Redox-active center	UniProt-Keyword	5	6	90	0.879479	0.862811	83.3333	1	3.59394	0.000325711	0.0620252	PDIA4|PDIA6|TXNDC12|TXNDC5|TXNL1
REACTOME_ASPARAGINE_N_LINKED_GLYCOSYLATION	MSigDB_C2	9	18	90	2.63844	1.47961	50	1	3.58621	0.000335523	0.0632139	EDEM2|MANEA|MLEC|RPN1|RPN2|SEC24A|ST6GAL1|STT3A|TMED10
RNAseq_ER-Merged__Day7_UP.TLR.Exon1A_LPS.Exon1A	LEEDS	21	70	90	10.2606	2.78764	30	1	3.58189	0.00034112	0.0635919	ATF5|CCND2|CD44|CD63|CHST15|DERL3|EDEM2|FKBP11|LGALS1|MANEA|MARCKS|MLEC|PRDM1|RPN1|RPN2|ST6GAL1|STT3A|TMED10|TNFRSF17|VSIR|XBP1
BcellD0-D41_PGCNA_M3 IFN_Response	LEEDS_GOLD	15	42	90	6.15635	2.21417	35.7143	1	3.5775	0.000346896	0.063995	ATF5|CD79A|CDKN1A|CHST15|FKBP11|ITGA6|MANEA|PCYOX1|PHGDH|PRDM1|SEC24A|SEL1L3|ST6GAL1|TENT5C|VSIR
GSE10846_RCHOP_upGCB_COO-UNC	LEEDS	10	154	90	22.5733	3.80214	6.49351	0	-3.56689	0.00036125	0.065283	APEX1|CD79A|CXXC5|DDX21|PARP1|PKM|RAD21|SEL1L3|SYK|UBE2J1
DNA binding [GoID:GO:0003677; evidenceTypes:HDA|IBA|IC|IDA|IEA|IEP|IGI|IMP|ISS|NAS|TAS]	GeneOntology_MF	10	154	90	22.5733	3.80214	6.49351	0	-3.56689	0.00036125	0.065283	APEX1|ATF4|ATF5|CXXC5|FLI1|NME1|PARP1|PRDM1|RB1|XBP1
intrinsic component of membrane [GoID:GO:0031224; evidenceTypes:HDA|IBA|IC|IDA|IEA|IGC|IGI|IMP|IPI|ISM|ISS|NAS|RCA|TAS]	GeneOntology_CC	36	152	90	22.2801	3.78557	23.6842	1	3.55124	0.000383426	0.0685907	AQP3|ATRAID|BST2|CADM1|CD27|CD44|CD63|CD79A|CD79B|CHST15|CYBA|DERL3|DRAM1|FKBP11|ICAM1|IL2RG|IL6ST|ITGA6|MANEA|MLEC|NDUFA8|NDUFAB1|PECAM1|RPN1|RPN2|SDC1|SEL1L3|SSR3|ST6GAL1|STT3A|STT3B|TMED10|TNFRSF17|UBE2J1|VSIR|XBP1
heterocycle metabolic process [GoID:GO:0046483; evidenceTypes:EXP|IBA|IC|IDA|IEA|IGI|IKR|IMP|IPI|ISA|ISS|NAS|TAS]	GeneOntology_BP	25	272	90	39.8697	4.35698	9.19118	0	-3.54452	0.000393325	0.0696578	APEX1|APOBEC3G|ATF4|ATF5|CCNC|CCT7|CDKN1A|CXXC5|DDX21|FLI1|GGH|ICAM1|ITGA6|LMO4|NME1|PARP1|PGAM1|PKM|PRDM1|PSMD14|RAD21|RB1|SYK|TENT5C|XBP1
organic cyclic compound metabolic process [GoID:GO:1901360; evidenceTypes:EXP|IBA|IC|IDA|IEA|IGI|IKR|IMP|IPI|ISA|ISS|NAS|TAS]	GeneOntology_BP	26	279	90	40.8958	4.3673	9.319	0	-3.53603	0.000406193	0.0712246	APEX1|APOBEC3G|ATF4|ATF5|CCNC|CCT7|CDKN1A|CXXC5|DDX21|FLI1|GGH|GSTM4|ICAM1|ITGA6|LMO4|NME1|PARP1|PGAM1|PKM|PRDM1|PSMD14|RAD21|RB1|SYK|TENT5C|XBP1
oligosaccharyltransferase complex [GoID:GO:0008250; evidenceTypes:IBA|IDA|IEA|ISS]	GeneOntology_CC	4	4	90	0.586319	0.70564	100	1	3.51744	0.000435725	0.0734924	RPN1|RPN2|STT3A|STT3B
dolichyl-diphosphooligosaccharide-protein glycotransferase activity [GoID:GO:0004579; evidenceTypes:IBA|IC|NAS|TAS]	GeneOntology_MF	4	4	90	0.586319	0.70564	100	1	3.51744	0.000435725	0.0734924	RPN1|RPN2|STT3A|STT3B
oligosaccharyl transferase activity [GoID:GO:0004576; evidenceTypes:IBA|IC|NAS|TAS]	GeneOntology_MF	4	4	90	0.586319	0.70564	100	1	3.51744	0.000435725	0.0734924	RPN1|RPN2|STT3A|STT3B
nucleic acid metabolic process [GoID:GO:0090304; evidenceTypes:EXP|IBA|IC|IDA|IEA|IGI|IKR|IMP|IPI|ISA|ISS|NAS|TAS]	GeneOntology_BP	22	249	90	36.4984	4.3066	8.83534	0	-3.51934	0.000432626	0.0734924	APEX1|APOBEC3G|ATF4|ATF5|CCNC|CCT7|CDKN1A|CXXC5|DDX21|FLI1|ICAM1|ITGA6|LMO4|NME1|PARP1|PRDM1|PSMD14|RAD21|RB1|SYK|TENT5C|XBP1
secretory vesicle [GoID:GO:0099503; evidenceTypes:IBA|IDA|IEA|IMP|ISS|NAS|TAS]	GeneOntology_CC	17	52	90	7.62215	2.44207	32.6923	1	3.50573	0.000455355	0.0760787	BST2|CD44|CD63|COMMD3|CYBA|DNAJC3|FTH1|GGH|MLEC|PECAM1|PGAM1|PKM|PSMD14|PSMD7|SRGN|TMED10|TXNDC5
RNAseq_ER-Merged__Day7_BCR.SIK1_UP.BCR	LEEDS	10	152	90	22.2801	3.78557	6.57895	0	-3.49972	0.00046574	0.0770866	BIRC3|CASP4|CCNC|CHST15|FLI1|MANEA|MARCKS|PECAM1|RB1|STT3B
WP_PHOTODYNAMIC_THERAPYINDUCED_UNFOLDED_PROTEIN_RESPONSE	MSigDB_C2	6	9	90	1.31922	1.05411	66.6667	1	3.48413	0.000493735	0.0780719	ASNS|ATF4|DNAJB11|DNAJC3|PDIA6|XBP1
GSE22886_CTRL_VS_LPS_24H_DC_UP	MSigDB_C7	6	9	90	1.31922	1.05411	66.6667	1	3.48413	0.000493735	0.0780719	APEX1|FLI1|MLEC|NT5DC2|PDIA4|SYK
GSE37534_GW1929_VS_ROSIGLITAZONE_TREATED_CD4_TCELL_PPARG1_FOXP3_TRANSDUCED_UP	MSigDB_C7	6	9	90	1.31922	1.05411	66.6667	1	3.48413	0.000493735	0.0780719	BIRC3|EDEM2|PSMB5|PSMD7|TENT5C|TMED10
SOBOLEV_PBMC_PANDEMRIX_AGE_18_64YO_RESPONDERS_VS_NONRESPONDERS_7DY_UP	MSigDB_C7	6	9	90	1.31922	1.05411	66.6667	1	3.48413	0.000493735	0.0780719	FKBP11|GGH|MZB1|SDC1|TNFRSF17|TXNDC5
DURANTE_ADULT_OLFACTORY_NEUROEPITHELIUM_PLASMA_CELLS	MSigDB_C8	6	9	90	1.31922	1.05411	66.6667	1	3.48413	0.000493735	0.0780719	CD79A|CYBA|DERL3|FKBP11|MZB1|TNFRSF17
RNAseq_ER-Merged__Day4_UP.LPS_BCR.Exon1A	LEEDS	45	209	90	30.6352	4.15613	21.5311	1	3.4653	0.000529632	0.083007	AQP3|ATF5|BST2|CD79A|CD79B|CHST15|CXXC5|CYBA|DERL3|DNAJB11|DNAJC3|EDEM2|FKBP11|FTH1|IL6ST|LMO4|MLEC|MZB1|NDUFA8|NME1|NT5DC2|PARP1|PDIA4|PDIA6|PECAM1|PHGDH|PKM|PRDM1|PSMB5|RPLP1|RPN1|RPN2|SDC1|SEC24A|SRM|SSR3|ST6GAL1|SYK|TENT5C|TMED10|TNFRSF17|TXNDC5|UBE2J1|VSIR|XBP1
YAO_TEMPORAL_RESPONSE_TO_PROGESTERONE_CLUSTER_14	MSigDB_C2	9	19	90	2.78502	1.51888	47.3684	1	3.44994	0.000560716	0.0856059	APEX1|FKBP11|MLEC|NME1|PDIA4|PKM|PSMB5|RPN1|SSR3
GSE22886_IGG_IGA_MEMORY_BCELL_VS_BLOOD_PLASMA_CELL_DN	MSigDB_C7	9	19	90	2.78502	1.51888	47.3684	1	3.44994	0.000560716	0.0856059	AQP3|ATF5|CADM1|CD27|CHST15|MLEC|PRDM1|SEC24A|SSR3
glycoprotein metabolic process [GoID:GO:0009100; evidenceTypes:IBA|IC|IDA|IEA|IGI|IMP|ISS|NAS|TAS]	GeneOntology_BP	9	19	90	2.78502	1.51888	47.3684	1	3.44994	0.000560716	0.0856059	CHST15|DERL3|EDEM2|RPN1|RPN2|ST6GAL1|STT3A|STT3B|UBE2J1
KD_DirHyb_Day6_Cntrl_upCVID	LEEDS	0	45	90	6.59609	2.28587	0	0	-3.43336	0.000596144	0.0902368
catalytic activity [GoID:GO:0003824; evidenceTypes:EXP|HMP|IBA|IC|IDA|IEA|IEP|IGI|IKR|IMP|IPI|ISS|NAS|TAS]	GeneOntology_MF	58	296	90	43.3876	4.38276	19.5946	1	3.42733	0.000609556	0.0914851	APEX1|APOBEC3G|ASNS|BIRC3|BST2|CASP4|CCNC|CCND2|CD27|CD44|CDKN1A|CHST15|CYBA|DDX21|DNAJB11|DNAJC3|EDEM2|EEF1A1P5|FKBP11|FTH1|GGH|GSTM4|ICAM1|ITGA6|LMO4|MANEA|NDUFA8|NME1|NT5DC2|PARP1|PCYOX1|PDIA4|PDIA6|PGAM1|PHGDH|PKM|PPP2CB|PRDM1|PSMB4|PSMB5|PSMD14|PSMD7|RB1|RPLP1|RPN1|RPN2|SRM|ST6GAL1|STT3A|STT3B|SYK|TENT5C|TMED10|TXNDC12|TXNDC5|TXNL1|UBE2J1|VSIR
MARTINEZ_RB1_AND_TP53_TARGETS_UP	MSigDB_C2	12	31	90	4.54397	1.92045	38.7097	1	3.41845	0.000629779	0.0916888	CCND2|CD44|CDKN1A|DRAM1|FTH1|IL2RG|IL6ST|LGALS1|PECAM1|RAD21|SRGN|TXNDC12
GSE23114_PERITONEAL_CAVITY_B1A_BCELL_VS_SPLEEN_BCELL_DN	MSigDB_C7	10	23	90	3.37134	1.66551	43.4783	1	3.41766	0.000631623	0.0916888	MLEC|NME1|PARP1|PKM|PSMB5|PSMD7|RPN2|SRGN|SRM|STT3A
GSE29164_CD8_TCELL_VS_CD8_TCELL_AND_IL12_TREATED_MELANOMA_DAY7_DN	MSigDB_C7	12	31	90	4.54397	1.92045	38.7097	1	3.41845	0.000629779	0.0916888	CYTOR|FKBP11|GGH|MZB1|NME1|PDIA4|RPN1|SDC1|SRGN|SSR3|STT3B|XBP1
vacuole [GoID:GO:0005773; evidenceTypes:HDA|IBA|IC|IDA|IEA|IMP|ISS|NAS|TAS]	GeneOntology_CC	12	31	90	4.54397	1.92045	38.7097	1	3.41845	0.000629779	0.0916888	ATRAID|BST2|CD63|DNAJC3|DRAM1|FTH1|GGH|PCYOX1|RPN2|SDC1|SRGN|TXNDC5
RNAseq_ER-Merged__Day4_BCR.SIK1_UP.BCR	LEEDS	6	113	90	16.5635	3.39896	5.30973	0	-3.41157	0.000645903	0.0918956	ASNS|CCNC|IL2RG|MANEA|MARCKS|RB1
RNA metabolic process [GoID:GO:0016070; evidenceTypes:EXP|IBA|IC|IDA|IEA|IGI|IKR|IMP|IPI|ISA|ISS|NAS|TAS]	GeneOntology_BP	18	215	90	31.5147	4.18402	8.37209	0	-3.41159	0.000645862	0.0918956	APEX1|APOBEC3G|ATF4|ATF5|CCNC|CXXC5|DDX21|FLI1|ICAM1|ITGA6|LMO4|PARP1|PRDM1|RAD21|RB1|SYK|TENT5C|XBP1
cellular aromatic compound metabolic process [GoID:GO:0006725; evidenceTypes:EXP|IBA|IC|IDA|IEA|IGI|IKR|IMP|IPI|ISA|ISS|NAS|TAS]	GeneOntology_BP	26	275	90	40.3094	4.36169	9.45455	0	-3.41043	0.000648614	0.0918956	APEX1|APOBEC3G|ATF4|ATF5|CCNC|CCT7|CDKN1A|CXXC5|DDX21|FLI1|GGH|GSTM4|ICAM1|ITGA6|LMO4|NME1|PARP1|PGAM1|PKM|PRDM1|PSMD14|RAD21|RB1|SYK|TENT5C|XBP1
RNAseq_ER-Merged__Day7_BCR.SIK1_UP.LPS.Exon1A	LEEDS	15	191	90	27.9967	4.06046	7.8534	0	-3.40483	0.000662058	0.093056	APEX1|BIRC3|CASP4|CD79A|COMMD3|DDX21|GGH|ICAM1|IL2RG|PECAM1|PSMB4|PSMD14|RPLP1|SSR3|SYK
Transmembrane helix	UniProt-Keyword	33	139	90	20.3746	3.67065	23.741	1	3.37092	0.000749164	0.10447	AQP3|ATRAID|BST2|CADM1|CD27|CD44|CD63|CD79A|CD79B|CHST15|DERL3|DRAM1|FKBP11|ICAM1|IL2RG|IL6ST|ITGA6|MANEA|MLEC|PECAM1|RPN1|RPN2|SDC1|SEL1L3|SSR3|ST6GAL1|STT3A|STT3B|TMED10|TNFRSF17|UBE2J1|VSIR|XBP1
RNAseq_ER-Merged__Day7_UP.TLR_LPS.Exon1A	LEEDS	36	157	90	23.013	3.82645	22.9299	1	3.35337	0.00079833	0.110456	ASNS|ATF5|ATRAID|CCNC|CD44|CD63|CHST15|DNAJB11|DNAJC3|FKBP11|FLI1|GGH|IL6ST|ITGA6|LARP4|LMO4|MANEA|MARCKS|PDIA4|PPP2CB|PRDM1|RB1|RPN1|RPN2|SEC24A|SRGN|SSR3|ST6GAL1|STT3A|STT3B|TENT5C|TMED10|TNFRSF17|TXNDC5|UBE2J1|XBP1
SWEET_LUNG_CANCER_KRAS_UP	MSigDB_C2	13	36	90	5.27687	2.06065	36.1111	1	3.35035	0.000807099	0.110804	APEX1|CD44|CD63|CDKN1A|CYBA|MLEC|PCYOX1|PDIA6|PKM|PSMB5|SDC1|ST6GAL1|XBP1
membrane protein complex [GoID:GO:0098796; evidenceTypes:HDA|IBA|IC|IDA|IEA|IGI|IMP|IPI|ISS|NAS|TAS]	GeneOntology_CC	15	45	90	6.59609	2.28587	33.3333	1	3.34417	0.000825281	0.112429	CD79A|CD79B|CYBA|DERL3|IL6ST|ITGA6|NDUFA8|NDUFAB1|RPN1|RPN2|SEC24A|STT3A|STT3B|SYK|TMED10
regulation of RNA metabolic process [GoID:GO:0051252; evidenceTypes:EXP|IBA|IC|IDA|IEA|IGI|IMP|IPI|ISA|ISS|NAS|TAS]	GeneOntology_BP	16	197	90	28.8762	4.09439	8.12183	0	-3.34004	0.000837655	0.113243	APEX1|ATF4|ATF5|CCNC|CXXC5|FLI1|ICAM1|ITGA6|LMO4|PARP1|PRDM1|RAD21|RB1|SYK|TENT5C|XBP1
MARTINEZ_TP53_TARGETS_UP	MSigDB_C2	12	32	90	4.69055	1.94951	37.5	1	3.32446	0.000885891	0.115921	CCND2|CD44|CDKN1A|DRAM1|FTH1|IL2RG|IL6ST|LGALS1|PECAM1|RAD21|SRGN|TXNDC12
MILI_PSEUDOPODIA_HAPTOTAXIS_DN	MSigDB_C2	12	32	90	4.69055	1.94951	37.5	1	3.32446	0.000885891	0.115921	DRAM1|FKBP11|IL6ST|MLEC|PDIA4|PDIA6|PSMD7|RPN1|SDC1|SSR3|STT3A|TMED10
FREAC2_01	MSigDB_C3	9	20	90	2.9316	1.55703	45	1	3.32107	0.000896734	0.115921	CADM1|CDKN1A|CXXC5|IL6ST|LMO4|MARCKS|PRDM1|RAD21|TXNDC12
GSE29617_CTRL_VS_TIV_FLU_VACCINE_PBMC_2008_DN	MSigDB_C7	9	20	90	2.9316	1.55703	45	1	3.32107	0.000896734	0.115921	CCT7|GGH|MZB1|NDUFA8|NDUFAB1|PDIA4|PSMD14|SSR3|STT3A
KD_DirHyb_Ly3_SPIB_DN-reg	LEEDS	12	32	90	4.69055	1.94951	37.5	1	3.32446	0.000885891	0.115921	CD27|CD79A|CD79B|LGALS1|MZB1|PCYOX1|SRGN|ST6GAL1|STT3B|TENT5C|TNFRSF17|XBP1
IRF4_ABC_induced_PC (PMID:22698399)	SignatureDB	9	20	90	2.9316	1.55703	45	1	3.32107	0.000896734	0.115921	CADM1|CDKN1A|FKBP11|ICAM1|ITGA6|MLEC|MZB1|PDIA4|RPN2
ONDER_CDH1_TARGETS_2_DN	MSigDB_C2	11	28	90	4.10423	1.82985	39.2857	1	3.30776	0.000940465	0.119825	AQP3|BIRC3|CADM1|CCND2|CD44|ICAM1|ITGA6|SDC1|SEL1L3|ST6GAL1|SYK
KD_DirHyb_Day6_Naive_upMem	LEEDS	11	28	90	4.10423	1.82985	39.2857	1	3.30776	0.000940465	0.119825	ASNS|ATF4|ATF5|CADM1|CCNC|DERL3|LGALS1|MANEA|MARCKS|PKM|TXNDC5
TRAVAGLINI_LUNG_GOBLET_CELL	MSigDB_C8	7	13	90	1.90554	1.26269	53.8462	1	3.30557	0.000947837	0.119901	CYBA|DNAJC3|FKBP11|PDIA4|PKM|ST6GAL1|XBP1
KEGG_N_GLYCAN_BIOSYNTHESIS	MSigDB_C2	5	7	90	1.02606	0.931176	71.4286	1	3.28836	0.00100771	0.122949	RPN1|RPN2|ST6GAL1|STT3A|STT3B
LAIHO_COLORECTAL_CANCER_SERRATED_UP	MSigDB_C2	5	7	90	1.02606	0.931176	71.4286	1	3.28836	0.00100771	0.122949	COMMD3|IL6ST|LGALS1|PDIA6|SEC24A
GSE22886_NEUTROPHIL_VS_DC_DN	MSigDB_C7	5	7	90	1.02606	0.931176	71.4286	1	3.28836	0.00100771	0.122949	ATRAID|COMMD3|NDUFAB1|PSMD14|XBP1
GSE5589_UNSTIM_VS_45MIN_LPS_AND_IL10_STIM_MACROPHAGE_DN	MSigDB_C7	5	7	90	1.02606	0.931176	71.4286	1	3.28836	0.00100771	0.122949	ITGA6|MARCKS|SEC24A|STT3A|STT3B
GAO_LARGE_INTESTINE_ADULT_CI_MESENCHYMAL_CELLS	MSigDB_C8	19	65	90	9.52769	2.69855	29.2308	1	3.28673	0.00101358	0.122949	APOBEC3G|AQP3|BST2|CD27|CD79A|CD79B|CHST15|CYTOR|DERL3|FLI1|ICAM1|LGALS1|MANEA|MZB1|PECAM1|PHGDH|PRDM1|SRGN|TNFRSF17
BcellD3-D20-TGFBconditions_PGCNA_M6 NuclearDiv_Meta-Anaphase	LEEDS_GOLD	0	42	90	6.15635	2.21417	0	0	-3.29129	0.000997298	0.122949
MORF_AP2M1	MSigDB_C4	6	10	90	1.4658	1.11021	60	1	3.26651	0.00108881	0.128553	CCT7|PGAM1|PKM|PSMB4|PSMD7|RPN2
GSE2770_IL12_AND_TGFB_ACT_VS_ACT_CD4_TCELL_2H_UP	MSigDB_C7	6	10	90	1.4658	1.11021	60	1	3.26651	0.00108881	0.128553	CD63|CDKN1A|DNAJB11|IL2RG|PSMD14|PSMD7
melanosome [GoID:GO:0042470; evidenceTypes:IBA|IDA|IEA|ISS]	GeneOntology_CC	6	10	90	1.4658	1.11021	60	1	3.26651	0.00108881	0.128553	CD63|GGH|PDIA4|PDIA6|RPN1|TMED10
pigment granule [GoID:GO:0048770; evidenceTypes:IBA|IDA|IEA|ISS]	GeneOntology_CC	6	10	90	1.4658	1.11021	60	1	3.26651	0.00108881	0.128553	CD63|GGH|PDIA4|PDIA6|RPN1|TMED10
Transmembrane	UniProt-Keyword	33	142	90	20.8143	3.69831	23.2394	1	3.24796	0.00116235	0.136326	AQP3|ATRAID|BST2|CADM1|CD27|CD44|CD63|CD79A|CD79B|CHST15|DERL3|DRAM1|FKBP11|ICAM1|IL2RG|IL6ST|ITGA6|MANEA|MLEC|PECAM1|RPN1|RPN2|SDC1|SEL1L3|SSR3|ST6GAL1|STT3A|STT3B|TMED10|TNFRSF17|UBE2J1|VSIR|XBP1
DLBCL_PGCNA_M7 CellCycle E2F_EGFR	LEEDS_GOLD	3	78	90	11.4332	2.92091	3.84615	0	-3.22919	0.00124142	0.143428	GGH|RAD21|TXNL1
RNAseq_ER__All_UP.TLR_BCR	LEEDS	14	42	90	6.15635	2.21417	33.3333	1	3.22417	0.0012634	0.143428	ASNS|ATF5|BST2|DERL3|DNAJC3|EDEM2|FKBP11|MZB1|SRGN|SSR3|ST6GAL1|TENT5C|TXNDC5|XBP1
endoplasmic reticulum membrane [GoID:GO:0005789; evidenceTypes:IBA|IC|IDA|IEA|IMP|ISS|NAS|TAS]	GeneOntology_CC	14	42	90	6.15635	2.21417	33.3333	1	3.22417	0.0012634	0.143428	CASP4|CYBA|DERL3|MLEC|PDIA6|RPN1|RPN2|SEC24A|SSR3|STT3A|STT3B|TMED10|UBE2J1|XBP1
endoplasmic reticulum subcompartment [GoID:GO:0098827; evidenceTypes:IBA|IC|IDA|IEA|IMP|ISS|NAS|TAS]	GeneOntology_CC	14	42	90	6.15635	2.21417	33.3333	1	3.22417	0.0012634	0.143428	CASP4|CYBA|DERL3|MLEC|PDIA6|RPN1|RPN2|SEC24A|SSR3|STT3A|STT3B|TMED10|UBE2J1|XBP1
glycoprotein biosynthetic process [GoID:GO:0009101; evidenceTypes:IBA|IC|IDA|IEA|IMP|ISS|NAS|TAS]	GeneOntology_BP	8	17	90	2.49186	1.43913	47.0588	1	3.2284	0.00124484	0.143428	CHST15|DERL3|RPN1|RPN2|ST6GAL1|STT3A|STT3B|UBE2J1
ZSCAN2_TARGET_GENES	MSigDB_C3	10	25	90	3.6645	1.73347	40	1	3.19561	0.00139536	0.154345	APEX1|ATRAID|CASP4|EDEM2|NME1|PSMD14|RPN1|SEC24A|STT3B|TMED10
MODULE_114	MSigDB_C4	10	25	90	3.6645	1.73347	40	1	3.19561	0.00139536	0.154345	BST2|CD63|CYBA|IL2RG|NDUFAB1|PKM|PSMB4|RB1|RPLP1|SRGN
MODULE_151	MSigDB_C4	10	25	90	3.6645	1.73347	40	1	3.19561	0.00139536	0.154345	BST2|CD63|CYBA|IL2RG|NDUFAB1|PKM|PSMB4|RB1|RPLP1|SRGN
GSE17721_LPS_VS_PAM3CSK4_1H_BMDC_DN	MSigDB_C7	9	21	90	3.07818	1.59414	42.8571	1	3.19872	0.0013804	0.154345	ATF4|BIRC3|CCND2|CDKN1A|DERL3|ICAM1|PECAM1|PRDM1|ST6GAL1
Li(PMID: 24336226)-2013-MolSigVaccines_cell cycle (I) (M4.1)	PAPER	0	40	90	5.86319	2.16458	0	0	-3.19401	0.00140313	0.154345
regulation of RNA biosynthetic process [GoID:GO:2001141; evidenceTypes:EXP|IBA|IC|IDA|IEA|IGI|IMP|IPI|ISA|ISS|NAS|TAS]	GeneOntology_BP	15	184	90	26.9707	4.0182	8.15217	0	-3.17859	0.00147993	0.159814	APEX1|ATF4|ATF5|CCNC|CXXC5|FLI1|ICAM1|ITGA6|LMO4|PARP1|PRDM1|RAD21|RB1|SYK|XBP1
regulation of nucleic acid-templated transcription [GoID:GO:1903506; evidenceTypes:EXP|IBA|IC|IDA|IEA|IGI|IMP|IPI|ISA|ISS|NAS|TAS]	GeneOntology_BP	15	184	90	26.9707	4.0182	8.15217	0	-3.17859	0.00147993	0.159814	APEX1|ATF4|ATF5|CCNC|CXXC5|FLI1|ICAM1|ITGA6|LMO4|PARP1|PRDM1|RAD21|RB1|SYK|XBP1
regulation of transcription, DNA-templated [GoID:GO:0006355; evidenceTypes:EXP|IBA|IC|IDA|IEA|IGI|IMP|IPI|ISA|ISS|NAS|TAS]	GeneOntology_BP	15	184	90	26.9707	4.0182	8.15217	0	-3.17859	0.00147993	0.159814	APEX1|ATF4|ATF5|CCNC|CXXC5|FLI1|ICAM1|ITGA6|LMO4|PARP1|PRDM1|RAD21|RB1|SYK|XBP1
chromosome organization [GoID:GO:0051276; evidenceTypes:HDA|IBA|IC|IDA|IEA|IEP|IGI|IMP|IPI|ISS|NAS|TAS]	GeneOntology_BP	5	97	90	14.2182	3.19904	5.15464	0	-3.17657	0.00149028	0.159956	APEX1|CCT7|PARP1|RAD21|RB1
MURARO_PANCREAS_MESENCHYMAL_STROMAL_CELL	MSigDB_C8	17	57	90	8.35505	2.54538	29.8246	1	3.16905	0.00152936	0.163163	APEX1|ASNS|ATF4|ATF5|CHST15|CYTOR|DDX21|FKBP11|LGALS1|LMO4|MARCKS|PGAM1|PHGDH|PRDM1|RPLP1|SRM|SSR3
organic cyclic compound biosynthetic process [GoID:GO:1901362; evidenceTypes:EXP|IBA|IC|IDA|IEA|IGI|IMP|IPI|ISA|ISS|NAS|TAS]	GeneOntology_BP	19	215	90	31.5147	4.18402	8.83721	0	-3.16633	0.00154377	0.163714	APEX1|ATF4|ATF5|CCNC|CCT7|CDKN1A|CXXC5|DDX21|FLI1|ICAM1|ITGA6|LMO4|NME1|PARP1|PRDM1|RAD21|RB1|SYK|XBP1
GSE36392_EOSINOPHIL_VS_MAC_IL25_TREATED_LUNG_DN	MSigDB_C7	7	14	90	2.05212	1.30927	50	1	3.14338	0.00167007	0.169982	ATRAID|CD79B|EDEM2|GSTM4|MLEC|MZB1|NDUFAB1
BcellD0-D41_PGCNA_M2 Bcell Blimp1Repressed MHC	LEEDS_GOLD	0	39	90	5.71661	2.13922	0	0	-3.14454	0.00166351	0.169982
RNAseq_ER-Merged__Day7_BCR.Exon1A_UP.BCR	LEEDS	30	127	90	18.6156	3.55267	23.622	1	3.15016	0.00163182	0.169982	ASNS|BIRC3|CHST15|DERL3|DNAJC3|FKBP11|FLI1|GGH|IL6ST|ITGA6|LMO4|MANEA|PDIA4|PECAM1|PRDM1|RB1|RPN1|RPN2|SDC1|SEC24A|SSR3|ST6GAL1|STT3A|STT3B|SYK|TENT5C|TMED10|TXNDC5|UBE2J1|XBP1
nuclear outer membrane-endoplasmic reticulum membrane network [GoID:GO:0042175; evidenceTypes:IBA|IDA|IEA|IMP|ISS|NAS|TAS]	GeneOntology_CC	14	43	90	6.30293	2.23841	32.5581	1	3.14744	0.00164706	0.169982	CASP4|CYBA|DERL3|MLEC|PDIA6|RPN1|RPN2|SEC24A|SSR3|STT3A|STT3B|TMED10|UBE2J1|XBP1
covalent chromatin modification [GoID:GO:0016569; evidenceTypes:IBA|IDA|IEA|IGI|IMP|IPI|ISS|NAS|TAS]	GeneOntology_BP	0	39	90	5.71661	2.13922	0	0	-3.14454	0.00166351	0.169982
macromolecule glycosylation [GoID:GO:0043413; evidenceTypes:IBA|IC|IDA|IEA|IMP|ISS|NAS|TAS]	GeneOntology_BP	7	14	90	2.05212	1.30927	50	1	3.14338	0.00167007	0.169982	DERL3|RPN1|RPN2|ST6GAL1|STT3A|STT3B|UBE2J1
protein glycosylation [GoID:GO:0006486; evidenceTypes:IBA|IC|IDA|IEA|IMP|ISS|NAS|TAS]	GeneOntology_BP	7	14	90	2.05212	1.30927	50	1	3.14338	0.00167007	0.169982	DERL3|RPN1|RPN2|ST6GAL1|STT3A|STT3B|UBE2J1
RNAseq_ER-Merged__Day4_TLR_UP.LPS	LEEDS	40	187	90	27.4104	4.03667	21.3904	1	3.13781	0.00170218	0.17226	AQP3|CD79A|CD79B|CHST15|CXXC5|CYBA|DERL3|DNAJB11|DNAJC3|EDEM2|FKBP11|FTH1|IL6ST|LGALS1|MLEC|MZB1|NDUFA8|NME1|PARP1|PDIA4|PDIA6|PECAM1|PHGDH|PPP2CB|PRDM1|PSMB4|PSMB5|PSMD7|RPLP1|RPN1|SDC1|SEC24A|SRM|SYK|TENT5C|TMED10|TNFRSF17|TXNDC5|UBE2J1|VSIR
regulation of nucleobase-containing compound metabolic process [GoID:GO:0019219; evidenceTypes:EXP|IBA|IC|IDA|IEA|IEP|IGI|IMP|IPI|ISA|ISS|NAS|TAS]	GeneOntology_BP	19	214	90	31.3681	4.17951	8.8785	0	-3.13468	0.00172042	0.173117	APEX1|ATF4|ATF5|CCNC|CCT7|CDKN1A|CXXC5|FLI1|ICAM1|ITGA6|LMO4|PARP1|PGAM1|PRDM1|RAD21|RB1|SYK|TENT5C|XBP1
GSE4475_upABC_GCB	LEEDS	15	48	90	7.03583	2.3546	31.25	1	3.12478	0.00177938	0.177038	AQP3|CCND2|FKBP11|MARCKS|NME1|NT5DC2|PSMB5|RB1|RPN1|SRM|ST6GAL1|STT3A|TENT5C|TXNL1|XBP1
organelle subcompartment [GoID:GO:0031984; evidenceTypes:IBA|IC|IDA|IEA|IMP|ISS|NAS|TAS]	GeneOntology_CC	15	48	90	7.03583	2.3546	31.25	1	3.12478	0.00177938	0.177038	CASP4|CYBA|DERL3|MLEC|PDIA6|RPN1|RPN2|SEC24A|SSR3|ST6GAL1|STT3A|STT3B|TMED10|UBE2J1|XBP1
lysosome [GoID:GO:0005764; evidenceTypes:HDA|IBA|IC|IDA|IEA|IMP|ISS|NAS|TAS]	GeneOntology_CC	11	30	90	4.39739	1.89084	36.6667	1	3.11345	0.00184916	0.181937	ATRAID|BST2|CD63|DNAJC3|DRAM1|FTH1|GGH|PCYOX1|SDC1|SRGN|TXNDC5
lytic vacuole [GoID:GO:0000323; evidenceTypes:HDA|IBA|IC|IDA|IEA|IMP|ISS|NAS|TAS]	GeneOntology_CC	11	30	90	4.39739	1.89084	36.6667	1	3.11345	0.00184916	0.181937	ATRAID|BST2|CD63|DNAJC3|DRAM1|FTH1|GGH|PCYOX1|SDC1|SRGN|TXNDC5
BURTON_ADIPOGENESIS_5	MSigDB_C2	4	5	90	0.732899	0.788283	80	1	3.10035	0.00193291	0.186042	NDUFA8|NDUFAB1|PDIA6|XBP1
GSE6269_E_COLI_VS_STREP_PNEUMO_INF_PBMC_DN	MSigDB_C7	4	5	90	0.732899	0.788283	80	1	3.10035	0.00193291	0.186042	GGH|MZB1|NT5DC2|SEL1L3
CUI_DEVELOPING_HEART_TRABECULAR_ATRIAL_CARDIOMYOCYTE	MSigDB_C8	4	5	90	0.732899	0.788283	80	1	3.10035	0.00193291	0.186042	CD63|ITGA6|RPN2|TMED10
disulfide oxidoreductase activity [GoID:GO:0015036; evidenceTypes:IBA|IDA|IEA|IMP|ISS|NAS|TAS]	GeneOntology_MF	4	5	90	0.732899	0.788283	80	1	3.10035	0.00193291	0.186042	PDIA4|PDIA6|TXNDC12|TXNL1
GSE22886_NAIVE_VS_IGG_IGA_MEMORY_BCELL_DN	MSigDB_C7	10	26	90	3.81107	1.7663	38.4615	1	3.09114	0.00199387	0.188831	CCND2|CD27|FKBP11|LGALS1|LMO4|MARCKS|RPLP1|TNFRSF17|UBE2J1|XBP1
BcellD3-D20-TGFBconditions_PGCNA_M11 ER-Golgi_GlycoproteinBiosyn	LEEDS_GOLD	10	26	90	3.81107	1.7663	38.4615	1	3.09114	0.00199387	0.188831	CD27|ITGA6|LMO4|MANEA|PDIA4|PRDM1|RPN2|SEC24A|SSR3|ST6GAL1
Serum_response_Fb_up (PMID:14737219)	SignatureDB	10	26	90	3.81107	1.7663	38.4615	1	3.09114	0.00199387	0.188831	GGH|ITGA6|NME1|PDIA4|PSMD14|RPN1|SDC1|SRM|SSR3|UBE2J1
REACTOME_UNFOLDED_PROTEIN_RESPONSE_UPR	MSigDB_C2	6	11	90	1.61238	1.16344	54.5455	1	3.07381	0.00211345	0.191945	ASNS|ATF4|DNAJB11|DNAJC3|PDIA6|XBP1
LTE2_UP.V1_UP	MSigDB_C6	6	11	90	1.61238	1.16344	54.5455	1	3.07381	0.00211345	0.191945	AQP3|DRAM1|GGH|LMO4|MARCKS|TENT5C
GSE12366_PLASMA_CELL_VS_NAIVE_BCELL_UP	MSigDB_C7	6	11	90	1.61238	1.16344	54.5455	1	3.07381	0.00211345	0.191945	CCNC|GGH|RPN2|SEC24A|TENT5C|TNFRSF17
GSE5589_IL6_KO_VS_IL10_KO_LPS_STIM_MACROPHAGE_45MIN_DN	MSigDB_C7	6	11	90	1.61238	1.16344	54.5455	1	3.07381	0.00211345	0.191945	ATF4|CYBA|LMO4|PDIA4|PHGDH|SEL1L3
FAN_EMBRYONIC_CTX_BIG_GROUPS_CAJAL_RETZIUS	MSigDB_C8	9	22	90	3.22476	1.63027	40.9091	1	3.08217	0.00205498	0.191945	ATF5|CDKN1A|CXXC5|GGH|LGALS1|NDUFA8|NDUFAB1|PGAM1|PKM
cytoplasmic vesicle [GoID:GO:0031410; evidenceTypes:IBA|IC|IDA|IEA|IGI|IMP|ISS|NAS|TAS]	GeneOntology_CC	24	95	90	13.9251	3.172	25.2632	1	3.07818	0.00208272	0.191945	BST2|CD44|CD63|CD79A|COMMD3|CYBA|DNAJC3|FTH1|GGH|IL2RG|MLEC|PDIA4|PDIA6|PECAM1|PGAM1|PKM|PSMD14|PSMD7|RPN1|SEC24A|SRGN|SYK|TMED10|TXNDC5
intracellular vesicle [GoID:GO:0097708; evidenceTypes:IBA|IC|IDA|IEA|IGI|IMP|ISS|NAS|TAS]	GeneOntology_CC	24	95	90	13.9251	3.172	25.2632	1	3.07818	0.00208272	0.191945	BST2|CD44|CD63|CD79A|COMMD3|CYBA|DNAJC3|FTH1|GGH|IL2RG|MLEC|PDIA4|PDIA6|PECAM1|PGAM1|PKM|PSMD14|PSMD7|RPN1|SEC24A|SRGN|SYK|TMED10|TXNDC5
protein maturation [GoID:GO:0051604; evidenceTypes:IBA|IC|IDA|IEA|IGI|IMP|ISS|NAS|TAS]	GeneOntology_BP	6	11	90	1.61238	1.16344	54.5455	1	3.07381	0.00211345	0.191945	CASP4|DNAJB11|NDUFAB1|PARP1|SRGN|VSIR
RNAseq_ER-Merged__Day7_UP.LPS.Exon1A_BCR.Exon1A	LEEDS	25	101	90	14.8046	3.25168	24.7525	1	3.05368	0.00226055	0.20322	ASNS|CASP4|CD79A|DERL3|DNAJC3|EDEM2|IL2RG|IL6ST|LMO4|MANEA|MLEC|MZB1|PDIA4|PECAM1|PRDM1|RPN1|SDC1|SEC24A|SSR3|ST6GAL1|SYK|TENT5C|TXNDC5|UBE2J1|XBP1
RNAseq_JS__UP.WM-R848_Normal-R848	LEEDS	1	51	90	7.47557	2.42063	1.96078	0	-3.05435	0.00225548	0.20322	BIRC3
nucleic acid binding [GoID:GO:0003676; evidenceTypes:HDA|IBA|IC|IDA|IEA|IEP|IGI|IMP|IPI|ISS|NAS|TAS]	GeneOntology_MF	20	219	90	32.101	4.20154	9.13242	0	-3.05127	0.00227878	0.203824	APEX1|APOBEC3G|ATF4|ATF5|BST2|CXXC5|DDX21|EEF1A1P5|FLI1|LARP4|LGALS1|NME1|PARP1|PDIA4|PKM|PRDM1|RB1|RPN1|TENT5C|XBP1
PELLICCIOTTA_HDAC_IN_ANTIGEN_PRESENTATION_UP	MSigDB_C2	5	8	90	1.17264	0.994648	62.5	1	3.03868	0.00237621	0.204781	ASNS|PDIA4|PSMB4|TMED10|TXNDC12
MODULE_239	MSigDB_C4	5	8	90	1.17264	0.994648	62.5	1	3.03868	0.00237621	0.204781	DNAJC3|IL6ST|PCYOX1|PDIA4|TMED10
MODULE_43	MSigDB_C4	5	8	90	1.17264	0.994648	62.5	1	3.03868	0.00237621	0.204781	CYBA|PDIA4|PGAM1|PKM|TXNDC12
MORF_RAD23B	MSigDB_C4	5	8	90	1.17264	0.994648	62.5	1	3.03868	0.00237621	0.204781	NDUFAB1|PSMB4|PSMB5|PSMD7|RAD21
RNAseq_ER-Merged__Day4_TLR.Exon1A_UP.LPS	LEEDS	44	215	90	31.5147	4.18402	20.4651	1	3.03794	0.00238198	0.204781	AQP3|BST2|CD27|CD79A|CD79B|CHST15|CXXC5|CYBA|DERL3|DNAJB11|EDEM2|FKBP11|FTH1|GGH|IL6ST|ITGA6|LGALS1|MLEC|MZB1|NDUFA8|NME1|NT5DC2|PARP1|PDIA4|PDIA6|PECAM1|PHGDH|PKM|PRDM1|PSMB4|PSMB5|RPLP1|RPN1|SDC1|SEC24A|SRM|ST6GAL1|SYK|TENT5C|TMED10|TNFRSF17|TXNDC5|UBE2J1|VSIR
transcription regulator activity [GoID:GO:0140110; evidenceTypes:IBA|IC|IDA|IEA|IGI|IMP|IPI|ISA|ISS|NAS|TAS]	GeneOntology_MF	9	130	90	19.0554	3.5833	6.92308	0	-3.04442	0.00233131	0.204781	APEX1|ATF4|ATF5|FLI1|ICAM1|PRDM1|RB1|SYK|XBP1
aromatic compound biosynthetic process [GoID:GO:0019438; evidenceTypes:EXP|IBA|IC|IDA|IEA|IGI|IMP|IPI|ISA|ISS|NAS|TAS]	GeneOntology_BP	19	211	90	30.9283	4.16564	9.00474	0	-3.0397	0.00236813	0.204781	APEX1|ATF4|ATF5|CCNC|CCT7|CDKN1A|CXXC5|DDX21|FLI1|ICAM1|ITGA6|LMO4|NME1|PARP1|PRDM1|RAD21|RB1|SYK|XBP1
heterocycle biosynthetic process [GoID:GO:0018130; evidenceTypes:EXP|IBA|IC|IDA|IEA|IGI|IMP|IPI|ISA|ISS|NAS|TAS]	GeneOntology_BP	19	211	90	30.9283	4.16564	9.00474	0	-3.0397	0.00236813	0.204781	APEX1|ATF4|ATF5|CCNC|CCT7|CDKN1A|CXXC5|DDX21|FLI1|ICAM1|ITGA6|LMO4|NME1|PARP1|PRDM1|RAD21|RB1|SYK|XBP1
RNAseq_JS__UP.WM_Normal	LEEDS	3	73	90	10.7003	2.83889	4.10959	0	-3.02454	0.00249013	0.213044	APEX1|BIRC3|ICAM1
BENPORATH_MYC_MAX_TARGETS	MSigDB_C2	15	50	90	7.32899	2.3989	30	1	2.9854	0.00283207	0.21941	ATF4|CCT7|CD79B|CYBA|FKBP11|FTH1|GGH|NME1|PKM|PSMB5|PSMD14|PSMD7|RPLP1|SYK|TMED10
KIM_ALL_DISORDERS_DURATION_CORR_DN	MSigDB_C2	3	3	90	0.439739	0.611603	100	1	2.96164	0.0030601	0.21941	CCT7|PARP1|PSMB5
MARIADASON_RESPONSE_TO_CURCUMIN_SULINDAC_5	MSigDB_C2	3	3	90	0.439739	0.611603	100	1	2.96164	0.0030601	0.21941	ATF4|PSMB5|XBP1
MULLIGAN_NTF3_SIGNALING_VIA_INSR_AND_IGF1R_UP	MSigDB_C2	3	3	90	0.439739	0.611603	100	1	2.96164	0.0030601	0.21941	DDX21|NME1|ST6GAL1
PLASARI_TGFB1_SIGNALING_VIA_NFIC_1HR_UP	MSigDB_C2	3	3	90	0.439739	0.611603	100	1	2.96164	0.0030601	0.21941	FLI1|IL2RG|TENT5C
SARRIO_EPITHELIAL_MESENCHYMAL_TRANSITION_UP	MSigDB_C2	0	36	90	5.27687	2.06065	0	0	-2.99253	0.00276673	0.21941
ZHENG_FOXP3_TARGETS_UP	MSigDB_C2	3	3	90	0.439739	0.611603	100	1	2.96164	0.0030601	0.21941	CD44|PRDM1|TENT5C
AR_03	MSigDB_C3	3	3	90	0.439739	0.611603	100	1	2.96164	0.0030601	0.21941	ITGA6|LARP4|SDC1
FOXO1_02	MSigDB_C3	7	15	90	2.1987	1.35409	46.6667	1	2.99337	0.00275913	0.21941	CADM1|CDKN1A|IL6ST|LMO4|PRDM1|RAD21|TXNDC12
MIR182_3P	MSigDB_C3	3	3	90	0.439739	0.611603	100	1	2.96164	0.0030601	0.21941	CADM1|CXXC5|IL6ST
MODULE_166	MSigDB_C4	3	3	90	0.439739	0.611603	100	1	2.96164	0.0030601	0.21941	NT5DC2|PECAM1|PSMD7
MORF_ATOX1	MSigDB_C4	3	3	90	0.439739	0.611603	100	1	2.96164	0.0030601	0.21941	PSMB4|PSMB5|PSMD7
MORF_PPP2R4	MSigDB_C4	3	3	90	0.439739	0.611603	100	1	2.96164	0.0030601	0.21941	PSMB4|PSMB5|TMED10
GSE12845_IGD_NEG_BLOOD_VS_DARKZONE_GC_TONSIL_BCELL_UP	MSigDB_C7	8	19	90	2.78502	1.51888	42.1053	1	2.96785	0.0029989	0.21941	CD63|DNAJC3|DRAM1|FKBP11|MANEA|MZB1|RPN1|RPN2
GSE19941_IL10_KO_VS_IL10_KO_AND_NFKBP50_KO_UNSTIM_MACROPHAGE_UP	MSigDB_C7	3	3	90	0.439739	0.611603	100	1	2.96164	0.0030601	0.21941	BST2|DNAJC3|SRGN
GSE22601_IMMATURE_CD4_SINGLE_POSITIVE_VS_CD8_SINGLE_POSITIVE_THYMOCYTE_DN	MSigDB_C7	8	19	90	2.78502	1.51888	42.1053	1	2.96785	0.0029989	0.21941	APEX1|BIRC3|CASP4|IL6ST|PPP2CB|PRDM1|SEC24A|XBP1
NAKAYA_PLASMACYTOID_DENDRITIC_CELL_FLUMIST_AGE_18_50YO_7DY_UP	MSigDB_C7	20	75	90	10.9935	2.87219	26.6667	1	3.00533	0.00265291	0.21941	APOBEC3G|ASNS|ATRAID|CCND2|CHST15|EDEM2|FLI1|GGH|GSTM4|MLEC|MZB1|PDIA6|PPP2CB|PSMD14|SEC24A|SEL1L3|SYK|TMED10|TXNDC5|UBE2J1
THAKAR_PBMC_INACTIVATED_INFLUENZA_AGE_21_30YO_RESPONDERS_7DY_DN	MSigDB_C7	0	36	90	5.27687	2.06065	0	0	-2.99253	0.00276673	0.21941
DESCARTES_FETAL_THYMUS_VASCULAR_ENDOTHELIAL_CELLS	MSigDB_C8	3	3	90	0.439739	0.611603	100	1	2.96164	0.0030601	0.21941	ASNS|EDEM2|ITGA6
DLBCL-WithBL_PGCNA_M2 CellCycle	LEEDS_GOLD	5	92	90	13.4853	3.13053	5.43478	0	-2.98497	0.00283606	0.21941	GGH|LARP4|PSMD14|RAD21|STT3B
RNAseq_ER-Merged__Day7_TLR.Exon1A_UP.BCR.SIK1	LEEDS	27	114	90	16.7101	3.41056	23.6842	1	2.97164	0.0029621	0.21941	ATRAID|CADM1|CD63|CHST15|CXXC5|DNAJC3|DRAM1|FKBP11|FTH1|GGH|IL6ST|ITGA6|LARP4|LMO4|MZB1|NT5DC2|PCYOX1|PHGDH|PRDM1|SDC1|SEC24A|SEL1L3|SYK|TENT5C|TMED10|UBE2J1|XBP1
RNAseq_ER-Merged__Day7_UP.TLR.Exon1A_LPS	LEEDS	24	97	90	14.2182	3.19904	24.7423	1	2.98149	0.00286851	0.21941	ASNS|ATF5|CCND2|CD44|CD63|CDKN1A|CHST15|COMMD3|DERL3|EDEM2|FKBP11|LGALS1|MANEA|MARCKS|PDIA4|PKM|RPN2|SDC1|SRGN|SSR3|STT3A|TNFRSF17|VSIR|XBP1
Oligosaccharyltransferase complex (Stt3A variant)	CORUM	3	3	90	0.439739	0.611603	100	1	2.96164	0.0030601	0.21941	RPN1|RPN2|STT3A
Oligosaccharyltransferase complex (Stt3B variant)	CORUM	3	3	90	0.439739	0.611603	100	1	2.96164	0.0030601	0.21941	RPN1|RPN2|STT3B
SELK multiprotein complex	CORUM	3	3	90	0.439739	0.611603	100	1	2.96164	0.0030601	0.21941	RPN1|RPN2|STT3A
B cell receptor complex [GoID:GO:0019815; evidenceTypes:IBA|IEA]	GeneOntology_CC	3	3	90	0.439739	0.611603	100	1	2.96164	0.0030601	0.21941	CD79A|CD79B|SYK
vesicle [GoID:GO:0031982; evidenceTypes:HDA|IBA|IC|IDA|IEA|IMP|ISS|NAS|TAS]	GeneOntology_CC	37	173	90	25.3583	3.94576	21.3873	1	2.975	0.00292985	0.21941	BST2|CCT7|CD44|CD63|CD79A|CD79B|COMMD3|CYBA|DNAJC3|EEF1A1P5|FTH1|GGH|ICAM1|IL2RG|IL6ST|LGALS1|MARCKS|MLEC|NME1|PCYOX1|PDIA4|PDIA6|PECAM1|PGAM1|PHGDH|PKM|PSMB4|PSMB5|PSMD14|PSMD7|RPN1|SDC1|SEC24A|SRGN|SYK|TMED10|TXNDC5
intramolecular oxidoreductase activity, transposing S-S bonds [GoID:GO:0016864; evidenceTypes:IBA|IDA|IEA|IKR|TAS]	GeneOntology_MF	3	3	90	0.439739	0.611603	100	1	2.96164	0.0030601	0.21941	PDIA4|PDIA6|TXNDC5
protein disulfide isomerase activity [GoID:GO:0003756; evidenceTypes:IBA|IDA|IEA|IKR|TAS]	GeneOntology_MF	3	3	90	0.439739	0.611603	100	1	2.96164	0.0030601	0.21941	PDIA4|PDIA6|TXNDC5
RNA biosynthetic process [GoID:GO:0032774; evidenceTypes:EXP|IBA|IC|IDA|IEA|IGI|IMP|IPI|ISA|ISS|NAS|TAS]	GeneOntology_BP	16	186	90	27.2638	4.03057	8.60215	0	-2.98603	0.00282626	0.21941	APEX1|ATF4|ATF5|CCNC|CXXC5|DDX21|FLI1|ICAM1|ITGA6|LMO4|PARP1|PRDM1|RAD21|RB1|SYK|XBP1
endoplasmic reticulum to cytosol transport [GoID:GO:1903513; evidenceTypes:IBA|IDA|IMP|ISS|NAS]	GeneOntology_BP	3	3	90	0.439739	0.611603	100	1	2.96164	0.0030601	0.21941	DERL3|EDEM2|UBE2J1
glycosylation [GoID:GO:0070085; evidenceTypes:IBA|IC|IDA|IEA|IMP|ISS|NAS|TAS]	GeneOntology_BP	7	15	90	2.1987	1.35409	46.6667	1	2.99337	0.00275913	0.21941	DERL3|RPN1|RPN2|ST6GAL1|STT3A|STT3B|UBE2J1
nucleic acid-templated transcription [GoID:GO:0097659; evidenceTypes:EXP|IBA|IC|IDA|IEA|IGI|IMP|IPI|ISA|ISS|NAS|TAS]	GeneOntology_BP	16	186	90	27.2638	4.03057	8.60215	0	-2.98603	0.00282626	0.21941	APEX1|ATF4|ATF5|CCNC|CXXC5|DDX21|FLI1|ICAM1|ITGA6|LMO4|PARP1|PRDM1|RAD21|RB1|SYK|XBP1
nucleobase-containing compound biosynthetic process [GoID:GO:0034654; evidenceTypes:EXP|IBA|IC|IDA|IEA|IGI|IMP|IPI|ISA|ISS|NAS|TAS]	GeneOntology_BP	19	210	90	30.7818	4.16091	9.04762	0	-3.00803	0.00262947	0.21941	APEX1|ATF4|ATF5|CCNC|CCT7|CDKN1A|CXXC5|DDX21|FLI1|ICAM1|ITGA6|LMO4|NME1|PARP1|PRDM1|RAD21|RB1|SYK|XBP1
protein exit from endoplasmic reticulum [GoID:GO:0032527; evidenceTypes:IBA|IDA|IEA|IMP|ISS|NAS]	GeneOntology_BP	3	3	90	0.439739	0.611603	100	1	2.96164	0.0030601	0.21941	DERL3|EDEM2|UBE2J1
regulation of protein exit from endoplasmic reticulum [GoID:GO:0070861; evidenceTypes:IBA|IDA|IEA|IMP|ISS|NAS]	GeneOntology_BP	3	3	90	0.439739	0.611603	100	1	2.96164	0.0030601	0.21941	DERL3|EDEM2|UBE2J1
regulation of retrograde protein transport, ER to cytosol [GoID:GO:1904152; evidenceTypes:IBA|IDA|IMP|NAS]	GeneOntology_BP	3	3	90	0.439739	0.611603	100	1	2.96164	0.0030601	0.21941	DERL3|EDEM2|UBE2J1
retrograde protein transport, ER to cytosol [GoID:GO:0030970; evidenceTypes:IBA|IDA|IMP|ISS|NAS]	GeneOntology_BP	3	3	90	0.439739	0.611603	100	1	2.96164	0.0030601	0.21941	DERL3|EDEM2|UBE2J1
transcription, DNA-templated [GoID:GO:0006351; evidenceTypes:EXP|IBA|IC|IDA|IEA|IGI|IMP|IPI|ISA|ISS|NAS|TAS]	GeneOntology_BP	16	186	90	27.2638	4.03057	8.60215	0	-2.98603	0.00282626	0.21941	APEX1|ATF4|ATF5|CCNC|CXXC5|DDX21|FLI1|ICAM1|ITGA6|LMO4|PARP1|PRDM1|RAD21|RB1|SYK|XBP1
IRF4_ABC_repressed_all (PMID:22698399)	SignatureDB	0	36	90	5.27687	2.06065	0	0	-2.99253	0.00276673	0.21941
REACTOME_POST_TRANSLATIONAL_PROTEIN_MODIFICATION	MSigDB_C2	20	76	90	11.1401	2.88859	26.3158	1	2.95083	0.00316925	0.22632	BIRC3|COMMD3|DNAJC3|EDEM2|LGALS1|MANEA|MLEC|PARP1|PDIA6|PSMB4|PSMB5|PSMD14|PSMD7|RAD21|RPN1|RPN2|SEC24A|ST6GAL1|STT3A|TMED10
GOBERT_OLIGODENDROCYTE_DIFFERENTIATION_UP	MSigDB_C2	3	71	90	10.4072	2.8049	4.22535	0	-2.94107	0.00327085	0.231143	MLEC|NT5DC2|SRM
MM_PGCNA_M11 ImmuneResponse_MonocyteEnriched Angiogenesis EMT	LEEDS_GOLD	0	35	90	5.13029	2.03358	0	0	-2.94058	0.00327594	0.231143
histone modification [GoID:GO:0016570; evidenceTypes:IBA|IDA|IEA|IGI|IMP|IPI|ISS|NAS|TAS]	GeneOntology_BP	0	35	90	5.13029	2.03358	0	0	-2.94058	0.00327594	0.231143
GSE22886_NAIVE_BCELL_VS_BLOOD_PLASMA_CELL_DN	MSigDB_C7	11	32	90	4.69055	1.94951	34.375	1	2.93128	0.00337569	0.234737	AQP3|CADM1|CHST15|GGH|LGALS1|MANEA|MLEC|MZB1|NME1|NT5DC2|SSR3
memBcell-D3-D6_minCI50_PGCNA_M11 UpD3.0h UpD5on Hypoxia MTORC1 Glycolysis	LEEDS_GOLD	11	32	90	4.69055	1.94951	34.375	1	2.93128	0.00337569	0.234737	ASNS|ATF4|ATF5|CASP4|FLI1|GGH|LMO4|MARCKS|PHGDH|SEC24A|SRGN
RNAseq_ER-Merged__Day7_UP.TLR_LPS	LEEDS	35	162	90	23.7459	3.86558	21.6049	1	2.93089	0.00337989	0.234737	ASNS|ATF5|ATRAID|BIRC3|CCNC|CCND2|CD44|CD63|CHST15|COMMD3|DNAJB11|DNAJC3|FKBP11|FLI1|GGH|LARP4|MANEA|MARCKS|PCYOX1|PDIA4|RB1|RPN1|RPN2|SDC1|SEC24A|SRGN|SSR3|ST6GAL1|STT3A|STT3B|TENT5C|TMED10|TNFRSF17|UBE2J1|XBP1
NFkB_ChIPCHIP_Young_all (PMID:16595631)	SignatureDB	11	32	90	4.69055	1.94951	34.375	1	2.93128	0.00337569	0.234737	CDKN1A|CYTOR|DDX21|ICAM1|IL2RG|IL6ST|LGALS1|NME1|PKM|PRDM1|RB1
PATIL_LIVER_CANCER	MSigDB_C2	2	60	90	8.79479	2.60447	3.33333	0	-2.92962	0.00339376	0.234779	FKBP11|RAD21
FAN_OVARY_CL18_B_LYMPHOCYTE	MSigDB_C8	17	61	90	8.94137	2.62371	27.8689	1	2.91831	0.00351932	0.242518	ATF5|BIRC3|CD44|CD79A|CYBA|DDX21|DERL3|DNAJB11|FTH1|IL2RG|MZB1|PKM|PSMB4|PSMD14|RPN2|SRGN|SSR3
REACTOME_INNATE_IMMUNE_SYSTEM	MSigDB_C2	21	82	90	12.0195	2.98367	25.6098	1	2.91525	0.003554	0.243381	BIRC3|BST2|CASP4|CD44|CD63|COMMD3|CYBA|DNAJC3|FTH1|GGH|MLEC|PECAM1|PGAM1|PKM|PPP2CB|PSMB4|PSMB5|PSMD14|PSMD7|SYK|TXNDC5
MANNO_MIDBRAIN_NEUROTYPES_HPROGBP	MSigDB_C8	1	48	90	7.03583	2.3546	2.08333	0	-2.91358	0.00357306	0.243381	PHGDH
DLBCL_PGCNA_M1 Methylated UblConjugation ChromatinRegulator	LEEDS_GOLD	1	48	90	7.03583	2.3546	2.08333	0	-2.91358	0.00357306	0.243381	CYBA
nuclear lumen [GoID:GO:0031981; evidenceTypes:HDA|IBA|IDA|IEA|IMP|ISS|NAS|TAS]	GeneOntology_CC	26	259	90	37.9642	4.33164	10.0386	0	-2.91135	0.0035987	0.244187	APEX1|AQP3|ATF4|ATF5|BIRC3|CCNC|CCND2|CD63|CD79B|CDKN1A|CXXC5|DDX21|FLI1|NDUFAB1|PARP1|PRDM1|PSMB4|PSMB5|PSMD14|PSMD7|RAD21|RB1|RPN2|SEL1L3|TENT5C|XBP1
REACTOME_METABOLISM_OF_CARBOHYDRATES	MSigDB_C2	6	12	90	1.75896	1.21416	50	1	2.90011	0.00373028	0.248782	CD44|CHST15|PGAM1|PKM|PPP2CB|SDC1
membrane [GoID:GO:0016020; evidenceTypes:HDA|IBA|IC|IDA|IEA|IGI|IMP|ISM|ISS|NAS|RCA|TAS]	GeneOntology_CC	55	292	90	42.8013	4.38034	18.8356	1	2.90053	0.00372536	0.248782	AQP3|ATF4|ATRAID|BIRC3|BST2|CADM1|CASP4|CCND2|CD27|CD44|CD63|CD79A|CD79B|CHST15|CYBA|DDX21|DERL3|DNAJB11|DNAJC3|DRAM1|EDEM2|FKBP11|ICAM1|IL2RG|IL6ST|ITGA6|LARP4|MANEA|MARCKS|MLEC|NDUFA8|NDUFAB1|NME1|PARP1|PCYOX1|PDIA6|PECAM1|PGAM1|PSMD7|RAD21|RPN1|RPN2|SDC1|SEC24A|SEL1L3|SSR3|ST6GAL1|STT3A|STT3B|SYK|TMED10|TNFRSF17|UBE2J1|VSIR|XBP1
Chiche(PMID: 24644022)-2014_M5.4	PAPER	6	12	90	1.75896	1.21416	50	1	2.90011	0.00373028	0.248782	ATRAID|CCNC|CCT7|MANEA|STT3B|TMED10
Blood_Module-1.1_Plasma_cells (PMID:18631455)	SignatureDB	6	12	90	1.75896	1.21416	50	1	2.90011	0.00373028	0.248782	GGH|MZB1|PDIA6|RPN2|SEL1L3|TXNDC5
Glycoprotein	UniProt-Keyword	30	133	90	19.4951	3.61316	22.5564	1	2.89958	0.00373665	0.248782	AQP3|ATRAID|BST2|CADM1|CD27|CD44|CD63|CD79A|CD79B|CHST15|DNAJB11|EDEM2|GGH|ICAM1|IL2RG|IL6ST|ITGA6|MLEC|PCYOX1|PECAM1|RPN1|RPN2|SDC1|SEL1L3|SRGN|ST6GAL1|STT3A|STT3B|TMED10|VSIR
BASSO_B_LYMPHOCYTE_NETWORK	MSigDB_C2	10	28	90	4.10423	1.82985	35.7143	1	2.89354	0.00380927	0.251725	ASNS|CASP4|CCND2|CD44|LGALS1|NDUFAB1|NME1|PSMB5|PSMD14|SRGN
GSE12845_IGD_POS_VS_NEG_BLOOD_BCELL_DN	MSigDB_C7	10	28	90	4.10423	1.82985	35.7143	1	2.89354	0.00380927	0.251725	DNAJC3|FKBP11|LGALS1|PDIA4|PDIA6|RPN2|SRGN|TNFRSF17|UBE2J1|XBP1
GSE15750_DAY6_VS_DAY10_EFF_CD8_TCELL_UP	MSigDB_C7	0	34	90	4.98371	2.00605	0	0	-2.88795	0.00387764	0.25529
regulation of cellular biosynthetic process [GoID:GO:0031326; evidenceTypes:EXP|IBA|IC|IDA|IEA|IGI|IMP|IPI|ISA|ISS|NAS|TAS]	GeneOntology_BP	21	221	90	32.3941	4.20999	9.50226	0	-2.87646	0.00402166	0.263791	APEX1|ATF4|ATF5|CCNC|CCT7|CDKN1A|CXXC5|DNAJC3|EEF1A1P5|FLI1|ICAM1|ITGA6|LARP4|LMO4|PARP1|PKM|PRDM1|RAD21|RB1|SYK|XBP1
FLECHNER_BIOPSY_KIDNEY_TRANSPLANT_OK_VS_DONOR_UP	MSigDB_C2	13	42	90	6.15635	2.21417	30.9524	1	2.86933	0.00411345	0.268817	BIRC3|CASP4|CD44|IL6ST|LGALS1|MARCKS|PARP1|PKM|PPP2CB|PSMD14|RB1|SRGN|TMED10
HARALAMBIEVA_PBMC_M_M_R_II_AGE_11_22YO_VACCINATED_VS_UNVACCINATED_7YR_DN	MSigDB_C7	9	24	90	3.51792	1.69989	37.5	1	2.86419	0.00418072	0.272208	AQP3|CD27|MLEC|NT5DC2|PCYOX1|PECAM1|SYK|TMED10|VSIR
ACEVEDO_LIVER_TUMOR_VS_NORMAL_ADJACENT_TISSUE_UP	MSigDB_C2	16	57	90	8.35505	2.54538	28.0702	1	2.85204	0.004344	0.273439	APEX1|COMMD3|DDX21|DNAJB11|DRAM1|FKBP11|MARCKS|NDUFA8|PARP1|PDIA6|PECAM1|PSMB4|PSMB5|STT3A|STT3B|TMED10
ALONSO_METASTASIS_UP	MSigDB_C2	7	16	90	2.34528	1.39733	43.75	1	2.8536	0.00432273	0.273439	APEX1|ATRAID|CD63|CDKN1A|GGH|NDUFAB1|PPP2CB
FLECHNER_BIOPSY_KIDNEY_TRANSPLANT_REJECTED_VS_OK_DN	MSigDB_C2	8	20	90	2.9316	1.55703	40	1	2.84794	0.00440034	0.273439	AQP3|GGH|ITGA6|LARP4|NDUFAB1|PPP2CB|SDC1|TMED10
GSE12366_GC_BCELL_VS_PLASMA_CELL_DN	MSigDB_C7	7	16	90	2.34528	1.39733	43.75	1	2.8536	0.00432273	0.273439	CCNC|CHST15|DNAJC3|MANEA|SEC24A|ST6GAL1|TNFRSF17
GSE24210_CTRL_VS_IL35_TREATED_TCONV_CD4_TCELL_DN	MSigDB_C7	7	16	90	2.34528	1.39733	43.75	1	2.8536	0.00432273	0.273439	CASP4|CCT7|CDKN1A|NDUFA8|NME1|SRM|TXNL1
GSE24574_NAIVE_VS_TCONV_CD4_TCELL_DN	MSigDB_C7	8	20	90	2.9316	1.55703	40	1	2.84794	0.00440034	0.273439	DNAJC3|NME1|PKM|PSMB5|PSMD7|RPN2|SRGN|SRM
GSE3982_MAC_VS_BASOPHIL_UP	MSigDB_C7	7	16	90	2.34528	1.39733	43.75	1	2.8536	0.00432273	0.273439	AQP3|CYBA|EDEM2|GSTM4|IL6ST|NDUFA8|SSR3
GSE44955_MCSF_VS_MCSF_AND_IL27_STIM_MACROPHAGE_UP	MSigDB_C7	7	16	90	2.34528	1.39733	43.75	1	2.8536	0.00432273	0.273439	APOBEC3G|CDKN1A|CHST15|DNAJB11|IL6ST|NME1|SEL1L3
BUSSLINGER_GASTRIC_ISTHMUS_CELLS	MSigDB_C8	14	47	90	6.88925	2.332	29.7872	1	2.8562	0.00428741	0.273439	CD63|DDX21|DNAJB11|ITGA6|LMO4|MARCKS|MLEC|PDIA4|PDIA6|PSMD7|RPN1|RPN2|SDC1|SYK
epithelial cell development [GoID:GO:0002064; evidenceTypes:IBA|IDA|IEA|IEP|IGI|IMP|ISS|TAS]	GeneOntology_BP	7	16	90	2.34528	1.39733	43.75	1	2.8536	0.00432273	0.273439	ATF4|CDKN1A|ICAM1|IL6ST|PECAM1|PRDM1|SDC1
Chiche(PMID: 24644022)-2014_M7.7	PAPER	8	20	90	2.9316	1.55703	40	1	2.84794	0.00440034	0.273439	CADM1|DERL3|DNAJB11|NME1|NT5DC2|SRM|STT3A|XBP1
Glutamine_Glucose_starve_both_down (PMID:12101249)	SignatureDB	16	57	90	8.35505	2.54538	28.0702	1	2.85204	0.004344	0.273439	ASNS|ATF5|CADM1|CCNC|CD27|DDX21|IL2RG|NME1|PGAM1|PSMB5|PSMD14|SEL1L3|SRM|TXNL1|UBE2J1|XBP1
Rapamycin_BJAB_down (PMID:12101249)	SignatureDB	8	20	90	2.9316	1.55703	40	1	2.84794	0.00440034	0.273439	ASNS|ATF5|CCNC|DDX21|NME1|PDIA6|SRM|XBP1
BcellDiff_upPB	LEEDS_GOLD	11	33	90	4.83713	1.97803	33.3333	1	2.84425	0.00445161	0.274697	CCNC|CCND2|DNAJB11|DNAJC3|GGH|MANEA|PDIA6|STT3A|STT3B|TMED10|TXNDC5
RNAseq_JS__UP.Normal-R848_Normal-CD40L	LEEDS	11	33	90	4.83713	1.97803	33.3333	1	2.84425	0.00445161	0.274697	CADM1|CD27|CHST15|DERL3|FKBP11|ITGA6|PCYOX1|SDC1|SEC24A|TENT5C|XBP1
organelle membrane [GoID:GO:0031090; evidenceTypes:HDA|IBA|IC|IDA|IEA|IGI|IMP|ISS|NAS|TAS]	GeneOntology_CC	27	117	90	17.1498	3.44476	23.0769	1	2.84033	0.00450672	0.277132	ATRAID|BST2|CASP4|CCND2|CD44|CD63|CHST15|CYBA|DERL3|DRAM1|MANEA|MLEC|NDUFA8|NDUFAB1|NME1|PDIA6|PECAM1|RPN1|RPN2|SEC24A|SSR3|ST6GAL1|STT3A|STT3B|TMED10|UBE2J1|XBP1
ZHOU_CELL_CYCLE_GENES_IN_IR_RESPONSE_24HR	MSigDB_C2	0	33	90	4.83713	1.97803	0	0	-2.83459	0.00458841	0.280209
GSE2405_S_AUREUS_VS_UNTREATED_NEUTROPHIL_DN	MSigDB_C7	0	33	90	4.83713	1.97803	0	0	-2.83459	0.00458841	0.280209
DNA-binding	UniProt-Keyword	9	124	90	18.1759	3.52125	7.25806	0	-2.83268	0.00461602	0.280927	APEX1|ATF4|ATF5|CXXC5|FLI1|PARP1|PRDM1|RB1|XBP1
BOYLAN_MULTIPLE_MYELOMA_D_DN	MSigDB_C2	5	9	90	1.31922	1.05411	55.5556	1	2.82492	0.0047293	0.28106	CD44|CHST15|DRAM1|LGALS1|MARCKS
KAAB_FAILED_HEART_ATRIUM_DN	MSigDB_C2	5	9	90	1.31922	1.05411	55.5556	1	2.82492	0.0047293	0.28106	DDX21|MLEC|PSMB4|PSMB5|TMED10
MYB_Q5_01	MSigDB_C3	5	9	90	1.31922	1.05411	55.5556	1	2.82492	0.0047293	0.28106	CADM1|CCND2|COMMD3|FLI1|STT3B
GSE40274_CTRL_VS_FOXP3_AND_EOS_TRANSDUCED_ACTIVATED_CD4_TCELL_DN	MSigDB_C7	5	9	90	1.31922	1.05411	55.5556	1	2.82492	0.0047293	0.28106	DDX21|PSMD7|RPN2|SRM|TENT5C
BLCA_PGCNA_M25 CellCycle	LEEDS_GOLD	5	88	90	12.899	3.07342	5.68182	0	-2.82888	0.00467112	0.28106	ASNS|ATF5|GGH|NT5DC2|PHGDH
azurophil granule [GoID:GO:0042582; evidenceTypes:IBA|IDA|TAS]	GeneOntology_CC	5	9	90	1.31922	1.05411	55.5556	1	2.82492	0.0047293	0.28106	BST2|CD63|DNAJC3|GGH|TXNDC5
primary lysosome [GoID:GO:0005766; evidenceTypes:IBA|IDA|TAS]	GeneOntology_CC	5	9	90	1.31922	1.05411	55.5556	1	2.82492	0.0047293	0.28106	BST2|CD63|DNAJC3|GGH|TXNDC5
MARTINEZ_RB1_TARGETS_UP	MSigDB_C2	12	38	90	5.57003	2.11345	31.5789	1	2.81341	0.00490184	0.28841	CCND2|CD44|CDKN1A|DNAJC3|DRAM1|FTH1|IL2RG|IL6ST|LGALS1|PECAM1|RAD21|RPN2
BRCA_PGCNA_M7 CellCycle	LEEDS_GOLD	4	78	90	11.4332	2.92091	5.12821	0	-2.81342	0.0049018	0.28841	ASNS|CCT7|GGH|PDIA6
RNAseq_ER-Merged__Day7_TLR_UP.BCR	LEEDS	3	68	90	9.96743	2.75257	4.41176	0	-2.81402	0.00489268	0.28841	APEX1|CD63|ITGA6
PAPASPYRIDONOS_UNSTABLE_ATEROSCLEROTIC_PLAQUE_UP	MSigDB_C2	4	6	90	0.879479	0.862811	66.6667	1	2.79767	0.0051473	0.290314	MLEC|RPN2|SEL1L3|SRGN
SAMOLS_TARGETS_OF_KHSV_MIRNAS_DN	MSigDB_C2	4	6	90	0.879479	0.862811	66.6667	1	2.79767	0.0051473	0.290314	CD44|CXXC5|FKBP11|SRGN
ZHAN_V1_LATE_DIFFERENTIATION_GENES_UP	MSigDB_C2	4	6	90	0.879479	0.862811	66.6667	1	2.79767	0.0051473	0.290314	BIRC3|ITGA6|MARCKS|RB1
MORF_PRKAR1A	MSigDB_C4	4	6	90	0.879479	0.862811	66.6667	1	2.79767	0.0051473	0.290314	PSMB4|PSMD7|RAD21|RPN2
ESC_V6.5_UP_LATE.V1_UP	MSigDB_C6	4	6	90	0.879479	0.862811	66.6667	1	2.79767	0.0051473	0.290314	CHST15|CYBA|SEL1L3|SRGN
GSE11961_MEMORY_BCELL_DAY7_VS_GERMINAL_CENTER_BCELL_DAY40_DN	MSigDB_C7	4	6	90	0.879479	0.862811	66.6667	1	2.79767	0.0051473	0.290314	GSTM4|PECAM1|SYK|VSIR
GSE13411_PLASMA_CELL_VS_MEMORY_BCELL_UP	MSigDB_C7	10	29	90	4.25081	1.86065	34.4828	1	2.79982	0.00511304	0.290314	AQP3|DNAJC3|ITGA6|MZB1|NT5DC2|PDIA4|PRDM1|SDC1|TNFRSF17|XBP1
GSE14308_INDUCED_VS_NATURAL_TREG_UP	MSigDB_C7	4	6	90	0.879479	0.862811	66.6667	1	2.79767	0.0051473	0.290314	CCNC|CD44|PSMB4|STT3B
GSE29615_DAY3_VS_DAY7_LAIV_FLU_VACCINE_PBMC_UP	MSigDB_C7	4	6	90	0.879479	0.862811	66.6667	1	2.79767	0.0051473	0.290314	LARP4|MZB1|PCYOX1|TNFRSF17
BcellDiffDetailed_Day8	LEEDS	4	6	90	0.879479	0.862811	66.6667	1	2.79767	0.0051473	0.290314	CD27|CHST15|FKBP11|XBP1
ERAD pathway [GoID:GO:0036503; evidenceTypes:IBA|IC|IDA|IEA|IMP|ISS|NAS|TAS]	GeneOntology_BP	4	6	90	0.879479	0.862811	66.6667	1	2.79767	0.0051473	0.290314	DERL3|EDEM2|STT3B|UBE2J1
carbohydrate derivative biosynthetic process [GoID:GO:1901137; evidenceTypes:IBA|IC|IDA|IEA|IGI|IMP|ISS|NAS|TAS]	GeneOntology_BP	10	29	90	4.25081	1.86065	34.4828	1	2.79982	0.00511304	0.290314	CHST15|DERL3|NME1|PARP1|RPN1|RPN2|ST6GAL1|STT3A|STT3B|UBE2J1
ubiquitin-dependent ERAD pathway [GoID:GO:0030433; evidenceTypes:IBA|IC|IDA|IEA|IGI|IMP|ISS|TAS]	GeneOntology_BP	4	6	90	0.879479	0.862811	66.6667	1	2.79767	0.0051473	0.290314	DERL3|EDEM2|STT3B|UBE2J1
PUJANA_BRCA2_PCC_NETWORK	MSigDB_C2	2	57	90	8.35505	2.54538	3.50877	0	-2.79528	0.0051855	0.29154	RAD21|RB1
RNAseq_ER-Merged__Day4_UP.TLR_BCR.Exon1A	LEEDS	24	101	90	14.8046	3.25168	23.7624	1	2.79311	0.00522046	0.292053	ASNS|ATF5|BST2|DERL3|EDEM2|FKBP11|IL6ST|LMO4|MANEA|MZB1|PDIA4|PDIA6|PECAM1|PKM|PRDM1|SRGN|SSR3|ST6GAL1|SYK|TENT5C|TMED10|TXNDC5|VSIR|XBP1
chromosome [GoID:GO:0005694; evidenceTypes:HDA|IBA|IC|IDA|IEA|IGI|IMP|IPI|ISA|ISS|NAS|TAS]	GeneOntology_CC	12	148	90	21.6938	3.75156	8.10811	0	-2.79266	0.0052276	0.292053	APEX1|ATF4|ATF5|CCND2|DDX21|FLI1|PARP1|PPP2CB|PRDM1|RAD21|RB1|XBP1
HELLER_HDAC_TARGETS_SILENCED_BY_METHYLATION_DN	MSigDB_C2	16	58	90	8.50163	2.56531	27.5862	1	2.78982	0.00527379	0.293707	ATF4|ATF5|CADM1|CCND2|CD79B|CHST15|FKBP11|FLI1|PDIA6|SDC1|SRM|ST6GAL1|TNFRSF17|TXNDC5|UBE2J1|XBP1
GSE29614_CTRL_VS_DAY7_TIV_FLU_VACCINE_PBMC_DN	MSigDB_C7	14	48	90	7.03583	2.3546	29.1667	1	2.78698	0.00532014	0.295359	DNAJB11|GGH|MANEA|MZB1|NT5DC2|RPN2|SDC1|SEC24A|SEL1L3|SSR3|STT3A|TNFRSF17|UBE2J1|XBP1
cis-regulatory region sequence-specific DNA binding [GoID:GO:0000987; evidenceTypes:IBA|IC|IDA|IEA|IGI|IMP|ISS|TAS]	GeneOntology_MF	4	77	90	11.2866	2.90483	5.19481	0	-2.77243	0.00556399	0.307932	ATF4|FLI1|PRDM1|XBP1
RNAseq_JS__UP.WM-CD40L_Normal-CD40L	LEEDS	3	67	90	9.82085	2.73476	4.47761	0	-2.77116	0.00558576	0.308174	APEX1|BIRC3|NME1
GSE22229_RENAL_TRANSPLANT_IMMUNOSUPP_THERAPY_VS_HEALTHY_PBMC_UP	MSigDB_C7	9	25	90	3.6645	1.73347	36	1	2.76185	0.00574748	0.316112	DDX21|DNAJB11|LMO4|PARP1|PECAM1|PGAM1|PSMB4|TMED10|TXNDC5
TP73_TARGET_GENES	MSigDB_C3	11	34	90	4.98371	2.00605	32.3529	1	2.7597	0.00578541	0.317212	BST2|CDKN1A|COMMD3|DRAM1|FKBP11|PRDM1|STT3A|STT3B|SYK|TMED10|TXNL1
regulation of macromolecule biosynthetic process [GoID:GO:0010556; evidenceTypes:EXP|IBA|IC|IDA|IEA|IEP|IGI|IMP|IPI|ISA|ISS|NAS|TAS]	GeneOntology_BP	21	217	90	31.8078	4.19289	9.67742	0	-2.75095	0.00594225	0.324806	APEX1|ATF4|ATF5|CCNC|CCT7|CDKN1A|CXXC5|DNAJC3|EEF1A1P5|FLI1|ICAM1|ITGA6|LARP4|LMO4|PARP1|PKM|PRDM1|RAD21|RB1|SYK|XBP1
GSE10846_CHOP_upGCB_COO-UNC	LEEDS	10	130	90	19.0554	3.5833	7.69231	0	-2.74441	0.00606206	0.329323	APEX1|ASNS|BIRC3|CD79A|NDUFA8|NME1|PARP1|RPLP1|SEL1L3|SYK
cell cycle [GoID:GO:0007049; evidenceTypes:IBA|IC|IDA|IEA|IEP|IGI|IMP|ISS|NAS|TAS]	GeneOntology_BP	10	130	90	19.0554	3.5833	7.69231	0	-2.74441	0.00606206	0.329323	APEX1|ASNS|ATF5|BIRC3|CCNC|CCND2|CDKN1A|PHGDH|RAD21|RB1
GSE41867_DAY15_EFFECTOR_VS_DAY30_EXHAUSTED_CD8_TCELL_LCMV_CLONE13_DN	MSigDB_C7	6	13	90	1.90554	1.26269	46.1538	1	2.74154	0.00611523	0.331195	IL6ST|RPN2|SDC1|SEC24A|STT3A|TXNDC5
CREIGHTON_ENDOCRINE_THERAPY_RESISTANCE_3	MSigDB_C2	8	21	90	3.07818	1.59414	38.0952	1	2.73391	0.00625876	0.331864	CD63|DNAJC3|DRAM1|FTH1|PDIA6|SEC24A|STT3B|UBE2J1
SHAFFER_IRF4_TARGETS_IN_MYELOMA_VS_MATURE_B_LYMPHOCYTE	MSigDB_C2	8	21	90	3.07818	1.59414	38.0952	1	2.73391	0.00625876	0.331864	ATF4|CCNC|FKBP11|PDIA4|PRDM1|TNFRSF17|TXNDC5|UBE2J1
NOTCH3_TARGET_GENES	MSigDB_C3	12	39	90	5.71661	2.13922	30.7692	1	2.73576	0.00622368	0.331864	APEX1|BIRC3|CASP4|DNAJC3|MLEC|MZB1|PDIA4|RB1|RPN2|STT3A|TMED10|TXNDC12
MORF_RAN	MSigDB_C4	8	21	90	3.07818	1.59414	38.0952	1	2.73391	0.00625876	0.331864	CCT7|NDUFAB1|NME1|PGAM1|PSMB4|PSMD7|RAD21|RPN2
GSE25088_IL4_VS_IL4_AND_ROSIGLITAZONE_STIM_STAT6_KO_MACROPHAGE_DAY10_DN	MSigDB_C7	8	21	90	3.07818	1.59414	38.0952	1	2.73391	0.00625876	0.331864	CD63|DDX21|DNAJB11|LGALS1|PDIA6|PSMB4|STT3A|TMED10
regulation of biosynthetic process [GoID:GO:0009889; evidenceTypes:EXP|IBA|IC|IDA|IEA|IEP|IGI|IMP|IPI|ISA|ISS|NAS|TAS]	GeneOntology_BP	22	224	90	32.8339	4.22226	9.82143	0	-2.73631	0.00621316	0.331864	APEX1|ATF4|ATF5|CCNC|CCT7|CDKN1A|CXXC5|CYBA|DNAJC3|EEF1A1P5|FLI1|ICAM1|ITGA6|LARP4|LMO4|PARP1|PKM|PRDM1|RAD21|RB1|SYK|XBP1
Leucine_starve_up (PMID:12101249)	SignatureDB	8	21	90	3.07818	1.59414	38.0952	1	2.73391	0.00625876	0.331864	APOBEC3G|ASNS|ATF4|ATF5|CD27|CDKN1A|PHGDH|ST6GAL1
FREAC3_01	MSigDB_C3	7	17	90	2.49186	1.43913	41.1765	1	2.72259	0.00647725	0.335416	CADM1|CDKN1A|LMO4|PRDM1|RPN2|SEL1L3|TXNDC12
GSE20198_IL12_VS_IL12_IL18_TREATED_ACT_CD4_TCELL_DN	MSigDB_C7	7	17	90	2.49186	1.43913	41.1765	1	2.72259	0.00647725	0.335416	CD44|CXXC5|DNAJC3|GGH|LMO4|MLEC|MZB1
GSE21546_SAP1A_KO_VS_SAP1A_KO_AND_ELK1_KO_ANTI_CD3_STIM_DP_THYMOCYTES_DN	MSigDB_C7	7	17	90	2.49186	1.43913	41.1765	1	2.72259	0.00647725	0.335416	CYBA|EDEM2|ICAM1|IL6ST|PGAM1|TMED10|XBP1
GSE369_PRE_VS_POST_IL6_INJECTION_SOCS3_KO_LIVER_UP	MSigDB_C7	7	17	90	2.49186	1.43913	41.1765	1	2.72259	0.00647725	0.335416	ATF4|CCND2|CD44|CD63|CDKN1A|PGAM1|UBE2J1
GSE40666_WT_VS_STAT4_KO_CD8_TCELL_WITH_IFNA_STIM_90MIN_DN	MSigDB_C7	7	17	90	2.49186	1.43913	41.1765	1	2.72259	0.00647725	0.335416	ASNS|LGALS1|PGAM1|PHGDH|SRGN|SRM|XBP1
RUBENSTEIN_SKELETAL_MUSCLE_FBN1_FAP_CELLS	MSigDB_C8	7	17	90	2.49186	1.43913	41.1765	1	2.72259	0.00647725	0.335416	CD63|CYTOR|FTH1|IL6ST|MARCKS|PKM|SSR3
TotalBcell-D0-D6_minCI50_PGCNA_M2 UpD0-D3.6h IRF4_Induced NFkB_Signalling	LEEDS_GOLD	0	31	90	4.54397	1.92045	0	0	-2.72559	0.00641862	0.335416
Li(PMID: 24336226)-2013-MolSigVaccines_immune activation - generic cluster (M37.0)	PAPER	0	31	90	4.54397	1.92045	0	0	-2.72559	0.00641862	0.335416
ROSTY_CERVICAL_CANCER_PROLIFERATION_CLUSTER	MSigDB_C2	1	44	90	6.44951	2.26231	2.27273	0	-2.7196	0.00653613	0.337478	GGH
YAGI_AML_WITH_11Q23_REARRANGED	MSigDB_C2	10	30	90	4.39739	1.89084	33.3333	1	2.70918	0.00674498	0.347249	CADM1|CCND2|CD79A|CD79B|IL2RG|LGALS1|PSMD7|RB1|SEL1L3|XBP1
RNAseq_ER-Merged__Day4_UP.TLR.Exon1A_LPS.Exon1A	LEEDS	29	132	90	19.3485	3.60329	21.9697	1	2.70044	0.00692474	0.35547	ASNS|ATF4|ATF5|CADM1|CASP4|CCND2|CCT7|CD44|CD63|CDKN1A|COMMD3|DRAM1|FLI1|GGH|LARP4|MANEA|MARCKS|NDUFAB1|RPN2|SRGN|SSR3|ST6GAL1|STT3A|STT3B|TENT5C|TMED10|TXNDC12|TXNL1|XBP1
RNA polymerase II cis-regulatory region sequence-specific DNA binding [GoID:GO:0000978; evidenceTypes:IBA|IDA|IEA|IGI|IMP|ISS|TAS]	GeneOntology_MF	4	75	90	10.9935	2.87219	5.33333	0	-2.68982	0.00714903	0.365923	ATF4|FLI1|PRDM1|XBP1
regulation of cellular macromolecule biosynthetic process [GoID:GO:2000112; evidenceTypes:EXP|IBA|IC|IDA|IEA|IGI|IMP|IPI|ISA|ISS|NAS|TAS]	GeneOntology_BP	21	215	90	31.5147	4.18402	9.76744	0	-2.68823	0.00718317	0.366611	APEX1|ATF4|ATF5|CCNC|CCT7|CDKN1A|CXXC5|DNAJC3|EEF1A1P5|FLI1|ICAM1|ITGA6|LARP4|LMO4|PARP1|PKM|PRDM1|RAD21|RB1|SYK|XBP1
KONG_E2F3_TARGETS	MSigDB_C2	0	30	90	4.39739	1.89084	0	0	-2.66987	0.00758801	0.378867
GNF2_PCNA	MSigDB_C4	0	30	90	4.39739	1.89084	0	0	-2.66987	0.00758801	0.378867
GSE13547_CTRL_VS_ANTI_IGM_STIM_BCELL_12H_UP	MSigDB_C7	0	30	90	4.39739	1.89084	0	0	-2.66987	0.00758801	0.378867
GSE33424_CD161_HIGH_VS_NEG_CD8_TCELL_DN	MSigDB_C7	0	30	90	4.39739	1.89084	0	0	-2.66987	0.00758801	0.378867
DESCARTES_FETAL_CEREBRUM_MICROGLIA	MSigDB_C8	0	30	90	4.39739	1.89084	0	0	-2.66987	0.00758801	0.378867
RNAseq_ER-Merged__Day7_UP.LPS_BCR.Exon1A	LEEDS	27	121	90	17.7362	3.48903	22.314	1	2.66959	0.00759445	0.378867	CASP4|CD79A|CXXC5|DERL3|DNAJB11|DNAJC3|EDEM2|IL2RG|IL6ST|LMO4|MLEC|MZB1|PECAM1|PPP2CB|PRDM1|RB1|RPN1|SEC24A|SSR3|ST6GAL1|SYK|TENT5C|TMED10|TXNDC5|UBE2J1|VSIR|XBP1
DNA conformation change [GoID:GO:0071103; evidenceTypes:IBA|IDA|IEA|IEP|IGI|IMP|ISS|NAS|TAS]	GeneOntology_BP	0	30	90	4.39739	1.89084	0	0	-2.66987	0.00758801	0.378867
Membrane	UniProt-Keyword	42	213	90	31.2215	4.17494	19.7183	1	2.67204	0.00753917	0.378867	AQP3|ATF4|ATRAID|BST2|CADM1|CASP4|CCND2|CD27|CD44|CD63|CD79A|CD79B|CHST15|CYBA|DERL3|DRAM1|FKBP11|ICAM1|IL2RG|IL6ST|ITGA6|MANEA|MARCKS|MLEC|NDUFA8|PDIA6|PECAM1|RPN1|RPN2|SDC1|SEC24A|SEL1L3|SSR3|ST6GAL1|STT3A|STT3B|SYK|TMED10|TNFRSF17|UBE2J1|VSIR|XBP1
KD_DirHyb_Day6_upCntrl_CVID-CD27	LEEDS	9	26	90	3.81107	1.7663	34.6154	1	2.66344	0.00773469	0.384779	ASNS|CADM1|CCNC|DNAJC3|FKBP11|GGH|STT3B|TXNDC5|XBP1
RNAseq_ER-Merged__Day7_UP.TLR.Exon1A_BCR.SIK1	LEEDS	12	144	90	21.1075	3.71637	8.33333	0	-2.65671	0.00789075	0.391443	CASP4|CDKN1A|COMMD3|DERL3|EDEM2|PECAM1|PKM|PSMD14|RPLP1|SSR3|ST6GAL1|TNFRSF17
cellular protein catabolic process [GoID:GO:0044257; evidenceTypes:IBA|IC|IDA|IEA|IGI|IMP|IPI|ISS|NAS|TAS]	GeneOntology_BP	13	45	90	6.59609	2.28587	28.8889	1	2.65249	0.00799011	0.395265	ATRAID|DERL3|DNAJC3|EDEM2|PCYOX1|PPP2CB|PSMB4|PSMB5|PSMD14|PSMD7|STT3B|UBE2J1|XBP1
GRUETZMANN_PANCREATIC_CANCER_DN	MSigDB_C2	5	10	90	1.4658	1.11021	50	1	2.63678	0.00836978	0.401704	CCND2|CYBA|IL6ST|TMED10|XBP1
MIR676_5P	MSigDB_C3	5	10	90	1.4658	1.11021	50	1	2.63678	0.00836978	0.401704	CCND2|DERL3|LARP4|PCYOX1|PDIA6
TCCATTKW_UNKNOWN	MSigDB_C3	5	10	90	1.4658	1.11021	50	1	2.63678	0.00836978	0.401704	FTH1|IL6ST|LMO4|MARCKS|PRDM1
GSE13306_TREG_VS_TCONV_SPLEEN_UP	MSigDB_C7	5	10	90	1.4658	1.11021	50	1	2.63678	0.00836978	0.401704	CCND2|IL6ST|LARP4|PECAM1|SEC24A
GSE19941_LPS_VS_LPS_AND_IL10_STIM_IL10_KO_MACROPHAGE_DN	MSigDB_C7	5	10	90	1.4658	1.11021	50	1	2.63678	0.00836978	0.401704	AQP3|CASP4|CD79B|ST6GAL1|TENT5C
GSE27786_BCELL_VS_NKCELL_DN	MSigDB_C7	5	10	90	1.4658	1.11021	50	1	2.63678	0.00836978	0.401704	CD44|DNAJC3|IL6ST|PKM|SSR3
GSE3920_UNTREATED_VS_IFNG_TREATED_ENDOTHELIAL_CELL_DN	MSigDB_C7	5	10	90	1.4658	1.11021	50	1	2.63678	0.00836978	0.401704	EDEM2|MLEC|PCYOX1|PSMB5|SRM
GSE44955_MCSF_VS_MCSF_AND_IL27_STIM_MACROPHAGE_DN	MSigDB_C7	5	10	90	1.4658	1.11021	50	1	2.63678	0.00836978	0.401704	AQP3|IL2RG|LGALS1|PKM|SSR3
GSE5589_LPS_VS_LPS_AND_IL6_STIM_IL6_KO_MACROPHAGE_45MIN_DN	MSigDB_C7	5	10	90	1.4658	1.11021	50	1	2.63678	0.00836978	0.401704	BIRC3|CCND2|ICAM1|PCYOX1|SYK
endopeptidase regulator activity [GoID:GO:0061135; evidenceTypes:IBA|IDA|IEA|IGI|IMP|ISS|NAS|TAS]	GeneOntology_MF	5	10	90	1.4658	1.11021	50	1	2.63678	0.00836978	0.401704	BIRC3|BST2|CD27|PSMD14|VSIR
peptidase regulator activity [GoID:GO:0061134; evidenceTypes:IBA|IDA|IEA|IGI|IMP|ISS|NAS|TAS]	GeneOntology_MF	5	10	90	1.4658	1.11021	50	1	2.63678	0.00836978	0.401704	BIRC3|BST2|CD27|PSMD14|VSIR
PROVENZANI_METASTASIS_DN	MSigDB_C2	6	14	90	2.05212	1.30927	42.8571	1	2.59536	0.00944909	0.407162	ATF5|CCND2|CD44|PDIA6|TMED10|TXNL1
REACTOME_SARS_COV_INFECTIONS	MSigDB_C2	6	14	90	2.05212	1.30927	42.8571	1	2.59536	0.00944909	0.407162	EDEM2|RB1|RPN1|RPN2|ST6GAL1|STT3A
RODWELL_AGING_KIDNEY_NO_BLOOD_UP	MSigDB_C2	6	14	90	2.05212	1.30927	42.8571	1	2.59536	0.00944909	0.407162	ASNS|DRAM1|PDIA4|RPN1|RPN2|TXNDC5
SHAFFER_IRF4_TARGETS_IN_PLASMA_CELL_VS_MATURE_B_LYMPHOCYTE	MSigDB_C2	7	18	90	2.63844	1.47961	38.8889	1	2.5992	0.00934404	0.407162	ATF4|FKBP11|PDIA4|PRDM1|TNFRSF17|TXNDC5|UBE2J1
E2F5_TARGET_GENES	MSigDB_C3	2	53	90	7.76873	2.46325	3.77358	0	-2.61133	0.00901919	0.407162	COMMD3|PSMB5
GCTNWTTGK_UNKNOWN	MSigDB_C3	6	14	90	2.05212	1.30927	42.8571	1	2.59536	0.00944909	0.407162	CCT7|IL6ST|LMO4|MARCKS|PRDM1|SEL1L3
TGANNYRGCA_TCF11MAFG_01	MSigDB_C3	6	14	90	2.05212	1.30927	42.8571	1	2.59536	0.00944909	0.407162	CYTOR|LARP4|PRDM1|PSMD7|SEL1L3|TXNL1
GNF2_CCNA2	MSigDB_C4	0	29	90	4.25081	1.86065	0	0	-2.61329	0.00896764	0.407162
MORF_EIF3S2	MSigDB_C4	6	14	90	2.05212	1.30927	42.8571	1	2.59536	0.00944909	0.407162	ATF4|CCT7|MLEC|PDIA6|RPN1|SRM
GSE13411_IGM_MEMORY_BCELL_VS_PLASMA_CELL_DN	MSigDB_C7	8	22	90	3.22476	1.63027	36.3636	1	2.62516	0.00866093	0.407162	AQP3|DNAJC3|FKBP11|NT5DC2|PRDM1|SDC1|TNFRSF17|XBP1
GSE14415_NATURAL_TREG_VS_TCONV_DN	MSigDB_C7	0	29	90	4.25081	1.86065	0	0	-2.61329	0.00896764	0.407162
GSE22432_MULTIPOTENT_VS_COMMON_DC_PROGENITOR_UNTREATED_UP	MSigDB_C7	6	14	90	2.05212	1.30927	42.8571	1	2.59536	0.00944909	0.407162	GGH|PDIA6|PGAM1|PHGDH|RPN2|SRM
GSE22886_DAY0_VS_DAY7_MONOCYTE_IN_CULTURE_UP	MSigDB_C7	0	29	90	4.25081	1.86065	0	0	-2.61329	0.00896764	0.407162
GSE22886_IGG_IGA_MEMORY_BCELL_VS_BM_PLASMA_CELL_DN	MSigDB_C7	6	14	90	2.05212	1.30927	42.8571	1	2.59536	0.00944909	0.407162	BST2|CADM1|DNAJC3|EDEM2|SDC1|SEC24A
GSE24102_GRANULOCYSTIC_MDSC_VS_NEUTROPHIL_DN	MSigDB_C7	8	22	90	3.22476	1.63027	36.3636	1	2.62516	0.00866093	0.407162	DDX21|LGALS1|PARP1|PDIA6|PRDM1|PSMB4|SRM|TXNL1
GSE2585_AIRE_KO_VS_WT_CD80_HIGH_MTEC_DN	MSigDB_C7	6	14	90	2.05212	1.30927	42.8571	1	2.59536	0.00944909	0.407162	CADM1|IL6ST|ITGA6|LGALS1|ST6GAL1|STT3A
GSE27786_LIN_NEG_VS_BCELL_UP	MSigDB_C7	6	14	90	2.05212	1.30927	42.8571	1	2.59536	0.00944909	0.407162	CD44|DDX21|GSTM4|IL6ST|RPN2|SSR3
GSE2826_XID_VS_BTK_KO_BCELL_UP	MSigDB_C7	6	14	90	2.05212	1.30927	42.8571	1	2.59536	0.00944909	0.407162	FKBP11|FLI1|PSMD14|ST6GAL1|STT3B|TXNDC5
GSE28726_NAIVE_VS_ACTIVATED_VA24NEG_NKTCELL_UP	MSigDB_C7	7	18	90	2.63844	1.47961	38.8889	1	2.5992	0.00934404	0.407162	CD63|MLEC|PKM|PSMB5|PSMD7|RPN2|SRM
GSE32986_CURDLAN_LOWDOSE_VS_CURDLAN_HIGHDOSE_STIM_DC_DN	MSigDB_C7	7	18	90	2.63844	1.47961	38.8889	1	2.5992	0.00934404	0.407162	CASP4|IL6ST|LMO4|PRDM1|SDC1|SRGN|SYK
GSE33162_UNTREATED_VS_4H_LPS_STIM_HDAC3_HET_MACROPHAGE_DN	MSigDB_C7	6	14	90	2.05212	1.30927	42.8571	1	2.59536	0.00944909	0.407162	CD79A|CHST15|CXXC5|IL2RG|IL6ST|ITGA6
GSE33425_CD161_HIGH_VS_NEG_CD8_TCELL_DN	MSigDB_C7	7	18	90	2.63844	1.47961	38.8889	1	2.5992	0.00934404	0.407162	GGH|IL6ST|ITGA6|PPP2CB|PRDM1|PSMD14|STT3B
GSE339_EX_VIVO_VS_IN_CULTURE_CD4POS_DC_DN	MSigDB_C7	6	14	90	2.05212	1.30927	42.8571	1	2.59536	0.00944909	0.407162	CASP4|CCNC|CDKN1A|FTH1|SRGN|TENT5C
GSE36392_EOSINOPHIL_VS_NEUTROPHIL_IL25_TREATED_LUNG_DN	MSigDB_C7	7	18	90	2.63844	1.47961	38.8889	1	2.5992	0.00934404	0.407162	CCT7|GSTM4|IL6ST|LGALS1|MLEC|PARP1|SDC1
GSE43955_TH0_VS_TGFB_IL6_IL23_TH17_ACT_CD4_TCELL_52H_DN	MSigDB_C7	7	18	90	2.63844	1.47961	38.8889	1	2.5992	0.00934404	0.407162	CASP4|IL6ST|LGALS1|MARCKS|PKM|SSR3|XBP1
GSE6674_CPG_VS_CPG_AND_ANTI_IGM_STIM_BCELL_DN	MSigDB_C7	8	22	90	3.22476	1.63027	36.3636	1	2.62516	0.00866093	0.407162	ASNS|ATF4|ATF5|BIRC3|CDKN1A|SEC24A|SRM|VSIR
GSE7460_FOXP3_MUT_VS_WT_ACT_TCONV_UP	MSigDB_C7	7	18	90	2.63844	1.47961	38.8889	1	2.5992	0.00934404	0.407162	ASNS|CASP4|GGH|LGALS1|MARCKS|MLEC|PRDM1
KAECH_NAIVE_VS_DAY15_EFF_CD8_TCELL_UP	MSigDB_C7	7	18	90	2.63844	1.47961	38.8889	1	2.5992	0.00934404	0.407162	APEX1|CXXC5|DDX21|IL6ST|LMO4|SRM|ST6GAL1
KANNAN_BLOOD_2012_2013_TIV_AGE_65PLS_REVACCINATED_IN_6_9_MO_VS_REVACCINATED_IN_12_13_MOS_DN	MSigDB_C7	10	31	90	4.54397	1.92045	32.2581	1	2.6214	0.00875696	0.407162	BST2|CCT7|CD63|FTH1|LMO4|PGAM1|PKM|RPN2|SYK|TXNL1
BRCA_PGCNA_M34 Immunoglobulins	LEEDS_GOLD	7	18	90	2.63844	1.47961	38.8889	1	2.5992	0.00934404	0.407162	CD79A|DERL3|FKBP11|MZB1|TENT5C|TNFRSF17|TXNDC5
BcellD0-D41_PGCNA_M6 PC	LEEDS_GOLD	6	14	90	2.05212	1.30927	42.8571	1	2.59536	0.00944909	0.407162	ASNS|ATF4|BST2|CYTOR|DRAM1|LMO4
GSE22470_upGCB_COO-UNC	LEEDS	5	83	90	12.1661	2.99899	6.0241	0	-2.63004	0.00853756	0.407162	ASNS|CD79A|CD79B|PARP1|SEL1L3
RNAseq_ER__D7-TLR_UP.D7-BCR	LEEDS	3	63	90	9.23453	2.66155	4.7619	0	-2.59704	0.00940322	0.407162	APEX1|CD63|ITGA6
cytoplasmic vesicle lumen [GoID:GO:0060205; evidenceTypes:IDA|IEA|ISS|TAS]	GeneOntology_CC	8	22	90	3.22476	1.63027	36.3636	1	2.62516	0.00866093	0.407162	DNAJC3|GGH|PGAM1|PKM|PSMD14|PSMD7|SRGN|TXNDC5
nucleus [GoID:GO:0005634; evidenceTypes:HDA|IBA|IC|IDA|IEA|IGI|IMP|IPI|ISS|NAS|TAS]	GeneOntology_CC	42	360	90	52.7687	4.31973	11.6667	0	-2.61147	0.00901532	0.407162	APEX1|APOBEC3G|AQP3|ATF4|ATF5|ATRAID|BIRC3|CCNC|CCND2|CD63|CD79B|CDKN1A|COMMD3|CXXC5|CYBA|DDX21|EEF1A1P5|FLI1|FTH1|GGH|LGALS1|LMO4|MARCKS|NDUFAB1|NME1|PARP1|PKM|PPP2CB|PRDM1|PSMB4|PSMB5|PSMD14|PSMD7|RAD21|RB1|RPN2|SEL1L3|SYK|TENT5C|TXNL1|UBE2J1|XBP1
secretory granule lumen [GoID:GO:0034774; evidenceTypes:IDA|IEA|ISS|TAS]	GeneOntology_CC	8	22	90	3.22476	1.63027	36.3636	1	2.62516	0.00866093	0.407162	DNAJC3|GGH|PGAM1|PKM|PSMD14|PSMD7|SRGN|TXNDC5
secretory granule membrane [GoID:GO:0030667; evidenceTypes:IBA|IDA|IEA|ISS|TAS]	GeneOntology_CC	7	18	90	2.63844	1.47961	38.8889	1	2.5992	0.00934404	0.407162	BST2|CD44|CD63|CYBA|MLEC|PECAM1|TMED10
vesicle lumen [GoID:GO:0031983; evidenceTypes:IDA|IEA|ISS|TAS]	GeneOntology_CC	8	22	90	3.22476	1.63027	36.3636	1	2.62516	0.00866093	0.407162	DNAJC3|GGH|PGAM1|PKM|PSMD14|PSMD7|SRGN|TXNDC5
protein folding [GoID:GO:0006457; evidenceTypes:IBA|IC|IDA|IEA|IMP|ISS|NAS|TAS]	GeneOntology_BP	6	14	90	2.05212	1.30927	42.8571	1	2.59536	0.00944909	0.407162	CCT7|DNAJB11|DNAJC3|FKBP11|PDIA4|PDIA6
response to topologically incorrect protein [GoID:GO:0035966; evidenceTypes:IBA|IDA|IEA|IEP|IMP|ISS|NAS|TAS]	GeneOntology_BP	6	14	90	2.05212	1.30927	42.8571	1	2.59536	0.00944909	0.407162	ATF4|DERL3|DNAJC3|EDEM2|STT3B|XBP1
response to unfolded protein [GoID:GO:0006986; evidenceTypes:IBA|IDA|IEA|IEP|IMP|ISS|NAS|TAS]	GeneOntology_BP	6	14	90	2.05212	1.30927	42.8571	1	2.59536	0.00944909	0.407162	ATF4|DERL3|DNAJC3|EDEM2|STT3B|XBP1
IRF4_target_MM_Plasma_cell_gt_B_cell (PMID:18568025)	SignatureDB	7	18	90	2.63844	1.47961	38.8889	1	2.5992	0.00934404	0.407162	ATF4|FKBP11|PDIA4|PRDM1|TNFRSF17|TXNDC5|UBE2J1
chr10q22	MSigDB_C1	3	4	90	0.586319	0.70564	75	1	2.54483	0.0109332	0.411258	DDX21|SRGN|VSIR
AKL_HTLV1_INFECTION_UP	MSigDB_C2	3	4	90	0.586319	0.70564	75	1	2.54483	0.0109332	0.411258	LGALS1|NME1|PKM
BIOCARTA_CASPASE_PATHWAY	MSigDB_C2	3	4	90	0.586319	0.70564	75	1	2.54483	0.0109332	0.411258	BIRC3|CASP4|PARP1
BIOCARTA_LYMPHOCYTE_PATHWAY	MSigDB_C2	3	4	90	0.586319	0.70564	75	1	2.54483	0.0109332	0.411258	CD44|ICAM1|PECAM1
BIOCARTA_MONOCYTE_PATHWAY	MSigDB_C2	3	4	90	0.586319	0.70564	75	1	2.54483	0.0109332	0.411258	CD44|ICAM1|PECAM1
BIOCARTA_NEUTROPHIL_PATHWAY	MSigDB_C2	3	4	90	0.586319	0.70564	75	1	2.54483	0.0109332	0.411258	CD44|ICAM1|PECAM1
CHAUHAN_RESPONSE_TO_METHOXYESTRADIOL_UP	MSigDB_C2	4	7	90	1.02606	0.931176	57.1429	1	2.55343	0.0106667	0.411258	ASNS|ATF4|NME1|SRM
HUPER_BREAST_BASAL_VS_LUMINAL_UP	MSigDB_C2	3	4	90	0.586319	0.70564	75	1	2.54483	0.0109332	0.411258	AQP3|ITGA6|SDC1
JECHLINGER_EPITHELIAL_TO_MESENCHYMAL_TRANSITION_UP	MSigDB_C2	4	7	90	1.02606	0.931176	57.1429	1	2.55343	0.0106667	0.411258	ASNS|PHGDH|SDC1|SRM
MURAKAMI_UV_RESPONSE_6HR_UP	MSigDB_C2	3	4	90	0.586319	0.70564	75	1	2.54483	0.0109332	0.411258	CASP4|CDKN1A|NME1
RAHMAN_TP53_TARGETS_PHOSPHORYLATED	MSigDB_C2	3	4	90	0.586319	0.70564	75	1	2.54483	0.0109332	0.411258	NME1|PGAM1|PHGDH
REACTOME_IRE1ALPHA_ACTIVATES_CHAPERONES	MSigDB_C2	4	7	90	1.02606	0.931176	57.1429	1	2.55343	0.0106667	0.411258	DNAJB11|DNAJC3|PDIA6|XBP1
REACTOME_REGULATION_OF_INSULIN_LIKE_GROWTH_FACTOR_IGF_TRANSPORT_AND_UPTAKE_BY_INSULIN_LIKE_GROWTH_FACTOR_BINDING_PROTEINS_IGFBPS	MSigDB_C2	3	4	90	0.586319	0.70564	75	1	2.54483	0.0109332	0.411258	DNAJC3|LGALS1|PDIA6
REACTOME_RESPONSE_OF_EIF2AK1_HRI_TO_HEME_DEFICIENCY	MSigDB_C2	3	4	90	0.586319	0.70564	75	1	2.54483	0.0109332	0.411258	ASNS|ATF4|ATF5
RICKMAN_TUMOR_DIFFERENTIATED_WELL_VS_MODERATELY_UP	MSigDB_C2	4	7	90	1.02606	0.931176	57.1429	1	2.55343	0.0106667	0.411258	ATRAID|EDEM2|GSTM4|LMO4
TIEN_INTESTINE_PROBIOTICS_2HR_DN	MSigDB_C2	3	4	90	0.586319	0.70564	75	1	2.54483	0.0109332	0.411258	CADM1|FKBP11|GGH
ZHAN_EARLY_DIFFERENTIATION_GENES_UP	MSigDB_C2	3	4	90	0.586319	0.70564	75	1	2.54483	0.0109332	0.411258	ITGA6|PECAM1|XBP1
ZHAN_MULTIPLE_MYELOMA_CD1_DN	MSigDB_C2	3	4	90	0.586319	0.70564	75	1	2.54483	0.0109332	0.411258	CXXC5|FLI1|ST6GAL1
ATACCTC_MIR202	MSigDB_C3	3	4	90	0.586319	0.70564	75	1	2.54483	0.0109332	0.411258	CCND2|DNAJB11|RB1
MIR4293	MSigDB_C3	3	4	90	0.586319	0.70564	75	1	2.54483	0.0109332	0.411258	AQP3|LMO4|PECAM1
TAGAACC_MIR182	MSigDB_C3	3	4	90	0.586319	0.70564	75	1	2.54483	0.0109332	0.411258	CADM1|CXXC5|FLI1
YBX1_TARGET_GENES	MSigDB_C3	3	4	90	0.586319	0.70564	75	1	2.54483	0.0109332	0.411258	IL6ST|MLEC|PKM
ZNF175_TARGET_GENES	MSigDB_C3	0	28	90	4.10423	1.82985	0	0	-2.55579	0.0105948	0.411258
GNF2_CDC2	MSigDB_C4	0	28	90	4.10423	1.82985	0	0	-2.55579	0.0105948	0.411258
GNF2_CENPF	MSigDB_C4	0	28	90	4.10423	1.82985	0	0	-2.55579	0.0105948	0.411258
MORF_PPP6C	MSigDB_C4	3	4	90	0.586319	0.70564	75	1	2.54483	0.0109332	0.411258	PSMB4|PSMD7|TMED10
MORF_PSMC2	MSigDB_C4	3	4	90	0.586319	0.70564	75	1	2.54483	0.0109332	0.411258	PSMB4|PSMD7|RAD21
MORF_RAB5A	MSigDB_C4	3	4	90	0.586319	0.70564	75	1	2.54483	0.0109332	0.411258	PSMB4|PSMD7|TMED10
ESC_J1_UP_LATE.V1_UP	MSigDB_C6	4	7	90	1.02606	0.931176	57.1429	1	2.55343	0.0106667	0.411258	CHST15|DRAM1|SEL1L3|SRGN
PDGF_ERK_DN.V1_UP	MSigDB_C6	3	4	90	0.586319	0.70564	75	1	2.54483	0.0109332	0.411258	AQP3|FLI1|ST6GAL1
GSE11057_NAIVE_VS_CENT_MEMORY_CD4_TCELL_UP	MSigDB_C7	4	7	90	1.02606	0.931176	57.1429	1	2.55343	0.0106667	0.411258	IL6ST|ITGA6|PHGDH|PSMB5
GSE11961_MEMORY_BCELL_DAY40_VS_GERMINAL_CENTER_BCELL_DAY40_DN	MSigDB_C7	4	7	90	1.02606	0.931176	57.1429	1	2.55343	0.0106667	0.411258	CXXC5|RPN2|TENT5C|TXNDC5
GSE27786_NKTCELL_VS_MONO_MAC_DN	MSigDB_C7	4	7	90	1.02606	0.931176	57.1429	1	2.55343	0.0106667	0.411258	CDKN1A|MLEC|PGAM1|PPP2CB
GSE40666_WT_VS_STAT1_KO_CD8_TCELL_WITH_IFNA_STIM_90MIN_DN	MSigDB_C7	0	28	90	4.10423	1.82985	0	0	-2.55579	0.0105948	0.411258
HAY_BONE_MARROW_EOSINOPHIL	MSigDB_C8	4	7	90	1.02606	0.931176	57.1429	1	2.55343	0.0106667	0.411258	LGALS1|NT5DC2|RPLP1|RPN1
TRAVAGLINI_LUNG_ALVEOLAR_FIBROBLAST_CELL	MSigDB_C8	4	7	90	1.02606	0.931176	57.1429	1	2.55343	0.0106667	0.411258	CASP4|CD44|ICAM1|SRGN
BcellD7-TGFB-SDF1_PGCNA_M15 CellCycle_MitoticDivision	LEEDS_GOLD	0	28	90	4.10423	1.82985	0	0	-2.55579	0.0105948	0.411258
GSE22470_GCB_upCOO-UNC	LEEDS	23	100	90	14.658	3.23869	23	1	2.57885	0.00991293	0.411258	APOBEC3G|ATRAID|BST2|CASP4|CCND2|CD44|CD63|CDKN1A|COMMD3|DRAM1|EDEM2|FKBP11|IL6ST|MANEA|MARCKS|PECAM1|RPN1|RPN2|SRGN|SRM|TENT5C|TMED10|XBP1
SophieConditions__C1.D10_upC3.D10	LEEDS	3	4	90	0.586319	0.70564	75	1	2.54483	0.0109332	0.411258	CD44|DERL3|VSIR
SophieConditions__C1.D10_upC4.D10	LEEDS	3	4	90	0.586319	0.70564	75	1	2.54483	0.0109332	0.411258	CD44|DERL3|VSIR
chromatin [GoID:GO:0000785; evidenceTypes:HDA|IBA|IDA|IEA|IGI|IMP|IPI|ISA|ISS|NAS|TAS]	GeneOntology_CC	8	108	90	15.8306	3.33945	7.40741	0	-2.56449	0.0103327	0.411258	ATF4|ATF5|CCND2|FLI1|PRDM1|RAD21|RB1|XBP1
cytoplasm [GoID:GO:0005737; evidenceTypes:HDA|IBA|IC|IDA|IEA|IGI|IMP|IPI|ISO|ISS|NAS|TAS]	GeneOntology_CC	77	464	90	68.013	3.76871	16.5948	1	2.58638	0.00969887	0.411258	APEX1|APOBEC3G|AQP3|ASNS|ATF4|ATF5|ATRAID|BIRC3|BST2|CASP4|CCND2|CCT7|CD44|CD63|CD79A|CD79B|CDKN1A|CHST15|COMMD3|CXXC5|CYBA|DDX21|DERL3|DNAJB11|DNAJC3|DRAM1|EDEM2|EEF1A1P5|FLI1|FTH1|GGH|GSTM4|IL2RG|LARP4|LGALS1|MANEA|MARCKS|MLEC|MZB1|NDUFA8|NDUFAB1|NME1|PARP1|PCYOX1|PDIA4|PDIA6|PECAM1|PGAM1|PHGDH|PKM|PPP2CB|PRDM1|PSMB4|PSMB5|PSMD14|PSMD7|RAD21|RB1|RPLP1|RPN1|RPN2|SDC1|SEC24A|SRGN|SRM|SSR3|ST6GAL1…
multivesicular body [GoID:GO:0005771; evidenceTypes:IBA|IDA|IEA|IMP|ISS|NAS|TAS]	GeneOntology_CC	3	4	90	0.586319	0.70564	75	1	2.54483	0.0109332	0.411258	BST2|CD63|CD79A
nucleoplasm [GoID:GO:0005654; evidenceTypes:HDA|IBA|IDA|IEA|IMP|ISS|NAS|TAS]	GeneOntology_CC	26	248	90	36.3518	4.30383	10.4839	0	-2.57158	0.0101235	0.411258	APEX1|AQP3|ATF4|ATF5|BIRC3|CCNC|CCND2|CD63|CD79B|CDKN1A|CXXC5|DDX21|FLI1|NDUFAB1|PARP1|PRDM1|PSMB4|PSMB5|PSMD14|PSMD7|RAD21|RB1|RPN2|SEL1L3|TENT5C|XBP1
rough endoplasmic reticulum [GoID:GO:0005791; evidenceTypes:IBA|IDA|IEA|IMP|ISS|NAS|TAS]	GeneOntology_CC	3	4	90	0.586319	0.70564	75	1	2.54483	0.0109332	0.411258	PKM|RPN1|RPN2
electron transfer activity [GoID:GO:0009055; evidenceTypes:IBA|IDA|IEA|IMP|NAS|TAS]	GeneOntology_MF	3	4	90	0.586319	0.70564	75	1	2.54483	0.0109332	0.411258	CYBA|NDUFA8|PHGDH
intramolecular oxidoreductase activity [GoID:GO:0016860; evidenceTypes:IBA|IDA|IEA|IKR|IMP|ISS|NAS|TAS]	GeneOntology_MF	3	4	90	0.586319	0.70564	75	1	2.54483	0.0109332	0.411258	PDIA4|PDIA6|TXNDC5
misfolded protein binding [GoID:GO:0051787; evidenceTypes:EXP|IBA|IC|IDA|IEA|IMP]	GeneOntology_MF	3	4	90	0.586319	0.70564	75	1	2.54483	0.0109332	0.411258	DERL3|DNAJB11|DNAJC3
protein-disulfide reductase activity [GoID:GO:0015035; evidenceTypes:IBA|IDA|IEA|IMP|NAS|TAS]	GeneOntology_MF	3	4	90	0.586319	0.70564	75	1	2.54483	0.0109332	0.411258	PDIA4|PDIA6|TXNDC12
aspartate family amino acid metabolic process [GoID:GO:0009066; evidenceTypes:IBA|IDA|IEA|IMP|TAS]	GeneOntology_BP	3	4	90	0.586319	0.70564	75	1	2.54483	0.0109332	0.411258	ASNS|ATF4|PHGDH
electron transport chain [GoID:GO:0022900; evidenceTypes:IBA|IDA|IEA|IGI|IMP|ISS|NAS|TAS]	GeneOntology_BP	4	7	90	1.02606	0.931176	57.1429	1	2.55343	0.0106667	0.411258	CYBA|NDUFA8|NDUFAB1|PHGDH
microtubule-based process [GoID:GO:0007017; evidenceTypes:IBA|IC|IDA|IEA|IGI|IMP|ISS|NAS|TAS]	GeneOntology_BP	1	41	90	6.00977	2.18956	2.43902	0	-2.56886	0.0102033	0.411258	ATF5
positive regulation of B cell differentiation [GoID:GO:0045579; evidenceTypes:IBA|IDA|IEA|IGI|ISS|NAS|TAS]	GeneOntology_BP	3	4	90	0.586319	0.70564	75	1	2.54483	0.0109332	0.411258	CD27|SYK|XBP1
protein processing [GoID:GO:0016485; evidenceTypes:IBA|IC|IDA|IEA|IGI|IMP|ISS|NAS|TAS]	GeneOntology_BP	4	7	90	1.02606	0.931176	57.1429	1	2.55343	0.0106667	0.411258	CASP4|PARP1|SRGN|VSIR
Monti (PMID:15550490)_OXYPHOS	PAPER	19	78	90	11.4332	2.92091	24.359	1	2.56027	0.0104591	0.411258	ATRAID|BIRC3|CD79B|DDX21|FKBP11|LGALS1|MZB1|NDUFAB1|NME1|PDIA6|PGAM1|PSMB4|RAD21|SRGN|TNFRSF17|TXNDC5|TXNL1|UBE2J1|XBP1
Cell_cycle_Whitfield (PMID:12058064)	SignatureDB	4	72	90	10.5537	2.82198	5.55556	0	-2.5643	0.0103384	0.411258	CADM1|RAD21|SDC1|SSR3
Myeloma_CD-1_subgroup_down (PMID:16728703)	SignatureDB	3	4	90	0.586319	0.70564	75	1	2.54483	0.0109332	0.411258	CXXC5|FLI1|ST6GAL1
Disulfide bond	UniProt-Keyword	27	124	90	18.1759	3.52125	21.7742	1	2.54469	0.0109375	0.411258	APEX1|ATRAID|BST2|CADM1|CD27|CD44|CD79A|CD79B|CHST15|DNAJB11|DNAJC3|ICAM1|IL2RG|IL6ST|ITGA6|MZB1|NDUFA8|PDIA4|PDIA6|PECAM1|SRGN|ST6GAL1|TNFRSF17|TXNDC12|TXNDC5|TXNL1|VSIR
Electron transport	UniProt-Keyword	4	7	90	1.02606	0.931176	57.1429	1	2.55343	0.0106667	0.411258	CYBA|NDUFA8|NDUFAB1|TXNL1
Proteoglycan	UniProt-Keyword	3	4	90	0.586319	0.70564	75	1	2.54483	0.0109332	0.411258	CD44|SDC1|SRGN
organelle organization [GoID:GO:0006996; evidenceTypes:HDA|HMP|IBA|IC|IDA|IEA|IEP|IGI|IMP|ISS|NAS|TAS]	GeneOntology_BP	17	180	90	26.3844	3.99273	9.44444	0	-2.54086	0.0110579	0.414907	APEX1|ATF5|BST2|CCT7|ICAM1|LARP4|MARCKS|NDUFA8|NDUFAB1|PARP1|PPP2CB|RAD21|RB1|SDC1|SEC24A|SRGN|TMED10
DELYS_THYROID_CANCER_UP	MSigDB_C2	10	32	90	4.69055	1.94951	31.25	1	2.5363	0.011203	0.418576	CCND2|CD44|CDKN1A|CYBA|ICAM1|LGALS1|PKM|PRDM1|SDC1|SEL1L3
PATEL_SKIN_OF_BODY_ZOSTAVAX_AGE_70_93YO_VZV_CHALLENGE_6HR_UP	MSigDB_C7	10	32	90	4.69055	1.94951	31.25	1	2.5363	0.011203	0.418576	BIRC3|CD44|CHST15|DDX21|ICAM1|IL6ST|LARP4|MARCKS|SEC24A|SRGN
SATB1_TARGET_GENES	MSigDB_C3	15	57	90	8.35505	2.54538	26.3158	1	2.53486	0.0112492	0.419419	CCNC|EDEM2|LARP4|PECAM1|PKM|PPP2CB|RAD21|RPLP1|RPN2|SEL1L3|SSR3|ST6GAL1|STT3A|STT3B|UBE2J1
HELLER_HDAC_TARGETS_DN	MSigDB_C2	14	52	90	7.62215	2.44207	26.9231	1	2.52287	0.0116402	0.427971	APOBEC3G|ATF4|CADM1|CCND2|CD44|CHST15|FLI1|IL2RG|PDIA4|SDC1|ST6GAL1|TNFRSF17|UBE2J1|XBP1
MODULE_212	MSigDB_C4	8	23	90	3.37134	1.66551	34.7826	1	2.52118	0.0116961	0.427971	CADM1|GGH|GSTM4|PCYOX1|PDIA4|RPLP1|ST6GAL1|TMED10
GSE29164_UNTREATED_VS_CD8_TCELL_TREATED_MELANOMA_DAY7_UP	MSigDB_C7	8	23	90	3.37134	1.66551	34.7826	1	2.52118	0.0116961	0.427971	CD44|CXXC5|CYBA|DNAJC3|ICAM1|LMO4|MARCKS|XBP1
GSE3565_CTRL_VS_LPS_INJECTED_SPLENOCYTES_DN	MSigDB_C7	8	23	90	3.37134	1.66551	34.7826	1	2.52118	0.0116961	0.427971	CD27|CHST15|DDX21|IL6ST|NME1|RPLP1|ST6GAL1|STT3B
GSE41176_WT_VS_TAK1_KO_ANTI_IGM_STIM_BCELL_3H_DN	MSigDB_C7	8	23	90	3.37134	1.66551	34.7826	1	2.52118	0.0116961	0.427971	CD63|CYBA|IL2RG|NME1|PDIA6|SRM|STT3A|UBE2J1
KAECH_NAIVE_VS_DAY15_EFF_CD8_TCELL_DN	MSigDB_C7	8	23	90	3.37134	1.66551	34.7826	1	2.52118	0.0116961	0.427971	CASP4|CD44|GGH|LGALS1|PRDM1|SRGN|TMED10|TXNDC5
RNAseq_ER-Merged__Day4_UP.TLR_LPS.Exon1A	LEEDS	24	107	90	15.684	3.32724	22.4299	1	2.52234	0.0116577	0.427971	ASNS|ATF4|ATF5|BST2|CADM1|CASP4|CCND2|CD44|CD63|CDKN1A|DRAM1|GGH|IL6ST|MANEA|MARCKS|PGAM1|RPN2|SRGN|ST6GAL1|STT3A|TENT5C|TMED10|TXNDC12|XBP1
cellular nitrogen compound metabolic process [GoID:GO:0034641; evidenceTypes:EXP|HDA|IBA|IC|IDA|IEA|IGI|IKR|IMP|IPI|ISA|ISS|NAS|TAS]	GeneOntology_BP	33	296	90	43.3876	4.38276	11.1486	0	-2.52243	0.0116548	0.427971	APEX1|APOBEC3G|ASNS|ATF4|ATF5|CCNC|CCT7|CDKN1A|CXXC5|DDX21|DNAJC3|EEF1A1P5|FLI1|GSTM4|ICAM1|ITGA6|LARP4|LMO4|NME1|PARP1|PGAM1|PKM|PRDM1|PSMD14|RAD21|RB1|RPLP1|SRM|ST6GAL1|SYK|TENT5C|TMED10|XBP1
proteasome-mediated ubiquitin-dependent protein catabolic process [GoID:GO:0043161; evidenceTypes:IBA|IC|IDA|IEA|IGI|IMP|IPI|ISS|NAS|TAS]	GeneOntology_BP	8	23	90	3.37134	1.66551	34.7826	1	2.52118	0.0116961	0.427971	DERL3|EDEM2|PPP2CB|PSMB5|PSMD14|PSMD7|STT3B|UBE2J1
regulation of transcription by RNA polymerase II [GoID:GO:0006357; evidenceTypes:EXP|IBA|IC|IDA|IEA|IGI|IMP|IPI|ISA|ISS|NAS|TAS]	GeneOntology_BP	13	148	90	21.6938	3.75156	8.78378	0	-2.51894	0.011771	0.429825	APEX1|ATF4|ATF5|CCNC|CXXC5|FLI1|ITGA6|LMO4|PARP1|PRDM1|RAD21|RB1|XBP1
SOTIRIOU_BREAST_CANCER_GRADE_1_VS_3_UP	MSigDB_C2	1	40	90	5.86319	2.16458	2.5	0	-2.51753	0.0118181	0.430267	NME1
MANNO_MIDBRAIN_NEUROTYPES_HPROGFPL	MSigDB_C8	2	51	90	7.47557	2.42063	3.92157	0	-2.51712	0.0118317	0.430267	PHGDH|SDC1
TGANTCA_AP1_C	MSigDB_C3	13	47	90	6.88925	2.332	27.6596	1	2.51533	0.011892	0.43069	ATF4|CDKN1A|CYTOR|FLI1|LGALS1|LMO4|MLEC|NME1|PKM|PPP2CB|PRDM1|PSMD7|SEL1L3
TRAVAGLINI_LUNG_TREM2_DENDRITIC_CELL	MSigDB_C8	13	47	90	6.88925	2.332	27.6596	1	2.51533	0.011892	0.43069	CD44|CD63|CYBA|FTH1|LGALS1|MARCKS|NDUFAB1|NME1|PDIA6|PKM|PSMB5|SSR3|TMED10
VECCHI_GASTRIC_CANCER_EARLY_UP	MSigDB_C2	3	61	90	8.94137	2.62371	4.91803	0	-2.50829	0.0121316	0.437577	GGH|NME1|RPN1
organonitrogen compound biosynthetic process [GoID:GO:1901566; evidenceTypes:HDA|IBA|IC|IDA|IEA|IGI|IMP|IPI|ISS|NAS|TAS]	GeneOntology_BP	19	79	90	11.5798	2.93683	24.0506	1	2.509	0.0121073	0.437577	ASNS|ATF4|CHST15|DERL3|DNAJC3|EEF1A1P5|LARP4|NME1|PARP1|PHGDH|PKM|RPLP1|RPN1|RPN2|SRM|ST6GAL1|STT3A|STT3B|UBE2J1
PICCALUGA_ANGIOIMMUNOBLASTIC_LYMPHOMA_DN	MSigDB_C2	0	27	90	3.95765	1.79841	0	0	-2.49733	0.0125134	0.450432
AZARE_NEOPLASTIC_TRANSFORMATION_BY_STAT3_UP	MSigDB_C2	5	11	90	1.61238	1.16344	45.4545	1	2.4681	0.0135834	0.457012	APOBEC3G|CCND2|FLI1|SRGN|SSR3
BOHN_PRIMARY_IMMUNODEFICIENCY_SYNDROM_UP	MSigDB_C2	5	11	90	1.61238	1.16344	45.4545	1	2.4681	0.0135834	0.457012	APOBEC3G|ATF4|ATF5|MLEC|NT5DC2
GAJATE_RESPONSE_TO_TRABECTEDIN_UP	MSigDB_C2	5	11	90	1.61238	1.16344	45.4545	1	2.4681	0.0135834	0.457012	ASNS|CASP4|CD44|CDKN1A|SRGN
GROSS_HYPOXIA_VIA_ELK3_DN	MSigDB_C2	7	19	90	2.78502	1.51888	36.8421	1	2.48253	0.0130454	0.457012	ASNS|ATF4|CD44|ITGA6|SRGN|TXNL1|XBP1
KIM_ALL_DISORDERS_CALB1_CORR_UP	MSigDB_C2	7	19	90	2.78502	1.51888	36.8421	1	2.48253	0.0130454	0.457012	ASNS|MARCKS|NDUFAB1|PKM|PSMB4|PSMD7|RAD21
REACTOME_METABOLISM_OF_AMINO_ACIDS_AND_DERIVATIVES	MSigDB_C2	9	28	90	4.10423	1.82985	32.1429	1	2.47721	0.0132415	0.457012	ASNS|NDUFAB1|PHGDH|PSMB4|PSMB5|PSMD14|PSMD7|RPLP1|SRM
SANA_TNF_SIGNALING_UP	MSigDB_C2	5	11	90	1.61238	1.16344	45.4545	1	2.4681	0.0135834	0.457012	BIRC3|BST2|DRAM1|FTH1|ICAM1
SHAFFER_IRF4_TARGETS_IN_ACTIVATED_DENDRITIC_CELL	MSigDB_C2	7	19	90	2.78502	1.51888	36.8421	1	2.48253	0.0130454	0.457012	FKBP11|PDIA4|PRDM1|ST6GAL1|TNFRSF17|TXNDC5|UBE2J1
SMID_BREAST_CANCER_LUMINAL_B_DN	MSigDB_C2	15	58	90	8.50163	2.56531	25.8621	1	2.47473	0.0133337	0.457012	BIRC3|CD27|CD79A|CD79B|CYBA|ICAM1|IL2RG|ITGA6|LMO4|MZB1|PECAM1|PHGDH|SEL1L3|SRGN|TNFRSF17
BRCA2_TARGET_GENES	MSigDB_C3	15	58	90	8.50163	2.56531	25.8621	1	2.47473	0.0133337	0.457012	ATRAID|CCND2|CXXC5|DNAJB11|DRAM1|IL6ST|LARP4|LGALS1|MLEC|PKM|PRDM1|PSMD7|RPLP1|RPN2|SSR3
GSE11057_NAIVE_VS_CENT_MEMORY_CD4_TCELL_DN	MSigDB_C7	7	19	90	2.78502	1.51888	36.8421	1	2.48253	0.0130454	0.457012	AQP3|CD63|LGALS1|PKM|PRDM1|SRGN|SSR3
GSE12845_IGD_NEG_BLOOD_VS_NAIVE_TONSIL_BCELL_UP	MSigDB_C7	7	19	90	2.78502	1.51888	36.8421	1	2.48253	0.0130454	0.457012	ASNS|ATRAID|DNAJC3|FKBP11|PSMB5|PSMD14|TMED10
GSE14699_DELETIONAL_TOLERANCE_VS_ACTIVATED_CD8_TCELL_DN	MSigDB_C7	7	19	90	2.78502	1.51888	36.8421	1	2.48253	0.0130454	0.457012	CD44|CDKN1A|COMMD3|GGH|NME1|PGAM1|TMED10
GSE16385_IL4_VS_ROSIGLITAZONE_STIM_MACROPHAGE_UP	MSigDB_C7	5	11	90	1.61238	1.16344	45.4545	1	2.4681	0.0135834	0.457012	DNAJC3|MLEC|RPLP1|ST6GAL1|UBE2J1
GSE17721_POLYIC_VS_CPG_16H_BMDC_DN	MSigDB_C7	6	15	90	2.1987	1.35409	40	1	2.4596	0.0139091	0.457012	APEX1|MLEC|PPP2CB|PSMD7|SEL1L3|TXNDC12
GSE22886_DAY0_VS_DAY7_MONOCYTE_IN_CULTURE_DN	MSigDB_C7	5	11	90	1.61238	1.16344	45.4545	1	2.4681	0.0135834	0.457012	LARP4|NDUFA8|NME1|PSMB5|SEL1L3
GSE22886_IGM_MEMORY_BCELL_VS_BM_PLASMA_CELL_DN	MSigDB_C7	5	11	90	1.61238	1.16344	45.4545	1	2.4681	0.0135834	0.457012	BST2|COMMD3|PDIA4|SEC24A|SRM
GSE22886_TCELL_VS_BCELL_NAIVE_UP	MSigDB_C7	5	11	90	1.61238	1.16344	45.4545	1	2.4681	0.0135834	0.457012	CCND2|CD27|ITGA6|PKM|SRGN
GSE23114_WT_VS_SLE2C1_MOUSE_SPLEEN_B1A_BCELL_UP	MSigDB_C7	7	19	90	2.78502	1.51888	36.8421	1	2.48253	0.0130454	0.457012	CCND2|MLEC|PGAM1|PSMB5|PSMD14|RPN2|SRGN
GSE23308_WT_VS_MINERALCORTICOID_REC_KO_MACROPHAGE_DN	MSigDB_C7	7	19	90	2.78502	1.51888	36.8421	1	2.48253	0.0130454	0.457012	ASNS|BIRC3|CASP4|PHGDH|PSMD14|SSR3|SYK
GSE24634_TREG_VS_TCONV_POST_DAY7_IL4_CONVERSION_UP	MSigDB_C7	1	39	90	5.71661	2.13922	2.5641	0	-2.46562	0.0136777	0.457012	CD79B
GSE25087_FETAL_VS_ADULT_TREG_UP	MSigDB_C7	6	15	90	2.1987	1.35409	40	1	2.4596	0.0139091	0.457012	ATF4|CCND2|LARP4|PDIA6|PSMD14|RAD21
GSE2770_IL12_AND_TGFB_ACT_VS_ACT_CD4_TCELL_6H_DN	MSigDB_C7	7	19	90	2.78502	1.51888	36.8421	1	2.48253	0.0130454	0.457012	CCND2|CCT7|NME1|PDIA6|PKM|RPN2|XBP1
GSE28726_ACT_CD4_TCELL_VS_ACT_VA24NEG_NKTCELL_UP	MSigDB_C7	6	15	90	2.1987	1.35409	40	1	2.4596	0.0139091	0.457012	NME1|PKM|PSMB5|PSMD7|SRGN|SRM
GSE29164_DAY3_VS_DAY7_UNTREATED_MELANOMA_DN	MSigDB_C7	5	11	90	1.61238	1.16344	45.4545	1	2.4681	0.0135834	0.457012	ASNS|ITGA6|STT3A|TMED10|TXNDC5
GSE39022_LN_VS_SPLEEN_DC_UP	MSigDB_C7	6	15	90	2.1987	1.35409	40	1	2.4596	0.0139091	0.457012	ATF5|PGAM1|PHGDH|PRDM1|TXNDC5|TXNL1
GSE3982_CENT_MEMORY_CD4_TCELL_VS_TH1_DN	MSigDB_C7	9	28	90	4.10423	1.82985	32.1429	1	2.47721	0.0132415	0.457012	APOBEC3G|BST2|CDKN1A|FTH1|GGH|LGALS1|MZB1|PSMB5|RPN1
GSE41176_UNSTIM_VS_ANTI_IGM_STIM_TAK1_KO_BCELL_1H_UP	MSigDB_C7	5	11	90	1.61238	1.16344	45.4545	1	2.4681	0.0135834	0.457012	CASP4|COMMD3|DNAJC3|LGALS1|TXNL1
GSE41867_DAY6_VS_DAY8_LCMV_CLONE13_EFFECTOR_CD8_TCELL_DN	MSigDB_C7	6	15	90	2.1987	1.35409	40	1	2.4596	0.0139091	0.457012	LMO4|PDIA6|SEC24A|STT3A|TXNDC5|UBE2J1
GSE43955_TGFB_IL6_VS_TGFB_IL6_IL23_TH17_ACT_CD4_TCELL_52H_DN	MSigDB_C7	7	19	90	2.78502	1.51888	36.8421	1	2.48253	0.0130454	0.457012	BIRC3|CASP4|CD44|MARCKS|PRDM1|ST6GAL1|TENT5C
GSE7568_IL4_TGFB_DEXAMETHASONE_VS_IL4_TGFB_TREATED_MACROPHAGE_DN	MSigDB_C7	5	11	90	1.61238	1.16344	45.4545	1	2.4681	0.0135834	0.457012	CYBA|DNAJC3|ICAM1|SRGN|SSR3
HOEK_B_CELL_2011_2012_TIV_ADULT_7DY_UP	MSigDB_C7	6	15	90	2.1987	1.35409	40	1	2.4596	0.0139091	0.457012	AQP3|NT5DC2|SDC1|TNFRSF17|TXNDC5|XBP1
TRAVAGLINI_LUNG_DIFFERENTIATING_BASAL_CELL	MSigDB_C8	6	15	90	2.1987	1.35409	40	1	2.4596	0.0139091	0.457012	AQP3|LMO4|MARCKS|NDUFA8|PGAM1|SDC1
TRAVAGLINI_LUNG_PROLIFERATING_NK_T_CELL	MSigDB_C8	1	39	90	5.71661	2.13922	2.5641	0	-2.46562	0.0136777	0.457012	GGH
HALLMARK_UV_RESPONSE_UP	MSigDB_H	7	19	90	2.78502	1.51888	36.8421	1	2.48253	0.0130454	0.457012	AQP3|ASNS|DDX21|GGH|ICAM1|IL6ST|RPN1
RNAseq_ER__UP.D4-TLR-Exon1A_D4-LPS-Exon1A	LEEDS	28	132	90	19.3485	3.60329	21.2121	1	2.4615	0.0138359	0.457012	ASNS|ATF4|ATF5|CADM1|CASP4|CCND2|CCT7|CD44|CD63|CDKN1A|COMMD3|DRAM1|FLI1|GGH|LARP4|MANEA|MARCKS|RPN2|SEC24A|SRGN|SSR3|ST6GAL1|STT3A|TENT5C|TMED10|TXNDC12|TXNL1|XBP1
glycosyltransferase activity [GoID:GO:0016757; evidenceTypes:EXP|IBA|IC|IDA|IEA|ISS|NAS|TAS]	GeneOntology_MF	6	15	90	2.1987	1.35409	40	1	2.4596	0.0139091	0.457012	PARP1|RPN1|RPN2|ST6GAL1|STT3A|STT3B
isomerase activity [GoID:GO:0016853; evidenceTypes:IBA|IC|IDA|IEA|IKR|IMP|ISS|NAS|TAS]	GeneOntology_MF	5	11	90	1.61238	1.16344	45.4545	1	2.4681	0.0135834	0.457012	FKBP11|PDIA4|PDIA6|PGAM1|TXNDC5
carboxylic acid biosynthetic process [GoID:GO:0046394; evidenceTypes:IBA|IC|IDA|IEA|IGI|IMP|ISS|NAS|TAS]	GeneOntology_BP	6	15	90	2.1987	1.35409	40	1	2.4596	0.0139091	0.457012	ASNS|GSTM4|NDUFAB1|PHGDH|SYK|XBP1
cellular response to glucose stimulus [GoID:GO:0071333; evidenceTypes:IBA|IDA|IEA|IEP|IMP|ISS]	GeneOntology_BP	5	11	90	1.61238	1.16344	45.4545	1	2.4681	0.0135834	0.457012	CYBA|ICAM1|LGALS1|NME1|XBP1
cellular response to hexose stimulus [GoID:GO:0071331; evidenceTypes:IBA|IDA|IEA|IEP|IMP|ISS]	GeneOntology_BP	5	11	90	1.61238	1.16344	45.4545	1	2.4681	0.0135834	0.457012	CYBA|ICAM1|LGALS1|NME1|XBP1
cellular response to monosaccharide stimulus [GoID:GO:0071326; evidenceTypes:IBA|IDA|IEA|IEP|IMP|ISS]	GeneOntology_BP	5	11	90	1.61238	1.16344	45.4545	1	2.4681	0.0135834	0.457012	CYBA|ICAM1|LGALS1|NME1|XBP1
mitotic cell cycle [GoID:GO:0000278; evidenceTypes:IBA|IDA|IEA|IEP|IGI|IMP|ISS|NAS|TAS]	GeneOntology_BP	6	88	90	12.899	3.07342	6.81818	0	-2.46771	0.0135979	0.457012	APEX1|ASNS|CCND2|CDKN1A|RAD21|RB1
organic acid biosynthetic process [GoID:GO:0016053; evidenceTypes:IBA|IC|IDA|IEA|IGI|IMP|ISS|NAS|TAS]	GeneOntology_BP	6	15	90	2.1987	1.35409	40	1	2.4596	0.0139091	0.457012	ASNS|GSTM4|NDUFAB1|PHGDH|SYK|XBP1
regulation of body fluid levels [GoID:GO:0050878; evidenceTypes:HMP|IBA|IC|IDA|IEA|IEP|IGI|IMP|ISS|NAS|TAS]	GeneOntology_BP	7	19	90	2.78502	1.51888	36.8421	1	2.48253	0.0130454	0.457012	AQP3|CYBA|FLI1|IL6ST|NME1|SYK|XBP1
Plasma_cell_Newman (PMID:25822800)	SignatureDB	5	11	90	1.61238	1.16344	45.4545	1	2.4681	0.0135834	0.457012	CD27|CD79A|MANEA|MZB1|TNFRSF17
Plasma_cell_gt_mature_Bcell (PMID:12900505)	SignatureDB	5	11	90	1.61238	1.16344	45.4545	1	2.4681	0.0135834	0.457012	ITGA6|MZB1|PRDM1|SDC1|SSR3
organonitrogen compound metabolic process [GoID:GO:1901564; evidenceTypes:EXP|HDA|IBA|IC|IDA|IEA|IEP|IGI|IKR|IMP|IPI|ISS|NAS|TAS]	GeneOntology_BP	51	279	90	40.8958	4.3673	18.2796	1	2.45718	0.0140031	0.45925	APOBEC3G|ASNS|ATF4|ATRAID|BIRC3|BST2|CASP4|CCNC|CCND2|CD27|CD44|CDKN1A|CHST15|DERL3|DNAJB11|DNAJC3|EDEM2|EEF1A1P5|FKBP11|GGH|GSTM4|ICAM1|IL6ST|LARP4|NDUFAB1|NME1|PARP1|PCYOX1|PECAM1|PGAM1|PHGDH|PKM|PPP2CB|PSMB4|PSMB5|PSMD14|PSMD7|RB1|RPLP1|RPN1|RPN2|SRGN|SRM|ST6GAL1|STT3A|STT3B|SYK|TMED10|UBE2J1|VSIR|XBP1
RNAseq_ER-Merged__Day7_TLR_UP.LPS.Exon1A	LEEDS	22	215	90	31.5147	4.18402	10.2326	0	-2.45575	0.0140589	0.460228	APEX1|CD79A|CDKN1A|CYBA|DDX21|DERL3|GGH|ICAM1|LGALS1|NDUFA8|NME1|NT5DC2|PGAM1|PHGDH|PKM|PSMB4|PSMB5|PSMD7|RPLP1|SRM|SYK|VSIR
peptidase activity [GoID:GO:0008233; evidenceTypes:EXP|IBA|IC|IDA|IEA|IEP|IGI|IKR|IMP|ISS|NAS|TAS]	GeneOntology_MF	13	48	90	7.03583	2.3546	27.0833	1	2.44881	0.014333	0.467471	BIRC3|BST2|CASP4|CD27|CD44|GGH|PSMB4|PSMB5|PSMD14|PSMD7|SYK|TMED10|VSIR
cellular nitrogen compound biosynthetic process [GoID:GO:0044271; evidenceTypes:EXP|HDA|IBA|IC|IDA|IEA|IGI|IMP|IPI|ISA|ISS|NAS|TAS]	GeneOntology_BP	26	244	90	35.7655	4.29224	10.6557	0	-2.44883	0.0143321	0.467471	APEX1|ASNS|ATF4|ATF5|CCNC|CCT7|CDKN1A|CXXC5|DDX21|DNAJC3|EEF1A1P5|FLI1|ICAM1|ITGA6|LARP4|LMO4|NME1|PARP1|PKM|PRDM1|RAD21|RB1|RPLP1|SRM|SYK|XBP1
extracellular region [GoID:GO:0005576; evidenceTypes:HDA|IBA|IC|IDA|IEA|IMP|IPI|ISS|NAS|TAS]	GeneOntology_CC	34	169	90	24.772	3.91752	20.1183	1	2.44705	0.014403	0.468891	BST2|CASP4|CCT7|CD27|CD44|CD63|CD79B|COMMD3|DNAJC3|EEF1A1P5|FTH1|GGH|GSTM4|ICAM1|IL6ST|LGALS1|MARCKS|MZB1|NME1|PCYOX1|PDIA4|PDIA6|PECAM1|PGAM1|PHGDH|PKM|PSMB4|PSMB5|PSMD14|PSMD7|SDC1|SRGN|ST6GAL1|TXNDC5
FAN_OVARY_CL8_MATURE_CUMULUS_GRANULOSA_CELL_2	MSigDB_C8	11	38	90	5.57003	2.11345	28.9474	1	2.44365	0.0145395	0.472469	ATRAID|CCND2|MARCKS|NDUFAB1|NME1|PARP1|PDIA4|PDIA6|PSMB5|TMED10|TXNDC12
AFFAR_YY1_TARGETS_DN	MSigDB_C2	0	26	90	3.81107	1.7663	0	0	-2.43785	0.0147749	0.47557
CROONQUIST_NRAS_SIGNALING_DN	MSigDB_C2	0	26	90	3.81107	1.7663	0	0	-2.43785	0.0147749	0.47557
CROONQUIST_NRAS_VS_STROMAL_STIMULATION_DN	MSigDB_C2	0	26	90	3.81107	1.7663	0	0	-2.43785	0.0147749	0.47557
KANG_DOXORUBICIN_RESISTANCE_UP	MSigDB_C2	0	26	90	3.81107	1.7663	0	0	-2.43785	0.0147749	0.47557
ZHOU_CELL_CYCLE_GENES_IN_IR_RESPONSE_6HR	MSigDB_C2	0	26	90	3.81107	1.7663	0	0	-2.43785	0.0147749	0.47557
GSE12195_ABC_upGCB	LEEDS	19	192	90	28.1433	4.06626	9.89583	0	-2.43733	0.0147961	0.47557	BST2|CD27|CD79A|CHST15|CYBA|FLI1|GGH|ITGA6|LGALS1|LMO4|PCYOX1|PDIA4|PPP2CB|RPN1|RPN2|SDC1|SEL1L3|TNFRSF17|UBE2J1
BcellD3-D20-TGFBconditions_PGCNA_M16 CellCycle_MYC-Target_G2M-Checkpoint	LEEDS_GOLD	5	78	90	11.4332	2.92091	6.41026	0	-2.42681	0.015232	0.488695	APEX1|CCND2|CCT7|DDX21|NME1
GSE23502_BM_VS_COLON_TUMOR_MYELOID_DERIVED_SUPPRESSOR_CELL_UP	MSigDB_C7	8	24	90	3.51792	1.69989	33.3333	1	2.42157	0.0154538	0.493437	CASP4|CCND2|IL6ST|ITGA6|LARP4|LGALS1|PRDM1|TENT5C
LAKE_ADULT_KIDNEY_C18_COLLECTING_DUCT_PRINCIPAL_CELLS_MEDULLA	MSigDB_C8	8	24	90	3.51792	1.69989	33.3333	1	2.42157	0.0154538	0.493437	AQP3|CD63|CXXC5|FTH1|PDIA6|PKM|RPLP1|ST6GAL1
ZHONG_PFC_C1_OPC	MSigDB_C8	2	49	90	7.18241	2.3769	4.08163	0	-2.42134	0.0154635	0.493437	LGALS1|RAD21
RNAseq_ER-Merged__Day4_UP.BCR.SIK1_BCR	LEEDS	35	176	90	25.798	3.96626	19.8864	1	2.41987	0.0155259	0.493887	APEX1|AQP3|BST2|CCND2|CD79A|CD79B|CXXC5|CYBA|DERL3|EDEM2|FKBP11|FTH1|GGH|ICAM1|LGALS1|MLEC|MZB1|NDUFA8|NME1|NT5DC2|PARP1|PDIA6|PECAM1|PHGDH|PKM|PRDM1|PSMB4|PSMB5|PSMD7|RPLP1|SDC1|SRM|SYK|TENT5C|VSIR
positive regulation of nucleobase-containing compound metabolic process [GoID:GO:0045935; evidenceTypes:EXP|IBA|IC|IDA|IEA|IGI|IMP|IPI|ISS|NAS|TAS]	GeneOntology_BP	11	129	90	18.9088	3.57317	8.52713	0	-2.4197	0.0155333	0.493887	APEX1|ATF4|ATF5|CCNC|CCT7|FLI1|ITGA6|LMO4|PARP1|RB1|XBP1
DNA-binding transcription factor activity [GoID:GO:0003700; evidenceTypes:IBA|IC|IDA|IEA|IGI|IMP|IPI|ISA|ISS|NAS|TAS]	GeneOntology_MF	8	104	90	15.2443	3.28996	7.69231	0	-2.41579	0.0157012	0.498332	ATF4|ATF5|FLI1|ICAM1|PRDM1|RB1|SYK|XBP1
BCL6_ChIPSeq_Basso_all (PMID:19965633)	SignatureDB	49	267	90	39.1368	4.34819	18.3521	1	2.41188	0.0158706	0.502806	ASNS|ATF4|BIRC3|CADM1|CCND2|CD44|CD63|COMMD3|CXXC5|DDX21|DERL3|DRAM1|FKBP11|FLI1|FTH1|ICAM1|IL2RG|ITGA6|LARP4|LGALS1|LMO4|MANEA|MARCKS|MLEC|MZB1|NDUFAB1|NME1|PARP1|PDIA4|PDIA6|PHGDH|PPP2CB|PRDM1|PSMB4|PSMD14|PSMD7|RAD21|RB1|RPLP1|SEL1L3|SRGN|SRM|ST6GAL1|STT3B|SYK|TMED10|TNFRSF17|UBE2J1|XBP1
FISCHER_DREAM_TARGETS	MSigDB_C2	6	86	90	12.6059	3.04407	6.97674	0	-2.38848	0.0169182	0.53174	ATF4|DDX21|GGH|MARCKS|RAD21|TXNDC12
MURARO_PANCREAS_ENDOTHELIAL_CELL	MSigDB_C8	9	29	90	4.25081	1.86065	31.0345	1	2.38889	0.0168993	0.53174	ICAM1|IL6ST|LGALS1|MLEC|PECAM1|PRDM1|RB1|SRGN|UBE2J1
RNAseq_ER-Merged__Day7_LPS.Exon1A_UP.BCR.Exon1A	LEEDS	6	86	90	12.6059	3.04407	6.97674	0	-2.38848	0.0169182	0.53174	APEX1|CADM1|CD63|GSTM4|LGALS1|MARCKS
extracellular exosome [GoID:GO:0070062; evidenceTypes:HDA|IBA|IDA|IEA|ISS|TAS]	GeneOntology_CC	25	116	90	17.0033	3.43346	21.5517	1	2.38684	0.0169941	0.53174	BST2|CCT7|CD44|CD63|CD79B|DNAJC3|EEF1A1P5|FTH1|GGH|ICAM1|IL6ST|LGALS1|MARCKS|NME1|PCYOX1|PDIA6|PECAM1|PGAM1|PHGDH|PKM|PSMB4|PSMB5|PSMD7|SDC1|TXNDC5
extracellular membrane-bounded organelle [GoID:GO:0065010; evidenceTypes:HDA|IBA|IDA|IEA|ISS|TAS]	GeneOntology_CC	25	116	90	17.0033	3.43346	21.5517	1	2.38684	0.0169941	0.53174	BST2|CCT7|CD44|CD63|CD79B|DNAJC3|EEF1A1P5|FTH1|GGH|ICAM1|IL6ST|LGALS1|MARCKS|NME1|PCYOX1|PDIA6|PECAM1|PGAM1|PHGDH|PKM|PSMB4|PSMB5|PSMD7|SDC1|TXNDC5
extracellular organelle [GoID:GO:0043230; evidenceTypes:HDA|IBA|IDA|IEA|ISS|TAS]	GeneOntology_CC	25	116	90	17.0033	3.43346	21.5517	1	2.38684	0.0169941	0.53174	BST2|CCT7|CD44|CD63|CD79B|DNAJC3|EEF1A1P5|FTH1|GGH|ICAM1|IL6ST|LGALS1|MARCKS|NME1|PCYOX1|PDIA6|PECAM1|PGAM1|PHGDH|PKM|PSMB4|PSMB5|PSMD7|SDC1|TXNDC5
extracellular vesicle [GoID:GO:1903561; evidenceTypes:HDA|IBA|IDA|IEA|ISS|TAS]	GeneOntology_CC	25	116	90	17.0033	3.43346	21.5517	1	2.38684	0.0169941	0.53174	BST2|CCT7|CD44|CD63|CD79B|DNAJC3|EEF1A1P5|FTH1|GGH|ICAM1|IL6ST|LGALS1|MARCKS|NME1|PCYOX1|PDIA6|PECAM1|PGAM1|PHGDH|PKM|PSMB4|PSMB5|PSMD7|SDC1|TXNDC5
FOXD2_TARGET_GENES	MSigDB_C3	13	49	90	7.18241	2.3769	26.5306	1	2.38359	0.0171448	0.535512	APEX1|CD44|DDX21|DRAM1|FKBP11|ITGA6|NME1|PGAM1|PRDM1|PSMD14|RPN2|STT3B|TXNDC5
REACTOME_INFECTIOUS_DISEASE	MSigDB_C2	16	65	90	9.52769	2.69855	24.6154	1	2.38002	0.0173116	0.53977	APOBEC3G|CYBA|DNAJC3|EDEM2|PARP1|PSMB4|PSMB5|PSMD14|PSMD7|RB1|RPLP1|RPN1|RPN2|ST6GAL1|STT3A|SYK
MISSIAGLIA_REGULATED_BY_METHYLATION_DN	MSigDB_C2	0	25	90	3.6645	1.73347	0	0	-2.3773	0.0174397	0.53996
GNF2_SMC4L1	MSigDB_C4	0	25	90	3.6645	1.73347	0	0	-2.3773	0.0174397	0.53996
DNA packaging [GoID:GO:0006323; evidenceTypes:IBA|IDA|IEA|IEP|IGI|IMP|ISS|NAS|TAS]	GeneOntology_BP	0	25	90	3.6645	1.73347	0	0	-2.3773	0.0174397	0.53996
Proliferation_Node1618 (PMID:15075390)	SignatureDB	0	25	90	3.6645	1.73347	0	0	-2.3773	0.0174397	0.53996
HAHTOLA_MYCOSIS_FUNGOIDES_SKIN_UP	MSigDB_C2	7	20	90	2.9316	1.55703	35	1	2.37183	0.0177004	0.541406	APEX1|CCND2|MARCKS|NDUFA8|PDIA4|RPN1|TXNDC5
MILI_PSEUDOPODIA_CHEMOTAXIS_DN	MSigDB_C2	7	20	90	2.9316	1.55703	35	1	2.37183	0.0177004	0.541406	EDEM2|IL6ST|PDIA6|RPN1|RPN2|STT3A|TXNDC5
GSE13411_NAIVE_VS_MEMORY_BCELL_DN	MSigDB_C7	7	20	90	2.9316	1.55703	35	1	2.37183	0.0177004	0.541406	ATF4|CD27|LGALS1|LMO4|MARCKS|PDIA4|PGAM1
GSE360_L_DONOVANI_VS_M_TUBERCULOSIS_MAC_UP	MSigDB_C7	7	20	90	2.9316	1.55703	35	1	2.37183	0.0177004	0.541406	ASNS|ATF4|CADM1|CHST15|PDIA4|PECAM1|RPN1
TRAVAGLINI_LUNG_BASAL_CELL	MSigDB_C8	7	20	90	2.9316	1.55703	35	1	2.37183	0.0177004	0.541406	AQP3|CCND2|LGALS1|LMO4|MARCKS|PGAM1|RPLP1
oxidoreductase activity [GoID:GO:0016491; evidenceTypes:EXP|IBA|IC|IDA|IEA|IGI|IMP|ISS|NAS|TAS]	GeneOntology_MF	10	34	90	4.98371	2.00605	29.4118	1	2.37353	0.0176188	0.541406	APEX1|CYBA|FTH1|NDUFA8|PCYOX1|PDIA4|PDIA6|PHGDH|TXNDC12|TXNL1
proteolysis involved in cellular protein catabolic process [GoID:GO:0051603; evidenceTypes:IBA|IC|IDA|IEA|IGI|IMP|IPI|ISS|NAS|TAS]	GeneOntology_BP	12	44	90	6.44951	2.26231	27.2727	1	2.37369	0.0176113	0.541406	DERL3|DNAJC3|EDEM2|PCYOX1|PPP2CB|PSMB4|PSMB5|PSMD14|PSMD7|STT3B|UBE2J1|XBP1
ZSCAN31_TARGET_GENES	MSigDB_C3	11	39	90	5.71661	2.13922	28.2051	1	2.36962	0.0178065	0.543712	ASNS|ATRAID|CADM1|CCNC|CCND2|EDEM2|LGALS1|MLEC|NDUFAB1|NME1|TXNDC12
BIOCARTA_PROTEASOME_PATHWAY	MSigDB_C2	4	8	90	1.17264	0.994648	50	1	2.34637	0.0189573	0.549482	PSMB4|PSMB5|RPN1|RPN2
REACTOME_SRP_DEPENDENT_COTRANSLATIONAL_PROTEIN_TARGETING_TO_MEMBRANE	MSigDB_C2	4	8	90	1.17264	0.994648	50	1	2.34637	0.0189573	0.549482	RPLP1|RPN1|RPN2|SSR3
REACTOME_TRANSPORT_TO_THE_GOLGI_AND_SUBSEQUENT_MODIFICATION	MSigDB_C2	4	8	90	1.17264	0.994648	50	1	2.34637	0.0189573	0.549482	MANEA|SEC24A|ST6GAL1|TMED10
FREAC4_01	MSigDB_C3	4	8	90	1.17264	0.994648	50	1	2.34637	0.0189573	0.549482	CADM1|CDKN1A|LMO4|PRDM1
MIR605_5P	MSigDB_C3	4	8	90	1.17264	0.994648	50	1	2.34637	0.0189573	0.549482	DNAJB11|DRAM1|FLI1|TMED10
PR_01	MSigDB_C3	4	8	90	1.17264	0.994648	50	1	2.34637	0.0189573	0.549482	ITGA6|LARP4|SDC1|SRGN
MODULE_28	MSigDB_C4	4	8	90	1.17264	0.994648	50	1	2.34637	0.0189573	0.549482	PSMB4|PSMB5|PSMD14|PSMD7
MODULE_91	MSigDB_C4	4	8	90	1.17264	0.994648	50	1	2.34637	0.0189573	0.549482	PSMB4|PSMB5|PSMD14|PSMD7
MODULE_93	MSigDB_C4	4	8	90	1.17264	0.994648	50	1	2.34637	0.0189573	0.549482	CYBA|NDUFAB1|PDIA4|TXNDC12
MORF_NME2	MSigDB_C4	4	8	90	1.17264	0.994648	50	1	2.34637	0.0189573	0.549482	CCT7|NME1|PSMB4|XBP1
MORF_PPP1CA	MSigDB_C4	4	8	90	1.17264	0.994648	50	1	2.34637	0.0189573	0.549482	CCT7|PSMB4|PSMD7|RAD21
GSE13522_CTRL_VS_T_CRUZI_Y_STRAIN_INF_SKIN_BALBC_MOUSE_UP	MSigDB_C7	4	8	90	1.17264	0.994648	50	1	2.34637	0.0189573	0.549482	ICAM1|NME1|PKM|SRM
GSE16450_CTRL_VS_IFNA_6H_STIM_IMMATURE_NEURON_CELL_LINE_UP	MSigDB_C7	4	8	90	1.17264	0.994648	50	1	2.34637	0.0189573	0.549482	CD79B|CHST15|RB1|SEL1L3
GSE17721_12H_VS_24H_GARDIQUIMOD_BMDC_DN	MSigDB_C7	4	8	90	1.17264	0.994648	50	1	2.34637	0.0189573	0.549482	NDUFA8|RB1|SRM|ST6GAL1
GSE21670_STAT3_KO_VS_WT_CD4_TCELL_IL6_TREATED_UP	MSigDB_C7	4	8	90	1.17264	0.994648	50	1	2.34637	0.0189573	0.549482	DNAJC3|GGH|TXNDC12|TXNDC5
GSE30083_SP1_VS_SP2_THYMOCYTE_UP	MSigDB_C7	4	8	90	1.17264	0.994648	50	1	2.34637	0.0189573	0.549482	APEX1|CD79B|ICAM1|MARCKS
GSE32986_GMCSF_AND_CURDLAN_LOWDOSE_VS_GMCSF_AND_CURDLAN_HIGHDOSE_STIM_DC_DN	MSigDB_C7	4	8	90	1.17264	0.994648	50	1	2.34637	0.0189573	0.549482	ASNS|CDKN1A|LGALS1|NDUFAB1
GSE3982_NKCELL_VS_TH2_UP	MSigDB_C7	4	8	90	1.17264	0.994648	50	1	2.34637	0.0189573	0.549482	APOBEC3G|CD44|DRAM1|SYK
GSE7509_FCGRIIB_VS_TNFA_IL1B_IL6_PGE_STIM_DC_UP	MSigDB_C7	4	8	90	1.17264	0.994648	50	1	2.34637	0.0189573	0.549482	DDX21|PSMD7|SRM|TXNL1
MENON_FETAL_KIDNEY_9_ENDOTHELIAL_CELLS	MSigDB_C8	4	8	90	1.17264	0.994648	50	1	2.34637	0.0189573	0.549482	IL6ST|LGALS1|MARCKS|PECAM1
BcellD0-D41_PGCNA_M5 CellCycle (DREAM)	LEEDS_GOLD	1	37	90	5.42345	2.08726	2.7027	0	-2.35998	0.0182757	0.549482	PSMD7
RNAseq_ER-Merged__Day7_TLR_UP.BCR.Exon1A	LEEDS	23	219	90	32.101	4.20154	10.5023	0	-2.35142	0.0187021	0.549482	APEX1|AQP3|CADM1|CD63|CDKN1A|CYBA|DDX21|GGH|GSTM4|ICAM1|LGALS1|MARCKS|NDUFA8|NME1|NT5DC2|PGAM1|PHGDH|PKM|PSMB4|PSMB5|PSMD7|RPLP1|SRM
SophieConditions_C1.D06_6Hr_upC3.D06_6Hr	LEEDS	4	8	90	1.17264	0.994648	50	1	2.34637	0.0189573	0.549482	CD44|DERL3|NT5DC2|VSIR
PA700-20S-PA28 complex	CORUM	4	8	90	1.17264	0.994648	50	1	2.34637	0.0189573	0.549482	PSMB4|PSMB5|PSMD14|PSMD7
RNA processing [GoID:GO:0006396; evidenceTypes:EXP|IBA|IC|IDA|IEA|IGI|IMP|IPI|ISS|NAS|TAS]	GeneOntology_BP	1	37	90	5.42345	2.08726	2.7027	0	-2.35998	0.0182757	0.549482	DDX21
carbohydrate derivative metabolic process [GoID:GO:1901135; evidenceTypes:IBA|IC|IDA|IEA|IGI|IMP|ISS|NAS|TAS]	GeneOntology_BP	15	60	90	8.79479	2.60447	25	1	2.35734	0.0184062	0.549482	APOBEC3G|CD44|CHST15|DERL3|EDEM2|NME1|PARP1|PGAM1|PKM|RPN1|RPN2|ST6GAL1|STT3A|STT3B|UBE2J1
microtubule cytoskeleton organization [GoID:GO:0000226; evidenceTypes:IBA|IDA|IEA|IGI|IMP|ISS|NAS|TAS]	GeneOntology_BP	1	37	90	5.42345	2.08726	2.7027	0	-2.35998	0.0182757	0.549482	ATF5
positive regulation of T cell differentiation [GoID:GO:0045582; evidenceTypes:IBA|IDA|IEA|IMP|ISS|NAS|TAS]	GeneOntology_BP	4	8	90	1.17264	0.994648	50	1	2.34637	0.0189573	0.549482	CD27|SYK|VSIR|XBP1
Li(PMID: 24336226)-2013-MolSigVaccines_cell cycle and transcription (M4.0)	PAPER	4	67	90	9.82085	2.73476	5.97015	0	-2.35059	0.0187438	0.549482	CHST15|GGH|MARCKS|SYK
Cell_cycle_Liu (PMID:15123814)	SignatureDB	1	37	90	5.42345	2.08726	2.7027	0	-2.35998	0.0182757	0.549482	RAD21
Cell cycle	UniProt-Keyword	4	67	90	9.82085	2.73476	5.97015	0	-2.35059	0.0187438	0.549482	CCND2|CDKN1A|RAD21|RB1
negative regulation of biosynthetic process [GoID:GO:0009890; evidenceTypes:IBA|IC|IDA|IEA|IGI|IMP|IPI|ISS|NAS|TAS]	GeneOntology_BP	8	102	90	14.9511	3.26455	7.84314	0	-2.34084	0.0192403	0.555865	APEX1|ATF4|ATF5|CDKN1A|CXXC5|PARP1|PRDM1|RB1
negative regulation of cellular biosynthetic process [GoID:GO:0031327; evidenceTypes:IBA|IC|IDA|IEA|IGI|IMP|IPI|ISS|NAS|TAS]	GeneOntology_BP	8	102	90	14.9511	3.26455	7.84314	0	-2.34084	0.0192403	0.555865	APEX1|ATF4|ATF5|CDKN1A|CXXC5|PARP1|PRDM1|RB1
BOQUEST_STEM_CELL_DN	MSigDB_C2	6	16	90	2.34528	1.39733	37.5	1	2.33276	0.0196609	0.555866	BST2|FLI1|ITGA6|PECAM1|SRGN|ST6GAL1
CHEMNITZ_RESPONSE_TO_PROSTAGLANDIN_E2_UP	MSigDB_C2	0	24	90	3.51792	1.69989	0	0	-2.31562	0.0205788	0.555866
DEURIG_T_CELL_PROLYMPHOCYTIC_LEUKEMIA_UP	MSigDB_C2	0	24	90	3.51792	1.69989	0	0	-2.31562	0.0205788	0.555866
KOBAYASHI_EGFR_SIGNALING_24HR_DN	MSigDB_C2	3	57	90	8.35505	2.54538	5.26316	0	-2.32724	0.0199526	0.555866	ITGA6|NME1|SRM
PELLICCIOTTA_HDAC_IN_ANTIGEN_PRESENTATION_DN	MSigDB_C2	5	12	90	1.75896	1.21416	41.6667	1	2.31485	0.0206213	0.555866	ATF4|PDIA6|PSMB5|PSMD14|PSMD7
REACTOME_ABC_FAMILY_PROTEINS_MEDIATED_TRANSPORT	MSigDB_C2	5	12	90	1.75896	1.21416	41.6667	1	2.31485	0.0206213	0.555866	DERL3|PSMB4|PSMB5|PSMD14|PSMD7
REACTOME_DEFECTIVE_CFTR_CAUSES_CYSTIC_FIBROSIS	MSigDB_C2	5	12	90	1.75896	1.21416	41.6667	1	2.31485	0.0206213	0.555866	DERL3|PSMB4|PSMB5|PSMD14|PSMD7
REACTOME_EXTRACELLULAR_MATRIX_ORGANIZATION	MSigDB_C2	5	12	90	1.75896	1.21416	41.6667	1	2.31485	0.0206213	0.555866	CD44|ICAM1|ITGA6|PECAM1|SDC1
WHITFIELD_CELL_CYCLE_G2_M	MSigDB_C2	0	24	90	3.51792	1.69989	0	0	-2.31562	0.0205788	0.555866
WP_PROTEASOME_DEGRADATION	MSigDB_C2	5	12	90	1.75896	1.21416	41.6667	1	2.31485	0.0206213	0.555866	PSMB4|PSMB5|PSMD7|RPN1|RPN2
HFH8_01	MSigDB_C3	6	16	90	2.34528	1.39733	37.5	1	2.33276	0.0196609	0.555866	CADM1|CXXC5|FLI1|LMO4|MARCKS|RAD21
LMO2COM_01	MSigDB_C3	5	12	90	1.75896	1.21416	41.6667	1	2.31485	0.0206213	0.555866	CADM1|CCND2|CD79A|LARP4|SRM
TGASTMAGC_NFE2_01	MSigDB_C3	5	12	90	1.75896	1.21416	41.6667	1	2.31485	0.0206213	0.555866	CD44|CYTOR|MLEC|PRDM1|PSMD7
GNF2_CCNB2	MSigDB_C4	0	24	90	3.51792	1.69989	0	0	-2.31562	0.0205788	0.555866
MODULE_12	MSigDB_C4	8	25	90	3.6645	1.73347	32	1	2.32595	0.0200215	0.555866	CADM1|CCND2|CDKN1A|CHST15|DDX21|ITGA6|LMO4|SRGN
MODULE_44	MSigDB_C4	13	50	90	7.32899	2.3989	26	1	2.31963	0.0203612	0.555866	AQP3|BIRC3|CASP4|CD27|CD44|CD79A|IL2RG|ITGA6|LMO4|PECAM1|SDC1|SRGN|ST6GAL1
GSE11057_NAIVE_CD4_VS_PBMC_CD4_TCELL_DN	MSigDB_C7	6	16	90	2.34528	1.39733	37.5	1	2.33276	0.0196609	0.555866	CDKN1A|CYBA|DNAJB11|FTH1|SSR3|UBE2J1
GSE12392_CD8A_POS_VS_NEG_SPLEEN_IFNB_KO_DC_UP	MSigDB_C7	5	12	90	1.75896	1.21416	41.6667	1	2.31485	0.0206213	0.555866	LGALS1|PCYOX1|PGAM1|PKM|PSMB5
GSE12845_PRE_GC_VS_DARKZONE_GC_TONSIL_BCELL_DN	MSigDB_C7	5	12	90	1.75896	1.21416	41.6667	1	2.31485	0.0206213	0.555866	CD27|LARP4|RAD21|SEL1L3|UBE2J1
GSE14415_ACT_TCONV_VS_ACT_NATURAL_TREG_UP	MSigDB_C7	5	12	90	1.75896	1.21416	41.6667	1	2.31485	0.0206213	0.555866	CHST15|IL6ST|ITGA6|ST6GAL1|STT3B
GSE14415_FOXP3_KO_NATURAL_TREG_VS_TCONV_DN	MSigDB_C7	5	12	90	1.75896	1.21416	41.6667	1	2.31485	0.0206213	0.555866	CHST15|IL6ST|RPLP1|ST6GAL1|STT3B
GSE17721_0.5H_VS_8H_PAM3CSK4_BMDC_DN	MSigDB_C7	5	12	90	1.75896	1.21416	41.6667	1	2.31485	0.0206213	0.555866	ATF4|CYBA|GGH|SDC1|UBE2J1
GSE24634_TEFF_VS_TCONV_DAY3_IN_CULTURE_UP	MSigDB_C7	0	24	90	3.51792	1.69989	0	0	-2.31562	0.0205788	0.555866
GSE2706_UNSTIM_VS_8H_LPS_AND_R848_DC_UP	MSigDB_C7	5	12	90	1.75896	1.21416	41.6667	1	2.31485	0.0206213	0.555866	AQP3|NDUFA8|PARP1|PCYOX1|VSIR
GSE3039_ALPHAALPHA_CD8_TCELL_VS_B1_BCELL_UP	MSigDB_C7	5	12	90	1.75896	1.21416	41.6667	1	2.31485	0.0206213	0.555866	CCND2|DDX21|DNAJB11|IL6ST|PRDM1
GSE3337_CTRL_VS_16H_IFNG_IN_CD8POS_DC_UP	MSigDB_C7	5	12	90	1.75896	1.21416	41.6667	1	2.31485	0.0206213	0.555866	BIRC3|CD44|NME1|PARP1|PRDM1
GSE37301_COMMON_LYMPHOID_PROGENITOR_VS_CD4_TCELL_UP	MSigDB_C7	6	16	90	2.34528	1.39733	37.5	1	2.33276	0.0196609	0.555866	CD44|DDX21|ICAM1|NDUFAB1|PGAM1|SRM
GSE41867_MEMORY_VS_EXHAUSTED_CD8_TCELL_DAY30_LCMV_DN	MSigDB_C7	6	16	90	2.34528	1.39733	37.5	1	2.33276	0.0196609	0.555866	FKBP11|PDIA4|PDIA6|TMED10|TNFRSF17|TXNDC5
GSE43260_BTLA_POS_VS_NEG_INTRATUMORAL_CD8_TCELL_UP	MSigDB_C7	6	16	90	2.34528	1.39733	37.5	1	2.33276	0.0196609	0.555866	CD63|CYBA|PDIA4|PDIA6|PSMD7|RPN1
GSE6269_E_COLI_VS_STAPH_AUREUS_INF_PBMC_DN	MSigDB_C7	5	12	90	1.75896	1.21416	41.6667	1	2.31485	0.0206213	0.555866	ICAM1|NT5DC2|PDIA6|RPN2|SEL1L3
GSE8685_IL2_ACT_IL2_STARVED_VS_IL15_ACT_IL2_STARVED_CD4_TCELL_DN	MSigDB_C7	5	12	90	1.75896	1.21416	41.6667	1	2.31485	0.0206213	0.555866	CDKN1A|LARP4|LGALS1|MZB1|PSMD14
GSE9988_ANTI_TREM1_VS_VEHICLE_TREATED_MONOCYTES_DN	MSigDB_C7	5	12	90	1.75896	1.21416	41.6667	1	2.31485	0.0206213	0.555866	ATF5|LGALS1|NT5DC2|PECAM1|SYK
HOWARD_NK_CELL_INACT_MONOV_INFLUENZA_A_INDONESIA_05_2005_H5N1_AGE_18_49YO_3DY_UP	MSigDB_C7	0	24	90	3.51792	1.69989	0	0	-2.31562	0.0205788	0.555866
HALLMARK_UNFOLDED_PROTEIN_RESPONSE	MSigDB_H	5	12	90	1.75896	1.21416	41.6667	1	2.31485	0.0206213	0.555866	ASNS|ATF4|DNAJC3|PDIA6|XBP1
COAD_PGCNA_M30 Immunoglobulins	LEEDS_GOLD	6	16	90	2.34528	1.39733	37.5	1	2.33276	0.0196609	0.555866	CD27|CD79A|DERL3|MZB1|TENT5C|TNFRSF17
endopeptidase complex [GoID:GO:1905369; evidenceTypes:IBA|IDA|IEA|IMP|ISS|NAS]	GeneOntology_CC	5	12	90	1.75896	1.21416	41.6667	1	2.31485	0.0206213	0.555866	PSMB4|PSMB5|PSMD14|PSMD7|TXNL1
ficolin-1-rich granule lumen [GoID:GO:1904813; evidenceTypes:TAS]	GeneOntology_CC	6	16	90	2.34528	1.39733	37.5	1	2.33276	0.0196609	0.555866	COMMD3|FTH1|PGAM1|PKM|PSMD14|PSMD7
peptidase complex [GoID:GO:1905368; evidenceTypes:IBA|IDA|IEA|IMP|IPI|ISS|NAS]	GeneOntology_CC	5	12	90	1.75896	1.21416	41.6667	1	2.31485	0.0206213	0.555866	PSMB4|PSMB5|PSMD14|PSMD7|TXNL1
proteasome complex [GoID:GO:0000502; evidenceTypes:IBA|IDA|IEA|ISS|NAS]	GeneOntology_CC	5	12	90	1.75896	1.21416	41.6667	1	2.31485	0.0206213	0.555866	PSMB4|PSMB5|PSMD14|PSMD7|TXNL1
ameboidal-type cell migration [GoID:GO:0001667; evidenceTypes:HDA|IBA|IDA|IEA|IEP|IGI|IMP|ISS|NAS|TAS]	GeneOntology_BP	0	24	90	3.51792	1.69989	0	0	-2.31562	0.0205788	0.555866
cell cycle process [GoID:GO:0022402; evidenceTypes:IBA|IC|IDA|IEA|IEP|IGI|IMP|ISS|NAS|TAS]	GeneOntology_BP	7	93	90	13.6319	3.14448	7.52688	0	-2.32201	0.0202326	0.555866	APEX1|ATF5|CCND2|CDKN1A|PHGDH|RAD21|RB1
positive regulation of secretion [GoID:GO:0051047; evidenceTypes:HDA|IBA|IC|IDA|IEA|IGI|IMP|IPI|ISS|NAS|TAS]	GeneOntology_BP	5	12	90	1.75896	1.21416	41.6667	1	2.31485	0.0206213	0.555866	CYBA|SDC1|SYK|TMED10|XBP1
Rapamycin_BL_down_0p4 (PMID:22885699)	SignatureDB	5	12	90	1.75896	1.21416	41.6667	1	2.31485	0.0206213	0.555866	DDX21|DNAJB11|MLEC|RPN2|SEC24A
Proteasome	UniProt-Keyword	5	12	90	1.75896	1.21416	41.6667	1	2.31485	0.0206213	0.555866	PSMB4|PSMB5|PSMD14|PSMD7|TXNL1
cellular component organization or biogenesis [GoID:GO:0071840; evidenceTypes:EXP|HDA|HMP|IBA|IC|IDA|IEA|IEP|IGI|IMP|IPI|ISS|NAS|TAS]	GeneOntology_BP	30	268	90	39.2834	4.35004	11.194	0	-2.31042	0.0208648	0.561573	APEX1|ATF5|BST2|CCT7|CD44|CD63|CDKN1A|CYBA|DDX21|ICAM1|ITGA6|LARP4|LGALS1|LMO4|MARCKS|MZB1|NDUFA8|NDUFAB1|NME1|PARP1|PECAM1|PHGDH|PPP2CB|RAD21|RB1|SDC1|SEC24A|SRGN|SYK|TMED10
E2F2_TARGET_GENES	MSigDB_C3	4	66	90	9.67427	2.71676	6.06061	0	-2.30714	0.0210469	0.562926	ATF4|DNAJB11|LARP4|MLEC
GSE20727_CTRL_VS_ROS_INHIBITOR_TREATED_DC_DN	MSigDB_C7	9	30	90	4.39739	1.89084	30	1	2.30349	0.0212511	0.562926	APOBEC3G|AQP3|EDEM2|MANEA|PRDM1|SRGN|STT3A|TNFRSF17|XBP1
TSANG_PBMC_FLUVIRIN_PANDEMRIX_ADULT_CORR_WITH_CELL_FREQ_CD27HI_CD38HI_CD20_NEG_PLASMABLASTS_AND_CD38PLUS_OF_IGD_CD27PLUS_MEM_B_CELLS_7DY_POSITIVE	MSigDB_C7	9	30	90	4.39739	1.89084	30	1	2.30349	0.0212511	0.562926	MANEA|NT5DC2|PDIA4|PHGDH|SEC24A|SEL1L3|TNFRSF17|UBE2J1|XBP1
FAN_OVARY_CL1_GPRC5A_TNFRS12A_HIGH_SELECTABLE_FOLLICLE_STROMAL_CELL	MSigDB_C8	9	30	90	4.39739	1.89084	30	1	2.30349	0.0212511	0.562926	ATF4|BST2|CD63|CYTOR|DDX21|NME1|PPP2CB|TXNL1|XBP1
memBcell-D3-D6_minCI50_PGCNA_M8 UpD3.0h-D3.12h NFKB IFN	LEEDS_GOLD	1	36	90	5.27687	2.06065	2.77778	0	-2.30622	0.0210984	0.562926	BIRC3
upGCB_COO-UNC	LEEDS_GOLD	5	75	90	10.9935	2.87219	6.66667	0	-2.30269	0.0212965	0.562926	CD79A|CD79B|PARP1|SEL1L3|SYK
DNA-binding transcription factor activity, RNA polymerase II-specific [GoID:GO:0000981; evidenceTypes:IBA|IDA|IEA|IGI|IMP|ISA|ISS|NAS|TAS]	GeneOntology_MF	5	75	90	10.9935	2.87219	6.66667	0	-2.30269	0.0212965	0.562926	ATF4|ATF5|FLI1|PRDM1|XBP1
negative regulation of cellular macromolecule biosynthetic process [GoID:GO:2000113; evidenceTypes:IBA|IC|IDA|IEA|IGI|IMP|IPI|ISS|NAS|TAS]	GeneOntology_BP	8	101	90	14.8046	3.25168	7.92079	0	-2.30322	0.0212662	0.562926	APEX1|ATF4|ATF5|CDKN1A|CXXC5|PARP1|PRDM1|RB1
negative regulation of macromolecule biosynthetic process [GoID:GO:0010558; evidenceTypes:IBA|IC|IDA|IEA|IGI|IMP|IPI|ISS|NAS|TAS]	GeneOntology_BP	8	101	90	14.8046	3.25168	7.92079	0	-2.30322	0.0212662	0.562926	APEX1|ATF4|ATF5|CDKN1A|CXXC5|PARP1|PRDM1|RB1
proteasomal protein catabolic process [GoID:GO:0010498; evidenceTypes:IBA|IC|IDA|IEA|IGI|IMP|IPI|ISS|NAS|TAS]	GeneOntology_BP	9	30	90	4.39739	1.89084	30	1	2.30349	0.0212511	0.562926	DERL3|EDEM2|PPP2CB|PSMB4|PSMB5|PSMD14|PSMD7|STT3B|UBE2J1
regulation of endopeptidase activity [GoID:GO:0052548; evidenceTypes:IBA|IDA|IEA|IEP|IGI|IMP|ISS|NAS|TAS]	GeneOntology_BP	9	30	90	4.39739	1.89084	30	1	2.30349	0.0212511	0.562926	BIRC3|BST2|CASP4|CD27|CD44|PSMD14|SYK|TMED10|VSIR
regulation of peptidase activity [GoID:GO:0052547; evidenceTypes:IBA|IC|IDA|IEA|IEP|IGI|IMP|ISS|NAS|TAS]	GeneOntology_BP	9	30	90	4.39739	1.89084	30	1	2.30349	0.0212511	0.562926	BIRC3|BST2|CASP4|CD27|CD44|PSMD14|SYK|TMED10|VSIR
endopeptidase activity [GoID:GO:0004175; evidenceTypes:EXP|IBA|IDA|IEA|IEP|IGI|IMP|ISS|NAS|TAS]	GeneOntology_MF	11	40	90	5.86319	2.16458	27.5	1	2.29739	0.0215963	0.570002	BIRC3|BST2|CASP4|CD27|CD44|PSMB4|PSMB5|PSMD14|SYK|TMED10|VSIR
KIM_ALL_DISORDERS_OLIGODENDROCYTE_NUMBER_CORR_UP	MSigDB_C2	10	35	90	5.13029	2.03358	28.5714	1	2.29559	0.0216992	0.570168	ASNS|CCT7|CHST15|LGALS1|NDUFAB1|PARP1|PSMB4|PSMB5|PSMD7|RPLP1
RNAseq_ER-Merged__Day4_BCR.SIK1_UP.LPS	LEEDS	33	167	90	24.4788	3.90302	19.7605	1	2.29589	0.0216821	0.570168	CD79A|CHST15|CXXC5|DERL3|DNAJB11|DNAJC3|EDEM2|FKBP11|FTH1|IL2RG|IL6ST|LMO4|MANEA|MZB1|PDIA4|PDIA6|PECAM1|PPP2CB|PRDM1|RB1|RPN1|RPN2|SDC1|SEC24A|SSR3|ST6GAL1|SYK|TENT5C|TMED10|TXNDC5|UBE2J1|VSIR|XBP1
Dendritic_cell_CD123pos_blood (PMID:16210585)	SignatureDB	10	35	90	5.13029	2.03358	28.5714	1	2.29559	0.0216992	0.570168	AQP3|CXXC5|DERL3|GGH|MZB1|SEL1L3|STT3A|TXNDC5|UBE2J1|XBP1
transcription by RNA polymerase II [GoID:GO:0006366; evidenceTypes:EXP|IBA|IC|IDA|IEA|IGI|IMP|IPI|ISA|ISS|NAS|TAS]	GeneOntology_BP	14	149	90	21.8404	3.76017	9.39597	0	-2.28698	0.022197	0.582384	APEX1|ATF4|ATF5|CCNC|CXXC5|DDX21|FLI1|ITGA6|LMO4|PARP1|PRDM1|RAD21|RB1|XBP1
GSE34171_upGCB_COO-UNC	LEEDS	7	92	90	13.4853	3.13053	7.6087	0	-2.28323	0.0224169	0.586907	CD79A|CD79B|NME1|NT5DC2|PARP1|SEL1L3|SYK
RNAseq_ER-Merged__Day7_TLR.Exon1A_UP.BCR.Exon1A	LEEDS	10	117	90	17.1498	3.44476	8.54701	0	-2.28291	0.0224357	0.586907	APEX1|CADM1|CD63|CDKN1A|CXXC5|FTH1|ITGA6|MARCKS|NDUFAB1|PGAM1
BERNARD_PPAPDC1B_TARGETS_DN	MSigDB_C2	3	5	90	0.732899	0.788283	60	1	2.25024	0.0244336	0.59358	GSTM4|IL6ST|SEL1L3
BURTON_ADIPOGENESIS_3	MSigDB_C2	1	35	90	5.13029	2.03358	2.85714	0	-2.25179	0.0243355	0.59358	LMO4
CHO_NR4A1_TARGETS	MSigDB_C2	3	5	90	0.732899	0.788283	60	1	2.25024	0.0244336	0.59358	ASNS|ATF4|BIRC3
CUI_TCF21_TARGETS_UP	MSigDB_C2	3	5	90	0.732899	0.788283	60	1	2.25024	0.0244336	0.59358	CADM1|CCND2|PHGDH
DAZARD_RESPONSE_TO_UV_NHEK_DN	MSigDB_C2	0	23	90	3.37134	1.66551	0	0	-2.25274	0.0242756	0.59358
HUANG_FOXA2_TARGETS_DN	MSigDB_C2	3	5	90	0.732899	0.788283	60	1	2.25024	0.0244336	0.59358	CD44|CDKN1A|ST6GAL1
MORI_PLASMA_CELL_UP	MSigDB_C2	3	5	90	0.732899	0.788283	60	1	2.25024	0.0244336	0.59358	RPN1|STT3A|TENT5C
REACTOME_CHROMATIN_MODIFYING_ENZYMES	MSigDB_C2	0	23	90	3.37134	1.66551	0	0	-2.25274	0.0242756	0.59358
REACTOME_GLYCOSAMINOGLYCAN_METABOLISM	MSigDB_C2	3	5	90	0.732899	0.788283	60	1	2.25024	0.0244336	0.59358	CD44|CHST15|SDC1
REACTOME_RESPONSE_TO_ELEVATED_PLATELET_CYTOSOLIC_CA2	MSigDB_C2	3	5	90	0.732899	0.788283	60	1	2.25024	0.0244336	0.59358	CD63|PECAM1|SRGN
VERRECCHIA_EARLY_RESPONSE_TO_TGFB1	MSigDB_C2	3	5	90	0.732899	0.788283	60	1	2.25024	0.0244336	0.59358	CD44|ICAM1|NME1
WHITFIELD_CELL_CYCLE_G2	MSigDB_C2	0	23	90	3.37134	1.66551	0	0	-2.25274	0.0242756	0.59358
CDP_02	MSigDB_C3	3	5	90	0.732899	0.788283	60	1	2.25024	0.0244336	0.59358	CADM1|CCND2|MARCKS
MIR3912_5P	MSigDB_C3	3	5	90	0.732899	0.788283	60	1	2.25024	0.0244336	0.59358	CCND2|CXXC5|MARCKS
MIR623	MSigDB_C3	3	5	90	0.732899	0.788283	60	1	2.25024	0.0244336	0.59358	CCND2|CHST15|PKM
GNF2_CDC20	MSigDB_C4	0	23	90	3.37134	1.66551	0	0	-2.25274	0.0242756	0.59358
MORF_MBD4	MSigDB_C4	3	5	90	0.732899	0.788283	60	1	2.25024	0.0244336	0.59358	PSMB4|PSMD7|RAD21
MORF_MTA1	MSigDB_C4	3	5	90	0.732899	0.788283	60	1	2.25024	0.0244336	0.59358	PSMB4|PSMD7|RAD21
MORF_RAC1	MSigDB_C4	3	5	90	0.732899	0.788283	60	1	2.25024	0.0244336	0.59358	PSMB4|PSMD7|RAD21
MORF_SP3	MSigDB_C4	3	5	90	0.732899	0.788283	60	1	2.25024	0.0244336	0.59358	PSMB4|PSMD7|RAD21
GOLDRATH_NAIVE_VS_MEMORY_CD8_TCELL_DN	MSigDB_C7	7	21	90	3.07818	1.59414	33.3333	1	2.26649	0.0234212	0.59358	CASP4|CD44|GGH|LGALS1|PGAM1|PRDM1|TXNDC5
GSE11057_NAIVE_VS_MEMORY_CD4_TCELL_UP	MSigDB_C7	3	5	90	0.732899	0.788283	60	1	2.25024	0.0244336	0.59358	ITGA6|PECAM1|PHGDH
GSE13522_CTRL_VS_T_CRUZI_Y_STRAIN_INF_SKIN_IFNG_KO_UP	MSigDB_C7	3	5	90	0.732899	0.788283	60	1	2.25024	0.0244336	0.59358	BIRC3|RPN2|SEC24A
GSE14769_UNSTIM_VS_40MIN_LPS_BMDM_DN	MSigDB_C7	1	35	90	5.13029	2.03358	2.85714	0	-2.25179	0.0243355	0.59358	BIRC3
GSE17974_IL4_AND_ANTI_IL12_VS_UNTREATED_2H_ACT_CD4_TCELL_UP	MSigDB_C7	3	5	90	0.732899	0.788283	60	1	2.25024	0.0244336	0.59358	ATF5|PECAM1|XBP1
GSE19888_CTRL_VS_TCELL_MEMBRANES_ACT_MAST_CELL_PRETREAT_A3R_INH_UP	MSigDB_C7	3	5	90	0.732899	0.788283	60	1	2.25024	0.0244336	0.59358	PARP1|ST6GAL1|TNFRSF17
GSE21927_SPLEEN_VS_C26GM_TUMOR_MONOCYTE_BALBC_UP	MSigDB_C7	3	5	90	0.732899	0.788283	60	1	2.25024	0.0244336	0.59358	CASP4|PECAM1|SDC1
GSE22886_IGM_MEMORY_BCELL_VS_BLOOD_PLASMA_CELL_DN	MSigDB_C7	7	21	90	3.07818	1.59414	33.3333	1	2.26649	0.0234212	0.59358	APOBEC3G|CADM1|CHST15|IL6ST|MLEC|SEC24A|SSR3
GSE27291_0H_VS_6H_STIM_GAMMADELTA_TCELL_DN	MSigDB_C7	3	5	90	0.732899	0.788283	60	1	2.25024	0.0244336	0.59358	CCT7|MLEC|NDUFAB1
GSE27670_CTRL_VS_BLIMP1_TRANSDUCED_GC_BCELL_UP	MSigDB_C7	3	5	90	0.732899	0.788283	60	1	2.25024	0.0244336	0.59358	CASP4|TENT5C|TNFRSF17
GSE2770_UNTREATED_VS_ACT_CD4_TCELL_6H_UP	MSigDB_C7	3	5	90	0.732899	0.788283	60	1	2.25024	0.0244336	0.59358	EDEM2|LGALS1|TNFRSF17
GSE30971_WBP7_HET_VS_KO_MACROPHAGE_4H_LPS_STIM_UP	MSigDB_C7	7	21	90	3.07818	1.59414	33.3333	1	2.26649	0.0234212	0.59358	ICAM1|LARP4|NME1|PKM|PSMB5|PSMD14|PSMD7
GSE37532_TREG_VS_TCONV_PPARG_KO_CD4_TCELL_FROM_VISCERAL_ADIPOSE_TISSUE_UP	MSigDB_C7	7	21	90	3.07818	1.59414	33.3333	1	2.26649	0.0234212	0.59358	ASNS|CD27|CDKN1A|ICAM1|LMO4|PSMB5|SRM
HOWARD_MONOCYTE_INACT_MONOV_INFLUENZA_A_INDONESIA_05_2005_H5N1_AGE_18_49YO_1DY_UP	MSigDB_C7	0	23	90	3.37134	1.66551	0	0	-2.25274	0.0242756	0.59358
MANNO_MIDBRAIN_NEUROTYPES_HPROGFPM	MSigDB_C8	2	46	90	6.74267	2.30909	4.34783	0	-2.27452	0.0229348	0.59358	PHGDH|SDC1
DLBCL_PGCNA_M11 ABC	LEEDS_GOLD	13	51	90	7.47557	2.42063	25.4902	1	2.25688	0.0240154	0.59358	AQP3|CCND2|CD44|CXXC5|DERL3|FKBP11|MARCKS|MZB1|PDIA6|ST6GAL1|STT3B|TENT5C|XBP1
RNAseq_ER__D4-BCR-Exon1A_UP.D4-TLR	LEEDS	19	84	90	12.3127	3.01416	22.619	1	2.26139	0.0237352	0.59358	ASNS|ATF5|BST2|DERL3|EDEM2|FKBP11|IL6ST|LMO4|MZB1|PDIA4|PECAM1|PKM|PRDM1|SRGN|SSR3|SYK|TENT5C|VSIR|XBP1
SophieConditions__upC1.D13_C3.D13	LEEDS	0	23	90	3.37134	1.66551	0	0	-2.25274	0.0242756	0.59358
oxidoreductase complex [GoID:GO:1990204; evidenceTypes:IBA|IDA|IEA|IMP|ISS|NAS|TAS]	GeneOntology_CC	3	5	90	0.732899	0.788283	60	1	2.25024	0.0244336	0.59358	CYBA|NDUFA8|NDUFAB1
receptor complex [GoID:GO:0043235; evidenceTypes:IBA|IC|IDA|IEA|IGI|IMP|IPI|ISS|NAS|TAS]	GeneOntology_CC	7	21	90	3.07818	1.59414	33.3333	1	2.26649	0.0234212	0.59358	CD44|CD79A|CD79B|IL2RG|IL6ST|ITGA6|SYK
metallopeptidase activity [GoID:GO:0008237; evidenceTypes:EXP|IBA|IC|IDA|IEA|IGI|IKR|IMP|ISS|NAS|TAS]	GeneOntology_MF	3	5	90	0.732899	0.788283	60	1	2.25024	0.0244336	0.59358	BST2|PSMD14|PSMD7
sequence-specific double-stranded DNA binding [GoID:GO:1990837; evidenceTypes:IBA|IC|IDA|IEA|IGI|IMP|ISS|NAS|TAS]	GeneOntology_MF	8	100	90	14.658	3.23869	8	0	-2.26551	0.0234815	0.59358	ATF4|ATF5|FLI1|NME1|PARP1|PRDM1|RB1|XBP1
cellular component organization [GoID:GO:0016043; evidenceTypes:HDA|HMP|IBA|IC|IDA|IEA|IEP|IGI|IMP|IPI|ISS|NAS|TAS]	GeneOntology_BP	29	259	90	37.9642	4.33164	11.1969	0	-2.25234	0.0243005	0.59358	APEX1|ATF5|BST2|CCT7|CD44|CD63|CDKN1A|CYBA|ICAM1|ITGA6|LARP4|LGALS1|LMO4|MARCKS|MZB1|NDUFA8|NDUFAB1|NME1|PARP1|PECAM1|PHGDH|PPP2CB|RAD21|RB1|SDC1|SEC24A|SRGN|SYK|TMED10
intestinal epithelial cell development [GoID:GO:0060576; evidenceTypes:IDA|IEA]	GeneOntology_BP	3	5	90	0.732899	0.788283	60	1	2.25024	0.0244336	0.59358	CDKN1A|IL6ST|PRDM1
intestinal epithelial cell differentiation [GoID:GO:0060575; evidenceTypes:IDA|IEA|ISS|TAS]	GeneOntology_BP	3	5	90	0.732899	0.788283	60	1	2.25024	0.0244336	0.59358	CDKN1A|IL6ST|PRDM1
organelle assembly [GoID:GO:0070925; evidenceTypes:IBA|IDA|IEA|IGI|IMP|ISS|NAS|TAS]	GeneOntology_BP	1	35	90	5.13029	2.03358	2.85714	0	-2.25179	0.0243355	0.59358	SDC1
positive regulation of cellular catabolic process [GoID:GO:0031331; evidenceTypes:IBA|IC|IDA|IEA|IGI|IMP|IPI|ISS|NAS|TAS]	GeneOntology_BP	0	23	90	3.37134	1.66551	0	0	-2.25274	0.0242756	0.59358
regulation of homotypic cell-cell adhesion [GoID:GO:0034110; evidenceTypes:IBA|IDA|IEA|IMP|ISS|TAS]	GeneOntology_BP	3	5	90	0.732899	0.788283	60	1	2.25024	0.0244336	0.59358	IL6ST|LGALS1|SYK
Chiche(PMID: 24644022)-2014_M7.32	PAPER	3	5	90	0.732899	0.788283	60	1	2.25024	0.0244336	0.59358	FKBP11|MZB1|PHGDH
CB_1p5_up (PMID:22740445)	SignatureDB	0	23	90	3.37134	1.66551	0	0	-2.25274	0.0242756	0.59358
Coiled coil	UniProt-Keyword	2	46	90	6.74267	2.30909	4.34783	0	-2.27452	0.0229348	0.59358	ATF4|BST2
Unfolded protein response	UniProt-Keyword	3	5	90	0.732899	0.788283	60	1	2.25024	0.0244336	0.59358	DNAJC3|EDEM2|XBP1
RNAseq_ER-Merged__Day4_UP.BCR.SIK1_BCR.Exon1A	LEEDS	38	200	90	29.316	4.11058	19	1	2.24905	0.0245093	0.594603	AQP3|ATF5|BST2|CCND2|CD79A|CD79B|CYBA|DERL3|EDEM2|FKBP11|GGH|ICAM1|LGALS1|MLEC|MZB1|NDUFA8|NME1|NT5DC2|PARP1|PDIA4|PDIA6|PECAM1|PGAM1|PHGDH|PKM|PRDM1|PSMB5|PSMD7|RPLP1|RPN1|SDC1|SEC24A|SRM|SYK|TENT5C|TXNDC5|VSIR|XBP1
CHICAS_RB1_TARGETS_CONFLUENT	MSigDB_C2	12	46	90	6.74267	2.30909	26.087	1	2.23977	0.0251056	0.608236	AQP3|ASNS|CADM1|CD44|CXXC5|CYTOR|ITGA6|NT5DC2|PHGDH|PKM|TENT5C|VSIR
GRYDER_PAX3FOXO1_ENHANCERS_KO_DOWN	MSigDB_C2	8	26	90	3.81107	1.7663	30.7692	1	2.23401	0.0254822	0.613166	CCNC|CCND2|CHST15|LMO4|PARP1|SDC1|SEL1L3|UBE2J1
GSE10325_LUPUS_CD4_TCELL_VS_LUPUS_MYELOID_UP	MSigDB_C7	8	26	90	3.81107	1.7663	30.7692	1	2.23401	0.0254822	0.613166	AQP3|ASNS|CCND2|CD27|FKBP11|IL2RG|ITGA6|ST6GAL1
GSE22886_UNSTIM_VS_IL2_STIM_NKCELL_DN	MSigDB_C7	8	26	90	3.81107	1.7663	30.7692	1	2.23401	0.0254822	0.613166	ASNS|CCND2|CCT7|MLEC|NME1|PKM|PSMB5|PSMD14
FAN_OVARY_CL12_T_LYMPHOCYTE_NK_CELL_2	MSigDB_C8	8	26	90	3.81107	1.7663	30.7692	1	2.23401	0.0254822	0.613166	BIRC3|CD44|CYBA|FTH1|IL2RG|PKM|RPLP1|SRGN
FAN_OVARY_CL17_PUTATIVE_APOPTOTIC_SMOOTH_MUSCLE_CELL	MSigDB_C8	8	26	90	3.81107	1.7663	30.7692	1	2.23401	0.0254822	0.613166	ATF4|CD44|CD63|CDKN1A|CYTOR|DDX21|LGALS1|XBP1
ZNF274_TARGET_GENES	MSigDB_C3	11	41	90	6.00977	2.18956	26.8293	1	2.2269	0.025954	0.623671	ATRAID|BST2|CCT7|CD44|ITGA6|LARP4|PECAM1|PKM|PSMB5|RPLP1|ST6GAL1
KD_DirHyb_Day6_Cntrl_upCVID-CD27	LEEDS	2	45	90	6.59609	2.28587	4.44444	0	-2.2247	0.0261015	0.626366	CD79A|CYTOR
KLEIN_PRIMARY_EFFUSION_LYMPHOMA_DN	MSigDB_C2	6	17	90	2.49186	1.43913	35.2941	1	2.21366	0.0268519	0.626545	BIRC3|CD27|CD79A|CD79B|SEL1L3|ST6GAL1
SHEDDEN_LUNG_CANCER_POOR_SURVIVAL_A6	MSigDB_C2	4	64	90	9.38111	2.68015	6.25	0	-2.21953	0.026451	0.626545	GGH|NME1|PKM|SRM
MORF_GNB1	MSigDB_C4	6	17	90	2.49186	1.43913	35.2941	1	2.21366	0.0268519	0.626545	ATF4|CCT7|MLEC|PDIA6|RPN1|UBE2J1
GSE11864_CSF1_IFNG_VS_CSF1_IFNG_PAM3CYS_IN_MAC_DN	MSigDB_C7	6	17	90	2.49186	1.43913	35.2941	1	2.21366	0.0268519	0.626545	CASP4|CD44|CDKN1A|CXXC5|PSMD14|TXNL1
GSE15930_NAIVE_VS_48H_IN_VITRO_STIM_IFNAB_CD8_TCELL_DN	MSigDB_C7	6	17	90	2.49186	1.43913	35.2941	1	2.21366	0.0268519	0.626545	CCNC|NDUFA8|PCYOX1|PDIA6|PSMD7|RPN1
GSE17580_UNINFECTED_VS_S_MANSONI_INF_TREG_DN	MSigDB_C7	6	17	90	2.49186	1.43913	35.2941	1	2.21366	0.0268519	0.626545	CASP4|LGALS1|NME1|PHGDH|RAD21|STT3A
GSE19198_CTRL_VS_IL21_TREATED_TCELL_24H_DN	MSigDB_C7	6	17	90	2.49186	1.43913	35.2941	1	2.21366	0.0268519	0.626545	ATRAID|CXXC5|ITGA6|PCYOX1|RPN1|TNFRSF17
GSE22886_NAIVE_CD4_TCELL_VS_MONOCYTE_UP	MSigDB_C7	6	17	90	2.49186	1.43913	35.2941	1	2.21366	0.0268519	0.626545	AQP3|CCND2|CD27|ITGA6|SEL1L3|TENT5C
GSE26559_TCF1_KO_VS_WT_LIN_NEG_CELL_UP	MSigDB_C7	6	17	90	2.49186	1.43913	35.2941	1	2.21366	0.0268519	0.626545	MARCKS|MLEC|PECAM1|PPP2CB|SEC24A|SRGN
GSE29618_BCELL_VS_PDC_DN	MSigDB_C7	6	17	90	2.49186	1.43913	35.2941	1	2.21366	0.0268519	0.626545	DNAJC3|MLEC|RPN1|RPN2|TMED10|UBE2J1
GSE3982_BASOPHIL_VS_TH1_DN	MSigDB_C7	6	17	90	2.49186	1.43913	35.2941	1	2.21366	0.0268519	0.626545	APOBEC3G|AQP3|GGH|LARP4|NME1|PSMB5
GSE411_UNSTIM_VS_100MIN_IL6_STIM_MACROPHAGE_UP	MSigDB_C7	6	17	90	2.49186	1.43913	35.2941	1	2.21366	0.0268519	0.626545	CASP4|CYBA|LGALS1|MANEA|MZB1|SRGN
GSE4748_CYANOBACTERIUM_LPSLIKE_VS_LPS_AND_CYANOBACTERIUM_LPSLIKE_STIM_DC_3H_UP	MSigDB_C7	10	36	90	5.27687	2.06065	27.7778	1	2.21979	0.0264332	0.626545	CD79A|CD79B|CXXC5|LARP4|MZB1|PARP1|RPLP1|TMED10|TNFRSF17|XBP1
G9A_TotalC__upDMSO72hr_G9A72hr	LEEDS	6	17	90	2.49186	1.43913	35.2941	1	2.21366	0.0268519	0.626545	CCNC|DNAJC3|GGH|PECAM1|PRDM1|TXNDC5
G9A_TotalC__upStd72hr_G9A72hr	LEEDS	6	17	90	2.49186	1.43913	35.2941	1	2.21366	0.0268519	0.626545	DNAJC3|EDEM2|PECAM1|RB1|STT3A|TXNDC5
RNAseq_ER-Merged__Day4_UP.BCR.SIK1_LPS.Exon1A	LEEDS	32	163	90	23.8925	3.8732	19.6319	1	2.21604	0.0266885	0.626545	APEX1|AQP3|ATF4|ATF5|BST2|CADM1|CCND2|CCT7|CD44|CD63|CDKN1A|CYBA|DRAM1|GGH|GSTM4|ICAM1|ITGA6|MARCKS|MLEC|NME1|NT5DC2|PGAM1|PHGDH|PKM|PRDM1|PSMB5|RPLP1|SDC1|SRM|ST6GAL1|TMED10|XBP1
signaling receptor binding [GoID:GO:0005102; evidenceTypes:IBA|IC|IDA|IEA|IGI|IMP|IPI|ISS|NAS|TAS]	GeneOntology_MF	4	64	90	9.38111	2.68015	6.25	0	-2.21953	0.026451	0.626545	CADM1|ICAM1|IL6ST|SYK
carboxylic acid metabolic process [GoID:GO:0019752; evidenceTypes:IBA|IC|IDA|IEA|IGI|IMP|ISS|NAS|TAS]	GeneOntology_BP	10	36	90	5.27687	2.06065	27.7778	1	2.21979	0.0264332	0.626545	ASNS|ATF4|GSTM4|NDUFAB1|PGAM1|PHGDH|PKM|ST6GAL1|SYK|XBP1
organic acid metabolic process [GoID:GO:0006082; evidenceTypes:IBA|IC|IDA|IEA|IGI|IMP|ISS|NAS|TAS]	GeneOntology_BP	10	36	90	5.27687	2.06065	27.7778	1	2.21979	0.0264332	0.626545	ASNS|ATF4|GSTM4|NDUFAB1|PGAM1|PHGDH|PKM|ST6GAL1|SYK|XBP1
oxoacid metabolic process [GoID:GO:0043436; evidenceTypes:IBA|IC|IDA|IEA|IGI|IMP|ISS|NAS|TAS]	GeneOntology_BP	10	36	90	5.27687	2.06065	27.7778	1	2.21979	0.0264332	0.626545	ASNS|ATF4|GSTM4|NDUFAB1|PGAM1|PHGDH|PKM|ST6GAL1|SYK|XBP1
protein metabolic process [GoID:GO:0019538; evidenceTypes:EXP|HDA|IBA|IC|IDA|IEA|IEP|IGI|IKR|IMP|IPI|ISS|NAS|TAS]	GeneOntology_BP	44	240	90	35.1792	4.27986	18.3333	1	2.21717	0.0266113	0.626545	ATF4|ATRAID|BIRC3|BST2|CASP4|CCNC|CCND2|CD27|CD44|CDKN1A|CHST15|DERL3|DNAJB11|DNAJC3|EDEM2|EEF1A1P5|FKBP11|GGH|ICAM1|IL6ST|LARP4|NDUFAB1|PARP1|PCYOX1|PECAM1|PKM|PPP2CB|PSMB4|PSMB5|PSMD14|PSMD7|RB1|RPLP1|RPN1|RPN2|SRGN|ST6GAL1|STT3A|STT3B|SYK|TMED10|UBE2J1|VSIR|XBP1
positive regulation of RNA metabolic process [GoID:GO:0051254; evidenceTypes:EXP|IBA|IC|IDA|IEA|IGI|IMP|IPI|ISS|NAS|TAS]	GeneOntology_BP	10	115	90	16.8567	3.42206	8.69565	0	-2.21093	0.0270407	0.63012	APEX1|ATF4|ATF5|CCNC|FLI1|ITGA6|LMO4|PARP1|RB1|XBP1
AGUIRRE_PANCREATIC_CANCER_COPY_NUMBER_DN	MSigDB_C2	4	9	90	1.31922	1.05411	44.4444	1	2.16563	0.0303397	0.649717	ATF4|CD63|FKBP11|PPP2CB
BASSO_CD40_SIGNALING_DN	MSigDB_C2	5	13	90	1.90554	1.26269	38.4615	1	2.17423	0.0296876	0.649717	AQP3|CD27|ST6GAL1|SYK|UBE2J1
BYSTROEM_CORRELATED_WITH_IL5_DN	MSigDB_C2	4	9	90	1.31922	1.05411	44.4444	1	2.16563	0.0303397	0.649717	CD44|IL6ST|SSR3|SYK
CROONQUIST_IL6_DEPRIVATION_DN	MSigDB_C2	1	34	90	4.98371	2.00605	2.94118	0	-2.19667	0.0280438	0.649717	GGH
NAKAYAMA_SOFT_TISSUE_TUMORS_PCA2_UP	MSigDB_C2	0	22	90	3.22476	1.63027	0	0	-2.18857	0.0286278	0.649717
REACTOME_ABC_TRANSPORTER_DISORDERS	MSigDB_C2	5	13	90	1.90554	1.26269	38.4615	1	2.17423	0.0296876	0.649717	DERL3|PSMB4|PSMB5|PSMD14|PSMD7
REACTOME_DEGRADATION_OF_BETA_CATENIN_BY_THE_DESTRUCTION_COMPLEX	MSigDB_C2	5	13	90	1.90554	1.26269	38.4615	1	2.17423	0.0296876	0.649717	PPP2CB|PSMB4|PSMB5|PSMD14|PSMD7
REACTOME_DISORDERS_OF_TRANSMEMBRANE_TRANSPORTERS	MSigDB_C2	5	13	90	1.90554	1.26269	38.4615	1	2.17423	0.0296876	0.649717	DERL3|PSMB4|PSMB5|PSMD14|PSMD7
REACTOME_METABOLISM_OF_POLYAMINES	MSigDB_C2	5	13	90	1.90554	1.26269	38.4615	1	2.17423	0.0296876	0.649717	PSMB4|PSMB5|PSMD14|PSMD7|SRM
SANSOM_APC_TARGETS_UP	MSigDB_C2	4	9	90	1.31922	1.05411	44.4444	1	2.16563	0.0303397	0.649717	CCND2|CD44|GGH|PARP1
SCHLOSSER_SERUM_RESPONSE_DN	MSigDB_C2	12	47	90	6.88925	2.332	25.5319	1	2.17492	0.029636	0.649717	ASNS|ATF4|IL6ST|PHGDH|PSMD7|RAD21|RB1|RPN2|SEC24A|SEL1L3|STT3A|UBE2J1
WAMUNYOKOLI_OVARIAN_CANCER_GRADES_1_2_UP	MSigDB_C2	4	9	90	1.31922	1.05411	44.4444	1	2.16563	0.0303397	0.649717	CXXC5|ITGA6|PDIA4|SEC24A
WU_CELL_MIGRATION	MSigDB_C2	5	13	90	1.90554	1.26269	38.4615	1	2.17423	0.0296876	0.649717	AQP3|BST2|CHST15|FKBP11|SRGN
DNMT1_TARGET_GENES	MSigDB_C3	4	9	90	1.31922	1.05411	44.4444	1	2.16563	0.0303397	0.649717	NME1|PGAM1|PSMD14|SRGN
FOXP2_TARGET_GENES	MSigDB_C3	5	72	90	10.5537	2.82198	6.94444	0	-2.17687	0.0294905	0.649717	CD63|FTH1|LARP4|TXNDC12|TXNDC5
HNF4_Q6	MSigDB_C3	4	9	90	1.31922	1.05411	44.4444	1	2.16563	0.0303397	0.649717	AQP3|ATF4|MLEC|PRDM1
MIR1279	MSigDB_C3	4	9	90	1.31922	1.05411	44.4444	1	2.16563	0.0303397	0.649717	CCNC|RAD21|SEC24A|STT3A
MIR2110	MSigDB_C3	4	9	90	1.31922	1.05411	44.4444	1	2.16563	0.0303397	0.649717	IL6ST|PCYOX1|RPN2|XBP1
MIR548AE_3P_MIR548AQ_3P	MSigDB_C3	3	54	90	7.91531	2.48416	5.55556	0	-2.18815	0.0286587	0.649717	FLI1|MANEA|ST6GAL1
NRF2_Q4	MSigDB_C3	5	13	90	1.90554	1.26269	38.4615	1	2.17423	0.0296876	0.649717	CD44|LMO4|PRDM1|PSMD7|SEL1L3
PAX2_02	MSigDB_C3	4	9	90	1.31922	1.05411	44.4444	1	2.16563	0.0303397	0.649717	MARCKS|PHGDH|SDC1|ST6GAL1
POU3F2_02	MSigDB_C3	4	9	90	1.31922	1.05411	44.4444	1	2.16563	0.0303397	0.649717	BST2|CADM1|CXXC5|LMO4
TGAYRTCA_ATF3_Q6	MSigDB_C3	0	22	90	3.22476	1.63027	0	0	-2.18857	0.0286278	0.649717
ZNF101_TARGET_GENES	MSigDB_C3	4	9	90	1.31922	1.05411	44.4444	1	2.16563	0.0303397	0.649717	MLEC|PSMB5|RPN2|TXNL1
ZNF410_TARGET_GENES	MSigDB_C3	0	22	90	3.22476	1.63027	0	0	-2.18857	0.0286278	0.649717
GSE11057_CD4_EFF_MEM_VS_PBMC_DN	MSigDB_C7	4	9	90	1.31922	1.05411	44.4444	1	2.16563	0.0303397	0.649717	CD79A|FTH1|SRGN|SYK
GSE11961_GERMINAL_CENTER_BCELL_DAY7_VS_PLASMA_CELL_DAY7_UP	MSigDB_C7	4	9	90	1.31922	1.05411	44.4444	1	2.16563	0.0303397	0.649717	BIRC3|BST2|CCND2|DRAM1
GSE14415_INDUCED_TREG_VS_FOXP3_KO_INDUCED_TREG_DN	MSigDB_C7	7	22	90	3.22476	1.63027	31.8182	1	2.16602	0.0303093	0.649717	CD44|FTH1|PRDM1|PSMD14|SRGN|TENT5C|TMED10
GSE15330_LYMPHOID_MULTIPOTENT_VS_MEGAKARYOCYTE_ERYTHROID_PROGENITOR_UP	MSigDB_C7	5	13	90	1.90554	1.26269	38.4615	1	2.17423	0.0296876	0.649717	CADM1|CDKN1A|CYBA|PSMB4|RPN2
GSE15750_WT_VS_TRAF6KO_DAY10_EFF_CD8_TCELL_UP	MSigDB_C7	5	13	90	1.90554	1.26269	38.4615	1	2.17423	0.0296876	0.649717	CASP4|CD44|DRAM1|PECAM1|RB1
GSE17721_LPS_VS_POLYIC_8H_BMDC_UP	MSigDB_C7	5	13	90	1.90554	1.26269	38.4615	1	2.17423	0.0296876	0.649717	DDX21|DNAJC3|LMO4|PDIA6|STT3A
GSE19888_ADENOSINE_A3R_INH_VS_ACT_WITH_INHIBITOR_PRETREATMENT_IN_MAST_CELL_DN	MSigDB_C7	5	13	90	1.90554	1.26269	38.4615	1	2.17423	0.0296876	0.649717	FTH1|MLEC|PARP1|PKM|VSIR
GSE19941_LPS_VS_LPS_AND_IL10_STIM_IL10_KO_NFKBP50_KO_MACROPHAGE_DN	MSigDB_C7	5	13	90	1.90554	1.26269	38.4615	1	2.17423	0.0296876	0.649717	CD79B|CDKN1A|ITGA6|LGALS1|XBP1
GSE21063_3H_VS_16H_ANTI_IGM_STIM_NFATC1_KOBCELL_UP	MSigDB_C7	5	13	90	1.90554	1.26269	38.4615	1	2.17423	0.0296876	0.649717	ASNS|FKBP11|ST6GAL1|TNFRSF17|TXNDC5
GSE21670_UNTREATED_VS_TGFB_IL6_TREATED_CD4_TCELL_UP	MSigDB_C7	0	22	90	3.22476	1.63027	0	0	-2.18857	0.0286278	0.649717
GSE22611_NOD2_TRANSDUCED_VS_CTRL_HEK293T_STIMULATED_WITH_MDP_2H_DN	MSigDB_C7	5	13	90	1.90554	1.26269	38.4615	1	2.17423	0.0296876	0.649717	NME1|PARP1|PDIA6|RPN1|SRM
GSE23321_CENTRAL_VS_EFFECTOR_MEMORY_CD8_TCELL_UP	MSigDB_C7	5	13	90	1.90554	1.26269	38.4615	1	2.17423	0.0296876	0.649717	CASP4|EDEM2|PKM|SRGN|TENT5C
GSE25087_FETAL_VS_ADULT_TCONV_UP	MSigDB_C7	7	22	90	3.22476	1.63027	31.8182	1	2.16602	0.0303093	0.649717	ATF4|CADM1|IL2RG|LMO4|NME1|PSMD14|SSR3
GSE2770_IL12_AND_TGFB_VS_IL4_TREATED_ACT_CD4_TCELL_2H_UP	MSigDB_C7	5	13	90	1.90554	1.26269	38.4615	1	2.17423	0.0296876	0.649717	CD63|CDKN1A|IL2RG|PSMD14|PSMD7
GSE2770_UNTREATED_VS_TGFB_AND_IL12_TREATED_ACT_CD4_TCELL_48H_UP	MSigDB_C7	4	9	90	1.31922	1.05411	44.4444	1	2.16563	0.0303397	0.649717	GSTM4|PARP1|PSMD14|TXNDC5
GSE29615_CTRL_VS_DAY3_LAIV_IFLU_VACCINE_PBMC_DN	MSigDB_C7	4	9	90	1.31922	1.05411	44.4444	1	2.16563	0.0303397	0.649717	NDUFA8|PCYOX1|ST6GAL1|TNFRSF17
GSE29617_CTRL_VS_DAY3_TIV_FLU_VACCINE_PBMC_2008_DN	MSigDB_C7	5	13	90	1.90554	1.26269	38.4615	1	2.17423	0.0296876	0.649717	APOBEC3G|NDUFA8|NDUFAB1|PSMD14|TXNDC12
GSE37301_GRANULOCYTE_MONOCYTE_PROGENITOR_VS_RAG2_KO_NK_CELL_DN	MSigDB_C7	5	13	90	1.90554	1.26269	38.4615	1	2.17423	0.0296876	0.649717	ATF4|CXXC5|MARCKS|PRDM1|PSMD14
GSE37416_CTRL_VS_48H_F_TULARENSIS_LVS_NEUTROPHIL_DN	MSigDB_C7	4	9	90	1.31922	1.05411	44.4444	1	2.16563	0.0303397	0.649717	FTH1|PPP2CB|TXNL1|XBP1
GSE3982_EOSINOPHIL_VS_TH2_UP	MSigDB_C7	4	9	90	1.31922	1.05411	44.4444	1	2.16563	0.0303397	0.649717	CD44|CD63|CHST15|PECAM1
GSE40277_EOS_AND_LEF1_TRANSDUCED_VS_GATA1_AND_SATB1_TRANSDUCED_CD4_TCELL_DN	MSigDB_C7	0	22	90	3.22476	1.63027	0	0	-2.18857	0.0286278	0.649717
GSE43955_TH0_VS_TGFB_IL6_TH17_ACT_CD4_TCELL_10H_UP	MSigDB_C7	5	13	90	1.90554	1.26269	38.4615	1	2.17423	0.0296876	0.649717	CASP4|CD79A|IL6ST|MARCKS|PKM
GSE4984_UNTREATED_VS_VEHICLE_CTRL_TREATED_DC_DN	MSigDB_C7	4	9	90	1.31922	1.05411	44.4444	1	2.16563	0.0303397	0.649717	CCNC|ICAM1|PARP1|PGAM1
GSE5589_UNSTIM_VS_45MIN_LPS_STIM_MACROPHAGE_UP	MSigDB_C7	5	13	90	1.90554	1.26269	38.4615	1	2.17423	0.0296876	0.649717	CD44|DNAJB11|IL2RG|RPN2|TENT5C
GSE9960_GRAM_NEG_VS_GRAM_POS_SEPSIS_PBMC_DN	MSigDB_C7	4	9	90	1.31922	1.05411	44.4444	1	2.16563	0.0303397	0.649717	COMMD3|PCYOX1|RPN1|TXNDC12
TRAVAGLINI_LUNG_PROXIMAL_BASAL_CELL	MSigDB_C8	13	52	90	7.62215	2.44207	25	1	2.19532	0.0281405	0.649717	APEX1|AQP3|CCT7|LMO4|MARCKS|NDUFA8|PDIA6|PGAM1|PHGDH|PKM|RPLP1|SDC1|TXNL1
ZHONG_PFC_MAJOR_TYPES_NPCS	MSigDB_C8	1	34	90	4.98371	2.00605	2.94118	0	-2.19667	0.0280438	0.649717	PHGDH
memBcell-D3-D6_minCI50_PGCNA_M12 UpD5on STAT5A	LEEDS_GOLD	4	9	90	1.31922	1.05411	44.4444	1	2.16563	0.0303397	0.649717	MANEA|PCYOX1|SSR3|STT3A
mouseBcell-D0-D7-AllTypes_PGCNA_M1 IFN ZincFInger	LEEDS_GOLD	1	34	90	4.98371	2.00605	2.94118	0	-2.19667	0.0280438	0.649717	FLI1
RNAseq_ER-Merged__Day7_TLR.Exon1A_UP.LPS	LEEDS	11	122	90	17.8827	3.49986	9.01639	0	-2.17345	0.0297461	0.649717	CD79A|CD79B|CXXC5|FTH1|GGH|IL2RG|IL6ST|ITGA6|PPP2CB|PRDM1|SYK
RNAseq_ER-Merged__Day7_TLR.Exon1A_UP.TLR	LEEDS	31	158	90	23.1596	3.83442	19.6203	1	2.17187	0.0298655	0.649717	ASNS|ATRAID|BIRC3|CCNC|CHST15|CXXC5|DNAJC3|FLI1|GGH|IL2RG|IL6ST|ITGA6|LARP4|MANEA|MARCKS|PCYOX1|PPP2CB|PRDM1|RB1|RPN1|SEC24A|SSR3|ST6GAL1|STT3A|STT3B|SYK|TENT5C|TMED10|TXNL1|UBE2J1|XBP1
vacuolar lumen [GoID:GO:0005775; evidenceTypes:IDA|IEA|ISS|TAS]	GeneOntology_CC	4	9	90	1.31922	1.05411	44.4444	1	2.16563	0.0303397	0.649717	DNAJC3|GGH|SDC1|TXNDC5
vacuolar membrane [GoID:GO:0005774; evidenceTypes:HDA|IBA|IC|IDA|IEA|IMP|ISS|NAS|TAS]	GeneOntology_CC	5	13	90	1.90554	1.26269	38.4615	1	2.17423	0.0296876	0.649717	ATRAID|BST2|CD63|DRAM1|RPN2
double-stranded DNA binding [GoID:GO:0003690; evidenceTypes:IBA|IC|IDA|IEA|IGI|IMP|ISS|NAS|TAS]	GeneOntology_MF	9	106	90	15.5375	3.31492	8.49057	0	-2.18001	0.0292564	0.649717	APEX1|ATF4|ATF5|FLI1|NME1|PARP1|PRDM1|RB1|XBP1
hexosyltransferase activity [GoID:GO:0016758; evidenceTypes:IBA|IC|IDA|IEA|ISS|NAS|TAS]	GeneOntology_MF	4	9	90	1.31922	1.05411	44.4444	1	2.16563	0.0303397	0.649717	RPN1|RPN2|STT3A|STT3B
cellular glucose homeostasis [GoID:GO:0001678; evidenceTypes:IBA|IDA|IEA|IEP|IMP|ISS|TAS]	GeneOntology_BP	5	13	90	1.90554	1.26269	38.4615	1	2.17423	0.0296876	0.649717	CYBA|ICAM1|LGALS1|NME1|XBP1
cellular response to carbohydrate stimulus [GoID:GO:0071322; evidenceTypes:IBA|IDA|IEA|IEP|IMP|ISS|NAS|TAS]	GeneOntology_BP	5	13	90	1.90554	1.26269	38.4615	1	2.17423	0.0296876	0.649717	CYBA|ICAM1|LGALS1|NME1|XBP1
mitotic cell cycle process [GoID:GO:1903047; evidenceTypes:IBA|IDA|IEA|IEP|IGI|IMP|ISS|NAS|TAS]	GeneOntology_BP	5	72	90	10.5537	2.82198	6.94444	0	-2.17687	0.0294905	0.649717	APEX1|CCND2|CDKN1A|RAD21|RB1
protein alkylation [GoID:GO:0008213; evidenceTypes:IBA|IDA|IEA|IMP|ISS|NAS|TAS]	GeneOntology_BP	0	22	90	3.22476	1.63027	0	0	-2.18857	0.0286278	0.649717
protein methylation [GoID:GO:0006479; evidenceTypes:IBA|IDA|IEA|IMP|ISS|NAS|TAS]	GeneOntology_BP	0	22	90	3.22476	1.63027	0	0	-2.18857	0.0286278	0.649717
Li(PMID: 24336226)-2013-MolSigVaccines_plasma cells, immunoglobulins (M156.1)	PAPER	4	9	90	1.31922	1.05411	44.4444	1	2.16563	0.0303397	0.649717	CD27|DERL3|TNFRSF17|TXNDC5
Alternative splicing	UniProt-Keyword	46	373	90	54.6743	4.28303	12.3324	0	-2.18575	0.0288339	0.649717	APOBEC3G|AQP3|ASNS|ATRAID|CADM1|CASP4|CCNC|CCND2|CCT7|CD44|CD63|CD79A|CD79B|CHST15|CXXC5|DDX21|DERL3|DRAM1|EDEM2|FKBP11|FLI1|GSTM4|IL2RG|IL6ST|ITGA6|LARP4|MZB1|NME1|NT5DC2|PCYOX1|PDIA6|PECAM1|PKM|PRDM1|PSMB5|RPLP1|RPN2|SEC24A|SEL1L3|SSR3|ST6GAL1|STT3A|SYK|TNFRSF17|TXNDC5|XBP1
chr10q21	MSigDB_C1	0	4	90	0.586319	0.70564	0	0	-0.628669	0.529566	0.654335
chr10q23	MSigDB_C1	0	3	90	0.439739	0.611603	0	0	-0.49437	0.621045	0.654335
chr10q24	MSigDB_C1	1	3	90	0.439739	0.611603	33.3333	1	0.879824	0.378955	0.654335	PGAM1
chr10q26	MSigDB_C1	1	3	90	0.439739	0.611603	33.3333	1	0.879824	0.378955	0.654335	CHST15
chr11q12	MSigDB_C1	1	6	90	0.879479	0.862811	16.6667	1	0.502549	0.615281	0.654335	FTH1
chr11q13	MSigDB_C1	0	9	90	1.31922	1.05411	0	0	-1.18073	0.237711	0.654335
chr11q22	MSigDB_C1	2	3	90	0.439739	0.611603	66.6667	1	1.89778	0.0577245	0.654335	BIRC3|CASP4
chr11q23	MSigDB_C1	1	4	90	0.586319	0.70564	25	1	0.721772	0.470434	0.654335	CADM1
chr12p11	MSigDB_C1	0	3	90	0.439739	0.611603	0	0	-0.49437	0.621045	0.654335
chr12p13	MSigDB_C1	2	8	90	1.17264	0.994648	25	1	0.970013	0.33204	0.654335	CCND2|CD27
chr12q13	MSigDB_C1	3	7	90	1.02606	0.931176	42.8571	1	1.82164	0.0685099	0.654335	CD63|FKBP11|LARP4
chr12q23	MSigDB_C1	1	3	90	0.439739	0.611603	33.3333	1	0.879824	0.378955	0.654335	DRAM1
chr12q24	MSigDB_C1	1	5	90	0.732899	0.788283	20	1	0.599909	0.548567	0.654335	MLEC
chr13q12	MSigDB_C1	0	6	90	0.879479	0.862811	0	0	-0.869235	0.384719	0.654335
chr13q14	MSigDB_C1	1	4	90	0.586319	0.70564	25	1	0.721772	0.470434	0.654335	RB1
chr14q11	MSigDB_C1	2	3	90	0.439739	0.611603	66.6667	1	1.89778	0.0577245	0.654335	APEX1|PSMB5
chr14q24	MSigDB_C1	1	4	90	0.586319	0.70564	25	1	0.721772	0.470434	0.654335	TMED10
chr14q32	MSigDB_C1	0	7	90	1.02606	0.931176	0	0	-0.978615	0.32777	0.654335
chr15q15	MSigDB_C1	0	3	90	0.439739	0.611603	0	0	-0.49437	0.621045	0.654335
chr15q21	MSigDB_C1	0	3	90	0.439739	0.611603	0	0	-0.49437	0.621045	0.654335
chr15q22	MSigDB_C1	0	4	90	0.586319	0.70564	0	0	-0.628669	0.529566	0.654335
chr15q23	MSigDB_C1	2	3	90	0.439739	0.611603	66.6667	1	1.89778	0.0577245	0.654335	PKM|RPLP1
chr16p11	MSigDB_C1	0	5	90	0.732899	0.788283	0	0	-0.753028	0.451433	0.654335
chr16p12	MSigDB_C1	1	4	90	0.586319	0.70564	25	1	0.721772	0.470434	0.654335	NDUFAB1
chr16p13	MSigDB_C1	1	4	90	0.586319	0.70564	25	1	0.721772	0.470434	0.654335	TNFRSF17
chr16q12	MSigDB_C1	0	4	90	0.586319	0.70564	0	0	-0.628669	0.529566	0.654335
chr16q22	MSigDB_C1	0	6	90	0.879479	0.862811	0	0	-0.869235	0.384719	0.654335
chr16q23	MSigDB_C1	1	3	90	0.439739	0.611603	33.3333	1	0.879824	0.378955	0.654335	PSMD7
chr16q24	MSigDB_C1	1	3	90	0.439739	0.611603	33.3333	1	0.879824	0.378955	0.654335	CYBA
chr17p13	MSigDB_C1	0	6	90	0.879479	0.862811	0	0	-0.869235	0.384719	0.654335
chr17q12	MSigDB_C1	0	4	90	0.586319	0.70564	0	0	-0.628669	0.529566	0.654335
chr17q21	MSigDB_C1	1	6	90	0.879479	0.862811	16.6667	1	0.502549	0.615281	0.654335	NME1
chr17q23	MSigDB_C1	2	6	90	0.879479	0.862811	33.3333	1	1.23994	0.214996	0.654335	CD79B|PECAM1
chr17q25	MSigDB_C1	0	7	90	1.02606	0.931176	0	0	-0.978615	0.32777	0.654335
chr19p13	MSigDB_C1	2	18	90	2.63844	1.47961	11.1111	0	-0.683561	0.494252	0.654335	BST2|ICAM1
chr19q13	MSigDB_C1	2	24	90	3.51792	1.69989	8.33333	0	-1.05769	0.290195	0.654335	ATF5|CD79A
chr1p13	MSigDB_C1	1	5	90	0.732899	0.788283	20	1	0.599909	0.548567	0.654335	GSTM4
chr1p31	MSigDB_C1	0	3	90	0.439739	0.611603	0	0	-0.49437	0.621045	0.654335
chr1p32	MSigDB_C1	1	3	90	0.439739	0.611603	33.3333	1	0.879824	0.378955	0.654335	TXNDC12
chr1p36	MSigDB_C1	1	6	90	0.879479	0.862811	16.6667	1	0.502549	0.615281	0.654335	SRM
chr1q21	MSigDB_C1	1	10	90	1.4658	1.11021	10	0	-0.588842	0.555968	0.654335	PSMB4
chr1q22	MSigDB_C1	0	3	90	0.439739	0.611603	0	0	-0.49437	0.621045	0.654335
chr1q23	MSigDB_C1	0	8	90	1.17264	0.994648	0	0	-1.08218	0.279172	0.654335
chr1q32	MSigDB_C1	0	4	90	0.586319	0.70564	0	0	-0.628669	0.529566	0.654335
chr20p12	MSigDB_C1	0	3	90	0.439739	0.611603	0	0	-0.49437	0.621045	0.654335
chr20q11	MSigDB_C1	2	7	90	1.02606	0.931176	28.5714	1	1.09483	0.27359	0.654335	EDEM2|RPN2
chr20q13	MSigDB_C1	0	10	90	1.4658	1.11021	0	0	-1.27489	0.202349	0.654335
chr21q22	MSigDB_C1	0	5	90	0.732899	0.788283	0	0	-0.753028	0.451433	0.654335
chr22q11	MSigDB_C1	1	3	90	0.439739	0.611603	33.3333	1	0.879824	0.378955	0.654335	DERL3
chr22q12	MSigDB_C1	1	4	90	0.586319	0.70564	25	1	0.721772	0.470434	0.654335	XBP1
chr22q13	MSigDB_C1	3	13	90	1.90554	1.26269	23.0769	1	1.04871	0.294313	0.654335	APOBEC3G|ATF4|LGALS1
chr2p11	MSigDB_C1	1	3	90	0.439739	0.611603	33.3333	1	0.879824	0.378955	0.654335	CYTOR
chr2p13	MSigDB_C1	2	4	90	0.586319	0.70564	50	1	1.62334	0.104516	0.654335	CCT7|PCYOX1
chr2p16	MSigDB_C1	0	3	90	0.439739	0.611603	0	0	-0.49437	0.621045	0.654335
chr2p23	MSigDB_C1	1	4	90	0.586319	0.70564	25	1	0.721772	0.470434	0.654335	ATRAID
chr2p25	MSigDB_C1	1	3	90	0.439739	0.611603	33.3333	1	0.879824	0.378955	0.654335	PDIA6
chr2q33	MSigDB_C1	0	4	90	0.586319	0.70564	0	0	-0.628669	0.529566	0.654335
chr2q35	MSigDB_C1	0	3	90	0.439739	0.611603	0	0	-0.49437	0.621045	0.654335
chr3p21	MSigDB_C1	1	6	90	0.879479	0.862811	16.6667	1	0.502549	0.615281	0.654335	NT5DC2
chr3q13	MSigDB_C1	0	4	90	0.586319	0.70564	0	0	-0.628669	0.529566	0.654335
chr3q21	MSigDB_C1	1	3	90	0.439739	0.611603	33.3333	1	0.879824	0.378955	0.654335	RPN1
chr3q27	MSigDB_C1	2	4	90	0.586319	0.70564	50	1	1.62334	0.104516	0.654335	DNAJB11|ST6GAL1
chr4p16	MSigDB_C1	0	3	90	0.439739	0.611603	0	0	-0.49437	0.621045	0.654335
chr4q24	MSigDB_C1	0	3	90	0.439739	0.611603	0	0	-0.49437	0.621045	0.654335
chr4q27	MSigDB_C1	0	3	90	0.439739	0.611603	0	0	-0.49437	0.621045	0.654335
chr5q14	MSigDB_C1	0	3	90	0.439739	0.611603	0	0	-0.49437	0.621045	0.654335
chr5q31	MSigDB_C1	3	9	90	1.31922	1.05411	33.3333	1	1.50551	0.132192	0.654335	CXXC5|MZB1|SEC24A
chr5q33	MSigDB_C1	0	3	90	0.439739	0.611603	0	0	-0.49437	0.621045	0.654335
chr5q35	MSigDB_C1	0	5	90	0.732899	0.788283	0	0	-0.753028	0.451433	0.654335
chr6p21	MSigDB_C1	1	16	90	2.34528	1.39733	6.25	0	-1.05159	0.292988	0.654335	CDKN1A
chr6p22	MSigDB_C1	0	7	90	1.02606	0.931176	0	0	-0.978615	0.32777	0.654335
chr6q21	MSigDB_C1	2	4	90	0.586319	0.70564	50	1	1.62334	0.104516	0.654335	MARCKS|PRDM1
chr7p14	MSigDB_C1	0	3	90	0.439739	0.611603	0	0	-0.49437	0.621045	0.654335
chr7q11	MSigDB_C1	0	5	90	0.732899	0.788283	0	0	-0.753028	0.451433	0.654335
chr7q22	MSigDB_C1	0	4	90	0.586319	0.70564	0	0	-0.628669	0.529566	0.654335
chr8p21	MSigDB_C1	0	4	90	0.586319	0.70564	0	0	-0.628669	0.529566	0.654335
chr8q22	MSigDB_C1	0	4	90	0.586319	0.70564	0	0	-0.628669	0.529566	0.654335
chr9p13	MSigDB_C1	1	6	90	0.879479	0.862811	16.6667	1	0.502549	0.615281	0.654335	AQP3
chr9q22	MSigDB_C1	1	3	90	0.439739	0.611603	33.3333	1	0.879824	0.378955	0.654335	SYK
chr9q31	MSigDB_C1	0	3	90	0.439739	0.611603	0	0	-0.49437	0.621045	0.654335
chr9q33	MSigDB_C1	1	3	90	0.439739	0.611603	33.3333	1	0.879824	0.378955	0.654335	NDUFA8
chr9q34	MSigDB_C1	1	4	90	0.586319	0.70564	25	1	0.721772	0.470434	0.654335	EEF1A1P5
chrXp22	MSigDB_C1	0	3	90	0.439739	0.611603	0	0	-0.49437	0.621045	0.654335
ABBUD_LIF_SIGNALING_1_DN	MSigDB_C2	1	5	90	0.732899	0.788283	20	1	0.599909	0.548567	0.654335	ITGA6
ABBUD_LIF_SIGNALING_1_UP	MSigDB_C2	1	4	90	0.586319	0.70564	25	1	0.721772	0.470434	0.654335	XBP1
ABE_VEGFA_TARGETS_2HR	MSigDB_C2	1	3	90	0.439739	0.611603	33.3333	1	0.879824	0.378955	0.654335	CDKN1A
ABE_VEGFA_TARGETS_30MIN	MSigDB_C2	0	5	90	0.732899	0.788283	0	0	-0.753028	0.451433	0.654335
ABRAHAM_ALPC_VS_MULTIPLE_MYELOMA_UP	MSigDB_C2	2	7	90	1.02606	0.931176	28.5714	1	1.09483	0.27359	0.654335	CD44|RB1
ACEVEDO_LIVER_CANCER_DN	MSigDB_C2	5	35	90	5.13029	2.03358	14.2857	0	-0.536351	0.591716	0.654335	ATF5|CXXC5|PCYOX1|PHGDH|UBE2J1
ACEVEDO_LIVER_CANCER_UP	MSigDB_C2	15	74	90	10.8469	2.85562	20.2703	1	1.63053	0.102989	0.654335	DDX21|EDEM2|FKBP11|GGH|MARCKS|PARP1|PDIA6|PECAM1|PSMD14|RPLP1|RPN2|SRGN|STT3B|TMED10|TXNL1
ACEVEDO_LIVER_CANCER_WITH_H3K27ME3_DN	MSigDB_C2	3	9	90	1.31922	1.05411	33.3333	1	1.50551	0.132192	0.654335	CD44|CHST15|PHGDH
ACEVEDO_LIVER_CANCER_WITH_H3K27ME3_UP	MSigDB_C2	0	8	90	1.17264	0.994648	0	0	-1.08218	0.279172	0.654335
ACEVEDO_LIVER_CANCER_WITH_H3K9ME3_UP	MSigDB_C2	0	6	90	0.879479	0.862811	0	0	-0.869235	0.384719	0.654335
ACEVEDO_METHYLATED_IN_LIVER_CANCER_DN	MSigDB_C2	4	18	90	2.63844	1.47961	22.2222	1	1.11804	0.263551	0.654335	DNAJC3|SRGN|SSR3|UBE2J1
ACEVEDO_NORMAL_TISSUE_ADJACENT_TO_LIVER_TUMOR_DN	MSigDB_C2	6	25	90	3.6645	1.73347	24	1	1.45824	0.144775	0.654335	ATF5|CADM1|DNAJB11|PHGDH|PSMB4|UBE2J1
ACEVEDO_NORMAL_TISSUE_ADJACENT_TO_LIVER_TUMOR_UP	MSigDB_C2	4	12	90	1.75896	1.21416	33.3333	1	1.72746	0.0840855	0.654335	EDEM2|MARCKS|RPLP1|RPN2
ACOSTA_PROLIFERATION_INDEPENDENT_MYC_TARGETS_UP	MSigDB_C2	1	6	90	0.879479	0.862811	16.6667	1	0.502549	0.615281	0.654335	PARP1
ADDYA_ERYTHROID_DIFFERENTIATION_BY_HEMIN	MSigDB_C2	2	17	90	2.49186	1.43913	11.7647	0	-0.620971	0.534618	0.654335	ATF5|FTH1
AFFAR_YY1_TARGETS_UP	MSigDB_C2	2	11	90	1.61238	1.16344	18.1818	1	0.680578	0.496139	0.654335	CDKN1A|ICAM1
AGUIRRE_PANCREATIC_CANCER_COPY_NUMBER_UP	MSigDB_C2	2	12	90	1.75896	1.21416	16.6667	1	0.605133	0.545091	0.654335	ASNS|NME1
AIYAR_COBRA1_TARGETS_DN	MSigDB_C2	0	3	90	0.439739	0.611603	0	0	-0.49437	0.621045	0.654335
AIYAR_COBRA1_TARGETS_UP	MSigDB_C2	1	3	90	0.439739	0.611603	33.3333	1	0.879824	0.378955	0.654335	ASNS
AKL_HTLV1_INFECTION_DN	MSigDB_C2	3	8	90	1.17264	0.994648	37.5	1	1.65344	0.0982415	0.654335	CCNC|PECAM1|UBE2J1
ALCALAY_AML_BY_NPM1_LOCALIZATION_DN	MSigDB_C2	1	27	90	3.95765	1.79841	3.7037	0	-1.78926	0.0735729	0.654335	IL2RG
ALCALAY_AML_BY_NPM1_LOCALIZATION_UP	MSigDB_C2	2	5	90	0.732899	0.788283	40	1	1.41216	0.157904	0.654335	AQP3|DRAM1
ALCALA_APOPTOSIS	MSigDB_C2	1	10	90	1.4658	1.11021	10	0	-0.588842	0.555968	0.654335	CASP4
ALFANO_MYC_TARGETS	MSigDB_C2	4	20	90	2.9316	1.55703	20	1	0.96445	0.33482	0.654335	DDX21|ITGA6|MARCKS|SDC1
ALTEMEIER_RESPONSE_TO_LPS_WITH_MECHANICAL_VENTILATION	MSigDB_C2	1	18	90	2.63844	1.47961	5.55556	0	-1.19628	0.231586	0.654335	CASP4
AMBROSINI_FLAVOPIRIDOL_TREATMENT_TP53	MSigDB_C2	0	10	90	1.4658	1.11021	0	0	-1.27489	0.202349	0.654335
AMIT_DELAYED_EARLY_GENES	MSigDB_C2	0	7	90	1.02606	0.931176	0	0	-0.978615	0.32777	0.654335
AMIT_EGF_RESPONSE_120_MCF10A	MSigDB_C2	0	5	90	0.732899	0.788283	0	0	-0.753028	0.451433	0.654335
AMIT_EGF_RESPONSE_20_HELA	MSigDB_C2	0	4	90	0.586319	0.70564	0	0	-0.628669	0.529566	0.654335
AMIT_EGF_RESPONSE_40_HELA	MSigDB_C2	0	12	90	1.75896	1.21416	0	0	-1.45202	0.146496	0.654335
AMIT_EGF_RESPONSE_40_MCF10A	MSigDB_C2	0	4	90	0.586319	0.70564	0	0	-0.628669	0.529566	0.654335
AMIT_EGF_RESPONSE_480_HELA	MSigDB_C2	2	15	90	2.1987	1.35409	13.3333	0	-0.497262	0.619004	0.654335	CD44|ITGA6
AMIT_EGF_RESPONSE_60_HELA	MSigDB_C2	1	10	90	1.4658	1.11021	10	0	-0.588842	0.555968	0.654335	PKM
AMIT_EGF_RESPONSE_60_MCF10A	MSigDB_C2	0	6	90	0.879479	0.862811	0	0	-0.869235	0.384719	0.654335
AMIT_SERUM_RESPONSE_120_MCF10A	MSigDB_C2	0	8	90	1.17264	0.994648	0	0	-1.08218	0.279172	0.654335
AMIT_SERUM_RESPONSE_20_MCF10A	MSigDB_C2	0	3	90	0.439739	0.611603	0	0	-0.49437	0.621045	0.654335
AMIT_SERUM_RESPONSE_240_MCF10A	MSigDB_C2	0	3	90	0.439739	0.611603	0	0	-0.49437	0.621045	0.654335
AMIT_SERUM_RESPONSE_40_MCF10A	MSigDB_C2	0	7	90	1.02606	0.931176	0	0	-0.978615	0.32777	0.654335
AMIT_SERUM_RESPONSE_60_MCF10A	MSigDB_C2	0	4	90	0.586319	0.70564	0	0	-0.628669	0.529566	0.654335
AMUNDSON_RESPONSE_TO_ARSENITE	MSigDB_C2	2	21	90	3.07818	1.59414	9.52381	0	-0.871714	0.383364	0.654335	ASNS|IL6ST
ANASTASSIOU_MULTICANCER_INVASIVENESS_SIGNATURE	MSigDB_C2	1	3	90	0.439739	0.611603	33.3333	1	0.879824	0.378955	0.654335	LGALS1
ANDERSEN_CHOLANGIOCARCINOMA_CLASS2	MSigDB_C2	0	16	90	2.34528	1.39733	0	0	-1.77126	0.0765167	0.654335
ANDERSEN_LIVER_CANCER_KRT19_DN	MSigDB_C2	1	3	90	0.439739	0.611603	33.3333	1	0.879824	0.378955	0.654335	PCYOX1
APPIERTO_RESPONSE_TO_FENRETINIDE_DN	MSigDB_C2	2	7	90	1.02606	0.931176	28.5714	1	1.09483	0.27359	0.654335	ASNS|FLI1
ASTON_MAJOR_DEPRESSIVE_DISORDER_DN	MSigDB_C2	1	5	90	0.732899	0.788283	20	1	0.599909	0.548567	0.654335	LMO4
ASTON_MAJOR_DEPRESSIVE_DISORDER_UP	MSigDB_C2	0	3	90	0.439739	0.611603	0	0	-0.49437	0.621045	0.654335
AUNG_GASTRIC_CANCER	MSigDB_C2	0	5	90	0.732899	0.788283	0	0	-0.753028	0.451433	0.654335
AZARE_STAT3_TARGETS	MSigDB_C2	1	3	90	0.439739	0.611603	33.3333	1	0.879824	0.378955	0.654335	CCND2
BACOLOD_RESISTANCE_TO_ALKYLATING_AGENTS_DN	MSigDB_C2	1	6	90	0.879479	0.862811	16.6667	1	0.502549	0.615281	0.654335	UBE2J1
BACOLOD_RESISTANCE_TO_ALKYLATING_AGENTS_UP	MSigDB_C2	0	4	90	0.586319	0.70564	0	0	-0.628669	0.529566	0.654335
BAELDE_DIABETIC_NEPHROPATHY_DN	MSigDB_C2	8	34	90	4.98371	2.00605	23.5294	1	1.6055	0.108384	0.654335	AQP3|BIRC3|BST2|PARP1|PPP2CB|RPN2|TMED10|XBP1
BAELDE_DIABETIC_NEPHROPATHY_UP	MSigDB_C2	1	9	90	1.31922	1.05411	11.1111	0	-0.508845	0.610861	0.654335	PECAM1
BAE_BRCA1_TARGETS_DN	MSigDB_C2	0	3	90	0.439739	0.611603	0	0	-0.49437	0.621045	0.654335
BAE_BRCA1_TARGETS_UP	MSigDB_C2	2	5	90	0.732899	0.788283	40	1	1.41216	0.157904	0.654335	ATF4|MARCKS
BAKER_HEMATOPOESIS_STAT5_TARGETS	MSigDB_C2	1	6	90	0.879479	0.862811	16.6667	1	0.502549	0.615281	0.654335	CCND2
BAKKER_FOXO3_TARGETS_DN	MSigDB_C2	1	10	90	1.4658	1.11021	10	0	-0.588842	0.555968	0.654335	CHST15
BAKKER_FOXO3_TARGETS_UP	MSigDB_C2	0	5	90	0.732899	0.788283	0	0	-0.753028	0.451433	0.654335
BANDRES_RESPONSE_TO_CARMUSTIN_MGMT_48HR_DN	MSigDB_C2	2	7	90	1.02606	0.931176	28.5714	1	1.09483	0.27359	0.654335	CD79A|FTH1
BARIS_THYROID_CANCER_DN	MSigDB_C2	3	10	90	1.4658	1.11021	30	1	1.3736	0.169567	0.654335	CCND2|CD44|RB1
BARRIER_CANCER_RELAPSE_NORMAL_SAMPLE_DN	MSigDB_C2	0	5	90	0.732899	0.788283	0	0	-0.753028	0.451433	0.654335
BARRIER_COLON_CANCER_RECURRENCE_UP	MSigDB_C2	1	3	90	0.439739	0.611603	33.3333	1	0.879824	0.378955	0.654335	RPN2
BASAKI_YBX1_TARGETS_DN	MSigDB_C2	3	26	90	3.81107	1.7663	11.5385	0	-0.747367	0.454842	0.654335	BST2|DNAJC3|IL6ST
BASSO_CD40_SIGNALING_UP	MSigDB_C2	4	31	90	4.54397	1.92045	12.9032	0	-0.653278	0.513577	0.654335	CD44|ICAM1|LGALS1|SRGN
BASSO_HAIRY_CELL_LEUKEMIA_UP	MSigDB_C2	2	8	90	1.17264	0.994648	25	1	0.970013	0.33204	0.654335	CD63|RPLP1
BAUS_TFF2_TARGETS_UP	MSigDB_C2	0	6	90	0.879479	0.862811	0	0	-0.869235	0.384719	0.654335
BECKER_TAMOXIFEN_RESISTANCE_DN	MSigDB_C2	0	3	90	0.439739	0.611603	0	0	-0.49437	0.621045	0.654335
BECKER_TAMOXIFEN_RESISTANCE_UP	MSigDB_C2	1	6	90	0.879479	0.862811	16.6667	1	0.502549	0.615281	0.654335	BST2
BEGUM_TARGETS_OF_PAX3_FOXO1_FUSION_DN	MSigDB_C2	0	6	90	0.879479	0.862811	0	0	-0.869235	0.384719	0.654335
BEIER_GLIOMA_STEM_CELL_UP	MSigDB_C2	0	3	90	0.439739	0.611603	0	0	-0.49437	0.621045	0.654335
BENNETT_SYSTEMIC_LUPUS_ERYTHEMATOSUS	MSigDB_C2	0	6	90	0.879479	0.862811	0	0	-0.869235	0.384719	0.654335
BENPORATH_CYCLING_GENES	MSigDB_C2	6	76	90	11.1401	2.88859	7.89474	0	-1.98338	0.0473253	0.654335	CADM1|DNAJC3|LMO4|RAD21|SDC1|SSR3
BENPORATH_EED_TARGETS	MSigDB_C2	3	22	90	3.22476	1.63027	13.6364	0	-0.534493	0.593	0.654335	CD44|EDEM2|FLI1
BENPORATH_ES_1	MSigDB_C2	3	27	90	3.95765	1.79841	11.1111	0	-0.801589	0.422791	0.654335	DDX21|PARP1|ST6GAL1
BENPORATH_ES_2	MSigDB_C2	0	3	90	0.439739	0.611603	0	0	-0.49437	0.621045	0.654335
BENPORATH_ES_CORE_NINE_CORRELATED	MSigDB_C2	2	21	90	3.07818	1.59414	9.52381	0	-0.871714	0.383364	0.654335	ATF4|LMO4
BENPORATH_ES_WITH_H3K27ME3	MSigDB_C2	2	25	90	3.6645	1.73347	8	0	-1.11883	0.263214	0.654335	COMMD3|FLI1
BENPORATH_MYC_TARGETS_WITH_EBOX	MSigDB_C2	9	34	90	4.98371	2.00605	26.4706	1	1.98777	0.0468369	0.654335	APEX1|ATF4|CCND2|CD63|CD79B|ICAM1|NME1|PARP1|SRM
BENPORATH_NANOG_TARGETS	MSigDB_C2	11	52	90	7.62215	2.44207	21.1538	1	1.54944	0.121276	0.654335	ATF4|CCT7|COMMD3|PHGDH|PSMB4|PSMB5|PSMD14|RPLP1|SEC24A|TMED10|TXNDC5
BENPORATH_NOS_TARGETS	MSigDB_C2	1	6	90	0.879479	0.862811	16.6667	1	0.502549	0.615281	0.654335	COMMD3
BENPORATH_OCT4_TARGETS	MSigDB_C2	2	13	90	1.90554	1.26269	15.3846	1	0.537841	0.590687	0.654335	COMMD3|PHGDH
BENPORATH_PRC2_TARGETS	MSigDB_C2	1	11	90	1.61238	1.16344	9.09091	0	-0.668426	0.503861	0.654335	FLI1
BENPORATH_PROLIFERATION	MSigDB_C2	2	32	90	4.69055	1.94951	6.25	0	-1.53136	0.12568	0.654335	PARP1|PSMB4
BENPORATH_SOX2_TARGETS	MSigDB_C2	6	35	90	5.13029	2.03358	17.1429	1	0.826917	0.408284	0.654335	APEX1|ATF4|COMMD3|DDX21|RPLP1|TXNDC12
BENPORATH_SUZ12_TARGETS	MSigDB_C2	4	24	90	3.51792	1.69989	16.6667	1	0.709965	0.477726	0.654335	CD44|COMMD3|FLI1|TENT5C
BERENJENO_ROCK_SIGNALING_NOT_VIA_RHOA_DN	MSigDB_C2	1	5	90	0.732899	0.788283	20	1	0.599909	0.548567	0.654335	XBP1
BERENJENO_TRANSFORMED_BY_RHOA_DN	MSigDB_C2	5	17	90	2.49186	1.43913	29.4118	1	1.70424	0.0883356	0.654335	ATF5|ATRAID|CXXC5|IL6ST|MARCKS
BERENJENO_TRANSFORMED_BY_RHOA_FOREVER_DN	MSigDB_C2	0	3	90	0.439739	0.611603	0	0	-0.49437	0.621045	0.654335
BERENJENO_TRANSFORMED_BY_RHOA_REVERSIBLY_DN	MSigDB_C2	0	3	90	0.439739	0.611603	0	0	-0.49437	0.621045	0.654335
BERENJENO_TRANSFORMED_BY_RHOA_UP	MSigDB_C2	9	81	90	11.873	2.96821	11.1111	0	-1.23992	0.215004	0.654335	CCT7|CD44|CDKN1A|DDX21|ITGA6|NME1|PGAM1|PSMB5|SRM
BERTUCCI_INVASIVE_CARCINOMA_DUCTAL_VS_LOBULAR_DN	MSigDB_C2	1	3	90	0.439739	0.611603	33.3333	1	0.879824	0.378955	0.654335	PECAM1
BERTUCCI_MEDULLARY_VS_DUCTAL_BREAST_CANCER_DN	MSigDB_C2	1	6	90	0.879479	0.862811	16.6667	1	0.502549	0.615281	0.654335	CADM1
BERTUCCI_MEDULLARY_VS_DUCTAL_BREAST_CANCER_UP	MSigDB_C2	5	31	90	4.54397	1.92045	16.129	1	0.696009	0.486423	0.654335	BIRC3|CYBA|DRAM1|ICAM1|SRGN
BHATI_G2M_ARREST_BY_2METHOXYESTRADIOL_UP	MSigDB_C2	2	16	90	2.34528	1.39733	12.5	0	-0.558781	0.576312	0.654335	NDUFAB1|PCYOX1
BHAT_ESR1_TARGETS_NOT_VIA_AKT1_DN	MSigDB_C2	1	6	90	0.879479	0.862811	16.6667	1	0.502549	0.615281	0.654335	CHST15
BHAT_ESR1_TARGETS_NOT_VIA_AKT1_UP	MSigDB_C2	4	12	90	1.75896	1.21416	33.3333	1	1.72746	0.0840855	0.654335	CXXC5|SRM|TENT5C|XBP1
BHAT_ESR1_TARGETS_VIA_AKT1_DN	MSigDB_C2	1	5	90	0.732899	0.788283	20	1	0.599909	0.548567	0.654335	CHST15
BHAT_ESR1_TARGETS_VIA_AKT1_UP	MSigDB_C2	4	18	90	2.63844	1.47961	22.2222	1	1.11804	0.263551	0.654335	CXXC5|SRM|TENT5C|XBP1
BIDUS_METASTASIS_DN	MSigDB_C2	0	6	90	0.879479	0.862811	0	0	-0.869235	0.384719	0.654335
BIDUS_METASTASIS_UP	MSigDB_C2	3	26	90	3.81107	1.7663	11.5385	0	-0.747367	0.454842	0.654335	DDX21|LARP4|MARCKS
BILANGES_RAPAMYCIN_SENSITIVE_VIA_TSC1_AND_TSC2	MSigDB_C2	0	5	90	0.732899	0.788283	0	0	-0.753028	0.451433	0.654335
BILANGES_SERUM_SENSITIVE_GENES	MSigDB_C2	0	4	90	0.586319	0.70564	0	0	-0.628669	0.529566	0.654335
BILBAN_B_CLL_LPL_UP	MSigDB_C2	1	5	90	0.732899	0.788283	20	1	0.599909	0.548567	0.654335	ST6GAL1
BILD_CTNNB1_ONCOGENIC_SIGNATURE	MSigDB_C2	0	4	90	0.586319	0.70564	0	0	-0.628669	0.529566	0.654335
BILD_E2F3_ONCOGENIC_SIGNATURE	MSigDB_C2	1	20	90	2.9316	1.55703	5	0	-1.33598	0.181556	0.654335	CXXC5
BILD_HRAS_ONCOGENIC_SIGNATURE	MSigDB_C2	1	21	90	3.07818	1.59414	4.7619	0	-1.40402	0.160313	0.654335	SDC1
BILD_MYC_ONCOGENIC_SIGNATURE	MSigDB_C2	1	18	90	2.63844	1.47961	5.55556	0	-1.19628	0.231586	0.654335	SRM
BILD_SRC_ONCOGENIC_SIGNATURE	MSigDB_C2	0	5	90	0.732899	0.788283	0	0	-0.753028	0.451433	0.654335
BIOCARTA_41BB_PATHWAY	MSigDB_C2	0	4	90	0.586319	0.70564	0	0	-0.628669	0.529566	0.654335
BIOCARTA_ACH_PATHWAY	MSigDB_C2	0	3	90	0.439739	0.611603	0	0	-0.49437	0.621045	0.654335
BIOCARTA_AKT_PATHWAY	MSigDB_C2	0	8	90	1.17264	0.994648	0	0	-1.08218	0.279172	0.654335
BIOCARTA_ARENRF2_PATHWAY	MSigDB_C2	0	6	90	0.879479	0.862811	0	0	-0.869235	0.384719	0.654335
BIOCARTA_ARF_PATHWAY	MSigDB_C2	1	5	90	0.732899	0.788283	20	1	0.599909	0.548567	0.654335	RB1
BIOCARTA_ASBCELL_PATHWAY	MSigDB_C2	0	3	90	0.439739	0.611603	0	0	-0.49437	0.621045	0.654335
BIOCARTA_ATRBRCA_PATHWAY	MSigDB_C2	0	3	90	0.439739	0.611603	0	0	-0.49437	0.621045	0.654335
BIOCARTA_BAD_PATHWAY	MSigDB_C2	0	6	90	0.879479	0.862811	0	0	-0.869235	0.384719	0.654335
BIOCARTA_BBCELL_PATHWAY	MSigDB_C2	0	3	90	0.439739	0.611603	0	0	-0.49437	0.621045	0.654335
BIOCARTA_BCR_PATHWAY	MSigDB_C2	3	6	90	0.879479	0.862811	50	1	2.01677	0.04372	0.654335	CD79A|CD79B|SYK
BIOCARTA_BLYMPHOCYTE_PATHWAY	MSigDB_C2	1	4	90	0.586319	0.70564	25	1	0.721772	0.470434	0.654335	ICAM1
BIOCARTA_BTG2_PATHWAY	MSigDB_C2	1	3	90	0.439739	0.611603	33.3333	1	0.879824	0.378955	0.654335	RB1
BIOCARTA_CALCINEURIN_PATHWAY	MSigDB_C2	2	3	90	0.439739	0.611603	66.6667	1	1.89778	0.0577245	0.654335	CDKN1A|MARCKS
BIOCARTA_CARDIACEGF_PATHWAY	MSigDB_C2	0	5	90	0.732899	0.788283	0	0	-0.753028	0.451433	0.654335
BIOCARTA_CARM1_PATHWAY	MSigDB_C2	0	3	90	0.439739	0.611603	0	0	-0.49437	0.621045	0.654335
BIOCARTA_CARM_ER_PATHWAY	MSigDB_C2	0	5	90	0.732899	0.788283	0	0	-0.753028	0.451433	0.654335
BIOCARTA_CCR5_PATHWAY	MSigDB_C2	0	3	90	0.439739	0.611603	0	0	-0.49437	0.621045	0.654335
BIOCARTA_CD40_PATHWAY	MSigDB_C2	0	5	90	0.732899	0.788283	0	0	-0.753028	0.451433	0.654335
BIOCARTA_CDMAC_PATHWAY	MSigDB_C2	0	7	90	1.02606	0.931176	0	0	-0.978615	0.32777	0.654335
BIOCARTA_CELLCYCLE_PATHWAY	MSigDB_C2	3	15	90	2.1987	1.35409	20	1	0.876063	0.380996	0.654335	CCND2|CDKN1A|RB1
BIOCARTA_CERAMIDE_PATHWAY	MSigDB_C2	0	4	90	0.586319	0.70564	0	0	-0.628669	0.529566	0.654335
BIOCARTA_CREB_PATHWAY	MSigDB_C2	0	3	90	0.439739	0.611603	0	0	-0.49437	0.621045	0.654335
BIOCARTA_CTCF_PATHWAY	MSigDB_C2	2	6	90	0.879479	0.862811	33.3333	1	1.23994	0.214996	0.654335	CD79A|CD79B
BIOCARTA_CXCR4_PATHWAY	MSigDB_C2	0	4	90	0.586319	0.70564	0	0	-0.628669	0.529566	0.654335
BIOCARTA_DC_PATHWAY	MSigDB_C2	0	3	90	0.439739	0.611603	0	0	-0.49437	0.621045	0.654335
BIOCARTA_DEATH_PATHWAY	MSigDB_C2	1	6	90	0.879479	0.862811	16.6667	1	0.502549	0.615281	0.654335	BIRC3
BIOCARTA_DNAFRAGMENT_PATHWAY	MSigDB_C2	0	3	90	0.439739	0.611603	0	0	-0.49437	0.621045	0.654335
BIOCARTA_EDG1_PATHWAY	MSigDB_C2	0	3	90	0.439739	0.611603	0	0	-0.49437	0.621045	0.654335
BIOCARTA_EFP_PATHWAY	MSigDB_C2	0	6	90	0.879479	0.862811	0	0	-0.869235	0.384719	0.654335
BIOCARTA_EPONFKB_PATHWAY	MSigDB_C2	1	6	90	0.879479	0.862811	16.6667	1	0.502549	0.615281	0.654335	CDKN1A
BIOCARTA_ERK5_PATHWAY	MSigDB_C2	0	3	90	0.439739	0.611603	0	0	-0.49437	0.621045	0.654335
BIOCARTA_FAS_PATHWAY	MSigDB_C2	2	4	90	0.586319	0.70564	50	1	1.62334	0.104516	0.654335	PARP1|RB1
BIOCARTA_FBW7_PATHWAY	MSigDB_C2	1	4	90	0.586319	0.70564	25	1	0.721772	0.470434	0.654335	RB1
BIOCARTA_FCER1_PATHWAY	MSigDB_C2	1	6	90	0.879479	0.862811	16.6667	1	0.502549	0.615281	0.654335	SYK
BIOCARTA_FMLP_PATHWAY	MSigDB_C2	0	3	90	0.439739	0.611603	0	0	-0.49437	0.621045	0.654335
BIOCARTA_FREE_PATHWAY	MSigDB_C2	0	3	90	0.439739	0.611603	0	0	-0.49437	0.621045	0.654335
BIOCARTA_G1_PATHWAY	MSigDB_C2	2	12	90	1.75896	1.21416	16.6667	1	0.605133	0.545091	0.654335	CDKN1A|RB1
BIOCARTA_GCR_PATHWAY	MSigDB_C2	0	5	90	0.732899	0.788283	0	0	-0.753028	0.451433	0.654335
BIOCARTA_GH_PATHWAY	MSigDB_C2	0	3	90	0.439739	0.611603	0	0	-0.49437	0.621045	0.654335
BIOCARTA_GLEEVEC_PATHWAY	MSigDB_C2	0	4	90	0.586319	0.70564	0	0	-0.628669	0.529566	0.654335
BIOCARTA_GPCR_PATHWAY	MSigDB_C2	0	3	90	0.439739	0.611603	0	0	-0.49437	0.621045	0.654335
BIOCARTA_GRANULOCYTES_PATHWAY	MSigDB_C2	2	4	90	0.586319	0.70564	50	1	1.62334	0.104516	0.654335	ICAM1|PECAM1
BIOCARTA_GSK3_PATHWAY	MSigDB_C2	0	4	90	0.586319	0.70564	0	0	-0.628669	0.529566	0.654335
BIOCARTA_HCMV_PATHWAY	MSigDB_C2	1	6	90	0.879479	0.862811	16.6667	1	0.502549	0.615281	0.654335	RB1
BIOCARTA_HER2_PATHWAY	MSigDB_C2	1	4	90	0.586319	0.70564	25	1	0.721772	0.470434	0.654335	IL6ST
BIOCARTA_HIF_PATHWAY	MSigDB_C2	0	4	90	0.586319	0.70564	0	0	-0.628669	0.529566	0.654335
BIOCARTA_HIVNEF_PATHWAY	MSigDB_C2	3	9	90	1.31922	1.05411	33.3333	1	1.50551	0.132192	0.654335	BIRC3|PARP1|RB1
BIOCARTA_IGF1_PATHWAY	MSigDB_C2	0	3	90	0.439739	0.611603	0	0	-0.49437	0.621045	0.654335
BIOCARTA_IL10_PATHWAY	MSigDB_C2	0	3	90	0.439739	0.611603	0	0	-0.49437	0.621045	0.654335
BIOCARTA_IL17_PATHWAY	MSigDB_C2	0	3	90	0.439739	0.611603	0	0	-0.49437	0.621045	0.654335
BIOCARTA_IL1R_PATHWAY	MSigDB_C2	0	5	90	0.732899	0.788283	0	0	-0.753028	0.451433	0.654335
BIOCARTA_IL2RB_PATHWAY	MSigDB_C2	2	10	90	1.4658	1.11021	20	1	0.765402	0.444032	0.654335	IL2RG|SYK
BIOCARTA_IL2_PATHWAY	MSigDB_C2	2	4	90	0.586319	0.70564	50	1	1.62334	0.104516	0.654335	IL2RG|SYK
BIOCARTA_IL4_PATHWAY	MSigDB_C2	1	3	90	0.439739	0.611603	33.3333	1	0.879824	0.378955	0.654335	IL2RG
BIOCARTA_IL6_PATHWAY	MSigDB_C2	1	4	90	0.586319	0.70564	25	1	0.721772	0.470434	0.654335	IL6ST
BIOCARTA_IL7_PATHWAY	MSigDB_C2	0	4	90	0.586319	0.70564	0	0	-0.628669	0.529566	0.654335
BIOCARTA_INSULIN_PATHWAY	MSigDB_C2	0	3	90	0.439739	0.611603	0	0	-0.49437	0.621045	0.654335
BIOCARTA_KERATINOCYTE_PATHWAY	MSigDB_C2	0	7	90	1.02606	0.931176	0	0	-0.978615	0.32777	0.654335
BIOCARTA_LAIR_PATHWAY	MSigDB_C2	1	4	90	0.586319	0.70564	25	1	0.721772	0.470434	0.654335	ICAM1
BIOCARTA_LONGEVITY_PATHWAY	MSigDB_C2	0	4	90	0.586319	0.70564	0	0	-0.628669	0.529566	0.654335
BIOCARTA_LYM_PATHWAY	MSigDB_C2	2	4	90	0.586319	0.70564	50	1	1.62334	0.104516	0.654335	ICAM1|PECAM1
BIOCARTA_MAPK_PATHWAY	MSigDB_C2	0	6	90	0.879479	0.862811	0	0	-0.869235	0.384719	0.654335
BIOCARTA_MCM_PATHWAY	MSigDB_C2	0	6	90	0.879479	0.862811	0	0	-0.869235	0.384719	0.654335
BIOCARTA_MELANOCYTE_PATHWAY	MSigDB_C2	0	4	90	0.586319	0.70564	0	0	-0.628669	0.529566	0.654335
BIOCARTA_MET_PATHWAY	MSigDB_C2	0	3	90	0.439739	0.611603	0	0	-0.49437	0.621045	0.654335
BIOCARTA_MHC_PATHWAY	MSigDB_C2	1	4	90	0.586319	0.70564	25	1	0.721772	0.470434	0.654335	PSMB5
BIOCARTA_MITOCHONDRIA_PATHWAY	MSigDB_C2	1	3	90	0.439739	0.611603	33.3333	1	0.879824	0.378955	0.654335	BIRC3
BIOCARTA_MTA3_PATHWAY	MSigDB_C2	0	3	90	0.439739	0.611603	0	0	-0.49437	0.621045	0.654335
BIOCARTA_NFAT_PATHWAY	MSigDB_C2	0	4	90	0.586319	0.70564	0	0	-0.628669	0.529566	0.654335
BIOCARTA_NFKB_PATHWAY	MSigDB_C2	0	5	90	0.732899	0.788283	0	0	-0.753028	0.451433	0.654335
BIOCARTA_NKT_PATHWAY	MSigDB_C2	0	4	90	0.586319	0.70564	0	0	-0.628669	0.529566	0.654335
BIOCARTA_NTHI_PATHWAY	MSigDB_C2	0	7	90	1.02606	0.931176	0	0	-0.978615	0.32777	0.654335
BIOCARTA_P27_PATHWAY	MSigDB_C2	1	5	90	0.732899	0.788283	20	1	0.599909	0.548567	0.654335	RB1
BIOCARTA_P53_PATHWAY	MSigDB_C2	2	12	90	1.75896	1.21416	16.6667	1	0.605133	0.545091	0.654335	CDKN1A|RB1
BIOCARTA_PCAF_PATHWAY	MSigDB_C2	0	11	90	1.61238	1.16344	0	0	-1.36518	0.172197	0.654335
BIOCARTA_PDGF_PATHWAY	MSigDB_C2	0	3	90	0.439739	0.611603	0	0	-0.49437	0.621045	0.654335
BIOCARTA_PKC_PATHWAY	MSigDB_C2	0	4	90	0.586319	0.70564	0	0	-0.628669	0.529566	0.654335
BIOCARTA_PLC_PATHWAY	MSigDB_C2	0	3	90	0.439739	0.611603	0	0	-0.49437	0.621045	0.654335
BIOCARTA_PML_PATHWAY	MSigDB_C2	1	5	90	0.732899	0.788283	20	1	0.599909	0.548567	0.654335	RB1
BIOCARTA_PPARA_PATHWAY	MSigDB_C2	1	11	90	1.61238	1.16344	9.09091	0	-0.668426	0.503861	0.654335	RB1
BIOCARTA_PRC2_PATHWAY	MSigDB_C2	0	3	90	0.439739	0.611603	0	0	-0.49437	0.621045	0.654335
BIOCARTA_PTEN_PATHWAY	MSigDB_C2	0	3	90	0.439739	0.611603	0	0	-0.49437	0.621045	0.654335
BIOCARTA_RACCYCD_PATHWAY	MSigDB_C2	2	12	90	1.75896	1.21416	16.6667	1	0.605133	0.545091	0.654335	CDKN1A|RB1
BIOCARTA_RANKL_PATHWAY	MSigDB_C2	0	3	90	0.439739	0.611603	0	0	-0.49437	0.621045	0.654335
BIOCARTA_RAS_PATHWAY	MSigDB_C2	0	4	90	0.586319	0.70564	0	0	-0.628669	0.529566	0.654335
BIOCARTA_RB_PATHWAY	MSigDB_C2	1	6	90	0.879479	0.862811	16.6667	1	0.502549	0.615281	0.654335	RB1
BIOCARTA_RELA_PATHWAY	MSigDB_C2	0	6	90	0.879479	0.862811	0	0	-0.869235	0.384719	0.654335
BIOCARTA_RNA_PATHWAY	MSigDB_C2	1	5	90	0.732899	0.788283	20	1	0.599909	0.548567	0.654335	DNAJC3
BIOCARTA_SET_PATHWAY	MSigDB_C2	1	3	90	0.439739	0.611603	33.3333	1	0.879824	0.378955	0.654335	APEX1
BIOCARTA_SKP2E2F_PATHWAY	MSigDB_C2	1	5	90	0.732899	0.788283	20	1	0.599909	0.548567	0.654335	RB1
BIOCARTA_SRCRPTP_PATHWAY	MSigDB_C2	0	3	90	0.439739	0.611603	0	0	-0.49437	0.621045	0.654335
BIOCARTA_STATHMIN_PATHWAY	MSigDB_C2	0	3	90	0.439739	0.611603	0	0	-0.49437	0.621045	0.654335
BIOCARTA_STRESS_PATHWAY	MSigDB_C2	0	5	90	0.732899	0.788283	0	0	-0.753028	0.451433	0.654335
BIOCARTA_TALL1_PATHWAY	MSigDB_C2	1	5	90	0.732899	0.788283	20	1	0.599909	0.548567	0.654335	TNFRSF17
BIOCARTA_TCR_PATHWAY	MSigDB_C2	0	7	90	1.02606	0.931176	0	0	-0.978615	0.32777	0.654335
BIOCARTA_TCYTOTOXIC_PATHWAY	MSigDB_C2	1	5	90	0.732899	0.788283	20	1	0.599909	0.548567	0.654335	ICAM1
BIOCARTA_TEL_PATHWAY	MSigDB_C2	1	6	90	0.879479	0.862811	16.6667	1	0.502549	0.615281	0.654335	RB1
BIOCARTA_TFF_PATHWAY	MSigDB_C2	0	3	90	0.439739	0.611603	0	0	-0.49437	0.621045	0.654335
BIOCARTA_TGFB_PATHWAY	MSigDB_C2	0	3	90	0.439739	0.611603	0	0	-0.49437	0.621045	0.654335
BIOCARTA_THELPER_PATHWAY	MSigDB_C2	1	5	90	0.732899	0.788283	20	1	0.599909	0.548567	0.654335	ICAM1
BIOCARTA_TID_PATHWAY	MSigDB_C2	1	6	90	0.879479	0.862811	16.6667	1	0.502549	0.615281	0.654335	RB1
BIOCARTA_TNFR1_PATHWAY	MSigDB_C2	2	5	90	0.732899	0.788283	40	1	1.41216	0.157904	0.654335	PARP1|RB1
BIOCARTA_TNFR2_PATHWAY	MSigDB_C2	0	4	90	0.586319	0.70564	0	0	-0.628669	0.529566	0.654335
BIOCARTA_TOLL_PATHWAY	MSigDB_C2	0	4	90	0.586319	0.70564	0	0	-0.628669	0.529566	0.654335
BIOCARTA_TPO_PATHWAY	MSigDB_C2	0	3	90	0.439739	0.611603	0	0	-0.49437	0.621045	0.654335
BIOCARTA_VDR_PATHWAY	MSigDB_C2	0	4	90	0.586319	0.70564	0	0	-0.628669	0.529566	0.654335
BIOCARTA_VEGF_PATHWAY	MSigDB_C2	0	3	90	0.439739	0.611603	0	0	-0.49437	0.621045	0.654335
BIOCARTA_VIP_PATHWAY	MSigDB_C2	0	5	90	0.732899	0.788283	0	0	-0.753028	0.451433	0.654335
BIOCARTA_WNT_PATHWAY	MSigDB_C2	0	3	90	0.439739	0.611603	0	0	-0.49437	0.621045	0.654335
BLALOCK_ALZHEIMERS_DISEASE_DN	MSigDB_C2	14	61	90	8.94137	2.62371	22.9508	1	1.99302	0.0462597	0.654335	APEX1|CCND2|COMMD3|LMO4|NDUFA8|NDUFAB1|NME1|PARP1|PDIA6|PGAM1|PSMB4|PSMB5|PSMD14|RPN2
BLALOCK_ALZHEIMERS_DISEASE_INCIPIENT_DN	MSigDB_C2	3	11	90	1.61238	1.16344	27.2727	1	1.25479	0.209555	0.654335	PARP1|PDIA6|RPN2
BLALOCK_ALZHEIMERS_DISEASE_INCIPIENT_UP	MSigDB_C2	3	20	90	2.9316	1.55703	15	1	0.551139	0.581538	0.654335	CD44|IL2RG|ITGA6
BLALOCK_ALZHEIMERS_DISEASE_UP	MSigDB_C2	14	96	90	14.0717	3.18558	14.5833	1	0.580849	0.561342	0.654335	ATF5|CASP4|CD44|DDX21|FTH1|GSTM4|ICAM1|IL2RG|IL6ST|ITGA6|LARP4|PDIA4|PECAM1|SEC24A
BLANCO_MELO_BETA_INTERFERON_TREATED_BRONCHIAL_EPITHELIAL_CELLS_DN	MSigDB_C2	2	5	90	0.732899	0.788283	40	1	1.41216	0.157904	0.654335	AQP3|CXXC5
BLANCO_MELO_BETA_INTERFERON_TREATED_BRONCHIAL_EPITHELIAL_CELLS_UP	MSigDB_C2	5	37	90	5.42345	2.08726	13.5135	0	-0.620686	0.534806	0.654335	APOBEC3G|BIRC3|DRAM1|IL6ST|SEC24A
BLANCO_MELO_BRONCHIAL_EPITHELIAL_CELLS_INFLUENZA_A_DEL_NS1_INFECTION_DN	MSigDB_C2	1	29	90	4.25081	1.86065	3.44828	0	-1.90982	0.0561563	0.654335	PHGDH
BLANCO_MELO_BRONCHIAL_EPITHELIAL_CELLS_INFLUENZA_A_DEL_NS1_INFECTION_UP	MSigDB_C2	4	57	90	8.35505	2.54538	7.01754	0	-1.90503	0.0567764	0.654335	APOBEC3G|BST2|ICAM1|XBP1
BLANCO_MELO_BRONCHIAL_EPITHELIAL_CELLS_INFLUENZA_A_INFECTION_DN	MSigDB_C2	0	3	90	0.439739	0.611603	0	0	-0.49437	0.621045	0.654335
BLANCO_MELO_BRONCHIAL_EPITHELIAL_CELLS_INFLUENZA_A_INFECTION_UP	MSigDB_C2	3	12	90	1.75896	1.21416	25	1	1.14701	0.251378	0.654335	BIRC3|ICAM1|SEC24A
BLANCO_MELO_COVID19_BRONCHIAL_EPITHELIAL_CELLS_SARS_COV_2_INFECTION_DN	MSigDB_C2	0	4	90	0.586319	0.70564	0	0	-0.628669	0.529566	0.654335
BLANCO_MELO_COVID19_BRONCHIAL_EPITHELIAL_CELLS_SARS_COV_2_INFECTION_UP	MSigDB_C2	5	23	90	3.37134	1.66551	21.7391	1	1.18112	0.237556	0.654335	BIRC3|BST2|DRAM1|ICAM1|PRDM1
BLANCO_MELO_COVID19_SARS_COV_2_INFECTION_A594_ACE2_EXPRESSING_CELLS_DN	MSigDB_C2	2	7	90	1.02606	0.931176	28.5714	1	1.09483	0.27359	0.654335	CYBA|GSTM4
BLANCO_MELO_COVID19_SARS_COV_2_INFECTION_A594_ACE2_EXPRESSING_CELLS_RUXOLITINIB_DN	MSigDB_C2	1	9	90	1.31922	1.05411	11.1111	0	-0.508845	0.610861	0.654335	CYBA
BLANCO_MELO_COVID19_SARS_COV_2_INFECTION_A594_ACE2_EXPRESSING_CELLS_RUXOLITINIB_UP	MSigDB_C2	3	43	90	6.30293	2.23841	6.97674	0	-1.6518	0.0985762	0.654335	ATF4|BIRC3|MARCKS
BLANCO_MELO_COVID19_SARS_COV_2_INFECTION_A594_ACE2_EXPRESSING_CELLS_UP	MSigDB_C2	3	47	90	6.88925	2.332	6.38298	0	-1.85181	0.0640533	0.654335	ATF4|BIRC3|BST2
BLANCO_MELO_COVID19_SARS_COV_2_INFECTION_A594_CELLS_DN	MSigDB_C2	1	5	90	0.732899	0.788283	20	1	0.599909	0.548567	0.654335	TXNDC5
BLANCO_MELO_COVID19_SARS_COV_2_INFECTION_A594_CELLS_UP	MSigDB_C2	1	4	90	0.586319	0.70564	25	1	0.721772	0.470434	0.654335	ICAM1
BLANCO_MELO_COVID19_SARS_COV_2_INFECTION_CALU3_CELLS_UP	MSigDB_C2	6	47	90	6.88925	2.332	12.766	0	-0.754223	0.450715	0.654335	APOBEC3G|ASNS|BIRC3|BST2|ICAM1|PRDM1
BLANCO_MELO_COVID19_SARS_COV_2_LOW_MOI_INFECTION_A594_ACE2_EXPRESSING_CELLS_UP	MSigDB_C2	1	23	90	3.37134	1.66551	4.34783	0	-1.53666	0.124376	0.654335	ICAM1
BLANCO_MELO_COVID19_SARS_COV_2_POS_PATIENT_LUNG_TISSUE_DN	MSigDB_C2	0	7	90	1.02606	0.931176	0	0	-0.978615	0.32777	0.654335
BLANCO_MELO_COVID19_SARS_COV_2_POS_PATIENT_LUNG_TISSUE_UP	MSigDB_C2	3	18	90	2.63844	1.47961	16.6667	1	0.665474	0.505748	0.654335	IL2RG|MARCKS|SRGN
BLANCO_MELO_HUMAN_PARAINFLUENZA_VIRUS_3_INFECTION_A594_CELLS_DN	MSigDB_C2	1	3	90	0.439739	0.611603	33.3333	1	0.879824	0.378955	0.654335	AQP3
BLANCO_MELO_HUMAN_PARAINFLUENZA_VIRUS_3_INFECTION_A594_CELLS_UP	MSigDB_C2	2	23	90	3.37134	1.66551	8.69565	0	-0.996094	0.319205	0.654335	BIRC3|BST2
BLANCO_MELO_INFLUENZA_A_INFECTION_A594_CELLS_DN	MSigDB_C2	0	4	90	0.586319	0.70564	0	0	-0.628669	0.529566	0.654335
BLANCO_MELO_INFLUENZA_A_INFECTION_A594_CELLS_UP	MSigDB_C2	1	3	90	0.439739	0.611603	33.3333	1	0.879824	0.378955	0.654335	NME1
BLANCO_MELO_MERS_COV_INFECTION_MCR5_CELLS_UP	MSigDB_C2	0	10	90	1.4658	1.11021	0	0	-1.27489	0.202349	0.654335
BLANCO_MELO_RESPIRATORY_SYNCYTIAL_VIRUS_INFECTION_A594_CELLS_DN	MSigDB_C2	1	4	90	0.586319	0.70564	25	1	0.721772	0.470434	0.654335	AQP3
BLANCO_MELO_RESPIRATORY_SYNCYTIAL_VIRUS_INFECTION_A594_CELLS_UP	MSigDB_C2	3	28	90	4.10423	1.82985	10.7143	0	-0.855968	0.392016	0.654335	BIRC3|BST2|ICAM1
BLUM_RESPONSE_TO_SALIRASIB_DN	MSigDB_C2	4	47	90	6.88925	2.332	8.51064	0	-1.43446	0.151441	0.654335	PARP1|PGAM1|PKM|SDC1
BLUM_RESPONSE_TO_SALIRASIB_UP	MSigDB_C2	7	31	90	4.54397	1.92045	22.5806	1	1.42765	0.153394	0.654335	ASNS|ATF4|ATF5|CASP4|CDKN1A|PHGDH|SSR3
BOCHKIS_FOXA2_TARGETS	MSigDB_C2	4	24	90	3.51792	1.69989	16.6667	1	0.709965	0.477726	0.654335	ATF4|DNAJB11|IL6ST|NDUFA8
BOGNI_TREATMENT_RELATED_MYELOID_LEUKEMIA_DN	MSigDB_C2	1	6	90	0.879479	0.862811	16.6667	1	0.502549	0.615281	0.654335	SEC24A
BOHN_PRIMARY_IMMUNODEFICIENCY_SYNDROM_DN	MSigDB_C2	0	5	90	0.732899	0.788283	0	0	-0.753028	0.451433	0.654335
BONCI_TARGETS_OF_MIR15A_AND_MIR16_1	MSigDB_C2	1	5	90	0.732899	0.788283	20	1	0.599909	0.548567	0.654335	CCND2
BONOME_OVARIAN_CANCER_SURVIVAL_OPTIMAL_DEBULKING	MSigDB_C2	1	11	90	1.61238	1.16344	9.09091	0	-0.668426	0.503861	0.654335	AQP3
BONOME_OVARIAN_CANCER_SURVIVAL_SUBOPTIMAL_DEBULKING	MSigDB_C2	3	18	90	2.63844	1.47961	16.6667	1	0.665474	0.505748	0.654335	IL6ST|RB1|SYK
BOQUEST_STEM_CELL_CULTURED_VS_FRESH_UP	MSigDB_C2	6	55	90	8.06189	2.50481	10.9091	0	-1.09243	0.274645	0.654335	ASNS|ATF5|BST2|CD44|SEL1L3|SRGN
BOQUEST_STEM_CELL_UP	MSigDB_C2	1	5	90	0.732899	0.788283	20	1	0.599909	0.548567	0.654335	CD44
BORCZUK_MALIGNANT_MESOTHELIOMA_DN	MSigDB_C2	2	13	90	1.90554	1.26269	15.3846	1	0.537841	0.590687	0.654335	CD79A|CD79B
BORCZUK_MALIGNANT_MESOTHELIOMA_UP	MSigDB_C2	4	27	90	3.95765	1.79841	14.8148	1	0.557465	0.577209	0.654335	NME1|PARP1|PKM|RAD21
BORLAK_LIVER_CANCER_EGF_UP	MSigDB_C2	1	11	90	1.61238	1.16344	9.09091	0	-0.668426	0.503861	0.654335	CD63
BOSCO_ALLERGEN_INDUCED_TH2_ASSOCIATED_MODULE	MSigDB_C2	3	19	90	2.78502	1.51888	15.7895	1	0.605976	0.544531	0.654335	CYTOR|PECAM1|XBP1
BOSCO_EPITHELIAL_DIFFERENTIATION_MODULE	MSigDB_C2	0	4	90	0.586319	0.70564	0	0	-0.628669	0.529566	0.654335
BOSCO_INTERFERON_INDUCED_ANTIVIRAL_MODULE	MSigDB_C2	1	10	90	1.4658	1.11021	10	0	-0.588842	0.555968	0.654335	APOBEC3G
BOSCO_TH1_CYTOTOXIC_MODULE	MSigDB_C2	1	17	90	2.49186	1.43913	5.88235	0	-1.12457	0.260771	0.654335	ATF5
BOWIE_RESPONSE_TO_EXTRACELLULAR_MATRIX	MSigDB_C2	0	7	90	1.02606	0.931176	0	0	-0.978615	0.32777	0.654335
BOWIE_RESPONSE_TO_TAMOXIFEN	MSigDB_C2	0	5	90	0.732899	0.788283	0	0	-0.753028	0.451433	0.654335
BOYAULT_LIVER_CANCER_SUBCLASS_G123_UP	MSigDB_C2	1	6	90	0.879479	0.862811	16.6667	1	0.502549	0.615281	0.654335	NT5DC2
BOYAULT_LIVER_CANCER_SUBCLASS_G1_UP	MSigDB_C2	1	4	90	0.586319	0.70564	25	1	0.721772	0.470434	0.654335	STT3A
BOYAULT_LIVER_CANCER_SUBCLASS_G23_UP	MSigDB_C2	1	10	90	1.4658	1.11021	10	0	-0.588842	0.555968	0.654335	PKM
BOYAULT_LIVER_CANCER_SUBCLASS_G3_UP	MSigDB_C2	6	18	90	2.63844	1.47961	33.3333	1	2.1014	0.0356059	0.654335	FTH1|MARCKS|NME1|PSMD14|RAD21|SRM
BOYAULT_LIVER_CANCER_SUBCLASS_G56_DN	MSigDB_C2	0	3	90	0.439739	0.611603	0	0	-0.49437	0.621045	0.654335
BOYAULT_LIVER_CANCER_SUBCLASS_G5_DN	MSigDB_C2	3	6	90	0.879479	0.862811	50	1	2.01677	0.04372	0.654335	CYBA|ICAM1|SEL1L3
BOYAULT_LIVER_CANCER_SUBCLASS_G6_UP	MSigDB_C2	2	3	90	0.439739	0.611603	66.6667	1	1.89778	0.0577245	0.654335	GGH|MLEC
BOYLAN_MULTIPLE_MYELOMA_C_CLUSTER_DN	MSigDB_C2	1	6	90	0.879479	0.862811	16.6667	1	0.502549	0.615281	0.654335	CCND2
BOYLAN_MULTIPLE_MYELOMA_C_CLUSTER_UP	MSigDB_C2	0	3	90	0.439739	0.611603	0	0	-0.49437	0.621045	0.654335
BOYLAN_MULTIPLE_MYELOMA_C_DN	MSigDB_C2	0	6	90	0.879479	0.862811	0	0	-0.869235	0.384719	0.654335
BOYLAN_MULTIPLE_MYELOMA_C_D_DN	MSigDB_C2	7	28	90	4.10423	1.82985	25	1	1.64558	0.0998494	0.654335	AQP3|CASP4|CCND2|GGH|PRDM1|TENT5C|TNFRSF17
BOYLAN_MULTIPLE_MYELOMA_C_D_UP	MSigDB_C2	2	9	90	1.31922	1.05411	22.2222	1	0.861179	0.389139	0.654335	CDKN1A|NT5DC2
BOYLAN_MULTIPLE_MYELOMA_C_UP	MSigDB_C2	0	5	90	0.732899	0.788283	0	0	-0.753028	0.451433	0.654335
BOYLAN_MULTIPLE_MYELOMA_D_CLUSTER_DN	MSigDB_C2	1	4	90	0.586319	0.70564	25	1	0.721772	0.470434	0.654335	LGALS1
BOYLAN_MULTIPLE_MYELOMA_D_UP	MSigDB_C2	1	3	90	0.439739	0.611603	33.3333	1	0.879824	0.378955	0.654335	ITGA6
BOYLAN_MULTIPLE_MYELOMA_PCA1_UP	MSigDB_C2	2	15	90	2.1987	1.35409	13.3333	0	-0.497262	0.619004	0.654335	TENT5C|TNFRSF17
BOYLAN_MULTIPLE_MYELOMA_PCA3_DN	MSigDB_C2	1	5	90	0.732899	0.788283	20	1	0.599909	0.548567	0.654335	MARCKS
BOYLAN_MULTIPLE_MYELOMA_PCA3_UP	MSigDB_C2	2	10	90	1.4658	1.11021	20	1	0.765402	0.444032	0.654335	ASNS|CCND2
BRACHAT_RESPONSE_TO_CAMPTOTHECIN_DN	MSigDB_C2	0	10	90	1.4658	1.11021	0	0	-1.27489	0.202349	0.654335
BRACHAT_RESPONSE_TO_CAMPTOTHECIN_UP	MSigDB_C2	1	3	90	0.439739	0.611603	33.3333	1	0.879824	0.378955	0.654335	CDKN1A
BRACHAT_RESPONSE_TO_METHOTREXATE_DN	MSigDB_C2	0	5	90	0.732899	0.788283	0	0	-0.753028	0.451433	0.654335
BRACHAT_RESPONSE_TO_METHOTREXATE_UP	MSigDB_C2	1	3	90	0.439739	0.611603	33.3333	1	0.879824	0.378955	0.654335	CDKN1A
BREDEMEYER_RAG_SIGNALING_NOT_VIA_ATM_DN	MSigDB_C2	0	3	90	0.439739	0.611603	0	0	-0.49437	0.621045	0.654335
BREDEMEYER_RAG_SIGNALING_NOT_VIA_ATM_UP	MSigDB_C2	0	5	90	0.732899	0.788283	0	0	-0.753028	0.451433	0.654335
BREDEMEYER_RAG_SIGNALING_VIA_ATM_NOT_VIA_NFKB_UP	MSigDB_C2	1	4	90	0.586319	0.70564	25	1	0.721772	0.470434	0.654335	IL6ST
BROCKE_APOPTOSIS_REVERSED_BY_IL6	MSigDB_C2	8	32	90	4.69055	1.94951	25	1	1.74711	0.0806177	0.654335	CCNC|CD44|CHST15|ICAM1|IL6ST|MARCKS|PRDM1|RB1
BROWNE_HCMV_INFECTION_10HR_DN	MSigDB_C2	0	4	90	0.586319	0.70564	0	0	-0.628669	0.529566	0.654335
BROWNE_HCMV_INFECTION_10HR_UP	MSigDB_C2	1	12	90	1.75896	1.21416	8.33333	0	-0.747255	0.454909	0.654335	DNAJC3
BROWNE_HCMV_INFECTION_12HR_UP	MSigDB_C2	2	9	90	1.31922	1.05411	22.2222	1	0.861179	0.389139	0.654335	ASNS|TNFRSF17
BROWNE_HCMV_INFECTION_14HR_DN	MSigDB_C2	1	18	90	2.63844	1.47961	5.55556	0	-1.19628	0.231586	0.654335	MARCKS
BROWNE_HCMV_INFECTION_14HR_UP	MSigDB_C2	2	13	90	1.90554	1.26269	15.3846	1	0.537841	0.590687	0.654335	AQP3|PDIA4
BROWNE_HCMV_INFECTION_16HR_DN	MSigDB_C2	0	6	90	0.879479	0.862811	0	0	-0.869235	0.384719	0.654335
BROWNE_HCMV_INFECTION_16HR_UP	MSigDB_C2	2	10	90	1.4658	1.11021	20	1	0.765402	0.444032	0.654335	CCNC|DDX21
BROWNE_HCMV_INFECTION_18HR_UP	MSigDB_C2	3	15	90	2.1987	1.35409	20	1	0.876063	0.380996	0.654335	PDIA4|SEC24A|TNFRSF17
BROWNE_HCMV_INFECTION_1HR_DN	MSigDB_C2	0	12	90	1.75896	1.21416	0	0	-1.45202	0.146496	0.654335
BROWNE_HCMV_INFECTION_1HR_UP	MSigDB_C2	1	6	90	0.879479	0.862811	16.6667	1	0.502549	0.615281	0.654335	IL6ST
BROWNE_HCMV_INFECTION_20HR_DN	MSigDB_C2	0	6	90	0.879479	0.862811	0	0	-0.869235	0.384719	0.654335
BROWNE_HCMV_INFECTION_20HR_UP	MSigDB_C2	1	15	90	2.1987	1.35409	6.66667	0	-0.977334	0.328404	0.654335	CCNC
BROWNE_HCMV_INFECTION_24HR_DN	MSigDB_C2	2	7	90	1.02606	0.931176	28.5714	1	1.09483	0.27359	0.654335	CD44|CDKN1A
BROWNE_HCMV_INFECTION_24HR_UP	MSigDB_C2	3	11	90	1.61238	1.16344	27.2727	1	1.25479	0.209555	0.654335	ICAM1|PDIA4|TNFRSF17
BROWNE_HCMV_INFECTION_2HR_DN	MSigDB_C2	1	9	90	1.31922	1.05411	11.1111	0	-0.508845	0.610861	0.654335	ITGA6
BROWNE_HCMV_INFECTION_2HR_UP	MSigDB_C2	1	4	90	0.586319	0.70564	25	1	0.721772	0.470434	0.654335	ICAM1
BROWNE_HCMV_INFECTION_30MIN_DN	MSigDB_C2	0	12	90	1.75896	1.21416	0	0	-1.45202	0.146496	0.654335
BROWNE_HCMV_INFECTION_30MIN_UP	MSigDB_C2	0	5	90	0.732899	0.788283	0	0	-0.753028	0.451433	0.654335
BROWNE_HCMV_INFECTION_48HR_DN	MSigDB_C2	1	23	90	3.37134	1.66551	4.34783	0	-1.53666	0.124376	0.654335	SDC1
BROWNE_HCMV_INFECTION_48HR_UP	MSigDB_C2	1	15	90	2.1987	1.35409	6.66667	0	-0.977334	0.328404	0.654335	GGH
BROWNE_HCMV_INFECTION_4HR_DN	MSigDB_C2	0	15	90	2.1987	1.35409	0	0	-1.69515	0.0900462	0.654335
BROWNE_HCMV_INFECTION_4HR_UP	MSigDB_C2	1	5	90	0.732899	0.788283	20	1	0.599909	0.548567	0.654335	IL6ST
BROWNE_HCMV_INFECTION_6HR_DN	MSigDB_C2	1	9	90	1.31922	1.05411	11.1111	0	-0.508845	0.610861	0.654335	ITGA6
BROWNE_HCMV_INFECTION_6HR_UP	MSigDB_C2	0	5	90	0.732899	0.788283	0	0	-0.753028	0.451433	0.654335
BROWNE_HCMV_INFECTION_8HR_DN	MSigDB_C2	0	4	90	0.586319	0.70564	0	0	-0.628669	0.529566	0.654335
BROWNE_HCMV_INFECTION_8HR_UP	MSigDB_C2	3	10	90	1.4658	1.11021	30	1	1.3736	0.169567	0.654335	ICAM1|RB1|SEC24A
BROWN_MYELOID_CELL_DEVELOPMENT_DN	MSigDB_C2	4	18	90	2.63844	1.47961	22.2222	1	1.11804	0.263551	0.654335	APEX1|NME1|SSR3|ST6GAL1
BROWN_MYELOID_CELL_DEVELOPMENT_UP	MSigDB_C2	3	16	90	2.34528	1.39733	18.75	1	0.800038	0.423688	0.654335	CCND2|CD44|VSIR
BRUECKNER_TARGETS_OF_MIRLET7A3_DN	MSigDB_C2	0	6	90	0.879479	0.862811	0	0	-0.869235	0.384719	0.654335
BRUINS_UVC_RESPONSE_EARLY_LATE	MSigDB_C2	0	15	90	2.1987	1.35409	0	0	-1.69515	0.0900462	0.654335
BRUINS_UVC_RESPONSE_LATE	MSigDB_C2	6	50	90	7.32899	2.3989	12	0	-0.879416	0.379176	0.654335	ATF5|CCND2|NT5DC2|PDIA6|PSMD14|UBE2J1
BRUINS_UVC_RESPONSE_VIA_TP53_GROUP_A	MSigDB_C2	3	29	90	4.25081	1.86065	10.3448	0	-0.910411	0.362606	0.654335	MZB1|PECAM1|VSIR
BRUINS_UVC_RESPONSE_VIA_TP53_GROUP_B	MSigDB_C2	2	28	90	4.10423	1.82985	7.14286	0	-1.29906	0.193923	0.654335	CD44|DRAM1
BRUINS_UVC_RESPONSE_VIA_TP53_GROUP_C	MSigDB_C2	0	3	90	0.439739	0.611603	0	0	-0.49437	0.621045	0.654335
BRUINS_UVC_RESPONSE_VIA_TP53_GROUP_D	MSigDB_C2	4	16	90	2.34528	1.39733	25	1	1.29305	0.195995	0.654335	CD79B|DDX21|PHGDH|STT3A
BRUNO_HEMATOPOIESIS	MSigDB_C2	0	8	90	1.17264	0.994648	0	0	-1.08218	0.279172	0.654335
BURTON_ADIPOGENESIS_1	MSigDB_C2	0	3	90	0.439739	0.611603	0	0	-0.49437	0.621045	0.654335
BURTON_ADIPOGENESIS_11	MSigDB_C2	1	5	90	0.732899	0.788283	20	1	0.599909	0.548567	0.654335	MARCKS
BURTON_ADIPOGENESIS_12	MSigDB_C2	1	3	90	0.439739	0.611603	33.3333	1	0.879824	0.378955	0.654335	DNAJC3
BURTON_ADIPOGENESIS_2	MSigDB_C2	2	5	90	0.732899	0.788283	40	1	1.41216	0.157904	0.654335	SDC1|SRM
BURTON_ADIPOGENESIS_6	MSigDB_C2	1	9	90	1.31922	1.05411	11.1111	0	-0.508845	0.610861	0.654335	ITGA6
BURTON_ADIPOGENESIS_7	MSigDB_C2	3	7	90	1.02606	0.931176	42.8571	1	1.82164	0.0685099	0.654335	CD44|IL6ST|SSR3
BURTON_ADIPOGENESIS_8	MSigDB_C2	0	6	90	0.879479	0.862811	0	0	-0.869235	0.384719	0.654335
BURTON_ADIPOGENESIS_9	MSigDB_C2	0	6	90	0.879479	0.862811	0	0	-0.869235	0.384719	0.654335
BURTON_ADIPOGENESIS_PEAK_AT_0HR	MSigDB_C2	1	5	90	0.732899	0.788283	20	1	0.599909	0.548567	0.654335	MARCKS
BURTON_ADIPOGENESIS_PEAK_AT_24HR	MSigDB_C2	0	11	90	1.61238	1.16344	0	0	-1.36518	0.172197	0.654335
BURTON_ADIPOGENESIS_PEAK_AT_2HR	MSigDB_C2	0	7	90	1.02606	0.931176	0	0	-0.978615	0.32777	0.654335
BURTON_ADIPOGENESIS_PEAK_AT_8HR	MSigDB_C2	2	5	90	0.732899	0.788283	40	1	1.41216	0.157904	0.654335	CD44|SDC1
BUYTAERT_PHOTODYNAMIC_THERAPY_STRESS_DN	MSigDB_C2	3	36	90	5.27687	2.06065	8.33333	0	-1.28806	0.197724	0.654335	CADM1|ICAM1|SRGN
BUYTAERT_PHOTODYNAMIC_THERAPY_STRESS_UP	MSigDB_C2	5	56	90	8.20847	2.52522	8.92857	0	-1.47745	0.139556	0.654335	ATF4|CDKN1A|FTH1|LARP4|SEC24A
BYSTROEM_CORRELATED_WITH_IL5_UP	MSigDB_C2	1	5	90	0.732899	0.788283	20	1	0.599909	0.548567	0.654335	CD63
BYSTRYKH_HEMATOPOIESIS_STEM_CELL_AND_BRAIN_QTL_CIS	MSigDB_C2	1	5	90	0.732899	0.788283	20	1	0.599909	0.548567	0.654335	CCND2
BYSTRYKH_HEMATOPOIESIS_STEM_CELL_AND_BRAIN_QTL_TRANS	MSigDB_C2	4	11	90	1.61238	1.16344	36.3636	1	1.85968	0.0629308	0.654335	CYBA|DNAJB11|PSMD14|SDC1
BYSTRYKH_HEMATOPOIESIS_STEM_CELL_QTL_CIS	MSigDB_C2	3	11	90	1.61238	1.16344	27.2727	1	1.25479	0.209555	0.654335	CCND2|FLI1|GGH
BYSTRYKH_HEMATOPOIESIS_STEM_CELL_QTL_TRANS	MSigDB_C2	4	42	90	6.15635	2.21417	9.52381	0	-1.19105	0.233635	0.654335	CD79A|IL6ST|ITGA6|SYK
CADWELL_ATG16L1_TARGETS_UP	MSigDB_C2	0	3	90	0.439739	0.611603	0	0	-0.49437	0.621045	0.654335
CAFFAREL_RESPONSE_TO_THC_24HR_3_DN	MSigDB_C2	0	3	90	0.439739	0.611603	0	0	-0.49437	0.621045	0.654335
CAFFAREL_RESPONSE_TO_THC_24HR_5_DN	MSigDB_C2	2	9	90	1.31922	1.05411	22.2222	1	0.861179	0.389139	0.654335	ASNS|NME1
CAFFAREL_RESPONSE_TO_THC_24HR_5_UP	MSigDB_C2	0	7	90	1.02606	0.931176	0	0	-0.978615	0.32777	0.654335
CAFFAREL_RESPONSE_TO_THC_8HR_5_UP	MSigDB_C2	0	3	90	0.439739	0.611603	0	0	-0.49437	0.621045	0.654335
CAFFAREL_RESPONSE_TO_THC_DN	MSigDB_C2	0	8	90	1.17264	0.994648	0	0	-1.08218	0.279172	0.654335
CAFFAREL_RESPONSE_TO_THC_UP	MSigDB_C2	1	6	90	0.879479	0.862811	16.6667	1	0.502549	0.615281	0.654335	ASNS
CAIRO_HEPATOBLASTOMA_CLASSES_DN	MSigDB_C2	2	12	90	1.75896	1.21416	16.6667	1	0.605133	0.545091	0.654335	CASP4|IL6ST
CAIRO_HEPATOBLASTOMA_CLASSES_UP	MSigDB_C2	10	68	90	9.96743	2.75257	14.7059	1	0.59128	0.554333	0.654335	APEX1|CCT7|NME1|NT5DC2|PARP1|PDIA4|PDIA6|PSMB5|RPN2|SSR3
CAIRO_HEPATOBLASTOMA_DN	MSigDB_C2	1	9	90	1.31922	1.05411	11.1111	0	-0.508845	0.610861	0.654335	AQP3
CAIRO_HEPATOBLASTOMA_UP	MSigDB_C2	4	16	90	2.34528	1.39733	25	1	1.29305	0.195995	0.654335	DRAM1|ITGA6|MARCKS|MLEC
CAIRO_LIVER_DEVELOPMENT_DN	MSigDB_C2	2	11	90	1.61238	1.16344	18.1818	1	0.680578	0.496139	0.654335	FKBP11|ST6GAL1
CAIRO_LIVER_DEVELOPMENT_UP	MSigDB_C2	2	5	90	0.732899	0.788283	40	1	1.41216	0.157904	0.654335	PKM|SRM
CAIRO_PML_TARGETS_BOUND_BY_MYC_DN	MSigDB_C2	1	4	90	0.586319	0.70564	25	1	0.721772	0.470434	0.654335	CDKN1A
CAMPS_COLON_CANCER_COPY_NUMBER_UP	MSigDB_C2	0	3	90	0.439739	0.611603	0	0	-0.49437	0.621045	0.654335
CARD_MIR302A_TARGETS	MSigDB_C2	2	9	90	1.31922	1.05411	22.2222	1	0.861179	0.389139	0.654335	CCND2|RB1
CASORELLI_ACUTE_PROMYELOCYTIC_LEUKEMIA_DN	MSigDB_C2	7	62	90	9.08795	2.64274	11.2903	0	-1.07603	0.281912	0.654335	CCT7|LMO4|NME1|PDIA6|PSMB5|RPN1|STT3A
CASORELLI_ACUTE_PROMYELOCYTIC_LEUKEMIA_UP	MSigDB_C2	1	18	90	2.63844	1.47961	5.55556	0	-1.19628	0.231586	0.654335	CD44
CASORELLI_APL_SECONDARY_VS_DE_NOVO_UP	MSigDB_C2	0	3	90	0.439739	0.611603	0	0	-0.49437	0.621045	0.654335
CEBALLOS_TARGETS_OF_TP53_AND_MYC_DN	MSigDB_C2	0	3	90	0.439739	0.611603	0	0	-0.49437	0.621045	0.654335
CEBALLOS_TARGETS_OF_TP53_AND_MYC_UP	MSigDB_C2	0	3	90	0.439739	0.611603	0	0	-0.49437	0.621045	0.654335
CERIBELLI_PROMOTERS_INACTIVE_AND_BOUND_BY_NFY	MSigDB_C2	0	4	90	0.586319	0.70564	0	0	-0.628669	0.529566	0.654335
CHANDRAN_METASTASIS_DN	MSigDB_C2	0	13	90	1.90554	1.26269	0	0	-1.53577	0.124595	0.654335
CHANDRAN_METASTASIS_TOP50_UP	MSigDB_C2	0	5	90	0.732899	0.788283	0	0	-0.753028	0.451433	0.654335
CHANDRAN_METASTASIS_UP	MSigDB_C2	1	18	90	2.63844	1.47961	5.55556	0	-1.19628	0.231586	0.654335	DNAJC3
CHANG_IMMORTALIZED_BY_HPV31_DN	MSigDB_C2	1	5	90	0.732899	0.788283	20	1	0.599909	0.548567	0.654335	CDKN1A
CHANG_IMMORTALIZED_BY_HPV31_UP	MSigDB_C2	2	6	90	0.879479	0.862811	33.3333	1	1.23994	0.214996	0.654335	LGALS1|MANEA
CHARAFE_BREAST_CANCER_BASAL_VS_MESENCHYMAL_DN	MSigDB_C2	0	3	90	0.439739	0.611603	0	0	-0.49437	0.621045	0.654335
CHARAFE_BREAST_CANCER_BASAL_VS_MESENCHYMAL_UP	MSigDB_C2	0	7	90	1.02606	0.931176	0	0	-0.978615	0.32777	0.654335
CHARAFE_BREAST_CANCER_LUMINAL_VS_BASAL_DN	MSigDB_C2	6	23	90	3.37134	1.66551	26.087	1	1.6207	0.105082	0.654335	BIRC3|CASP4|CD44|ICAM1|ITGA6|SEL1L3
CHARAFE_BREAST_CANCER_LUMINAL_VS_BASAL_UP	MSigDB_C2	3	13	90	1.90554	1.26269	23.0769	1	1.04871	0.294313	0.654335	CADM1|CXXC5|TENT5C
CHARAFE_BREAST_CANCER_LUMINAL_VS_MESENCHYMAL_DN	MSigDB_C2	3	19	90	2.78502	1.51888	15.7895	1	0.605976	0.544531	0.654335	CD44|FLI1|SRGN
CHARAFE_BREAST_CANCER_LUMINAL_VS_MESENCHYMAL_UP	MSigDB_C2	2	13	90	1.90554	1.26269	15.3846	1	0.537841	0.590687	0.654335	COMMD3|TENT5C
CHASSOT_SKIN_WOUND	MSigDB_C2	0	7	90	1.02606	0.931176	0	0	-0.978615	0.32777	0.654335
CHAUHAN_RESPONSE_TO_METHOXYESTRADIOL_DN	MSigDB_C2	6	19	90	2.78502	1.51888	31.5789	1	1.99522	0.0460184	0.654335	IL2RG|LGALS1|MARCKS|PKM|UBE2J1|XBP1
CHEBOTAEV_GR_TARGETS_UP	MSigDB_C2	2	6	90	0.879479	0.862811	33.3333	1	1.23994	0.214996	0.654335	NT5DC2|ST6GAL1
CHEMNITZ_RESPONSE_TO_PROSTAGLANDIN_E2_DN	MSigDB_C2	3	14	90	2.05212	1.30927	21.4286	1	0.958703	0.337709	0.654335	CCND2|CDKN1A|SEL1L3
CHENG_IMPRINTED_BY_ESTRADIOL	MSigDB_C2	1	6	90	0.879479	0.862811	16.6667	1	0.502549	0.615281	0.654335	RB1
CHEN_ETV5_TARGETS_TESTIS	MSigDB_C2	0	6	90	0.879479	0.862811	0	0	-0.869235	0.384719	0.654335
CHEN_HOXA5_TARGETS_6HR_UP	MSigDB_C2	0	3	90	0.439739	0.611603	0	0	-0.49437	0.621045	0.654335
CHEN_HOXA5_TARGETS_9HR_UP	MSigDB_C2	3	20	90	2.9316	1.55703	15	1	0.551139	0.581538	0.654335	ASNS|BIRC3|SEC24A
CHEN_LIVER_METABOLISM_QTL_CIS	MSigDB_C2	0	4	90	0.586319	0.70564	0	0	-0.628669	0.529566	0.654335
CHEN_LUNG_CANCER_SURVIVAL	MSigDB_C2	2	4	90	0.586319	0.70564	50	1	1.62334	0.104516	0.654335	PGAM1|PKM
CHEN_LVAD_SUPPORT_OF_FAILING_HEART_UP	MSigDB_C2	1	15	90	2.1987	1.35409	6.66667	0	-0.977334	0.328404	0.654335	CDKN1A
CHEN_METABOLIC_SYNDROM_NETWORK	MSigDB_C2	11	85	90	12.4593	3.02918	12.9412	0	-0.867531	0.385651	0.654335	CADM1|CD44|CD63|CYBA|DNAJB11|DRAM1|LGALS1|PKM|SRGN|SYK|VSIR
CHEN_NEUROBLASTOMA_COPY_NUMBER_GAINS	MSigDB_C2	1	4	90	0.586319	0.70564	25	1	0.721772	0.470434	0.654335	PDIA6
CHEOK_RESPONSE_TO_HD_MTX_UP	MSigDB_C2	0	6	90	0.879479	0.862811	0	0	-0.869235	0.384719	0.654335
CHEOK_RESPONSE_TO_MERCAPTOPURINE_AND_HD_MTX_DN	MSigDB_C2	0	3	90	0.439739	0.611603	0	0	-0.49437	0.621045	0.654335
CHEOK_RESPONSE_TO_MERCAPTOPURINE_DN	MSigDB_C2	0	3	90	0.439739	0.611603	0	0	-0.49437	0.621045	0.654335
CHESLER_BRAIN_HIGHEST_EXPRESSION	MSigDB_C2	1	3	90	0.439739	0.611603	33.3333	1	0.879824	0.378955	0.654335	PSMB5
CHESLER_BRAIN_HIGHEST_GENETIC_VARIANCE	MSigDB_C2	0	4	90	0.586319	0.70564	0	0	-0.628669	0.529566	0.654335
CHESLER_BRAIN_QTL_CIS	MSigDB_C2	1	5	90	0.732899	0.788283	20	1	0.599909	0.548567	0.654335	CCND2
CHIANG_LIVER_CANCER_SUBCLASS_PROLIFERATION_UP	MSigDB_C2	5	40	90	5.86319	2.16458	12.5	0	-0.75163	0.452274	0.654335	CYBA|MARCKS|NT5DC2|PKM|SEL1L3
CHIANG_LIVER_CANCER_SUBCLASS_UNANNOTATED_DN	MSigDB_C2	3	23	90	3.37134	1.66551	13.0435	0	-0.586815	0.557328	0.654335	FKBP11|PDIA6|STT3A
CHIANG_LIVER_CANCER_SUBCLASS_UNANNOTATED_UP	MSigDB_C2	0	5	90	0.732899	0.788283	0	0	-0.753028	0.451433	0.654335
CHIARADONNA_NEOPLASTIC_TRANSFORMATION_CDC25_DN	MSigDB_C2	1	9	90	1.31922	1.05411	11.1111	0	-0.508845	0.610861	0.654335	ASNS
CHIARADONNA_NEOPLASTIC_TRANSFORMATION_CDC25_UP	MSigDB_C2	1	5	90	0.732899	0.788283	20	1	0.599909	0.548567	0.654335	CASP4
CHIARADONNA_NEOPLASTIC_TRANSFORMATION_KRAS_CDC25_DN	MSigDB_C2	0	4	90	0.586319	0.70564	0	0	-0.628669	0.529566	0.654335
CHIARADONNA_NEOPLASTIC_TRANSFORMATION_KRAS_CDC25_UP	MSigDB_C2	3	7	90	1.02606	0.931176	42.8571	1	1.82164	0.0685099	0.654335	CDKN1A|ITGA6|PSMB5
CHIARADONNA_NEOPLASTIC_TRANSFORMATION_KRAS_UP	MSigDB_C2	3	20	90	2.9316	1.55703	15	1	0.551139	0.581538	0.654335	CASP4|ITGA6|ST6GAL1
CHIARETTI_ACUTE_LYMPHOBLASTIC_LEUKEMIA_ZAP70	MSigDB_C2	0	6	90	0.879479	0.862811	0	0	-0.869235	0.384719	0.654335
CHIARETTI_T_ALL_RELAPSE_PROGNOSIS	MSigDB_C2	0	7	90	1.02606	0.931176	0	0	-0.978615	0.32777	0.654335
CHIBA_RESPONSE_TO_TSA	MSigDB_C2	2	5	90	0.732899	0.788283	40	1	1.41216	0.157904	0.654335	CDKN1A|PKM
CHIBA_RESPONSE_TO_TSA_UP	MSigDB_C2	0	6	90	0.879479	0.862811	0	0	-0.869235	0.384719	0.654335
CHICAS_RB1_TARGETS_GROWING	MSigDB_C2	3	37	90	5.42345	2.08726	8.10811	0	-1.34104	0.179909	0.654335	ASNS|MARCKS|PHGDH
CHICAS_RB1_TARGETS_LOW_SERUM	MSigDB_C2	1	12	90	1.75896	1.21416	8.33333	0	-0.747255	0.454909	0.654335	CYTOR
CHICAS_RB1_TARGETS_SENESCENT	MSigDB_C2	6	55	90	8.06189	2.50481	10.9091	0	-1.09243	0.274645	0.654335	APOBEC3G|BIRC3|FKBP11|IL6ST|PHGDH|SEL1L3
CHIN_BREAST_CANCER_COPY_NUMBER_UP	MSigDB_C2	0	6	90	0.879479	0.862811	0	0	-0.869235	0.384719	0.654335
CHNG_MULTIPLE_MYELOMA_HYPERPLOID_UP	MSigDB_C2	1	5	90	0.732899	0.788283	20	1	0.599909	0.548567	0.654335	RPLP1
CHOW_RASSF1_TARGETS_DN	MSigDB_C2	1	3	90	0.439739	0.611603	33.3333	1	0.879824	0.378955	0.654335	BST2
CHOW_RASSF1_TARGETS_UP	MSigDB_C2	0	3	90	0.439739	0.611603	0	0	-0.49437	0.621045	0.654335
CHUNG_BLISTER_CYTOTOXICITY_DN	MSigDB_C2	0	6	90	0.879479	0.862811	0	0	-0.869235	0.384719	0.654335
CHUNG_BLISTER_CYTOTOXICITY_UP	MSigDB_C2	3	6	90	0.879479	0.862811	50	1	2.01677	0.04372	0.654335	ATF5|CDKN1A|PSMD14
CHYLA_CBFA2T3_TARGETS_DN	MSigDB_C2	1	5	90	0.732899	0.788283	20	1	0.599909	0.548567	0.654335	ASNS
CHYLA_CBFA2T3_TARGETS_UP	MSigDB_C2	5	33	90	4.83713	1.97803	15.1515	1	0.603297	0.546311	0.654335	CCND2|CXXC5|DRAM1|FKBP11|PGAM1
CLASPER_LYMPHATIC_VESSELS_DURING_METASTASIS_DN	MSigDB_C2	2	3	90	0.439739	0.611603	66.6667	1	1.89778	0.0577245	0.654335	SDC1|SYK
CLIMENT_BREAST_CANCER_COPY_NUMBER_UP	MSigDB_C2	0	3	90	0.439739	0.611603	0	0	-0.49437	0.621045	0.654335
COATES_MACROPHAGE_M1_VS_M2_DN	MSigDB_C2	0	3	90	0.439739	0.611603	0	0	-0.49437	0.621045	0.654335
COATES_MACROPHAGE_M1_VS_M2_UP	MSigDB_C2	1	5	90	0.732899	0.788283	20	1	0.599909	0.548567	0.654335	CADM1
COLDREN_GEFITINIB_RESISTANCE_UP	MSigDB_C2	0	4	90	0.586319	0.70564	0	0	-0.628669	0.529566	0.654335
COLINA_TARGETS_OF_4EBP1_AND_4EBP2	MSigDB_C2	1	33	90	4.83713	1.97803	3.0303	0	-2.14084	0.0322867	0.654335	BST2
COLIN_PILOCYTIC_ASTROCYTOMA_VS_GLIOBLASTOMA_DN	MSigDB_C2	0	4	90	0.586319	0.70564	0	0	-0.628669	0.529566	0.654335
COLLIS_PRKDC_SUBSTRATES	MSigDB_C2	1	3	90	0.439739	0.611603	33.3333	1	0.879824	0.378955	0.654335	PARP1
CONCANNON_APOPTOSIS_BY_EPOXOMICIN_DN	MSigDB_C2	2	23	90	3.37134	1.66551	8.69565	0	-0.996094	0.319205	0.654335	CADM1|MARCKS
CONCANNON_APOPTOSIS_BY_EPOXOMICIN_UP	MSigDB_C2	4	19	90	2.78502	1.51888	21.0526	1	1.03878	0.298905	0.654335	AQP3|CD44|CDKN1A|SEL1L3
CONRAD_STEM_CELL	MSigDB_C2	0	3	90	0.439739	0.611603	0	0	-0.49437	0.621045	0.654335
CORRE_MULTIPLE_MYELOMA_DN	MSigDB_C2	0	4	90	0.586319	0.70564	0	0	-0.628669	0.529566	0.654335
CORRE_MULTIPLE_MYELOMA_UP	MSigDB_C2	0	6	90	0.879479	0.862811	0	0	-0.869235	0.384719	0.654335
COULOUARN_TEMPORAL_TGFB1_SIGNATURE_DN	MSigDB_C2	1	11	90	1.61238	1.16344	9.09091	0	-0.668426	0.503861	0.654335	CXXC5
COULOUARN_TEMPORAL_TGFB1_SIGNATURE_UP	MSigDB_C2	2	6	90	0.879479	0.862811	33.3333	1	1.23994	0.214996	0.654335	ASNS|ITGA6
CREIGHTON_ENDOCRINE_THERAPY_RESISTANCE_1	MSigDB_C2	7	39	90	5.71661	2.13922	17.9487	1	0.950819	0.341696	0.654335	APEX1|ASNS|ATF5|CADM1|LGALS1|PARP1|SRM
CREIGHTON_ENDOCRINE_THERAPY_RESISTANCE_2	MSigDB_C2	0	11	90	1.61238	1.16344	0	0	-1.36518	0.172197	0.654335
CREIGHTON_ENDOCRINE_THERAPY_RESISTANCE_4	MSigDB_C2	2	23	90	3.37134	1.66551	8.69565	0	-0.996094	0.319205	0.654335	APEX1|CADM1
CREIGHTON_ENDOCRINE_THERAPY_RESISTANCE_5	MSigDB_C2	4	17	90	2.49186	1.43913	23.5294	1	1.20263	0.229121	0.654335	AQP3|DRAM1|PPP2CB|SDC1
CROMER_METASTASIS_DN	MSigDB_C2	0	5	90	0.732899	0.788283	0	0	-0.753028	0.451433	0.654335
CROMER_METASTASIS_UP	MSigDB_C2	1	9	90	1.31922	1.05411	11.1111	0	-0.508845	0.610861	0.654335	PARP1
CROMER_TUMORIGENESIS_UP	MSigDB_C2	0	5	90	0.732899	0.788283	0	0	-0.753028	0.451433	0.654335
CROONQUIST_NRAS_VS_STROMAL_STIMULATION_UP	MSigDB_C2	0	4	90	0.586319	0.70564	0	0	-0.628669	0.529566	0.654335
CROONQUIST_STROMAL_STIMULATION_UP	MSigDB_C2	0	9	90	1.31922	1.05411	0	0	-1.18073	0.237711	0.654335
CUI_GLUCOSE_DEPRIVATION	MSigDB_C2	5	14	90	2.05212	1.30927	35.7143	1	2.04423	0.0409313	0.654335	ASNS|DNAJB11|DNAJC3|PDIA4|PDIA6
CUI_TCF21_TARGETS_2_DN	MSigDB_C2	5	40	90	5.86319	2.16458	12.5	0	-0.75163	0.452274	0.654335	FLI1|IL2RG|IL6ST|PRDM1|SRGN
CUI_TCF21_TARGETS_2_UP	MSigDB_C2	10	38	90	5.57003	2.11345	26.3158	1	2.07419	0.0380616	0.654335	APEX1|CADM1|CCND2|CD79B|CYBA|LGALS1|NME1|NT5DC2|PHGDH|SRM
DACOSTA_ERCC3_ALLELE_XPCS_VS_TTD_DN	MSigDB_C2	0	4	90	0.586319	0.70564	0	0	-0.628669	0.529566	0.654335
DACOSTA_UV_RESPONSE_VIA_ERCC3_COMMON_DN	MSigDB_C2	3	31	90	4.54397	1.92045	9.67742	0	-1.01919	0.308114	0.654335	LARP4|RB1|SEC24A
DACOSTA_UV_RESPONSE_VIA_ERCC3_DN	MSigDB_C2	5	55	90	8.06189	2.50481	9.09091	0	-1.43231	0.152056	0.654335	DDX21|ITGA6|LARP4|RB1|SEC24A
DACOSTA_UV_RESPONSE_VIA_ERCC3_TTD_DN	MSigDB_C2	0	5	90	0.732899	0.788283	0	0	-0.753028	0.451433	0.654335
DACOSTA_UV_RESPONSE_VIA_ERCC3_TTD_UP	MSigDB_C2	0	4	90	0.586319	0.70564	0	0	-0.628669	0.529566	0.654335
DACOSTA_UV_RESPONSE_VIA_ERCC3_UP	MSigDB_C2	1	30	90	4.39739	1.89084	3.33333	0	-1.96879	0.0489771	0.654335	RPN1
DACOSTA_UV_RESPONSE_VIA_ERCC3_XPCS_UP	MSigDB_C2	0	3	90	0.439739	0.611603	0	0	-0.49437	0.621045	0.654335
DAIRKEE_CANCER_PRONE_RESPONSE_BPA	MSigDB_C2	1	4	90	0.586319	0.70564	25	1	0.721772	0.470434	0.654335	RB1
DAIRKEE_CANCER_PRONE_RESPONSE_BPA_E2	MSigDB_C2	1	9	90	1.31922	1.05411	11.1111	0	-0.508845	0.610861	0.654335	ATF4
DAIRKEE_CANCER_PRONE_RESPONSE_E2	MSigDB_C2	1	3	90	0.439739	0.611603	33.3333	1	0.879824	0.378955	0.654335	PPP2CB
DALESSIO_TSA_RESPONSE	MSigDB_C2	1	3	90	0.439739	0.611603	33.3333	1	0.879824	0.378955	0.654335	LGALS1
DANG_BOUND_BY_MYC	MSigDB_C2	19	87	90	12.7524	3.05882	21.8391	1	2.1195	0.0340485	0.654335	APEX1|ATF4|BIRC3|CCND2|CCT7|CD63|CD79B|CYBA|ICAM1|ITGA6|NME1|PARP1|PKM|PSMB5|PSMD14|PSMD7|SRM|SYK|TMED10
DANG_MYC_TARGETS_DN	MSigDB_C2	0	4	90	0.586319	0.70564	0	0	-0.628669	0.529566	0.654335
DANG_MYC_TARGETS_UP	MSigDB_C2	4	25	90	3.6645	1.73347	16	1	0.655808	0.511948	0.654335	APEX1|CCND2|NME1|SRM
DANG_REGULATED_BY_MYC_DN	MSigDB_C2	3	21	90	3.07818	1.59414	14.2857	1	0.500624	0.616636	0.654335	CDKN1A|FTH1|RB1
DANG_REGULATED_BY_MYC_UP	MSigDB_C2	1	9	90	1.31922	1.05411	11.1111	0	-0.508845	0.610861	0.654335	SRM
DARWICHE_PAPILLOMA_PROGRESSION_RISK	MSigDB_C2	0	3	90	0.439739	0.611603	0	0	-0.49437	0.621045	0.654335
DARWICHE_PAPILLOMA_RISK_HIGH_UP	MSigDB_C2	3	8	90	1.17264	0.994648	37.5	1	1.65344	0.0982415	0.654335	ICAM1|PGAM1|SRM
DARWICHE_PAPILLOMA_RISK_LOW_DN	MSigDB_C2	2	8	90	1.17264	0.994648	25	1	0.970013	0.33204	0.654335	ASNS|ICAM1
DARWICHE_PAPILLOMA_RISK_LOW_UP	MSigDB_C2	2	7	90	1.02606	0.931176	28.5714	1	1.09483	0.27359	0.654335	PGAM1|SRM
DARWICHE_SKIN_TUMOR_PROMOTER_DN	MSigDB_C2	1	6	90	0.879479	0.862811	16.6667	1	0.502549	0.615281	0.654335	ASNS
DARWICHE_SKIN_TUMOR_PROMOTER_UP	MSigDB_C2	3	9	90	1.31922	1.05411	33.3333	1	1.50551	0.132192	0.654335	ICAM1|PGAM1|SRM
DARWICHE_SQUAMOUS_CELL_CARCINOMA_DN	MSigDB_C2	1	5	90	0.732899	0.788283	20	1	0.599909	0.548567	0.654335	ASNS
DARWICHE_SQUAMOUS_CELL_CARCINOMA_UP	MSigDB_C2	3	10	90	1.4658	1.11021	30	1	1.3736	0.169567	0.654335	ICAM1|PGAM1|SRM
DASU_IL6_SIGNALING_SCAR_UP	MSigDB_C2	0	5	90	0.732899	0.788283	0	0	-0.753028	0.451433	0.654335
DASU_IL6_SIGNALING_UP	MSigDB_C2	0	6	90	0.879479	0.862811	0	0	-0.869235	0.384719	0.654335
DAUER_STAT3_TARGETS_DN	MSigDB_C2	1	6	90	0.879479	0.862811	16.6667	1	0.502549	0.615281	0.654335	AQP3
DAUER_STAT3_TARGETS_UP	MSigDB_C2	1	5	90	0.732899	0.788283	20	1	0.599909	0.548567	0.654335	ICAM1
DAVICIONI_MOLECULAR_ARMS_VS_ERMS_DN	MSigDB_C2	3	8	90	1.17264	0.994648	37.5	1	1.65344	0.0982415	0.654335	BST2|FKBP11|SDC1
DAVICIONI_MOLECULAR_ARMS_VS_ERMS_UP	MSigDB_C2	3	13	90	1.90554	1.26269	23.0769	1	1.04871	0.294313	0.654335	LMO4|PARP1|SEL1L3
DAVICIONI_PAX_FOXO1_SIGNATURE_IN_ARMS_UP	MSigDB_C2	0	4	90	0.586319	0.70564	0	0	-0.628669	0.529566	0.654335
DAVICIONI_RHABDOMYOSARCOMA_PAX_FOXO1_FUSION_UP	MSigDB_C2	1	5	90	0.732899	0.788283	20	1	0.599909	0.548567	0.654335	AQP3
DAVICIONI_TARGETS_OF_PAX_FOXO1_FUSIONS_DN	MSigDB_C2	0	3	90	0.439739	0.611603	0	0	-0.49437	0.621045	0.654335
DAVICIONI_TARGETS_OF_PAX_FOXO1_FUSIONS_UP	MSigDB_C2	4	21	90	3.07818	1.59414	19.0476	1	0.894685	0.370956	0.654335	AQP3|CADM1|CCND2|CD44
DAVIES_MULTIPLE_MYELOMA_VS_MGUS_DN	MSigDB_C2	2	3	90	0.439739	0.611603	66.6667	1	1.89778	0.0577245	0.654335	CD27|MARCKS
DAZARD_RESPONSE_TO_UV_NHEK_UP	MSigDB_C2	5	21	90	3.07818	1.59414	23.8095	1	1.33693	0.181244	0.654335	ATF4|CYBA|PKM|PRDM1|XBP1
DAZARD_RESPONSE_TO_UV_SCC_DN	MSigDB_C2	0	12	90	1.75896	1.21416	0	0	-1.45202	0.146496	0.654335
DAZARD_RESPONSE_TO_UV_SCC_UP	MSigDB_C2	2	11	90	1.61238	1.16344	18.1818	1	0.680578	0.496139	0.654335	CCNC|PDIA6
DAZARD_UV_RESPONSE_CLUSTER_G1	MSigDB_C2	1	3	90	0.439739	0.611603	33.3333	1	0.879824	0.378955	0.654335	PKM
DAZARD_UV_RESPONSE_CLUSTER_G2	MSigDB_C2	1	3	90	0.439739	0.611603	33.3333	1	0.879824	0.378955	0.654335	ATF4
DAZARD_UV_RESPONSE_CLUSTER_G3	MSigDB_C2	1	5	90	0.732899	0.788283	20	1	0.599909	0.548567	0.654335	PRDM1
DAZARD_UV_RESPONSE_CLUSTER_G4	MSigDB_C2	1	4	90	0.586319	0.70564	25	1	0.721772	0.470434	0.654335	XBP1
DAZARD_UV_RESPONSE_CLUSTER_G6	MSigDB_C2	0	13	90	1.90554	1.26269	0	0	-1.53577	0.124595	0.654335
DEBIASI_APOPTOSIS_BY_REOVIRUS_INFECTION_DN	MSigDB_C2	3	20	90	2.9316	1.55703	15	1	0.551139	0.581538	0.654335	ITGA6|MLEC|PDIA4
DEBIASI_APOPTOSIS_BY_REOVIRUS_INFECTION_UP	MSigDB_C2	2	25	90	3.6645	1.73347	8	0	-1.11883	0.263214	0.654335	BST2|PGAM1
DELACROIX_RAR_BOUND_ES	MSigDB_C2	1	25	90	3.6645	1.73347	4	0	-1.66497	0.0959183	0.654335	AQP3
DELACROIX_RAR_TARGETS_UP	MSigDB_C2	0	4	90	0.586319	0.70564	0	0	-0.628669	0.529566	0.654335
DELASERNA_MYOD_TARGETS_DN	MSigDB_C2	0	3	90	0.439739	0.611603	0	0	-0.49437	0.621045	0.654335
DELASERNA_MYOD_TARGETS_UP	MSigDB_C2	2	8	90	1.17264	0.994648	25	1	0.970013	0.33204	0.654335	CDKN1A|RB1
DELLA_RESPONSE_TO_TSA_AND_BUTYRATE	MSigDB_C2	2	4	90	0.586319	0.70564	50	1	1.62334	0.104516	0.654335	CDKN1A|ICAM1
DELYS_THYROID_CANCER_DN	MSigDB_C2	0	13	90	1.90554	1.26269	0	0	-1.53577	0.124595	0.654335
DEMAGALHAES_AGING_UP	MSigDB_C2	1	5	90	0.732899	0.788283	20	1	0.599909	0.548567	0.654335	TMED10
DER_IFN_ALPHA_RESPONSE_UP	MSigDB_C2	1	13	90	1.90554	1.26269	7.69231	0	-0.825102	0.409313	0.654335	BST2
DER_IFN_BETA_RESPONSE_UP	MSigDB_C2	3	18	90	2.63844	1.47961	16.6667	1	0.665474	0.505748	0.654335	BST2|DDX21|PARP1
DER_IFN_GAMMA_RESPONSE_UP	MSigDB_C2	3	12	90	1.75896	1.21416	25	1	1.14701	0.251378	0.654335	BST2|ICAM1|PARP1
DESERT_PERIVENOUS_HEPATOCELLULAR_CARCINOMA_SUBCLASS_UP	MSigDB_C2	2	3	90	0.439739	0.611603	66.6667	1	1.89778	0.0577245	0.654335	CADM1|GGH
DESERT_STEM_CELL_HEPATOCELLULAR_CARCINOMA_SUBCLASS_UP	MSigDB_C2	4	24	90	3.51792	1.69989	16.6667	1	0.709965	0.477726	0.654335	DRAM1|MARCKS|NT5DC2|PKM
DEURIG_T_CELL_PROLYMPHOCYTIC_LEUKEMIA_DN	MSigDB_C2	5	39	90	5.71661	2.13922	12.8205	0	-0.707502	0.479255	0.654335	BIRC3|CASP4|PRDM1|SEL1L3|SRGN
DIAZ_CHRONIC_MEYLOGENOUS_LEUKEMIA_DN	MSigDB_C2	1	19	90	2.78502	1.51888	5.26316	0	-1.26674	0.205247	0.654335	RPLP1
DIAZ_CHRONIC_MEYLOGENOUS_LEUKEMIA_UP	MSigDB_C2	16	90	90	13.1922	3.10224	17.7778	1	1.21421	0.224668	0.654335	AQP3|CD63|DDX21|GGH|LMO4|MARCKS|NDUFA8|NDUFAB1|NME1|PARP1|PPP2CB|PSMB5|PSMD7|RAD21|RPN2|TXNL1
DING_LUNG_CANCER_EXPRESSION_BY_COPY_NUMBER	MSigDB_C2	1	4	90	0.586319	0.70564	25	1	0.721772	0.470434	0.654335	TXNL1
DING_LUNG_CANCER_MUTATED_RECURRENTLY	MSigDB_C2	0	3	90	0.439739	0.611603	0	0	-0.49437	0.621045	0.654335
DING_LUNG_CANCER_MUTATED_SIGNIFICANTLY	MSigDB_C2	1	5	90	0.732899	0.788283	20	1	0.599909	0.548567	0.654335	RB1
DIRMEIER_LMP1_RESPONSE_EARLY	MSigDB_C2	3	26	90	3.81107	1.7663	11.5385	0	-0.747367	0.454842	0.654335	BIRC3|FTH1|ICAM1
DIRMEIER_LMP1_RESPONSE_LATE_UP	MSigDB_C2	1	12	90	1.75896	1.21416	8.33333	0	-0.747255	0.454909	0.654335	MARCKS
DITTMER_PTHLH_TARGETS_DN	MSigDB_C2	3	7	90	1.02606	0.931176	42.8571	1	1.82164	0.0685099	0.654335	ITGA6|PSMB4|SEC24A
DITTMER_PTHLH_TARGETS_UP	MSigDB_C2	1	9	90	1.31922	1.05411	11.1111	0	-0.508845	0.610861	0.654335	MARCKS
DOANE_BREAST_CANCER_ESR1_DN	MSigDB_C2	0	3	90	0.439739	0.611603	0	0	-0.49437	0.621045	0.654335
DOANE_BREAST_CANCER_ESR1_UP	MSigDB_C2	0	4	90	0.586319	0.70564	0	0	-0.628669	0.529566	0.654335
DOANE_RESPONSE_TO_ANDROGEN_DN	MSigDB_C2	2	17	90	2.49186	1.43913	11.7647	0	-0.620971	0.534618	0.654335	CDKN1A|MARCKS
DOANE_RESPONSE_TO_ANDROGEN_UP	MSigDB_C2	4	16	90	2.34528	1.39733	25	1	1.29305	0.195995	0.654335	AQP3|FKBP11|MZB1|ST6GAL1
DODD_NASOPHARYNGEAL_CARCINOMA_DN	MSigDB_C2	15	104	90	15.2443	3.28996	14.4231	0	-0.612206	0.540401	0.654335	ASNS|ATF4|ATF5|CCND2|DDX21|DRAM1|ICAM1|LGALS1|MANEA|NME1|PHGDH|PSMD14|RAD21|RPN2|TXNDC12
DODD_NASOPHARYNGEAL_CARCINOMA_UP	MSigDB_C2	6	46	90	6.74267	2.30909	13.0435	0	-0.713197	0.475724	0.654335	AQP3|CD79B|CXXC5|SEL1L3|TMED10|VSIR
DORMOY_ELAVL1_TARGETS	MSigDB_C2	0	5	90	0.732899	0.788283	0	0	-0.753028	0.451433	0.654335
DORN_ADENOVIRUS_INFECTION_12HR_DN	MSigDB_C2	0	10	90	1.4658	1.11021	0	0	-1.27489	0.202349	0.654335
DORN_ADENOVIRUS_INFECTION_12HR_UP	MSigDB_C2	1	5	90	0.732899	0.788283	20	1	0.599909	0.548567	0.654335	ATF4
DORN_ADENOVIRUS_INFECTION_24HR_DN	MSigDB_C2	0	11	90	1.61238	1.16344	0	0	-1.36518	0.172197	0.654335
DORN_ADENOVIRUS_INFECTION_24HR_UP	MSigDB_C2	1	3	90	0.439739	0.611603	33.3333	1	0.879824	0.378955	0.654335	ATF4
DORN_ADENOVIRUS_INFECTION_32HR_DN	MSigDB_C2	0	9	90	1.31922	1.05411	0	0	-1.18073	0.237711	0.654335
DORN_ADENOVIRUS_INFECTION_32HR_UP	MSigDB_C2	1	4	90	0.586319	0.70564	25	1	0.721772	0.470434	0.654335	ATF4
DORN_ADENOVIRUS_INFECTION_48HR_DN	MSigDB_C2	0	9	90	1.31922	1.05411	0	0	-1.18073	0.237711	0.654335
DORN_ADENOVIRUS_INFECTION_48HR_UP	MSigDB_C2	1	5	90	0.732899	0.788283	20	1	0.599909	0.548567	0.654335	ATF4
DORSAM_HOXA9_TARGETS_DN	MSigDB_C2	0	4	90	0.586319	0.70564	0	0	-0.628669	0.529566	0.654335
DOUGLAS_BMI1_TARGETS_DN	MSigDB_C2	3	16	90	2.34528	1.39733	18.75	1	0.800038	0.423688	0.654335	BIRC3|BST2|ICAM1
DOUGLAS_BMI1_TARGETS_UP	MSigDB_C2	3	18	90	2.63844	1.47961	16.6667	1	0.665474	0.505748	0.654335	IL6ST|NT5DC2|SDC1
DUAN_PRDM5_TARGETS	MSigDB_C2	0	11	90	1.61238	1.16344	0	0	-1.36518	0.172197	0.654335
DUNNE_TARGETS_OF_AML1_MTG8_FUSION_UP	MSigDB_C2	1	10	90	1.4658	1.11021	10	0	-0.588842	0.555968	0.654335	SRGN
DURAND_STROMA_NS_UP	MSigDB_C2	0	6	90	0.879479	0.862811	0	0	-0.869235	0.384719	0.654335
DURAND_STROMA_S_UP	MSigDB_C2	2	9	90	1.31922	1.05411	22.2222	1	0.861179	0.389139	0.654335	MARCKS|ST6GAL1
DURCHDEWALD_SKIN_CARCINOGENESIS_DN	MSigDB_C2	4	12	90	1.75896	1.21416	33.3333	1	1.72746	0.0840855	0.654335	AQP3|CADM1|CD44|ITGA6
DURCHDEWALD_SKIN_CARCINOGENESIS_UP	MSigDB_C2	0	6	90	0.879479	0.862811	0	0	-0.869235	0.384719	0.654335
DUTERTRE_ESTRADIOL_RESPONSE_24HR_DN	MSigDB_C2	6	30	90	4.39739	1.89084	20	1	1.10896	0.267449	0.654335	AQP3|CDKN1A|DRAM1|FTH1|MARCKS|UBE2J1
DUTERTRE_ESTRADIOL_RESPONSE_24HR_UP	MSigDB_C2	4	51	90	7.47557	2.42063	7.84314	0	-1.62559	0.104037	0.654335	GGH|NME1|TENT5C|XBP1
DUTERTRE_ESTRADIOL_RESPONSE_6HR_DN	MSigDB_C2	1	6	90	0.879479	0.862811	16.6667	1	0.502549	0.615281	0.654335	DRAM1
DUTERTRE_ESTRADIOL_RESPONSE_6HR_UP	MSigDB_C2	2	22	90	3.22476	1.63027	9.09091	0	-0.934077	0.350264	0.654335	CD44|DDX21
DUTTA_APOPTOSIS_VIA_NFKB	MSigDB_C2	2	13	90	1.90554	1.26269	15.3846	1	0.537841	0.590687	0.654335	BIRC3|FTH1
EBAUER_TARGETS_OF_PAX3_FOXO1_FUSION_UP	MSigDB_C2	1	10	90	1.4658	1.11021	10	0	-0.588842	0.555968	0.654335	ITGA6
EGUCHI_CELL_CYCLE_RB1_TARGETS	MSigDB_C2	0	10	90	1.4658	1.11021	0	0	-1.27489	0.202349	0.654335
EHRLICH_ICF_SYNDROM_DN	MSigDB_C2	2	7	90	1.02606	0.931176	28.5714	1	1.09483	0.27359	0.654335	CD27|TNFRSF17
EHRLICH_ICF_SYNDROM_UP	MSigDB_C2	0	3	90	0.439739	0.611603	0	0	-0.49437	0.621045	0.654335
EINAV_INTERFERON_SIGNATURE_IN_CANCER	MSigDB_C2	2	6	90	0.879479	0.862811	33.3333	1	1.23994	0.214996	0.654335	APOBEC3G|BST2
ELVIDGE_HIF1A_AND_HIF2A_TARGETS_DN	MSigDB_C2	0	9	90	1.31922	1.05411	0	0	-1.18073	0.237711	0.654335
ELVIDGE_HIF1A_AND_HIF2A_TARGETS_UP	MSigDB_C2	1	3	90	0.439739	0.611603	33.3333	1	0.879824	0.378955	0.654335	SRM
ELVIDGE_HIF1A_TARGETS_DN	MSigDB_C2	0	7	90	1.02606	0.931176	0	0	-0.978615	0.32777	0.654335
ELVIDGE_HIF1A_TARGETS_UP	MSigDB_C2	1	3	90	0.439739	0.611603	33.3333	1	0.879824	0.378955	0.654335	SRM
ELVIDGE_HYPOXIA_BY_DMOG_UP	MSigDB_C2	1	14	90	2.05212	1.30927	7.14286	0	-0.901824	0.36715	0.654335	CADM1
ELVIDGE_HYPOXIA_DN	MSigDB_C2	2	7	90	1.02606	0.931176	28.5714	1	1.09483	0.27359	0.654335	LARP4|SRM
ELVIDGE_HYPOXIA_UP	MSigDB_C2	1	16	90	2.34528	1.39733	6.25	0	-1.05159	0.292988	0.654335	CADM1
ENGELMANN_CANCER_PROGENITORS_DN	MSigDB_C2	1	5	90	0.732899	0.788283	20	1	0.599909	0.548567	0.654335	CD44
ENGELMANN_CANCER_PROGENITORS_UP	MSigDB_C2	0	4	90	0.586319	0.70564	0	0	-0.628669	0.529566	0.654335
ENK_UV_RESPONSE_EPIDERMIS_DN	MSigDB_C2	5	45	90	6.59609	2.28587	11.1111	0	-0.976785	0.328676	0.654335	AQP3|ATF5|CADM1|DDX21|PHGDH
ENK_UV_RESPONSE_EPIDERMIS_UP	MSigDB_C2	5	24	90	3.51792	1.69989	20.8333	1	1.10906	0.267404	0.654335	CCT7|FTH1|IL6ST|PGAM1|SRM
ENK_UV_RESPONSE_KERATINOCYTE_DN	MSigDB_C2	6	31	90	4.54397	1.92045	19.3548	1	1.0476	0.294823	0.654335	BIRC3|CCND2|CD44|PARP1|RB1|STT3A
ENK_UV_RESPONSE_KERATINOCYTE_UP	MSigDB_C2	8	43	90	6.30293	2.23841	18.6047	1	1.06851	0.285289	0.654335	ASNS|ATF4|CCNC|CDKN1A|CYBA|LGALS1|PSMB4|RPN1
EPPERT_CE_HSC_LSC	MSigDB_C2	1	3	90	0.439739	0.611603	33.3333	1	0.879824	0.378955	0.654335	DRAM1
EPPERT_HSC_R	MSigDB_C2	2	11	90	1.61238	1.16344	18.1818	1	0.680578	0.496139	0.654335	DRAM1|SEL1L3
EPPERT_PROGENITOR	MSigDB_C2	0	11	90	1.61238	1.16344	0	0	-1.36518	0.172197	0.654335
FAELT_B_CLL_WITH_VH3_21_DN	MSigDB_C2	1	3	90	0.439739	0.611603	33.3333	1	0.879824	0.378955	0.654335	LMO4
FAELT_B_CLL_WITH_VH3_21_UP	MSigDB_C2	0	4	90	0.586319	0.70564	0	0	-0.628669	0.529566	0.654335
FAELT_B_CLL_WITH_VH_REARRANGEMENTS_UP	MSigDB_C2	0	4	90	0.586319	0.70564	0	0	-0.628669	0.529566	0.654335
FALVELLA_SMOKERS_WITH_LUNG_CANCER	MSigDB_C2	1	5	90	0.732899	0.788283	20	1	0.599909	0.548567	0.654335	IL6ST
FARDIN_HYPOXIA_11	MSigDB_C2	0	5	90	0.732899	0.788283	0	0	-0.753028	0.451433	0.654335
FARMER_BREAST_CANCER_APOCRINE_VS_BASAL	MSigDB_C2	2	28	90	4.10423	1.82985	7.14286	0	-1.29906	0.193923	0.654335	LMO4|SEL1L3
FARMER_BREAST_CANCER_APOCRINE_VS_LUMINAL	MSigDB_C2	3	23	90	3.37134	1.66551	13.0435	0	-0.586815	0.557328	0.654335	BST2|CHST15|IL6ST
FARMER_BREAST_CANCER_BASAL_VS_LULMINAL	MSigDB_C2	5	23	90	3.37134	1.66551	21.7391	1	1.18112	0.237556	0.654335	CCNC|CD44|IL6ST|LMO4|PHGDH
FARMER_BREAST_CANCER_CLUSTER_1	MSigDB_C2	3	16	90	2.34528	1.39733	18.75	1	0.800038	0.423688	0.654335	FKBP11|MZB1|TNFRSF17
FARMER_BREAST_CANCER_CLUSTER_2	MSigDB_C2	0	10	90	1.4658	1.11021	0	0	-1.27489	0.202349	0.654335
FERNANDEZ_BOUND_BY_MYC	MSigDB_C2	6	26	90	3.81107	1.7663	23.0769	1	1.38225	0.166896	0.654335	ATF4|CD63|CD79B|ICAM1|ITGA6|NME1
FERRANDO_HOX11_NEIGHBORS	MSigDB_C2	0	5	90	0.732899	0.788283	0	0	-0.753028	0.451433	0.654335
FERRANDO_LYL1_NEIGHBORS	MSigDB_C2	2	4	90	0.586319	0.70564	50	1	1.62334	0.104516	0.654335	APEX1|CCND2
FERRANDO_TAL1_NEIGHBORS	MSigDB_C2	0	5	90	0.732899	0.788283	0	0	-0.753028	0.451433	0.654335
FERRANDO_T_ALL_WITH_MLL_ENL_FUSION_DN	MSigDB_C2	1	17	90	2.49186	1.43913	5.88235	0	-1.12457	0.260771	0.654335	PGAM1
FERRARI_RESPONSE_TO_FENRETINIDE_UP	MSigDB_C2	0	3	90	0.439739	0.611603	0	0	-0.49437	0.621045	0.654335
FERREIRA_EWINGS_SARCOMA_UNSTABLE_VS_STABLE_DN	MSigDB_C2	0	4	90	0.586319	0.70564	0	0	-0.628669	0.529566	0.654335
FERREIRA_EWINGS_SARCOMA_UNSTABLE_VS_STABLE_UP	MSigDB_C2	2	28	90	4.10423	1.82985	7.14286	0	-1.29906	0.193923	0.654335	CASP4|LARP4
FEVR_CTNNB1_TARGETS_DN	MSigDB_C2	7	61	90	8.94137	2.62371	11.4754	0	-1.03546	0.300452	0.654335	APEX1|CCND2|CD44|DDX21|LARP4|PHGDH|RAD21
FEVR_CTNNB1_TARGETS_UP	MSigDB_C2	5	33	90	4.83713	1.97803	15.1515	1	0.603297	0.546311	0.654335	ATF5|CASP4|CDKN1A|FKBP11|LGALS1
FIGUEROA_AML_METHYLATION_CLUSTER_1_DN	MSigDB_C2	0	4	90	0.586319	0.70564	0	0	-0.628669	0.529566	0.654335
FIGUEROA_AML_METHYLATION_CLUSTER_4_UP	MSigDB_C2	0	3	90	0.439739	0.611603	0	0	-0.49437	0.621045	0.654335
FIGUEROA_AML_METHYLATION_CLUSTER_6_UP	MSigDB_C2	0	3	90	0.439739	0.611603	0	0	-0.49437	0.621045	0.654335
FINAK_BREAST_CANCER_SDPP_SIGNATURE	MSigDB_C2	0	3	90	0.439739	0.611603	0	0	-0.49437	0.621045	0.654335
FINETTI_BREAST_CANCER_KINOME_GREEN	MSigDB_C2	1	4	90	0.586319	0.70564	25	1	0.721772	0.470434	0.654335	SYK
FINETTI_BREAST_CANCER_KINOME_RED	MSigDB_C2	0	4	90	0.586319	0.70564	0	0	-0.628669	0.529566	0.654335
FIRESTEIN_PROLIFERATION	MSigDB_C2	1	10	90	1.4658	1.11021	10	0	-0.588842	0.555968	0.654335	PKM
FISCHER_DIRECT_P53_TARGETS_META_ANALYSIS	MSigDB_C2	3	18	90	2.63844	1.47961	16.6667	1	0.665474	0.505748	0.654335	CDKN1A|DRAM1|PRDM1
FISCHER_G1_S_CELL_CYCLE	MSigDB_C2	1	22	90	3.22476	1.63027	4.54545	0	-1.4709	0.141318	0.654335	DNAJC3
FISCHER_G2_M_CELL_CYCLE	MSigDB_C2	2	36	90	5.27687	2.06065	5.55556	0	-1.75437	0.0793669	0.654335	BIRC3|RAD21
FLECHNER_BIOPSY_KIDNEY_TRANSPLANT_REJECTED_VS_OK_UP	MSigDB_C2	1	15	90	2.1987	1.35409	6.66667	0	-0.977334	0.328404	0.654335	CD27
FLECHNER_PBL_KIDNEY_TRANSPLANT_OK_VS_DONOR_DN	MSigDB_C2	1	4	90	0.586319	0.70564	25	1	0.721772	0.470434	0.654335	FLI1
FLECHNER_PBL_KIDNEY_TRANSPLANT_OK_VS_DONOR_UP	MSigDB_C2	6	21	90	3.07818	1.59414	28.5714	1	1.79881	0.0720482	0.654335	CCT7|FTH1|IL2RG|PECAM1|PSMB4|RPN1
FLECHNER_PBL_KIDNEY_TRANSPLANT_REJECTED_VS_OK_DN	MSigDB_C2	2	9	90	1.31922	1.05411	22.2222	1	0.861179	0.389139	0.654335	FTH1|IL2RG
FLECHNER_PBL_KIDNEY_TRANSPLANT_REJECTED_VS_OK_UP	MSigDB_C2	3	7	90	1.02606	0.931176	42.8571	1	1.82164	0.0685099	0.654335	PARP1|PSMD14|TMED10
FLORIO_NEOCORTEX_BASAL_RADIAL_GLIA_DN	MSigDB_C2	2	42	90	6.15635	2.21417	4.7619	0	-2.07245	0.038224	0.654335	PHGDH|TENT5C
FLORIO_NEOCORTEX_BASAL_RADIAL_GLIA_UP	MSigDB_C2	0	8	90	1.17264	0.994648	0	0	-1.08218	0.279172	0.654335
FONTAINE_FOLLICULAR_THYROID_ADENOMA_DN	MSigDB_C2	1	6	90	0.879479	0.862811	16.6667	1	0.502549	0.615281	0.654335	CASP4
FONTAINE_FOLLICULAR_THYROID_ADENOMA_UP	MSigDB_C2	0	4	90	0.586319	0.70564	0	0	-0.628669	0.529566	0.654335
FONTAINE_THYROID_TUMOR_UNCERTAIN_MALIGNANCY_UP	MSigDB_C2	1	4	90	0.586319	0.70564	25	1	0.721772	0.470434	0.654335	CD63
FORTSCHEGGER_PHF8_TARGETS_DN	MSigDB_C2	5	32	90	4.69055	1.94951	15.625	1	0.648392	0.516731	0.654335	BIRC3|FKBP11|GSTM4|LGALS1|ST6GAL1
FORTSCHEGGER_PHF8_TARGETS_UP	MSigDB_C2	4	12	90	1.75896	1.21416	33.3333	1	1.72746	0.0840855	0.654335	ASNS|ATF4|LMO4|PHGDH
FOSTER_KDM1A_TARGETS_DN	MSigDB_C2	0	9	90	1.31922	1.05411	0	0	-1.18073	0.237711	0.654335
FOSTER_KDM1A_TARGETS_UP	MSigDB_C2	2	8	90	1.17264	0.994648	25	1	0.970013	0.33204	0.654335	CDKN1A|TNFRSF17
FOSTER_TOLERANT_MACROPHAGE_DN	MSigDB_C2	3	39	90	5.71661	2.13922	7.69231	0	-1.44601	0.148174	0.654335	CCND2|CDKN1A|DRAM1
FOSTER_TOLERANT_MACROPHAGE_UP	MSigDB_C2	4	13	90	1.90554	1.26269	30.7692	1	1.60605	0.108262	0.654335	BST2|LMO4|SYK|TENT5C
FOURNIER_ACINAR_DEVELOPMENT_LATE_2	MSigDB_C2	4	31	90	4.54397	1.92045	12.9032	0	-0.653278	0.513577	0.654335	LARP4|NT5DC2|PDIA6|TXNDC5
FOURNIER_ACINAR_DEVELOPMENT_LATE_DN	MSigDB_C2	0	4	90	0.586319	0.70564	0	0	-0.628669	0.529566	0.654335
FRASOR_RESPONSE_TO_ESTRADIOL_DN	MSigDB_C2	0	7	90	1.02606	0.931176	0	0	-0.978615	0.32777	0.654335
FRASOR_RESPONSE_TO_ESTRADIOL_UP	MSigDB_C2	0	3	90	0.439739	0.611603	0	0	-0.49437	0.621045	0.654335
FRASOR_RESPONSE_TO_SERM_OR_FULVESTRANT_DN	MSigDB_C2	0	14	90	2.05212	1.30927	0	0	-1.61673	0.105937	0.654335
FRASOR_TAMOXIFEN_RESPONSE_UP	MSigDB_C2	3	8	90	1.17264	0.994648	37.5	1	1.65344	0.0982415	0.654335	CD44|PCYOX1|SDC1
FRIDMAN_IMMORTALIZATION_DN	MSigDB_C2	2	5	90	0.732899	0.788283	40	1	1.41216	0.157904	0.654335	CDKN1A|RB1
FRIDMAN_SENESCENCE_DN	MSigDB_C2	1	3	90	0.439739	0.611603	33.3333	1	0.879824	0.378955	0.654335	MARCKS
FRIDMAN_SENESCENCE_UP	MSigDB_C2	2	13	90	1.90554	1.26269	15.3846	1	0.537841	0.590687	0.654335	CD44|CDKN1A
FUJII_YBX1_TARGETS_DN	MSigDB_C2	1	27	90	3.95765	1.79841	3.7037	0	-1.78926	0.0735729	0.654335	DNAJC3
FUJII_YBX1_TARGETS_UP	MSigDB_C2	1	3	90	0.439739	0.611603	33.3333	1	0.879824	0.378955	0.654335	CDKN1A
FULCHER_INFLAMMATORY_RESPONSE_LECTIN_VS_LPS_DN	MSigDB_C2	6	41	90	6.00977	2.18956	14.6341	1	0.562098	0.574049	0.654335	APOBEC3G|MARCKS|PDIA4|PDIA6|PECAM1|RB1
FULCHER_INFLAMMATORY_RESPONSE_LECTIN_VS_LPS_UP	MSigDB_C2	7	38	90	5.57003	2.11345	18.4211	1	1.00306	0.31583	0.654335	AQP3|BIRC3|CYTOR|EDEM2|GGH|IL2RG|NME1
FUNG_IL2_SIGNALING_2	MSigDB_C2	1	4	90	0.586319	0.70564	25	1	0.721772	0.470434	0.654335	DDX21
FUNG_IL2_TARGETS_WITH_STAT5_BINDING_SITES_T1	MSigDB_C2	0	3	90	0.439739	0.611603	0	0	-0.49437	0.621045	0.654335
FURUKAWA_DUSP6_TARGETS_PCI35_DN	MSigDB_C2	0	15	90	2.1987	1.35409	0	0	-1.69515	0.0900462	0.654335
FURUKAWA_DUSP6_TARGETS_PCI35_UP	MSigDB_C2	1	6	90	0.879479	0.862811	16.6667	1	0.502549	0.615281	0.654335	AQP3
FU_INTERACT_WITH_ALKBH8	MSigDB_C2	1	4	90	0.586319	0.70564	25	1	0.721772	0.470434	0.654335	CCT7
GABRIELY_MIR21_TARGETS	MSigDB_C2	2	12	90	1.75896	1.21416	16.6667	1	0.605133	0.545091	0.654335	PARP1|ST6GAL1
GALINDO_IMMUNE_RESPONSE_TO_ENTEROTOXIN	MSigDB_C2	2	22	90	3.22476	1.63027	9.09091	0	-0.934077	0.350264	0.654335	CD44|PKM
GALI_TP53_TARGETS_APOPTOTIC_UP	MSigDB_C2	2	5	90	0.732899	0.788283	40	1	1.41216	0.157904	0.654335	BIRC3|CASP4
GALLUZZI_PERMEABILIZE_MITOCHONDRIA	MSigDB_C2	0	6	90	0.879479	0.862811	0	0	-0.869235	0.384719	0.654335
GAL_LEUKEMIC_STEM_CELL_DN	MSigDB_C2	3	31	90	4.54397	1.92045	9.67742	0	-1.01919	0.308114	0.654335	CHST15|LGALS1|PRDM1
GAL_LEUKEMIC_STEM_CELL_UP	MSigDB_C2	0	7	90	1.02606	0.931176	0	0	-0.978615	0.32777	0.654335
GARCIA_TARGETS_OF_FLI1_AND_DAX1_DN	MSigDB_C2	1	15	90	2.1987	1.35409	6.66667	0	-0.977334	0.328404	0.654335	CCNC
GARCIA_TARGETS_OF_FLI1_AND_DAX1_UP	MSigDB_C2	1	4	90	0.586319	0.70564	25	1	0.721772	0.470434	0.654335	LGALS1
GARGALOVIC_RESPONSE_TO_OXIDIZED_PHOSPHOLIPIDS_BLUE_UP	MSigDB_C2	0	10	90	1.4658	1.11021	0	0	-1.27489	0.202349	0.654335
GARGALOVIC_RESPONSE_TO_OXIDIZED_PHOSPHOLIPIDS_GREY_DN	MSigDB_C2	0	3	90	0.439739	0.611603	0	0	-0.49437	0.621045	0.654335
GARGALOVIC_RESPONSE_TO_OXIDIZED_PHOSPHOLIPIDS_MAGENTA_UP	MSigDB_C2	0	4	90	0.586319	0.70564	0	0	-0.628669	0.529566	0.654335
GARGALOVIC_RESPONSE_TO_OXIDIZED_PHOSPHOLIPIDS_PINK_DN	MSigDB_C2	0	3	90	0.439739	0.611603	0	0	-0.49437	0.621045	0.654335
GARGALOVIC_RESPONSE_TO_OXIDIZED_PHOSPHOLIPIDS_TURQUOISE_DN	MSigDB_C2	0	9	90	1.31922	1.05411	0	0	-1.18073	0.237711	0.654335
GARGALOVIC_RESPONSE_TO_OXIDIZED_PHOSPHOLIPIDS_TURQUOISE_UP	MSigDB_C2	0	8	90	1.17264	0.994648	0	0	-1.08218	0.279172	0.654335
GARY_CD5_TARGETS_DN	MSigDB_C2	6	42	90	6.15635	2.21417	14.2857	0	-0.554181	0.579455	0.654335	DNAJB11|LARP4|MANEA|NME1|PDIA6|PSMB5
GARY_CD5_TARGETS_UP	MSigDB_C2	6	49	90	7.18241	2.3769	12.2449	0	-0.837384	0.402377	0.654335	ASNS|ATF4|CDKN1A|ICAM1|IL2RG|PHGDH
GAURNIER_PSMD4_TARGETS	MSigDB_C2	0	7	90	1.02606	0.931176	0	0	-0.978615	0.32777	0.654335
GAUSSMANN_MLL_AF4_FUSION_TARGETS_A_DN	MSigDB_C2	0	3	90	0.439739	0.611603	0	0	-0.49437	0.621045	0.654335
GAUSSMANN_MLL_AF4_FUSION_TARGETS_A_UP	MSigDB_C2	0	10	90	1.4658	1.11021	0	0	-1.27489	0.202349	0.654335
GAUSSMANN_MLL_AF4_FUSION_TARGETS_C_UP	MSigDB_C2	3	11	90	1.61238	1.16344	27.2727	1	1.25479	0.209555	0.654335	DNAJC3|PSMD7|SDC1
GAUSSMANN_MLL_AF4_FUSION_TARGETS_E_UP	MSigDB_C2	0	4	90	0.586319	0.70564	0	0	-0.628669	0.529566	0.654335
GAUSSMANN_MLL_AF4_FUSION_TARGETS_G_DN	MSigDB_C2	0	3	90	0.439739	0.611603	0	0	-0.49437	0.621045	0.654335
GAUSSMANN_MLL_AF4_FUSION_TARGETS_G_UP	MSigDB_C2	1	6	90	0.879479	0.862811	16.6667	1	0.502549	0.615281	0.654335	FLI1
GAVIN_FOXP3_TARGETS_CLUSTER_P2	MSigDB_C2	2	6	90	0.879479	0.862811	33.3333	1	1.23994	0.214996	0.654335	CASP4|CHST15
GAVIN_FOXP3_TARGETS_CLUSTER_P4	MSigDB_C2	1	11	90	1.61238	1.16344	9.09091	0	-0.668426	0.503861	0.654335	CD79B
GAVIN_FOXP3_TARGETS_CLUSTER_P6	MSigDB_C2	1	21	90	3.07818	1.59414	4.7619	0	-1.40402	0.160313	0.654335	ICAM1
GAVIN_FOXP3_TARGETS_CLUSTER_P7	MSigDB_C2	0	3	90	0.439739	0.611603	0	0	-0.49437	0.621045	0.654335
GAVIN_FOXP3_TARGETS_CLUSTER_T4	MSigDB_C2	4	13	90	1.90554	1.26269	30.7692	1	1.60605	0.108262	0.654335	CD44|ITGA6|RPN2|XBP1
GAVIN_FOXP3_TARGETS_CLUSTER_T7	MSigDB_C2	3	10	90	1.4658	1.11021	30	1	1.3736	0.169567	0.654335	CYBA|LGALS1|MARCKS
GAZDA_DIAMOND_BLACKFAN_ANEMIA_ERYTHROID_DN	MSigDB_C2	6	24	90	3.51792	1.69989	25	1	1.53765	0.124135	0.654335	CASP4|CD44|FKBP11|GSTM4|LGALS1|SEL1L3
GAZDA_DIAMOND_BLACKFAN_ANEMIA_PROGENITOR_DN	MSigDB_C2	2	4	90	0.586319	0.70564	50	1	1.62334	0.104516	0.654335	PHGDH|RB1
GAZIN_EPIGENETIC_SILENCING_BY_KRAS	MSigDB_C2	0	3	90	0.439739	0.611603	0	0	-0.49437	0.621045	0.654335
GEISS_RESPONSE_TO_DSRNA_DN	MSigDB_C2	0	3	90	0.439739	0.611603	0	0	-0.49437	0.621045	0.654335
GEISS_RESPONSE_TO_DSRNA_UP	MSigDB_C2	2	10	90	1.4658	1.11021	20	1	0.765402	0.444032	0.654335	CD44|SRGN
GENTILE_UV_HIGH_DOSE_DN	MSigDB_C2	2	19	90	2.78502	1.51888	10.5263	0	-0.746328	0.455469	0.654335	ITGA6|RAD21
GENTILE_UV_LOW_DOSE_UP	MSigDB_C2	1	4	90	0.586319	0.70564	25	1	0.721772	0.470434	0.654335	CDKN1A
GENTILE_UV_RESPONSE_CLUSTER_D2	MSigDB_C2	0	3	90	0.439739	0.611603	0	0	-0.49437	0.621045	0.654335
GENTILE_UV_RESPONSE_CLUSTER_D4	MSigDB_C2	1	9	90	1.31922	1.05411	11.1111	0	-0.508845	0.610861	0.654335	RAD21
GENTILE_UV_RESPONSE_CLUSTER_D8	MSigDB_C2	2	8	90	1.17264	0.994648	25	1	0.970013	0.33204	0.654335	MARCKS|PARP1
GENTLES_LEUKEMIC_STEM_CELL_DN	MSigDB_C2	0	5	90	0.732899	0.788283	0	0	-0.753028	0.451433	0.654335
GENTLES_LEUKEMIC_STEM_CELL_UP	MSigDB_C2	2	6	90	0.879479	0.862811	33.3333	1	1.23994	0.214996	0.654335	BIRC3|ICAM1
GEORGES_CELL_CYCLE_MIR192_TARGETS	MSigDB_C2	2	10	90	1.4658	1.11021	20	1	0.765402	0.444032	0.654335	RAD21|RB1
GEORGES_TARGETS_OF_MIR192_AND_MIR215	MSigDB_C2	5	53	90	7.76873	2.46325	9.43396	0	-1.34166	0.179706	0.654335	DNAJC3|IL6ST|RAD21|RB1|TMED10
GERHOLD_ADIPOGENESIS_DN	MSigDB_C2	3	11	90	1.61238	1.16344	27.2727	1	1.25479	0.209555	0.654335	CCND2|CD44|SDC1
GERHOLD_ADIPOGENESIS_UP	MSigDB_C2	0	3	90	0.439739	0.611603	0	0	-0.49437	0.621045	0.654335
GERHOLD_RESPONSE_TO_TZD_UP	MSigDB_C2	1	3	90	0.439739	0.611603	33.3333	1	0.879824	0.378955	0.654335	CCND2
GERY_CEBP_TARGETS	MSigDB_C2	0	13	90	1.90554	1.26269	0	0	-1.53577	0.124595	0.654335
GESERICK_TERT_TARGETS_DN	MSigDB_C2	0	9	90	1.31922	1.05411	0	0	-1.18073	0.237711	0.654335
GHANDHI_BYSTANDER_IRRADIATION_UP	MSigDB_C2	1	12	90	1.75896	1.21416	8.33333	0	-0.747255	0.454909	0.654335	BIRC3
GHANDHI_DIRECT_IRRADIATION_UP	MSigDB_C2	3	14	90	2.05212	1.30927	21.4286	1	0.958703	0.337709	0.654335	BIRC3|CDKN1A|PRDM1
GHO_ATF5_TARGETS_DN	MSigDB_C2	1	3	90	0.439739	0.611603	33.3333	1	0.879824	0.378955	0.654335	RPN1
GILMORE_CORE_NFKB_PATHWAY	MSigDB_C2	0	7	90	1.02606	0.931176	0	0	-0.978615	0.32777	0.654335
GINESTIER_BREAST_CANCER_20Q13_AMPLIFICATION_DN	MSigDB_C2	2	8	90	1.17264	0.994648	25	1	0.970013	0.33204	0.654335	CASP4|CYBA
GINESTIER_BREAST_CANCER_ZNF217_AMPLIFIED_DN	MSigDB_C2	2	7	90	1.02606	0.931176	28.5714	1	1.09483	0.27359	0.654335	ATF5|CYBA
GINESTIER_BREAST_CANCER_ZNF217_AMPLIFIED_UP	MSigDB_C2	0	4	90	0.586319	0.70564	0	0	-0.628669	0.529566	0.654335
GNATENKO_PLATELET_SIGNATURE	MSigDB_C2	2	4	90	0.586319	0.70564	50	1	1.62334	0.104516	0.654335	FTH1|PKM
GOBERT_CORE_OLIGODENDROCYTE_DIFFERENTIATION	MSigDB_C2	0	4	90	0.586319	0.70564	0	0	-0.628669	0.529566	0.654335
GOBERT_OLIGODENDROCYTE_DIFFERENTIATION_DN	MSigDB_C2	3	42	90	6.15635	2.21417	7.14286	0	-1.60089	0.109402	0.654335	CADM1|MARCKS|SDC1
GOLDRATH_ANTIGEN_RESPONSE	MSigDB_C2	6	57	90	8.35505	2.54538	10.5263	0	-1.17834	0.238661	0.654335	CD44|GGH|LGALS1|PGAM1|PRDM1|RAD21
GOLDRATH_HOMEOSTATIC_PROLIFERATION	MSigDB_C2	3	12	90	1.75896	1.21416	25	1	1.14701	0.251378	0.654335	NDUFAB1|NME1|STT3A
GOLUB_ALL_VS_AML_DN	MSigDB_C2	1	4	90	0.586319	0.70564	25	1	0.721772	0.470434	0.654335	SRGN
GOTZMANN_EPITHELIAL_TO_MESENCHYMAL_TRANSITION_DN	MSigDB_C2	2	15	90	2.1987	1.35409	13.3333	0	-0.497262	0.619004	0.654335	CASP4|CDKN1A
GOTZMANN_EPITHELIAL_TO_MESENCHYMAL_TRANSITION_UP	MSigDB_C2	0	9	90	1.31922	1.05411	0	0	-1.18073	0.237711	0.654335
GOZGIT_ESR1_TARGETS_DN	MSigDB_C2	7	38	90	5.57003	2.11345	18.4211	1	1.00306	0.31583	0.654335	BIRC3|CD44|CHST15|CYTOR|FTH1|ITGA6|MARCKS
GOZGIT_ESR1_TARGETS_UP	MSigDB_C2	2	3	90	0.439739	0.611603	66.6667	1	1.89778	0.0577245	0.654335	PECAM1|VSIR
GRABARCZYK_BCL11B_TARGETS_DN	MSigDB_C2	3	7	90	1.02606	0.931176	42.8571	1	1.82164	0.0685099	0.654335	FLI1|MZB1|SYK
GRABARCZYK_BCL11B_TARGETS_UP	MSigDB_C2	2	8	90	1.17264	0.994648	25	1	0.970013	0.33204	0.654335	APOBEC3G|LGALS1
GRADE_COLON_AND_RECTAL_CANCER_DN	MSigDB_C2	1	6	90	0.879479	0.862811	16.6667	1	0.502549	0.615281	0.654335	CHST15
GRADE_COLON_AND_RECTAL_CANCER_UP	MSigDB_C2	4	31	90	4.54397	1.92045	12.9032	0	-0.653278	0.513577	0.654335	CCT7|CD44|PKM|PSMD14
GRADE_COLON_VS_RECTAL_CANCER_DN	MSigDB_C2	0	3	90	0.439739	0.611603	0	0	-0.49437	0.621045	0.654335
GRADE_COLON_VS_RECTAL_CANCER_UP	MSigDB_C2	0	4	90	0.586319	0.70564	0	0	-0.628669	0.529566	0.654335
GRAESSMANN_APOPTOSIS_BY_DOXORUBICIN_DN	MSigDB_C2	10	93	90	13.6319	3.14448	10.7527	0	-1.40752	0.159272	0.654335	APEX1|ATF4|CADM1|CD44|FKBP11|IL6ST|MARCKS|RAD21|UBE2J1|XBP1
GRAESSMANN_APOPTOSIS_BY_DOXORUBICIN_UP	MSigDB_C2	12	63	90	9.23453	2.66155	19.0476	1	1.29806	0.194267	0.654335	BST2|CDKN1A|CXXC5|DRAM1|ITGA6|LMO4|NT5DC2|PCYOX1|PHGDH|PSMB4|RB1|SDC1
GRAESSMANN_APOPTOSIS_BY_SERUM_DEPRIVATION_DN	MSigDB_C2	1	9	90	1.31922	1.05411	11.1111	0	-0.508845	0.610861	0.654335	TXNL1
GRAESSMANN_APOPTOSIS_BY_SERUM_DEPRIVATION_UP	MSigDB_C2	6	36	90	5.27687	2.06065	16.6667	1	0.777531	0.436846	0.654335	ATF4|BST2|CCNC|DNAJC3|LMO4|PRDM1
GRAESSMANN_RESPONSE_TO_MC_AND_DOXORUBICIN_DN	MSigDB_C2	6	44	90	6.44951	2.26231	13.6364	0	-0.632541	0.527034	0.654335	APEX1|ATF4|CD44|FKBP11|IL6ST|UBE2J1
GRAESSMANN_RESPONSE_TO_MC_AND_DOXORUBICIN_UP	MSigDB_C2	9	37	90	5.42345	2.08726	24.3243	1	1.77459	0.0759658	0.654335	CD27|CDKN1A|DRAM1|ITGA6|LMO4|PCYOX1|PHGDH|RB1|SDC1
GRAESSMANN_RESPONSE_TO_MC_AND_SERUM_DEPRIVATION_UP	MSigDB_C2	1	17	90	2.49186	1.43913	5.88235	0	-1.12457	0.260771	0.654335	BST2
GRAHAM_CML_DIVIDING_VS_NORMAL_QUIESCENT_DN	MSigDB_C2	2	8	90	1.17264	0.994648	25	1	0.970013	0.33204	0.654335	BIRC3|CD44
GRAHAM_CML_DIVIDING_VS_NORMAL_QUIESCENT_UP	MSigDB_C2	3	38	90	5.57003	2.11345	7.89474	0	-1.39369	0.163411	0.654335	AQP3|GGH|NT5DC2
GRAHAM_CML_QUIESCENT_VS_CML_DIVIDING_UP	MSigDB_C2	0	3	90	0.439739	0.611603	0	0	-0.49437	0.621045	0.654335
GRAHAM_CML_QUIESCENT_VS_NORMAL_DIVIDING_UP	MSigDB_C2	0	6	90	0.879479	0.862811	0	0	-0.869235	0.384719	0.654335
GRAHAM_CML_QUIESCENT_VS_NORMAL_QUIESCENT_UP	MSigDB_C2	1	22	90	3.22476	1.63027	4.54545	0	-1.4709	0.141318	0.654335	AQP3
GRAHAM_NORMAL_QUIESCENT_VS_NORMAL_DIVIDING_DN	MSigDB_C2	2	30	90	4.39739	1.89084	6.66667	0	-1.41638	0.156664	0.654335	AQP3|GGH
GRAHAM_NORMAL_QUIESCENT_VS_NORMAL_DIVIDING_UP	MSigDB_C2	1	6	90	0.879479	0.862811	16.6667	1	0.502549	0.615281	0.654335	FTH1
GRANDVAUX_IFN_RESPONSE_NOT_VIA_IRF3	MSigDB_C2	0	4	90	0.586319	0.70564	0	0	-0.628669	0.529566	0.654335
GRANDVAUX_IRF3_TARGETS_UP	MSigDB_C2	0	4	90	0.586319	0.70564	0	0	-0.628669	0.529566	0.654335
GREENBAUM_E2A_TARGETS_UP	MSigDB_C2	0	12	90	1.75896	1.21416	0	0	-1.45202	0.146496	0.654335
GREGORY_SYNTHETIC_LETHAL_WITH_IMATINIB	MSigDB_C2	2	8	90	1.17264	0.994648	25	1	0.970013	0.33204	0.654335	ATF5|FKBP11
GRESHOCK_CANCER_COPY_NUMBER_UP	MSigDB_C2	7	53	90	7.76873	2.46325	13.2075	0	-0.718379	0.472524	0.654335	BIRC3|CCND2|FLI1|RB1|RPN1|SYK|TNFRSF17
GROSS_ELK3_TARGETS_DN	MSigDB_C2	1	5	90	0.732899	0.788283	20	1	0.599909	0.548567	0.654335	FTH1
GROSS_ELK3_TARGETS_UP	MSigDB_C2	0	3	90	0.439739	0.611603	0	0	-0.49437	0.621045	0.654335
GROSS_HIF1A_TARGETS_DN	MSigDB_C2	0	3	90	0.439739	0.611603	0	0	-0.49437	0.621045	0.654335
GROSS_HYPOXIA_VIA_ELK3_AND_HIF1A_DN	MSigDB_C2	0	7	90	1.02606	0.931176	0	0	-0.978615	0.32777	0.654335
GROSS_HYPOXIA_VIA_ELK3_AND_HIF1A_UP	MSigDB_C2	3	14	90	2.05212	1.30927	21.4286	1	0.958703	0.337709	0.654335	CD44|PGAM1|SRGN
GROSS_HYPOXIA_VIA_ELK3_ONLY_DN	MSigDB_C2	1	6	90	0.879479	0.862811	16.6667	1	0.502549	0.615281	0.654335	MARCKS
GROSS_HYPOXIA_VIA_ELK3_UP	MSigDB_C2	2	21	90	3.07818	1.59414	9.52381	0	-0.871714	0.383364	0.654335	MARCKS|PGAM1
GROSS_HYPOXIA_VIA_HIF1A_DN	MSigDB_C2	0	6	90	0.879479	0.862811	0	0	-0.869235	0.384719	0.654335
GROSS_HYPOXIA_VIA_HIF1A_UP	MSigDB_C2	3	11	90	1.61238	1.16344	27.2727	1	1.25479	0.209555	0.654335	DDX21|PSMB5|SRM
GRUETZMANN_PANCREATIC_CANCER_UP	MSigDB_C2	8	34	90	4.98371	2.00605	23.5294	1	1.6055	0.108384	0.654335	BIRC3|BST2|CASP4|LMO4|PKM|PSMD14|SDC1|SRGN
GRYDER_PAX3FOXO1_ENHANCERS_IN_TADS	MSigDB_C2	12	56	90	8.20847	2.52522	21.4286	1	1.64725	0.0995072	0.654335	CCNC|CCND2|CHST15|LMO4|MARCKS|NDUFAB1|PARP1|PKM|PSMB4|SDC1|SEL1L3|UBE2J1
GRYDER_PAX3FOXO1_TOP_ENHANCERS	MSigDB_C2	4	22	90	3.22476	1.63027	18.1818	1	0.829185	0.407	0.654335	CHST15|NDUFAB1|PARP1|SDC1
GUENTHER_GROWTH_SPHERICAL_VS_ADHERENT_DN	MSigDB_C2	1	6	90	0.879479	0.862811	16.6667	1	0.502549	0.615281	0.654335	CD44
GUILLAUMOND_KLF10_TARGETS_UP	MSigDB_C2	1	5	90	0.732899	0.788283	20	1	0.599909	0.548567	0.654335	ASNS
GUO_HEX_TARGETS_DN	MSigDB_C2	0	3	90	0.439739	0.611603	0	0	-0.49437	0.621045	0.654335
GUO_TARGETS_OF_IRS1_AND_IRS2	MSigDB_C2	0	10	90	1.4658	1.11021	0	0	-1.27489	0.202349	0.654335
GUTIERREZ_CHRONIC_LYMPHOCYTIC_LEUKEMIA_DN	MSigDB_C2	1	3	90	0.439739	0.611603	33.3333	1	0.879824	0.378955	0.654335	APOBEC3G
GUTIERREZ_MULTIPLE_MYELOMA_UP	MSigDB_C2	1	5	90	0.732899	0.788283	20	1	0.599909	0.548567	0.654335	SSR3
GUTIERREZ_WALDENSTROEMS_MACROGLOBULINEMIA_1_DN	MSigDB_C2	1	3	90	0.439739	0.611603	33.3333	1	0.879824	0.378955	0.654335	TENT5C
GUTIERREZ_WALDENSTROEMS_MACROGLOBULINEMIA_2	MSigDB_C2	1	3	90	0.439739	0.611603	33.3333	1	0.879824	0.378955	0.654335	SYK
GU_PDEF_TARGETS_DN	MSigDB_C2	0	3	90	0.439739	0.611603	0	0	-0.49437	0.621045	0.654335
GU_PDEF_TARGETS_UP	MSigDB_C2	2	6	90	0.879479	0.862811	33.3333	1	1.23994	0.214996	0.654335	ITGA6|SDC1
GYORFFY_MITOXANTRONE_RESISTANCE	MSigDB_C2	0	3	90	0.439739	0.611603	0	0	-0.49437	0.621045	0.654335
HADDAD_B_LYMPHOCYTE_PROGENITOR	MSigDB_C2	6	41	90	6.00977	2.18956	14.6341	1	0.562098	0.574049	0.654335	CD27|CD79A|CD79B|CHST15|MZB1|RB1
HADDAD_T_LYMPHOCYTE_AND_NK_PROGENITOR_DN	MSigDB_C2	1	14	90	2.05212	1.30927	7.14286	0	-0.901824	0.36715	0.654335	LGALS1
HADDAD_T_LYMPHOCYTE_AND_NK_PROGENITOR_UP	MSigDB_C2	0	5	90	0.732899	0.788283	0	0	-0.753028	0.451433	0.654335
HAHTOLA_CTCL_PATHOGENESIS	MSigDB_C2	0	3	90	0.439739	0.611603	0	0	-0.49437	0.621045	0.654335
HAHTOLA_MYCOSIS_FUNGOIDES_CD4_DN	MSigDB_C2	2	8	90	1.17264	0.994648	25	1	0.970013	0.33204	0.654335	IL6ST|RAD21
HAHTOLA_MYCOSIS_FUNGOIDES_CD4_UP	MSigDB_C2	2	11	90	1.61238	1.16344	18.1818	1	0.680578	0.496139	0.654335	BST2|CDKN1A
HAHTOLA_MYCOSIS_FUNGOIDES_DN	MSigDB_C2	0	4	90	0.586319	0.70564	0	0	-0.628669	0.529566	0.654335
HAHTOLA_MYCOSIS_FUNGOIDES_SKIN_DN	MSigDB_C2	1	5	90	0.732899	0.788283	20	1	0.599909	0.548567	0.654335	ITGA6
HAHTOLA_SEZARY_SYNDROM_DN	MSigDB_C2	1	9	90	1.31922	1.05411	11.1111	0	-0.508845	0.610861	0.654335	BST2
HAHTOLA_SEZARY_SYNDROM_UP	MSigDB_C2	0	12	90	1.75896	1.21416	0	0	-1.45202	0.146496	0.654335
HAMAI_APOPTOSIS_VIA_TRAIL_DN	MSigDB_C2	2	12	90	1.75896	1.21416	16.6667	1	0.605133	0.545091	0.654335	CYBA|ICAM1
HAMAI_APOPTOSIS_VIA_TRAIL_UP	MSigDB_C2	7	45	90	6.59609	2.28587	15.5556	1	0.676366	0.498808	0.654335	DDX21|DNAJB11|DNAJC3|GGH|ITGA6|PHGDH|RAD21
HAN_JNK_SINGALING_DN	MSigDB_C2	0	3	90	0.439739	0.611603	0	0	-0.49437	0.621045	0.654335
HAN_SATB1_TARGETS_DN	MSigDB_C2	3	16	90	2.34528	1.39733	18.75	1	0.800038	0.423688	0.654335	AQP3|BST2|ITGA6
HAN_SATB1_TARGETS_UP	MSigDB_C2	6	26	90	3.81107	1.7663	23.0769	1	1.38225	0.166896	0.654335	BST2|CASP4|CHST15|NME1|SRGN|XBP1
HARRIS_HYPOXIA	MSigDB_C2	3	12	90	1.75896	1.21416	25	1	1.14701	0.251378	0.654335	APEX1|CDKN1A|PKM
HASLINGER_B_CLL_WITH_13Q14_DELETION	MSigDB_C2	1	3	90	0.439739	0.611603	33.3333	1	0.879824	0.378955	0.654335	RB1
HATADA_METHYLATED_IN_LUNG_CANCER_UP	MSigDB_C2	0	11	90	1.61238	1.16344	0	0	-1.36518	0.172197	0.654335
HECKER_IFNB1_TARGETS	MSigDB_C2	0	10	90	1.4658	1.11021	0	0	-1.27489	0.202349	0.654335
HEDENFALK_BREAST_CANCER_BRACX_DN	MSigDB_C2	0	3	90	0.439739	0.611603	0	0	-0.49437	0.621045	0.654335
HEDENFALK_BREAST_CANCER_BRACX_UP	MSigDB_C2	0	4	90	0.586319	0.70564	0	0	-0.628669	0.529566	0.654335
HEIDENBLAD_AMPLICON_8Q24_DN	MSigDB_C2	1	4	90	0.586319	0.70564	25	1	0.721772	0.470434	0.654335	ATF4
HELLEBREKERS_SILENCED_DURING_TUMOR_ANGIOGENESIS	MSigDB_C2	4	10	90	1.4658	1.11021	40	1	2.00478	0.0449863	0.654335	CADM1|CDKN1A|FTH1|ICAM1
HELLER_HDAC_TARGETS_SILENCED_BY_METHYLATION_UP	MSigDB_C2	3	31	90	4.54397	1.92045	9.67742	0	-1.01919	0.308114	0.654335	BIRC3|CDKN1A|ITGA6
HELLER_HDAC_TARGETS_UP	MSigDB_C2	4	23	90	3.37134	1.66551	17.3913	1	0.767689	0.442672	0.654335	BIRC3|CDKN1A|GSTM4|ITGA6
HELLER_SILENCED_BY_METHYLATION_DN	MSigDB_C2	5	21	90	3.07818	1.59414	23.8095	1	1.33693	0.181244	0.654335	ASNS|ATF4|PHGDH|TNFRSF17|TXNDC5
HELLER_SILENCED_BY_METHYLATION_UP	MSigDB_C2	5	35	90	5.13029	2.03358	14.2857	0	-0.536351	0.591716	0.654335	APOBEC3G|BIRC3|CDKN1A|ICAM1|PECAM1
HENDRICKS_SMARCA4_TARGETS_UP	MSigDB_C2	2	6	90	0.879479	0.862811	33.3333	1	1.23994	0.214996	0.654335	CDKN1A|LGALS1
HERNANDEZ_ABERRANT_MITOSIS_BY_DOCETACEL_2NM_DN	MSigDB_C2	0	5	90	0.732899	0.788283	0	0	-0.753028	0.451433	0.654335
HERNANDEZ_ABERRANT_MITOSIS_BY_DOCETACEL_2NM_UP	MSigDB_C2	2	5	90	0.732899	0.788283	40	1	1.41216	0.157904	0.654335	ASNS|MARCKS
HERNANDEZ_ABERRANT_MITOSIS_BY_DOCETACEL_4NM_DN	MSigDB_C2	0	3	90	0.439739	0.611603	0	0	-0.49437	0.621045	0.654335
HERNANDEZ_MITOTIC_ARREST_BY_DOCETAXEL_1_DN	MSigDB_C2	0	8	90	1.17264	0.994648	0	0	-1.08218	0.279172	0.654335
HESS_TARGETS_OF_HOXA9_AND_MEIS1_DN	MSigDB_C2	0	8	90	1.17264	0.994648	0	0	-1.08218	0.279172	0.654335
HESS_TARGETS_OF_HOXA9_AND_MEIS1_UP	MSigDB_C2	2	11	90	1.61238	1.16344	18.1818	1	0.680578	0.496139	0.654335	ASNS|PHGDH
HE_PTEN_TARGETS_UP	MSigDB_C2	2	5	90	0.732899	0.788283	40	1	1.41216	0.157904	0.654335	CDKN1A|RB1
HILLION_HMGA1B_TARGETS	MSigDB_C2	3	14	90	2.05212	1.30927	21.4286	1	0.958703	0.337709	0.654335	CD44|NME1|PSMB4
HILLION_HMGA1_TARGETS	MSigDB_C2	1	9	90	1.31922	1.05411	11.1111	0	-0.508845	0.610861	0.654335	NME1
HINATA_NFKB_TARGETS_FIBROBLAST_UP	MSigDB_C2	2	17	90	2.49186	1.43913	11.7647	0	-0.620971	0.534618	0.654335	ICAM1|SEC24A
HIRSCH_CELLULAR_TRANSFORMATION_SIGNATURE_DN	MSigDB_C2	0	6	90	0.879479	0.862811	0	0	-0.869235	0.384719	0.654335
HIRSCH_CELLULAR_TRANSFORMATION_SIGNATURE_UP	MSigDB_C2	1	20	90	2.9316	1.55703	5	0	-1.33598	0.181556	0.654335	CASP4
HOEBEKE_LYMPHOID_STEM_CELL_DN	MSigDB_C2	3	9	90	1.31922	1.05411	33.3333	1	1.50551	0.132192	0.654335	BST2|MARCKS|SRGN
HOEBEKE_LYMPHOID_STEM_CELL_UP	MSigDB_C2	1	11	90	1.61238	1.16344	9.09091	0	-0.668426	0.503861	0.654335	DDX21
HOELZEL_NF1_TARGETS_DN	MSigDB_C2	0	3	90	0.439739	0.611603	0	0	-0.49437	0.621045	0.654335
HOELZEL_NF1_TARGETS_UP	MSigDB_C2	2	5	90	0.732899	0.788283	40	1	1.41216	0.157904	0.654335	DRAM1|SEL1L3
HOFFMANN_IMMATURE_TO_MATURE_B_LYMPHOCYTE_DN	MSigDB_C2	2	6	90	0.879479	0.862811	33.3333	1	1.23994	0.214996	0.654335	CCND2|MARCKS
HOFFMANN_IMMATURE_TO_MATURE_B_LYMPHOCYTE_UP	MSigDB_C2	0	4	90	0.586319	0.70564	0	0	-0.628669	0.529566	0.654335
HOFFMANN_LARGE_TO_SMALL_PRE_BII_LYMPHOCYTE_UP	MSigDB_C2	2	32	90	4.69055	1.94951	6.25	0	-1.53136	0.12568	0.654335	CDKN1A|NT5DC2
HOFFMANN_PRE_BI_TO_LARGE_PRE_BII_LYMPHOCYTE_DN	MSigDB_C2	1	6	90	0.879479	0.862811	16.6667	1	0.502549	0.615281	0.654335	CCND2
HOFFMANN_SMALL_PRE_BII_TO_IMMATURE_B_LYMPHOCYTE_UP	MSigDB_C2	2	10	90	1.4658	1.11021	20	1	0.765402	0.444032	0.654335	CCND2|ICAM1
HOFMANN_CELL_LYMPHOMA_DN	MSigDB_C2	0	4	90	0.586319	0.70564	0	0	-0.628669	0.529566	0.654335
HOFMANN_CELL_LYMPHOMA_UP	MSigDB_C2	2	12	90	1.75896	1.21416	16.6667	1	0.605133	0.545091	0.654335	FLI1|RB1
HOFMANN_MYELODYSPLASTIC_SYNDROM_LOW_RISK_DN	MSigDB_C2	0	4	90	0.586319	0.70564	0	0	-0.628669	0.529566	0.654335
HOFMANN_MYELODYSPLASTIC_SYNDROM_LOW_RISK_UP	MSigDB_C2	1	3	90	0.439739	0.611603	33.3333	1	0.879824	0.378955	0.654335	CDKN1A
HOFMANN_MYELODYSPLASTIC_SYNDROM_RISK_DN	MSigDB_C2	0	3	90	0.439739	0.611603	0	0	-0.49437	0.621045	0.654335
HOFMANN_MYELODYSPLASTIC_SYNDROM_RISK_UP	MSigDB_C2	0	5	90	0.732899	0.788283	0	0	-0.753028	0.451433	0.654335
HOLLEMAN_PREDNISOLONE_RESISTANCE_B_ALL_DN	MSigDB_C2	0	3	90	0.439739	0.611603	0	0	-0.49437	0.621045	0.654335
HOLLEMAN_VINCRISTINE_RESISTANCE_B_ALL_DN	MSigDB_C2	1	3	90	0.439739	0.611603	33.3333	1	0.879824	0.378955	0.654335	CD44
HOLLERN_EMT_BREAST_TUMOR_DN	MSigDB_C2	0	4	90	0.586319	0.70564	0	0	-0.628669	0.529566	0.654335
HOLLERN_EMT_BREAST_TUMOR_UP	MSigDB_C2	0	4	90	0.586319	0.70564	0	0	-0.628669	0.529566	0.654335
HOLLERN_SQUAMOUS_BREAST_TUMOR	MSigDB_C2	1	5	90	0.732899	0.788283	20	1	0.599909	0.548567	0.654335	AQP3
HOLLMANN_APOPTOSIS_VIA_CD40_DN	MSigDB_C2	3	23	90	3.37134	1.66551	13.0435	0	-0.586815	0.557328	0.654335	CASP4|CD79B|RPN1
HOLLMANN_APOPTOSIS_VIA_CD40_UP	MSigDB_C2	3	21	90	3.07818	1.59414	14.2857	1	0.500624	0.616636	0.654335	PARP1|PPP2CB|TNFRSF17
HONMA_DOCETAXEL_RESISTANCE	MSigDB_C2	1	4	90	0.586319	0.70564	25	1	0.721772	0.470434	0.654335	RPN2
HONRADO_BREAST_CANCER_BRCA1_VS_BRCA2	MSigDB_C2	0	6	90	0.879479	0.862811	0	0	-0.869235	0.384719	0.654335
HOOI_ST7_TARGETS_DN	MSigDB_C2	2	6	90	0.879479	0.862811	33.3333	1	1.23994	0.214996	0.654335	APOBEC3G|TENT5C
HOOI_ST7_TARGETS_UP	MSigDB_C2	2	3	90	0.439739	0.611603	66.6667	1	1.89778	0.0577245	0.654335	ASNS|IL6ST
HOQUE_METHYLATED_IN_CANCER	MSigDB_C2	2	6	90	0.879479	0.862811	33.3333	1	1.23994	0.214996	0.654335	CADM1|CCND2
HORIUCHI_WTAP_TARGETS_DN	MSigDB_C2	4	45	90	6.59609	2.28587	8.88889	0	-1.33761	0.181022	0.654335	CCNC|CCT7|CD44|PECAM1
HORIUCHI_WTAP_TARGETS_UP	MSigDB_C2	2	18	90	2.63844	1.47961	11.1111	0	-0.683561	0.494252	0.654335	BIRC3|ICAM1
HOSHIDA_LIVER_CANCER_LATE_RECURRENCE_DN	MSigDB_C2	1	3	90	0.439739	0.611603	33.3333	1	0.879824	0.378955	0.654335	PHGDH
HOSHIDA_LIVER_CANCER_LATE_RECURRENCE_UP	MSigDB_C2	0	11	90	1.61238	1.16344	0	0	-1.36518	0.172197	0.654335
HOSHIDA_LIVER_CANCER_SUBCLASS_S1	MSigDB_C2	6	29	90	4.25081	1.86065	20.6897	1	1.17297	0.240806	0.654335	CCND2|CYBA|IL2RG|LGALS1|LMO4|SRGN
HOSHIDA_LIVER_CANCER_SUBCLASS_S2	MSigDB_C2	0	6	90	0.879479	0.862811	0	0	-0.869235	0.384719	0.654335
HOSHIDA_LIVER_CANCER_SUBCLASS_S3	MSigDB_C2	2	13	90	1.90554	1.26269	15.3846	1	0.537841	0.590687	0.654335	GGH|SDC1
HOSHIDA_LIVER_CANCER_SURVIVAL_UP	MSigDB_C2	0	7	90	1.02606	0.931176	0	0	-0.978615	0.32777	0.654335
HOUSTIS_ROS	MSigDB_C2	1	5	90	0.732899	0.788283	20	1	0.599909	0.548567	0.654335	FTH1
HOWLIN_CITED1_TARGETS_1_UP	MSigDB_C2	0	4	90	0.586319	0.70564	0	0	-0.628669	0.529566	0.654335
HOWLIN_PUBERTAL_MAMMARY_GLAND	MSigDB_C2	0	6	90	0.879479	0.862811	0	0	-0.869235	0.384719	0.654335
HSIAO_LIVER_SPECIFIC_GENES	MSigDB_C2	0	5	90	0.732899	0.788283	0	0	-0.753028	0.451433	0.654335
HUANG_DASATINIB_SENSITIVITY_UP	MSigDB_C2	0	5	90	0.732899	0.788283	0	0	-0.753028	0.451433	0.654335
HUANG_GATA2_TARGETS_DN	MSigDB_C2	2	10	90	1.4658	1.11021	20	1	0.765402	0.444032	0.654335	ASNS|TXNDC5
HUANG_GATA2_TARGETS_UP	MSigDB_C2	4	16	90	2.34528	1.39733	25	1	1.29305	0.195995	0.654335	CD44|CDKN1A|LGALS1|SRGN
HUMMEL_BURKITTS_LYMPHOMA_DN	MSigDB_C2	1	6	90	0.879479	0.862811	16.6667	1	0.502549	0.615281	0.654335	CD44
HUMMERICH_MALIGNANT_SKIN_TUMOR_UP	MSigDB_C2	0	3	90	0.439739	0.611603	0	0	-0.49437	0.621045	0.654335
HUMMERICH_SKIN_CANCER_PROGRESSION_UP	MSigDB_C2	3	10	90	1.4658	1.11021	30	1	1.3736	0.169567	0.654335	CD44|CDKN1A|CYBA
HUNSBERGER_EXERCISE_REGULATED_GENES	MSigDB_C2	1	3	90	0.439739	0.611603	33.3333	1	0.879824	0.378955	0.654335	CADM1
HUPER_BREAST_BASAL_VS_LUMINAL_DN	MSigDB_C2	0	5	90	0.732899	0.788283	0	0	-0.753028	0.451433	0.654335
HUTTMANN_B_CLL_POOR_SURVIVAL_UP	MSigDB_C2	3	33	90	4.83713	1.97803	9.09091	0	-1.12743	0.259561	0.654335	ATF5|CDKN1A|MZB1
HU_GENOTOXIC_DAMAGE_24HR	MSigDB_C2	1	4	90	0.586319	0.70564	25	1	0.721772	0.470434	0.654335	ATF4
HU_GENOTOXIC_DAMAGE_4HR	MSigDB_C2	0	3	90	0.439739	0.611603	0	0	-0.49437	0.621045	0.654335
HU_GENOTOXIN_ACTION_DIRECT_VS_INDIRECT_24HR	MSigDB_C2	2	9	90	1.31922	1.05411	22.2222	1	0.861179	0.389139	0.654335	APEX1|RB1
HU_GENOTOXIN_ACTION_DIRECT_VS_INDIRECT_4HR	MSigDB_C2	0	6	90	0.879479	0.862811	0	0	-0.869235	0.384719	0.654335
ICHIBA_GRAFT_VERSUS_HOST_DISEASE_35D_DN	MSigDB_C2	0	3	90	0.439739	0.611603	0	0	-0.49437	0.621045	0.654335
ICHIBA_GRAFT_VERSUS_HOST_DISEASE_35D_UP	MSigDB_C2	2	17	90	2.49186	1.43913	11.7647	0	-0.620971	0.534618	0.654335	CYBA|PKM
ICHIBA_GRAFT_VERSUS_HOST_DISEASE_D7_UP	MSigDB_C2	5	24	90	3.51792	1.69989	20.8333	1	1.10906	0.267404	0.654335	CYBA|FKBP11|ICAM1|IL6ST|PKM
IGARASHI_ATF4_TARGETS_DN	MSigDB_C2	3	8	90	1.17264	0.994648	37.5	1	1.65344	0.0982415	0.654335	ASNS|ATF4|PHGDH
IGLESIAS_E2F_TARGETS_UP	MSigDB_C2	3	16	90	2.34528	1.39733	18.75	1	0.800038	0.423688	0.654335	CADM1|CCND2|LGALS1
IIZUKA_LIVER_CANCER_EARLY_RECURRENCE	MSigDB_C2	1	6	90	0.879479	0.862811	16.6667	1	0.502549	0.615281	0.654335	CCND2
IIZUKA_LIVER_CANCER_PROGRESSION_G1_G2_DN	MSigDB_C2	1	3	90	0.439739	0.611603	33.3333	1	0.879824	0.378955	0.654335	RPN1
IKEDA_MIR133_TARGETS_UP	MSigDB_C2	0	4	90	0.586319	0.70564	0	0	-0.628669	0.529566	0.654335
IKEDA_MIR1_TARGETS_UP	MSigDB_C2	0	4	90	0.586319	0.70564	0	0	-0.628669	0.529566	0.654335
IKEDA_MIR30_TARGETS_UP	MSigDB_C2	3	12	90	1.75896	1.21416	25	1	1.14701	0.251378	0.654335	CCND2|MARCKS|UBE2J1
INAMURA_LUNG_CANCER_SCC_UP	MSigDB_C2	0	3	90	0.439739	0.611603	0	0	-0.49437	0.621045	0.654335
INGA_TP53_TARGETS	MSigDB_C2	1	4	90	0.586319	0.70564	25	1	0.721772	0.470434	0.654335	CDKN1A
INGRAM_SHH_TARGETS_DN	MSigDB_C2	2	4	90	0.586319	0.70564	50	1	1.62334	0.104516	0.654335	DRAM1|SDC1
IRITANI_MAD1_TARGETS_DN	MSigDB_C2	2	9	90	1.31922	1.05411	22.2222	1	0.861179	0.389139	0.654335	APEX1|SRM
ISHIDA_E2F_TARGETS	MSigDB_C2	1	22	90	3.22476	1.63027	4.54545	0	-1.4709	0.141318	0.654335	RB1
ISHIKAWA_STING_SIGNALING	MSigDB_C2	0	4	90	0.586319	0.70564	0	0	-0.628669	0.529566	0.654335
ISSAEVA_MLL2_TARGETS	MSigDB_C2	1	4	90	0.586319	0.70564	25	1	0.721772	0.470434	0.654335	CADM1
IVANOVA_HEMATOPOIESIS_EARLY_PROGENITOR	MSigDB_C2	5	22	90	3.22476	1.63027	22.7273	1	1.25699	0.208757	0.654335	GSTM4|MLEC|PARP1|TMED10|TXNDC12
IVANOVA_HEMATOPOIESIS_INTERMEDIATE_PROGENITOR	MSigDB_C2	3	7	90	1.02606	0.931176	42.8571	1	1.82164	0.0685099	0.654335	APEX1|PGAM1|RPN1
IVANOVA_HEMATOPOIESIS_LATE_PROGENITOR	MSigDB_C2	4	32	90	4.69055	1.94951	12.5	0	-0.701055	0.483269	0.654335	CCNC|DRAM1|FTH1|PPP2CB
IVANOVA_HEMATOPOIESIS_MATURE_CELL	MSigDB_C2	2	15	90	2.1987	1.35409	13.3333	0	-0.497262	0.619004	0.654335	ASNS|TENT5C
IVANOVA_HEMATOPOIESIS_STEM_CELL	MSigDB_C2	0	12	90	1.75896	1.21416	0	0	-1.45202	0.146496	0.654335
IVANOVA_HEMATOPOIESIS_STEM_CELL_AND_PROGENITOR	MSigDB_C2	4	19	90	2.78502	1.51888	21.0526	1	1.03878	0.298905	0.654335	CCND2|CD27|ITGA6|MLEC
IVANOVA_HEMATOPOIESIS_STEM_CELL_LONG_TERM	MSigDB_C2	1	4	90	0.586319	0.70564	25	1	0.721772	0.470434	0.654335	PRDM1
IVANOVSKA_MIR106B_TARGETS	MSigDB_C2	1	6	90	0.879479	0.862811	16.6667	1	0.502549	0.615281	0.654335	CDKN1A
IWANAGA_CARCINOGENESIS_BY_KRAS_DN	MSigDB_C2	2	7	90	1.02606	0.931176	28.5714	1	1.09483	0.27359	0.654335	ITGA6|PARP1
IWANAGA_CARCINOGENESIS_BY_KRAS_PTEN_DN	MSigDB_C2	4	15	90	2.1987	1.35409	26.6667	1	1.3899	0.164559	0.654335	IL2RG|MARCKS|PRDM1|TXNL1
IWANAGA_CARCINOGENESIS_BY_KRAS_PTEN_UP	MSigDB_C2	0	5	90	0.732899	0.788283	0	0	-0.753028	0.451433	0.654335
IWANAGA_CARCINOGENESIS_BY_KRAS_UP	MSigDB_C2	2	6	90	0.879479	0.862811	33.3333	1	1.23994	0.214996	0.654335	COMMD3|SDC1
IWANAGA_E2F1_TARGETS_INDUCED_BY_SERUM	MSigDB_C2	1	3	90	0.439739	0.611603	33.3333	1	0.879824	0.378955	0.654335	GGH
IZADPANAH_STEM_CELL_ADIPOSE_VS_BONE_DN	MSigDB_C2	0	3	90	0.439739	0.611603	0	0	-0.49437	0.621045	0.654335
IZADPANAH_STEM_CELL_ADIPOSE_VS_BONE_UP	MSigDB_C2	3	18	90	2.63844	1.47961	16.6667	1	0.665474	0.505748	0.654335	CD44|CHST15|SRGN
JAATINEN_HEMATOPOIETIC_STEM_CELL_DN	MSigDB_C2	3	33	90	4.83713	1.97803	9.09091	0	-1.12743	0.259561	0.654335	AQP3|CD27|TENT5C
JAATINEN_HEMATOPOIETIC_STEM_CELL_UP	MSigDB_C2	4	16	90	2.34528	1.39733	25	1	1.29305	0.195995	0.654335	MZB1|NME1|NT5DC2|PSMB5
JACKSON_DNMT1_TARGETS_UP	MSigDB_C2	2	15	90	2.1987	1.35409	13.3333	0	-0.497262	0.619004	0.654335	CDKN1A|PARP1
JAEGER_METASTASIS_UP	MSigDB_C2	0	6	90	0.879479	0.862811	0	0	-0.869235	0.384719	0.654335
JAZAERI_BREAST_CANCER_BRCA1_VS_BRCA2_DN	MSigDB_C2	1	4	90	0.586319	0.70564	25	1	0.721772	0.470434	0.654335	APEX1
JAZAERI_BREAST_CANCER_BRCA1_VS_BRCA2_UP	MSigDB_C2	1	3	90	0.439739	0.611603	33.3333	1	0.879824	0.378955	0.654335	NT5DC2
JAZAG_TGFB1_SIGNALING_UP	MSigDB_C2	1	3	90	0.439739	0.611603	33.3333	1	0.879824	0.378955	0.654335	ATF5
JAZAG_TGFB1_SIGNALING_VIA_SMAD4_DN	MSigDB_C2	1	5	90	0.732899	0.788283	20	1	0.599909	0.548567	0.654335	ITGA6
JAZAG_TGFB1_SIGNALING_VIA_SMAD4_UP	MSigDB_C2	1	10	90	1.4658	1.11021	10	0	-0.588842	0.555968	0.654335	CD27
JECHLINGER_EPITHELIAL_TO_MESENCHYMAL_TRANSITION_DN	MSigDB_C2	0	5	90	0.732899	0.788283	0	0	-0.753028	0.451433	0.654335
JEON_SMAD6_TARGETS_DN	MSigDB_C2	0	5	90	0.732899	0.788283	0	0	-0.753028	0.451433	0.654335
JEPSEN_SMRT_TARGETS	MSigDB_C2	0	3	90	0.439739	0.611603	0	0	-0.49437	0.621045	0.654335
JIANG_AGING_CEREBRAL_CORTEX_DN	MSigDB_C2	2	5	90	0.732899	0.788283	40	1	1.41216	0.157904	0.654335	DNAJB11|NME1
JIANG_AGING_CEREBRAL_CORTEX_UP	MSigDB_C2	1	3	90	0.439739	0.611603	33.3333	1	0.879824	0.378955	0.654335	MARCKS
JIANG_AGING_HYPOTHALAMUS_UP	MSigDB_C2	1	4	90	0.586319	0.70564	25	1	0.721772	0.470434	0.654335	PSMD14
JIANG_HYPOXIA_CANCER	MSigDB_C2	1	3	90	0.439739	0.611603	33.3333	1	0.879824	0.378955	0.654335	RPN2
JIANG_HYPOXIA_NORMAL	MSigDB_C2	0	14	90	2.05212	1.30927	0	0	-1.61673	0.105937	0.654335
JIANG_TIP30_TARGETS_DN	MSigDB_C2	0	3	90	0.439739	0.611603	0	0	-0.49437	0.621045	0.654335
JIANG_TIP30_TARGETS_UP	MSigDB_C2	1	6	90	0.879479	0.862811	16.6667	1	0.502549	0.615281	0.654335	ITGA6
JIANG_VHL_TARGETS	MSigDB_C2	0	8	90	1.17264	0.994648	0	0	-1.08218	0.279172	0.654335
JINESH_BLEBBISHIELD_TO_IMMUNE_CELL_FUSION_PBSHMS_DN	MSigDB_C2	5	27	90	3.95765	1.79841	18.5185	1	0.913722	0.360863	0.654335	APOBEC3G|CXXC5|LMO4|PHGDH|TENT5C
JINESH_BLEBBISHIELD_TO_IMMUNE_CELL_FUSION_PBSHMS_UP	MSigDB_C2	1	20	90	2.9316	1.55703	5	0	-1.33598	0.181556	0.654335	PPP2CB
JINESH_BLEBBISHIELD_TRANSFORMED_STEM_CELL_SPHERES_DN	MSigDB_C2	3	22	90	3.22476	1.63027	13.6364	0	-0.534493	0.593	0.654335	ATF4|BIRC3|CDKN1A
JINESH_BLEBBISHIELD_TRANSFORMED_STEM_CELL_SPHERES_UP	MSigDB_C2	2	16	90	2.34528	1.39733	12.5	0	-0.558781	0.576312	0.654335	CD44|FTH1
JINESH_BLEBBISHIELD_VS_LIVE_CONTROL_DN	MSigDB_C2	4	23	90	3.37134	1.66551	17.3913	1	0.767689	0.442672	0.654335	CASP4|CD44|COMMD3|PSMB4
JINESH_BLEBBISHIELD_VS_LIVE_CONTROL_UP	MSigDB_C2	4	31	90	4.54397	1.92045	12.9032	0	-0.653278	0.513577	0.654335	ASNS|ATF4|BIRC3|CDKN1A
JISON_SICKLE_CELL_DISEASE_DN	MSigDB_C2	2	16	90	2.34528	1.39733	12.5	0	-0.558781	0.576312	0.654335	RPLP1|TMED10
JISON_SICKLE_CELL_DISEASE_UP	MSigDB_C2	3	15	90	2.1987	1.35409	20	1	0.876063	0.380996	0.654335	BST2|CDKN1A|PPP2CB
JI_METASTASIS_REPRESSED_BY_STK11	MSigDB_C2	0	3	90	0.439739	0.611603	0	0	-0.49437	0.621045	0.654335
JI_RESPONSE_TO_FSH_DN	MSigDB_C2	2	6	90	0.879479	0.862811	33.3333	1	1.23994	0.214996	0.654335	ITGA6|RB1
JI_RESPONSE_TO_FSH_UP	MSigDB_C2	1	5	90	0.732899	0.788283	20	1	0.599909	0.548567	0.654335	PSMB4
JOHANSSON_GLIOMAGENESIS_BY_PDGFB_UP	MSigDB_C2	4	18	90	2.63844	1.47961	22.2222	1	1.11804	0.263551	0.654335	CCND2|CD63|LGALS1|MARCKS
JOHNSTONE_PARVB_TARGETS_2_DN	MSigDB_C2	2	8	90	1.17264	0.994648	25	1	0.970013	0.33204	0.654335	MANEA|SRGN
JOHNSTONE_PARVB_TARGETS_2_UP	MSigDB_C2	3	12	90	1.75896	1.21416	25	1	1.14701	0.251378	0.654335	PKM|SEL1L3|VSIR
JOHNSTONE_PARVB_TARGETS_3_DN	MSigDB_C2	6	66	90	9.67427	2.71676	9.09091	0	-1.56407	0.117801	0.654335	ASNS|DNAJC3|PDIA6|SSR3|STT3A|STT3B
JOHNSTONE_PARVB_TARGETS_3_UP	MSigDB_C2	5	32	90	4.69055	1.94951	15.625	1	0.648392	0.516731	0.654335	AQP3|CYTOR|ICAM1|MARCKS|MLEC
JOSEPH_RESPONSE_TO_SODIUM_BUTYRATE_DN	MSigDB_C2	0	5	90	0.732899	0.788283	0	0	-0.753028	0.451433	0.654335
KAAB_FAILED_HEART_VENTRICLE_DN	MSigDB_C2	0	4	90	0.586319	0.70564	0	0	-0.628669	0.529566	0.654335
KAAB_HEART_ATRIUM_VS_VENTRICLE_DN	MSigDB_C2	3	13	90	1.90554	1.26269	23.0769	1	1.04871	0.294313	0.654335	CCND2|CCT7|PARP1
KAAB_HEART_ATRIUM_VS_VENTRICLE_UP	MSigDB_C2	1	10	90	1.4658	1.11021	10	0	-0.588842	0.555968	0.654335	CD63
KALMA_E2F1_TARGETS	MSigDB_C2	1	5	90	0.732899	0.788283	20	1	0.599909	0.548567	0.654335	CCNC
KAMIKUBO_MYELOID_CEBPA_NETWORK	MSigDB_C2	1	3	90	0.439739	0.611603	33.3333	1	0.879824	0.378955	0.654335	LGALS1
KAMMINGA_EZH2_TARGETS	MSigDB_C2	0	15	90	2.1987	1.35409	0	0	-1.69515	0.0900462	0.654335
KAMMINGA_SENESCENCE	MSigDB_C2	0	4	90	0.586319	0.70564	0	0	-0.628669	0.529566	0.654335
KANG_CISPLATIN_RESISTANCE_UP	MSigDB_C2	2	3	90	0.439739	0.611603	66.6667	1	1.89778	0.0577245	0.654335	CDKN1A|FTH1
KANG_FLUOROURACIL_RESISTANCE_UP	MSigDB_C2	1	3	90	0.439739	0.611603	33.3333	1	0.879824	0.378955	0.654335	CDKN1A
KANG_GLIS3_TARGETS	MSigDB_C2	0	3	90	0.439739	0.611603	0	0	-0.49437	0.621045	0.654335
KANG_IMMORTALIZED_BY_TERT_DN	MSigDB_C2	1	5	90	0.732899	0.788283	20	1	0.599909	0.548567	0.654335	CD44
KANNAN_TP53_TARGETS_DN	MSigDB_C2	1	4	90	0.586319	0.70564	25	1	0.721772	0.470434	0.654335	BIRC3
KANNAN_TP53_TARGETS_UP	MSigDB_C2	1	3	90	0.439739	0.611603	33.3333	1	0.879824	0.378955	0.654335	CDKN1A
KAN_RESPONSE_TO_ARSENIC_TRIOXIDE	MSigDB_C2	3	17	90	2.49186	1.43913	17.6471	1	0.730014	0.465382	0.654335	ASNS|PHGDH|SEL1L3
KARLSSON_TGFB1_TARGETS_DN	MSigDB_C2	3	12	90	1.75896	1.21416	25	1	1.14701	0.251378	0.654335	FTH1|NME1|TXNDC12
KARLSSON_TGFB1_TARGETS_UP	MSigDB_C2	4	15	90	2.1987	1.35409	26.6667	1	1.3899	0.164559	0.654335	CD44|DDX21|PHGDH|SRM
KASLER_HDAC7_TARGETS_1_UP	MSigDB_C2	1	13	90	1.90554	1.26269	7.69231	0	-0.825102	0.409313	0.654335	DDX21
KATSANOU_ELAVL1_TARGETS_DN	MSigDB_C2	1	6	90	0.879479	0.862811	16.6667	1	0.502549	0.615281	0.654335	CD44
KATSANOU_ELAVL1_TARGETS_UP	MSigDB_C2	2	9	90	1.31922	1.05411	22.2222	1	0.861179	0.389139	0.654335	IL2RG|RPLP1
KAUFFMANN_DNA_REPAIR_GENES	MSigDB_C2	4	23	90	3.37134	1.66551	17.3913	1	0.767689	0.442672	0.654335	APEX1|CDKN1A|PARP1|RAD21
KAUFFMANN_DNA_REPLICATION_GENES	MSigDB_C2	1	20	90	2.9316	1.55703	5	0	-1.33598	0.181556	0.654335	PPP2CB
KAUFFMANN_MELANOMA_RELAPSE_UP	MSigDB_C2	0	13	90	1.90554	1.26269	0	0	-1.53577	0.124595	0.654335
KAYO_AGING_MUSCLE_DN	MSigDB_C2	1	5	90	0.732899	0.788283	20	1	0.599909	0.548567	0.654335	CASP4
KAYO_AGING_MUSCLE_UP	MSigDB_C2	3	11	90	1.61238	1.16344	27.2727	1	1.25479	0.209555	0.654335	ASNS|CDKN1A|RB1
KAYO_CALORIE_RESTRICTION_MUSCLE_DN	MSigDB_C2	0	4	90	0.586319	0.70564	0	0	-0.628669	0.529566	0.654335
KEGG_ACUTE_MYELOID_LEUKEMIA	MSigDB_C2	0	12	90	1.75896	1.21416	0	0	-1.45202	0.146496	0.654335
KEGG_ADHERENS_JUNCTION	MSigDB_C2	0	4	90	0.586319	0.70564	0	0	-0.628669	0.529566	0.654335
KEGG_ADIPOCYTOKINE_SIGNALING_PATHWAY	MSigDB_C2	0	8	90	1.17264	0.994648	0	0	-1.08218	0.279172	0.654335
KEGG_ALANINE_ASPARTATE_AND_GLUTAMATE_METABOLISM	MSigDB_C2	1	3	90	0.439739	0.611603	33.3333	1	0.879824	0.378955	0.654335	ASNS
KEGG_ALDOSTERONE_REGULATED_SODIUM_REABSORPTION	MSigDB_C2	0	3	90	0.439739	0.611603	0	0	-0.49437	0.621045	0.654335
KEGG_ALLOGRAFT_REJECTION	MSigDB_C2	0	3	90	0.439739	0.611603	0	0	-0.49437	0.621045	0.654335
KEGG_ALZHEIMERS_DISEASE	MSigDB_C2	2	8	90	1.17264	0.994648	25	1	0.970013	0.33204	0.654335	NDUFA8|NDUFAB1
KEGG_AMINO_SUGAR_AND_NUCLEOTIDE_SUGAR_METABOLISM	MSigDB_C2	0	4	90	0.586319	0.70564	0	0	-0.628669	0.529566	0.654335
KEGG_AMYOTROPHIC_LATERAL_SCLEROSIS_ALS	MSigDB_C2	0	5	90	0.732899	0.788283	0	0	-0.753028	0.451433	0.654335
KEGG_ANTIGEN_PROCESSING_AND_PRESENTATION	MSigDB_C2	0	4	90	0.586319	0.70564	0	0	-0.628669	0.529566	0.654335
KEGG_APOPTOSIS	MSigDB_C2	1	14	90	2.05212	1.30927	7.14286	0	-0.901824	0.36715	0.654335	BIRC3
KEGG_ARGININE_AND_PROLINE_METABOLISM	MSigDB_C2	1	3	90	0.439739	0.611603	33.3333	1	0.879824	0.378955	0.654335	SRM
KEGG_ASTHMA	MSigDB_C2	0	3	90	0.439739	0.611603	0	0	-0.49437	0.621045	0.654335
KEGG_AUTOIMMUNE_THYROID_DISEASE	MSigDB_C2	0	3	90	0.439739	0.611603	0	0	-0.49437	0.621045	0.654335
KEGG_AXON_GUIDANCE	MSigDB_C2	0	5	90	0.732899	0.788283	0	0	-0.753028	0.451433	0.654335
KEGG_BASE_EXCISION_REPAIR	MSigDB_C2	2	5	90	0.732899	0.788283	40	1	1.41216	0.157904	0.654335	APEX1|PARP1
KEGG_BLADDER_CANCER	MSigDB_C2	2	12	90	1.75896	1.21416	16.6667	1	0.605133	0.545091	0.654335	CDKN1A|RB1
KEGG_B_CELL_RECEPTOR_SIGNALING_PATHWAY	MSigDB_C2	3	19	90	2.78502	1.51888	15.7895	1	0.605976	0.544531	0.654335	CD79A|CD79B|SYK
KEGG_CALCIUM_SIGNALING_PATHWAY	MSigDB_C2	0	4	90	0.586319	0.70564	0	0	-0.628669	0.529566	0.654335
KEGG_CELL_ADHESION_MOLECULES_CAMS	MSigDB_C2	5	17	90	2.49186	1.43913	29.4118	1	1.70424	0.0883356	0.654335	CADM1|ICAM1|ITGA6|PECAM1|SDC1
KEGG_CELL_CYCLE	MSigDB_C2	4	34	90	4.98371	2.00605	11.7647	0	-0.797856	0.424954	0.654335	CCND2|CDKN1A|RAD21|RB1
KEGG_CHEMOKINE_SIGNALING_PATHWAY	MSigDB_C2	0	15	90	2.1987	1.35409	0	0	-1.69515	0.0900462	0.654335
KEGG_CHRONIC_MYELOID_LEUKEMIA	MSigDB_C2	2	19	90	2.78502	1.51888	10.5263	0	-0.746328	0.455469	0.654335	CDKN1A|RB1
KEGG_COLORECTAL_CANCER	MSigDB_C2	0	11	90	1.61238	1.16344	0	0	-1.36518	0.172197	0.654335
KEGG_CYSTEINE_AND_METHIONINE_METABOLISM	MSigDB_C2	1	5	90	0.732899	0.788283	20	1	0.599909	0.548567	0.654335	SRM
KEGG_CYTOKINE_CYTOKINE_RECEPTOR_INTERACTION	MSigDB_C2	4	27	90	3.95765	1.79841	14.8148	1	0.557465	0.577209	0.654335	CD27|IL2RG|IL6ST|TNFRSF17
KEGG_CYTOSOLIC_DNA_SENSING_PATHWAY	MSigDB_C2	0	6	90	0.879479	0.862811	0	0	-0.869235	0.384719	0.654335
KEGG_DILATED_CARDIOMYOPATHY	MSigDB_C2	1	3	90	0.439739	0.611603	33.3333	1	0.879824	0.378955	0.654335	ITGA6
KEGG_DNA_REPLICATION	MSigDB_C2	0	5	90	0.732899	0.788283	0	0	-0.753028	0.451433	0.654335
KEGG_ECM_RECEPTOR_INTERACTION	MSigDB_C2	3	6	90	0.879479	0.862811	50	1	2.01677	0.04372	0.654335	CD44|ITGA6|SDC1
KEGG_ENDOMETRIAL_CANCER	MSigDB_C2	0	10	90	1.4658	1.11021	0	0	-1.27489	0.202349	0.654335
KEGG_EPITHELIAL_CELL_SIGNALING_IN_HELICOBACTER_PYLORI_INFECTION	MSigDB_C2	0	5	90	0.732899	0.788283	0	0	-0.753028	0.451433	0.654335
KEGG_ERBB_SIGNALING_PATHWAY	MSigDB_C2	1	11	90	1.61238	1.16344	9.09091	0	-0.668426	0.503861	0.654335	CDKN1A
KEGG_FC_EPSILON_RI_SIGNALING_PATHWAY	MSigDB_C2	1	10	90	1.4658	1.11021	10	0	-0.588842	0.555968	0.654335	SYK
KEGG_FC_GAMMA_R_MEDIATED_PHAGOCYTOSIS	MSigDB_C2	2	7	90	1.02606	0.931176	28.5714	1	1.09483	0.27359	0.654335	MARCKS|SYK
KEGG_FOCAL_ADHESION	MSigDB_C2	3	14	90	2.05212	1.30927	21.4286	1	0.958703	0.337709	0.654335	BIRC3|CCND2|ITGA6
KEGG_FRUCTOSE_AND_MANNOSE_METABOLISM	MSigDB_C2	0	3	90	0.439739	0.611603	0	0	-0.49437	0.621045	0.654335
KEGG_GAP_JUNCTION	MSigDB_C2	0	6	90	0.879479	0.862811	0	0	-0.869235	0.384719	0.654335
KEGG_GLIOMA	MSigDB_C2	2	12	90	1.75896	1.21416	16.6667	1	0.605133	0.545091	0.654335	CDKN1A|RB1
KEGG_GLUTATHIONE_METABOLISM	MSigDB_C2	3	7	90	1.02606	0.931176	42.8571	1	1.82164	0.0685099	0.654335	GSTM4|SRM|TXNDC12
KEGG_GLYCINE_SERINE_AND_THREONINE_METABOLISM	MSigDB_C2	1	3	90	0.439739	0.611603	33.3333	1	0.879824	0.378955	0.654335	PHGDH
KEGG_GLYCOLYSIS_GLUCONEOGENESIS	MSigDB_C2	2	5	90	0.732899	0.788283	40	1	1.41216	0.157904	0.654335	PGAM1|PKM
KEGG_GNRH_SIGNALING_PATHWAY	MSigDB_C2	1	5	90	0.732899	0.788283	20	1	0.599909	0.548567	0.654335	ATF4
KEGG_HEMATOPOIETIC_CELL_LINEAGE	MSigDB_C2	2	16	90	2.34528	1.39733	12.5	0	-0.558781	0.576312	0.654335	CD44|ITGA6
KEGG_HOMOLOGOUS_RECOMBINATION	MSigDB_C2	0	3	90	0.439739	0.611603	0	0	-0.49437	0.621045	0.654335
KEGG_HUNTINGTONS_DISEASE	MSigDB_C2	2	11	90	1.61238	1.16344	18.1818	1	0.680578	0.496139	0.654335	NDUFA8|NDUFAB1
KEGG_HYPERTROPHIC_CARDIOMYOPATHY_HCM	MSigDB_C2	1	3	90	0.439739	0.611603	33.3333	1	0.879824	0.378955	0.654335	ITGA6
KEGG_INSULIN_SIGNALING_PATHWAY	MSigDB_C2	0	7	90	1.02606	0.931176	0	0	-0.978615	0.32777	0.654335
KEGG_JAK_STAT_SIGNALING_PATHWAY	MSigDB_C2	3	25	90	3.6645	1.73347	12	0	-0.69341	0.488052	0.654335	CCND2|IL2RG|IL6ST
KEGG_LEUKOCYTE_TRANSENDOTHELIAL_MIGRATION	MSigDB_C2	3	9	90	1.31922	1.05411	33.3333	1	1.50551	0.132192	0.654335	CYBA|ICAM1|PECAM1
KEGG_LONG_TERM_DEPRESSION	MSigDB_C2	1	5	90	0.732899	0.788283	20	1	0.599909	0.548567	0.654335	PPP2CB
KEGG_LYSOSOME	MSigDB_C2	1	3	90	0.439739	0.611603	33.3333	1	0.879824	0.378955	0.654335	CD63
KEGG_MAPK_SIGNALING_PATHWAY	MSigDB_C2	1	19	90	2.78502	1.51888	5.26316	0	-1.26674	0.205247	0.654335	ATF4
KEGG_MELANOGENESIS	MSigDB_C2	0	7	90	1.02606	0.931176	0	0	-0.978615	0.32777	0.654335
KEGG_MELANOMA	MSigDB_C2	2	12	90	1.75896	1.21416	16.6667	1	0.605133	0.545091	0.654335	CDKN1A|RB1
KEGG_MISMATCH_REPAIR	MSigDB_C2	0	4	90	0.586319	0.70564	0	0	-0.628669	0.529566	0.654335
KEGG_MTOR_SIGNALING_PATHWAY	MSigDB_C2	0	4	90	0.586319	0.70564	0	0	-0.628669	0.529566	0.654335
KEGG_NATURAL_KILLER_CELL_MEDIATED_CYTOTOXICITY	MSigDB_C2	2	15	90	2.1987	1.35409	13.3333	0	-0.497262	0.619004	0.654335	ICAM1|SYK
KEGG_NEUROACTIVE_LIGAND_RECEPTOR_INTERACTION	MSigDB_C2	0	5	90	0.732899	0.788283	0	0	-0.753028	0.451433	0.654335
KEGG_NEUROTROPHIN_SIGNALING_PATHWAY	MSigDB_C2	1	18	90	2.63844	1.47961	5.55556	0	-1.19628	0.231586	0.654335	ATF4
KEGG_NOD_LIKE_RECEPTOR_SIGNALING_PATHWAY	MSigDB_C2	1	6	90	0.879479	0.862811	16.6667	1	0.502549	0.615281	0.654335	BIRC3
KEGG_NON_SMALL_CELL_LUNG_CANCER	MSigDB_C2	1	12	90	1.75896	1.21416	8.33333	0	-0.747255	0.454909	0.654335	RB1
KEGG_NOTCH_SIGNALING_PATHWAY	MSigDB_C2	0	3	90	0.439739	0.611603	0	0	-0.49437	0.621045	0.654335
KEGG_NUCLEOTIDE_EXCISION_REPAIR	MSigDB_C2	0	3	90	0.439739	0.611603	0	0	-0.49437	0.621045	0.654335
KEGG_OOCYTE_MEIOSIS	MSigDB_C2	1	13	90	1.90554	1.26269	7.69231	0	-0.825102	0.409313	0.654335	PPP2CB
KEGG_OXIDATIVE_PHOSPHORYLATION	MSigDB_C2	2	5	90	0.732899	0.788283	40	1	1.41216	0.157904	0.654335	NDUFA8|NDUFAB1
KEGG_P53_SIGNALING_PATHWAY	MSigDB_C2	2	17	90	2.49186	1.43913	11.7647	0	-0.620971	0.534618	0.654335	CCND2|CDKN1A
KEGG_PANCREATIC_CANCER	MSigDB_C2	1	12	90	1.75896	1.21416	8.33333	0	-0.747255	0.454909	0.654335	RB1
KEGG_PARKINSONS_DISEASE	MSigDB_C2	3	8	90	1.17264	0.994648	37.5	1	1.65344	0.0982415	0.654335	NDUFA8|NDUFAB1|UBE2J1
KEGG_PATHOGENIC_ESCHERICHIA_COLI_INFECTION	MSigDB_C2	0	4	90	0.586319	0.70564	0	0	-0.628669	0.529566	0.654335
KEGG_PATHWAYS_IN_CANCER	MSigDB_C2	4	39	90	5.71661	2.13922	10.2564	0	-1.04346	0.296736	0.654335	BIRC3|CDKN1A|ITGA6|RB1
KEGG_PRIMARY_IMMUNODEFICIENCY	MSigDB_C2	2	12	90	1.75896	1.21416	16.6667	1	0.605133	0.545091	0.654335	CD79A|IL2RG
KEGG_PROGESTERONE_MEDIATED_OOCYTE_MATURATION	MSigDB_C2	0	12	90	1.75896	1.21416	0	0	-1.45202	0.146496	0.654335
KEGG_PROSTATE_CANCER	MSigDB_C2	3	23	90	3.37134	1.66551	13.0435	0	-0.586815	0.557328	0.654335	ATF4|CDKN1A|RB1
KEGG_PROTEASOME	MSigDB_C2	4	11	90	1.61238	1.16344	36.3636	1	1.85968	0.0629308	0.654335	PSMB4|PSMB5|PSMD14|PSMD7
KEGG_PURINE_METABOLISM	MSigDB_C2	2	9	90	1.31922	1.05411	22.2222	1	0.861179	0.389139	0.654335	NME1|PKM
KEGG_RENAL_CELL_CARCINOMA	MSigDB_C2	0	10	90	1.4658	1.11021	0	0	-1.27489	0.202349	0.654335
KEGG_RIBOSOME	MSigDB_C2	1	5	90	0.732899	0.788283	20	1	0.599909	0.548567	0.654335	RPLP1
KEGG_RIG_I_LIKE_RECEPTOR_SIGNALING_PATHWAY	MSigDB_C2	0	9	90	1.31922	1.05411	0	0	-1.18073	0.237711	0.654335
KEGG_RNA_DEGRADATION	MSigDB_C2	0	3	90	0.439739	0.611603	0	0	-0.49437	0.621045	0.654335
KEGG_SMALL_CELL_LUNG_CANCER	MSigDB_C2	3	21	90	3.07818	1.59414	14.2857	1	0.500624	0.616636	0.654335	BIRC3|ITGA6|RB1
KEGG_SPLICEOSOME	MSigDB_C2	0	4	90	0.586319	0.70564	0	0	-0.628669	0.529566	0.654335
KEGG_SYSTEMIC_LUPUS_ERYTHEMATOSUS	MSigDB_C2	0	6	90	0.879479	0.862811	0	0	-0.869235	0.384719	0.654335
KEGG_TGF_BETA_SIGNALING_PATHWAY	MSigDB_C2	1	6	90	0.879479	0.862811	16.6667	1	0.502549	0.615281	0.654335	PPP2CB
KEGG_THYROID_CANCER	MSigDB_C2	0	7	90	1.02606	0.931176	0	0	-0.978615	0.32777	0.654335
KEGG_TIGHT_JUNCTION	MSigDB_C2	1	6	90	0.879479	0.862811	16.6667	1	0.502549	0.615281	0.654335	PPP2CB
KEGG_TOLL_LIKE_RECEPTOR_SIGNALING_PATHWAY	MSigDB_C2	0	12	90	1.75896	1.21416	0	0	-1.45202	0.146496	0.654335
KEGG_TYPE_II_DIABETES_MELLITUS	MSigDB_C2	1	4	90	0.586319	0.70564	25	1	0.721772	0.470434	0.654335	PKM
KEGG_T_CELL_RECEPTOR_SIGNALING_PATHWAY	MSigDB_C2	0	15	90	2.1987	1.35409	0	0	-1.69515	0.0900462	0.654335
KEGG_UBIQUITIN_MEDIATED_PROTEOLYSIS	MSigDB_C2	2	8	90	1.17264	0.994648	25	1	0.970013	0.33204	0.654335	BIRC3|UBE2J1
KEGG_VASOPRESSIN_REGULATED_WATER_REABSORPTION	MSigDB_C2	1	3	90	0.439739	0.611603	33.3333	1	0.879824	0.378955	0.654335	AQP3
KEGG_VEGF_SIGNALING_PATHWAY	MSigDB_C2	0	5	90	0.732899	0.788283	0	0	-0.753028	0.451433	0.654335
KEGG_VIRAL_MYOCARDITIS	MSigDB_C2	1	5	90	0.732899	0.788283	20	1	0.599909	0.548567	0.654335	ICAM1
KEGG_WNT_SIGNALING_PATHWAY	MSigDB_C2	2	12	90	1.75896	1.21416	16.6667	1	0.605133	0.545091	0.654335	CCND2|PPP2CB
KENNY_CTNNB1_TARGETS_UP	MSigDB_C2	0	4	90	0.586319	0.70564	0	0	-0.628669	0.529566	0.654335
KERLEY_RESPONSE_TO_CISPLATIN_UP	MSigDB_C2	2	4	90	0.586319	0.70564	50	1	1.62334	0.104516	0.654335	CDKN1A|DRAM1
KESHELAVA_MULTIPLE_DRUG_RESISTANCE	MSigDB_C2	2	5	90	0.732899	0.788283	40	1	1.41216	0.157904	0.654335	CASP4|TMED10
KHETCHOUMIAN_TRIM24_TARGETS_UP	MSigDB_C2	4	13	90	1.90554	1.26269	30.7692	1	1.60605	0.108262	0.654335	CD44|CDKN1A|ICAM1|LGALS1
KIM_ALL_DISORDERS_CALB1_CORR_DN	MSigDB_C2	0	3	90	0.439739	0.611603	0	0	-0.49437	0.621045	0.654335
KIM_BIPOLAR_DISORDER_OLIGODENDROCYTE_DENSITY_CORR_DN	MSigDB_C2	0	4	90	0.586319	0.70564	0	0	-0.628669	0.529566	0.654335
KIM_GASTRIC_CANCER_CHEMOSENSITIVITY	MSigDB_C2	1	4	90	0.586319	0.70564	25	1	0.721772	0.470434	0.654335	PHGDH
KIM_GERMINAL_CENTER_T_HELPER_UP	MSigDB_C2	0	5	90	0.732899	0.788283	0	0	-0.753028	0.451433	0.654335
KIM_LIVER_CANCER_POOR_SURVIVAL_UP	MSigDB_C2	1	3	90	0.439739	0.611603	33.3333	1	0.879824	0.378955	0.654335	PKM
KIM_LRRC3B_TARGETS	MSigDB_C2	1	4	90	0.586319	0.70564	25	1	0.721772	0.470434	0.654335	FTH1
KIM_MYCL1_AMPLIFICATION_TARGETS_DN	MSigDB_C2	1	6	90	0.879479	0.862811	16.6667	1	0.502549	0.615281	0.654335	GSTM4
KIM_MYC_AMPLIFICATION_TARGETS_DN	MSigDB_C2	0	5	90	0.732899	0.788283	0	0	-0.753028	0.451433	0.654335
KIM_MYC_AMPLIFICATION_TARGETS_UP	MSigDB_C2	3	17	90	2.49186	1.43913	17.6471	1	0.730014	0.465382	0.654335	AQP3|DDX21|NME1
KIM_RESPONSE_TO_TSA_AND_DECITABINE_UP	MSigDB_C2	3	6	90	0.879479	0.862811	50	1	2.01677	0.04372	0.654335	AQP3|CDKN1A|PECAM1
KIM_WT1_TARGETS_12HR_DN	MSigDB_C2	2	16	90	2.34528	1.39733	12.5	0	-0.558781	0.576312	0.654335	CASP4|CD44
KIM_WT1_TARGETS_12HR_UP	MSigDB_C2	1	16	90	2.34528	1.39733	6.25	0	-1.05159	0.292988	0.654335	UBE2J1
KIM_WT1_TARGETS_8HR_DN	MSigDB_C2	0	3	90	0.439739	0.611603	0	0	-0.49437	0.621045	0.654335
KIM_WT1_TARGETS_8HR_UP	MSigDB_C2	1	14	90	2.05212	1.30927	7.14286	0	-0.901824	0.36715	0.654335	IL6ST
KIM_WT1_TARGETS_DN	MSigDB_C2	4	41	90	6.00977	2.18956	9.7561	0	-1.14193	0.253484	0.654335	ASNS|LARP4|LMO4|RAD21
KIM_WT1_TARGETS_UP	MSigDB_C2	1	23	90	3.37134	1.66551	4.34783	0	-1.53666	0.124376	0.654335	CD44
KINSEY_TARGETS_OF_EWSR1_FLII_FUSION_DN	MSigDB_C2	1	16	90	2.34528	1.39733	6.25	0	-1.05159	0.292988	0.654335	MARCKS
KINSEY_TARGETS_OF_EWSR1_FLII_FUSION_UP	MSigDB_C2	9	91	90	13.3388	3.11645	9.89011	0	-1.61814	0.105632	0.654335	ASNS|CCNC|CCND2|DDX21|FLI1|GSTM4|LARP4|LMO4|PARP1
KLEIN_PRIMARY_EFFUSION_LYMPHOMA_UP	MSigDB_C2	3	8	90	1.17264	0.994648	37.5	1	1.65344	0.0982415	0.654335	AQP3|PRDM1|RPN2
KLEIN_TARGETS_OF_BCR_ABL1_FUSION	MSigDB_C2	2	19	90	2.78502	1.51888	10.5263	0	-0.746328	0.455469	0.654335	CD79A|SYK
KOBAYASHI_EGFR_SIGNALING_24HR_UP	MSigDB_C2	3	11	90	1.61238	1.16344	27.2727	1	1.25479	0.209555	0.654335	AQP3|DRAM1|FTH1
KOBAYASHI_EGFR_SIGNALING_6HR_DN	MSigDB_C2	0	5	90	0.732899	0.788283	0	0	-0.753028	0.451433	0.654335
KOHOUTEK_CCNT1_TARGETS	MSigDB_C2	1	3	90	0.439739	0.611603	33.3333	1	0.879824	0.378955	0.654335	AQP3
KOINUMA_TARGETS_OF_SMAD2_OR_SMAD3	MSigDB_C2	7	48	90	7.03583	2.3546	14.5833	1	0.562528	0.573757	0.654335	CD44|CDKN1A|CXXC5|NME1|PKM|PSMD14|SYK
KOKKINAKIS_METHIONINE_DEPRIVATION_48HR_UP	MSigDB_C2	3	22	90	3.22476	1.63027	13.6364	0	-0.534493	0.593	0.654335	BIRC3|CDKN1A|IL6ST
KOKKINAKIS_METHIONINE_DEPRIVATION_96HR_DN	MSigDB_C2	2	15	90	2.1987	1.35409	13.3333	0	-0.497262	0.619004	0.654335	BIRC3|NME1
KOKKINAKIS_METHIONINE_DEPRIVATION_96HR_UP	MSigDB_C2	2	13	90	1.90554	1.26269	15.3846	1	0.537841	0.590687	0.654335	CDKN1A|IL6ST
KONDO_EZH2_TARGETS	MSigDB_C2	2	11	90	1.61238	1.16344	18.1818	1	0.680578	0.496139	0.654335	FLI1|ITGA6
KONDO_PROSTATE_CANCER_HCP_WITH_H3K27ME3	MSigDB_C2	1	3	90	0.439739	0.611603	33.3333	1	0.879824	0.378955	0.654335	CADM1
KONDO_PROSTATE_CANCER_WITH_H3K27ME3	MSigDB_C2	0	4	90	0.586319	0.70564	0	0	-0.628669	0.529566	0.654335
KORKOLA_EMBRYONAL_CARCINOMA_UP	MSigDB_C2	1	5	90	0.732899	0.788283	20	1	0.599909	0.548567	0.654335	CCND2
KORKOLA_SEMINOMA_UP	MSigDB_C2	2	5	90	0.732899	0.788283	40	1	1.41216	0.157904	0.654335	CCND2|CD27
KORKOLA_TERATOMA	MSigDB_C2	0	10	90	1.4658	1.11021	0	0	-1.27489	0.202349	0.654335
KORKOLA_YOLK_SAC_TUMOR_UP	MSigDB_C2	1	3	90	0.439739	0.611603	33.3333	1	0.879824	0.378955	0.654335	CCND2
KOYAMA_SEMA3B_TARGETS_DN	MSigDB_C2	5	24	90	3.51792	1.69989	20.8333	1	1.10906	0.267404	0.654335	BIRC3|GSTM4|LMO4|PDIA4|PSMB4
KOYAMA_SEMA3B_TARGETS_UP	MSigDB_C2	0	10	90	1.4658	1.11021	0	0	-1.27489	0.202349	0.654335
KRASNOSELSKAYA_ILF3_TARGETS_DN	MSigDB_C2	1	5	90	0.732899	0.788283	20	1	0.599909	0.548567	0.654335	ASNS
KRASNOSELSKAYA_ILF3_TARGETS_UP	MSigDB_C2	1	6	90	0.879479	0.862811	16.6667	1	0.502549	0.615281	0.654335	IL6ST
KRIEG_HYPOXIA_NOT_VIA_KDM3A	MSigDB_C2	10	62	90	9.08795	2.64274	16.129	1	0.798968	0.424309	0.654335	CADM1|CD44|DRAM1|ICAM1|LGALS1|NT5DC2|PGAM1|PKM|SDC1|UBE2J1
KRIEG_KDM3A_TARGETS_NOT_HYPOXIA	MSigDB_C2	1	9	90	1.31922	1.05411	11.1111	0	-0.508845	0.610861	0.654335	ASNS
KRIGE_AMINO_ACID_DEPRIVATION	MSigDB_C2	3	8	90	1.17264	0.994648	37.5	1	1.65344	0.0982415	0.654335	ASNS|ATF5|CDKN1A
KRIGE_RESPONSE_TO_TOSEDOSTAT_24HR_DN	MSigDB_C2	10	59	90	8.64821	2.585	16.9492	1	0.918141	0.358545	0.654335	DDX21|DRAM1|LARP4|MANEA|MARCKS|NDUFAB1|NME1|SRGN|SRM|TENT5C
KRIGE_RESPONSE_TO_TOSEDOSTAT_24HR_UP	MSigDB_C2	10	61	90	8.94137	2.62371	16.3934	1	0.837538	0.40229	0.654335	ASNS|ATF5|CDKN1A|FTH1|LGALS1|LMO4|PHGDH|SEC24A|SEL1L3|VSIR
KRIGE_RESPONSE_TO_TOSEDOSTAT_6HR_DN	MSigDB_C2	7	57	90	8.35505	2.54538	12.2807	0	-0.874818	0.381673	0.654335	DRAM1|LARP4|MANEA|MARCKS|SRGN|SRM|TENT5C
KRIGE_RESPONSE_TO_TOSEDOSTAT_6HR_UP	MSigDB_C2	13	66	90	9.67427	2.71676	19.697	1	1.44268	0.149111	0.654335	ASNS|ATF5|CDKN1A|DDX21|FTH1|LGALS1|LMO4|NDUFAB1|NME1|PHGDH|SEC24A|SEL1L3|VSIR
KUMAMOTO_RESPONSE_TO_NUTLIN_3A_DN	MSigDB_C2	0	5	90	0.732899	0.788283	0	0	-0.753028	0.451433	0.654335
KUMAR_AUTOPHAGY_NETWORK	MSigDB_C2	0	4	90	0.586319	0.70564	0	0	-0.628669	0.529566	0.654335
KUMAR_PATHOGEN_LOAD_BY_MACROPHAGES	MSigDB_C2	0	14	90	2.05212	1.30927	0	0	-1.61673	0.105937	0.654335
KUMAR_TARGETS_OF_MLL_AF9_FUSION	MSigDB_C2	7	39	90	5.71661	2.13922	17.9487	1	0.950819	0.341696	0.654335	CD27|CD79A|CXXC5|DNAJC3|MARCKS|RB1|ST6GAL1
KUNINGER_IGF1_VS_PDGFB_TARGETS_DN	MSigDB_C2	0	4	90	0.586319	0.70564	0	0	-0.628669	0.529566	0.654335
KUNINGER_IGF1_VS_PDGFB_TARGETS_UP	MSigDB_C2	1	4	90	0.586319	0.70564	25	1	0.721772	0.470434	0.654335	RB1
KUROZUMI_RESPONSE_TO_ONCOCYTIC_VIRUS	MSigDB_C2	2	11	90	1.61238	1.16344	18.1818	1	0.680578	0.496139	0.654335	IL2RG|IL6ST
KYNG_DNA_DAMAGE_BY_4NQO_OR_UV	MSigDB_C2	1	5	90	0.732899	0.788283	20	1	0.599909	0.548567	0.654335	PPP2CB
KYNG_DNA_DAMAGE_BY_GAMMA_AND_UV_RADIATION	MSigDB_C2	1	11	90	1.61238	1.16344	9.09091	0	-0.668426	0.503861	0.654335	CCNC
KYNG_DNA_DAMAGE_BY_GAMMA_RADIATION	MSigDB_C2	0	5	90	0.732899	0.788283	0	0	-0.753028	0.451433	0.654335
KYNG_DNA_DAMAGE_BY_UV	MSigDB_C2	0	4	90	0.586319	0.70564	0	0	-0.628669	0.529566	0.654335
KYNG_DNA_DAMAGE_DN	MSigDB_C2	2	16	90	2.34528	1.39733	12.5	0	-0.558781	0.576312	0.654335	CCNC|SSR3
KYNG_DNA_DAMAGE_UP	MSigDB_C2	2	16	90	2.34528	1.39733	12.5	0	-0.558781	0.576312	0.654335	PPP2CB|SYK
KYNG_ENVIRONMENTAL_STRESS_RESPONSE_DN	MSigDB_C2	1	4	90	0.586319	0.70564	25	1	0.721772	0.470434	0.654335	SYK
KYNG_ENVIRONMENTAL_STRESS_RESPONSE_NOT_BY_4NQO_IN_WS	MSigDB_C2	1	4	90	0.586319	0.70564	25	1	0.721772	0.470434	0.654335	SYK
KYNG_NORMAL_AGING_DN	MSigDB_C2	0	3	90	0.439739	0.611603	0	0	-0.49437	0.621045	0.654335
KYNG_RESPONSE_TO_H2O2	MSigDB_C2	2	9	90	1.31922	1.05411	22.2222	1	0.861179	0.389139	0.654335	SRGN|UBE2J1
KYNG_RESPONSE_TO_H2O2_VIA_ERCC6_DN	MSigDB_C2	0	4	90	0.586319	0.70564	0	0	-0.628669	0.529566	0.654335
KYNG_RESPONSE_TO_H2O2_VIA_ERCC6_UP	MSigDB_C2	0	3	90	0.439739	0.611603	0	0	-0.49437	0.621045	0.654335
[truncated: 15,711 more rows]

## Sheet: DN1_EBV_C2
Gene Signature	GeneSet	Overlapping	GeneSetSize	DiffExpGenes	randomAvg	randomSD	%Overlap	Enriched	Zscore	probability	FDR	EnrichedGenes
GNF2_DDX5	MSigDB_C4	7	8	74	0.964169	0.915578	87.5	1	4.74724	2.06209e-06	0.0139524	CRBN|NXF1|SF3B1|SRSF5|STK38|VPS13C|YPEL5
GSE36891_POLYIC_TLR3_VS_PAM_TLR2_STIM_PERITONEAL_MACROPHAGE_UP	MSigDB_C7	11	19	74	2.2899	1.39814	57.8947	1	4.83732	1.31602e-06	0.0139524	BHLHE40|EGR1|FOSB|JUN|JUNB|KLF4|MT2A|NFKBIZ|PRDM1|RGS1|ZFP36
MM_PGCNA_M7 EGF-TNFA-NRG1_Signaling MM_CD2_Up EGR2_mutant_CLL_up	LEEDS_GOLD	24	80	74	9.64169	2.71788	30	1	4.71957	2.36348e-06	0.0139524	ARID5A|CDKN1A|CDKN1B|CXCR4|DNMT3A|EGR1|FOSB|JUN|JUNB|LAPTM5|NFKB2|NFKBIZ|NINJ1|NXF1|PDE4B|PHF1|PLEKHO1|PPP1R15A|PRDM1|RGS1|RIPOR1|TSC22D3|YPEL5|ZFP36
GSE46606_UNSTIM_VS_CD40L_IL2_IL5_1DAY_STIMULATED_IRF4HIGH_SORTED_BCELL_DN	MSigDB_C7	14	33	74	3.9772	1.82079	42.4242	1	4.55151	5.32618e-06	0.0235816	CDKN1A|CXCR4|EGR1|JUN|LAPTM5|MCL1|NFKBIZ|NINJ1|PDE4B|PHF1|PPP1R15A|PRDM1|RGS1|ZFP36
GSE37605_TREG_VS_TCONV_NOD_FOXP3_FUSION_GFP_UP	MSigDB_C7	8	12	74	1.44625	1.11764	66.6667	1	4.40925	1.03731e-05	0.0262439	EGR1|FOSB|JUN|JUNB|PPP1R15A|RGS1|SF3B1|ZFP36
BRCA_PGCNA_M31 GrowthFactorSignaling	LEEDS_GOLD	7	9	74	1.08469	0.970316	77.7778	1	4.45515	8.38342e-06	0.0262439	EGR1|FOSB|JUN|JUNB|KLF4|PPP1R15A|ZFP36
COAD_PGCNA_M21 GrowthFactorSignaling	LEEDS_GOLD	8	12	74	1.44625	1.11764	66.6667	1	4.40925	1.03731e-05	0.0262439	BHLHE40|EGR1|FOSB|JUN|JUNB|MCL1|PPP1R15A|ZFP36
FAN_OVARY_CL7_ANGEIOGENIC_ENDOTHELIAL_CELL	MSigDB_C8	13	32	74	3.85668	1.79453	40.625	1	4.24486	2.1873e-05	0.0484214	CDKN1A|EGR1|FOSB|ISG15|JUN|JUNB|KLF4|MT2A|MX1|PPP1R15A|SRSF5|TSC22D3|ZFP36
GSE3982_NEUTROPHIL_VS_TH2_UP	MSigDB_C7	7	10	74	1.20521	1.02196	70	1	4.21258	2.52473e-05	0.049681	AKAP17A|CYTH4|H2BC5|KLF4|LAPTM5|RIPOR1|S100A11
GSE22886_DAY0_VS_DAY7_MONOCYTE_IN_CULTURE_UP	MSigDB_C7	12	29	74	3.49511	1.71274	41.3793	1	4.11766	3.82743e-05	0.0677837	AKAP17A|CRBN|JUNB|KLF4|MCL1|NXF1|PLAC8|PSMB10|SEMA4A|SRSF5|TSC22D3|ZFP36
HOWARD_NEUTROPHIL_INACT_MONOV_INFLUENZA_A_INDONESIA_05_2005_H5N1_AGE_18_49YO_1DY_UP	MSigDB_C7	13	35	74	4.21824	1.87192	37.1429	1	3.98083	6.86747e-05	0.110566	APOBEC3C|CD22|EZH2|IRF9|ISG15|KLF4|MT2A|MX1|PDE4B|PSMB10|SP140|VPS13C|ZBP1
GESERICK_TERT_TARGETS_DN	MSigDB_C2	6	9	74	1.08469	0.970316	66.6667	1	3.77748	0.000158422	0.13365	BHLHE40|FOSB|JUNB|KLF4|NFKBIZ|ZFP36
OSWALD_HEMATOPOIETIC_STEM_CELL_IN_COLLAGEN_GEL_UP	MSigDB_C2	12	33	74	3.9772	1.82079	36.3636	1	3.7535	0.000174382	0.13365	CDKN1A|EGR1|FOSB|JUN|JUNB|KLF4|MCL1|PDE4B|PPP1R15A|RGS1|SF3B1|ZFP36
PICCALUGA_ANGIOIMMUNOBLASTIC_LYMPHOMA_DN	MSigDB_C2	11	27	74	3.25407	1.65545	40.7407	1	3.88875	0.000100763	0.13365	FOSB|JUN|KLF4|MCL1|PHF1|PPP1R15A|RGS1|SRSF5|TSC22D3|YPEL5|ZFP36
REACTOME_PRC2_METHYLATES_HISTONES_AND_DNA	MSigDB_C2	5	6	74	0.723127	0.794221	83.3333	1	3.84139	0.000122341	0.13365	DNMT3A|EED|EZH2|H2BC5|PHF1
GTACTGT_MIR101	MSigDB_C3	9	19	74	2.2899	1.39814	47.3684	1	3.85779	0.000114415	0.13365	ANKZF1|ARID1A|DNMT3A|EED|EZH2|FAM214A|JUNB|RGS1|SRSF5
GSE28408_LY6G_POS_VS_NEG_DC_UP	MSigDB_C7	9	20	74	2.41042	1.43325	45	1	3.73482	0.000187852	0.13365	CXCR4|H2BC5|IRF9|MCL1|NXF1|RGS1|SEMA4A|STK38|YPEL5
GSE28726_ACT_CD4_TCELL_VS_ACT_VA24NEG_NKTCELL_DN	MSigDB_C7	9	20	74	2.41042	1.43325	45	1	3.73482	0.000187852	0.13365	AKAP17A|CXCR4|JUNB|LAPTM5|MCL1|MT2A|NXF1|PDE4B|RGS1
GSE46606_UNSTIM_VS_CD40L_IL2_IL5_1DAY_STIMULATED_IRF4MID_SORTED_BCELL_UP	MSigDB_C7	9	20	74	2.41042	1.43325	45	1	3.73482	0.000187852	0.13365	CDKN1B|CXCR4|EZH2|MCM2|PDE4B|PHF1|PPP1R15A|PRDM1|ZFP36
THAKAR_PBMC_INACTIVATED_INFLUENZA_AGE_21_30YO_RESPONDERS_7DY_DN	MSigDB_C7	13	36	74	4.33876	1.89683	36.1111	1	3.89759	9.71545e-05	0.13365	AKAP17A|AKT1|BHLHE40|CXCR4|CYTH4|IRF9|NFKBIZ|NINJ1|NXF1|PPP1R15A|SF3B1|SLC25A42|ZFP36
TRAVAGLINI_LUNG_BRONCHIAL_VESSEL_2_CELL	MSigDB_C8	13	37	74	4.45928	1.92133	35.1351	1	3.81649	0.000135366	0.13365	ARID5A|BHLHE40|CDKN1A|EGR1|FOSB|JUNB|MCL1|MT2A|MX1|PRDM1|RGS1|SRSF5|ZFP36
HALLMARK_HYPOXIA	MSigDB_H	10	24	74	2.89251	1.56475	41.6667	1	3.75388	0.000174116	0.13365	ANKZF1|BHLHE40|CDKN1A|CDKN1B|CXCR4|JUN|MT2A|PLAC8|PPP1R15A|ZFP36
BRCA_PGCNA_M12 Chr3p	LEEDS_GOLD	7	12	74	1.44625	1.11764	58.3333	1	3.81528	0.00013603	0.13365	AKAP17A|ANKZF1|ARID1A|NXF1|PHF1|SLC25A42|SRSF5
DLBCL_PGCNA_M26 EGF-TNFA-NRG1_Signaling	LEEDS_GOLD	4	4	74	0.482085	0.649545	100	1	3.72385	0.000196211	0.13365	EGR1|FOSB|JUN|KLF4
Li(PMID: 24336226)-2013-MolSigVaccines_AP-1 transcription factor network (M20)	PAPER	4	4	74	0.482085	0.649545	100	1	3.72385	0.000196211	0.13365	EGR1|FOSB|JUN|JUNB
Immediate_early (PMID:11567628)	SignatureDB	5	6	74	0.723127	0.794221	83.3333	1	3.84139	0.000122341	0.13365	EGR1|FOSB|JUN|JUNB|ZFP36
GSE37605_FOXP3_FUSION_GFP_VS_IRES_GFP_TREG_C57BL6_UP	MSigDB_C7	7	13	74	1.56678	1.16231	53.8462	1	3.64604	0.000266314	0.162635	CHST15|EGR1|FOSB|JUN|JUNB|PPP1R15A|ZFP36
GSE3920_UNTREATED_VS_IFNB_TREATED_ENDOTHELIAL_CELL_UP	MSigDB_C7	7	13	74	1.56678	1.16231	53.8462	1	3.64604	0.000266314	0.162635	ARID1A|CBX5|CXCR4|FOSB|JUN|YPEL5|ZFP36
GSE39820_CTRL_VS_TGFBETA1_IL6_CD4_TCELL_DN	MSigDB_C7	7	13	74	1.56678	1.16231	53.8462	1	3.64604	0.000266314	0.162635	CYTH4|MT2A|NINJ1|PLAC8|RGS1|TGDS|YPEL5
GSE9006_TYPE_1_DIABETES_AT_DX_VS_4MONTH_POST_DX_PBMC_UP	MSigDB_C7	11	30	74	3.61564	1.74053	36.6667	1	3.60595	0.000311016	0.172128	BHLHE40|CXCR4|FOSB|JUNB|LAPTM5|MCL1|NFKB2|PPP1R15A|RGS1|TSC22D3|ZFP36
FAN_OVARY_CL14_MATURE_SMOOTH_MUSCLE_CELL	MSigDB_C8	11	30	74	3.61564	1.74053	36.6667	1	3.60595	0.000311016	0.172128	ARID5A|EGR1|FOSB|ISG15|JUN|JUNB|MT2A|PPP1R15A|S100A11|TSC22D3|ZFP36
BcellD7-APRIL_PGCNA_M2	LEEDS_GOLD	9	21	74	2.53094	1.46741	42.8571	1	3.61803	0.000296854	0.172128	CYTH4|EGR1|FOSB|JUN|JUNB|NFKBIZ|PPP1R15A|PRDM1|ZFP36
AMIT_SERUM_RESPONSE_40_MCF10A	MSigDB_C2	5	7	74	0.843648	0.857151	71.4286	1	3.54823	0.000387829	0.180749	EGR1|FOSB|JUN|MCL1|ZFP36
BURTON_ADIPOGENESIS_PEAK_AT_2HR	MSigDB_C2	5	7	74	0.843648	0.857151	71.4286	1	3.54823	0.000387829	0.180749	FOSB|JUNB|KLF4|PPP1R15A|ZFP36
MIR4768_3P	MSigDB_C3	6	10	74	1.20521	1.02196	60	1	3.56912	0.000358184	0.180749	CBX5|DNMT3A|PLAC8|RRM2|SP140|STK38
RELA_DN.V1_UP	MSigDB_C6	6	10	74	1.20521	1.02196	60	1	3.56912	0.000358184	0.180749	EGR1|FOSB|JUN|JUNB|PPP1R15A|ZFP36
GSE2706_R848_VS_LPS_2H_STIM_DC_DN	MSigDB_C7	5	7	74	0.843648	0.857151	71.4286	1	3.54823	0.000387829	0.180749	EGR1|ISG15|KLF4|PPP1R15A|PRDM1
euchromatin [GoID:GO:0000791; evidenceTypes:IDA|IEA|ISS]	GeneOntology_CC	5	7	74	0.843648	0.857151	71.4286	1	3.54823	0.000387829	0.180749	DNMT3A|JUN|KLF4|TCF3|TRIM28
RNAseq_ER-Merged__Day7_UP.TLR.Exon1A_BCR	LEEDS	32	159	74	19.1629	3.53686	20.1258	1	3.53941	0.000401015	0.182102	AKT1|ARID5A|ATP8B2|CDKN1A|CXCR4|EGR1|EZH2|FOSB|H2BC5|ISG15|JUN|JUNB|KLF4|LAPTM5|LYAR|MCM2|MLKL|NFKB2|NFKBIZ|NINJ1|PHF1|PLAC8|PPP1R15A|PSMB10|S100A11|SEMA4A|SH3GL1|SRSF5|TCF3|TUBB|TYMS|ZFP36
G9A_TotalC__upDay0_Day3	LEEDS	35	181	74	21.8143	3.68127	19.337	1	3.52776	0.000419099	0.185556	AKAP17A|ANKZF1|APOBEC3C|CD22|CD40|CDKN1B|CHST15|CRBN|CXCR4|CYTH4|EGR1|FAM214A|H2BC5|IRF9|JUN|KLF4|LAPTM5|MCL1|MLKL|MX1|NXF1|PDE4B|PHF1|PLAC8|PLEKHO1|RIPOR1|SF3B1|SLC25A42|SRSF5|STK38|TCF3|TSC22D3|YPEL5|ZBP1|ZFP36
HU_FETAL_RETINA_FIBROBLAST	MSigDB_C8	12	36	74	4.33876	1.89683	33.3333	1	3.50689	0.000453382	0.195839	EGR1|FOSB|ISG15|JUN|JUNB|KLF4|MCL1|MT2A|NFKBIZ|PPP1R15A|S100A11|ZFP36
NAGASHIMA_EGF_SIGNALING_UP	MSigDB_C2	7	14	74	1.6873	1.20519	50	1	3.49096	0.000481297	0.198227	BHLHE40|EGR1|FOSB|JUN|JUNB|MCL1|ZFP36
GSE42088_UNINF_VS_LEISHMANIA_INF_DC_4H_DN	MSigDB_C7	7	14	74	1.6873	1.20519	50	1	3.49096	0.000481297	0.198227	CRBN|CXCR4|FOSB|PPP1R15A|SRSF5|TSC22D3|YPEL5
CUI_DEVELOPING_HEART_VASCULAR_ENDOTHELIAL_CELL	MSigDB_C8	8	18	74	2.16938	1.36199	44.4444	1	3.48199	0.000497705	0.200326	BHLHE40|FOSB|JUN|JUNB|KLF4|PDE4B|PPP1R15A|ZFP36
mouseBcell-D0-D7-AllTypes_PGCNA_M5 MYC_Targets_DN	LEEDS_GOLD	10	27	74	3.25407	1.65545	37.037	1	3.45445	0.000551418	0.217013	ANKZF1|ARID1A|CD22|CHST15|FAM214A|JUN|MCL1|PHF1|SRSF5|ZFP36
REACTOME_EPIGENETIC_REGULATION_OF_GENE_EXPRESSION	MSigDB_C2	6	11	74	1.32573	1.07095	54.5455	1	3.38464	0.000712729	0.257601	DNMT3A|EED|EZH2|H2BC5|PHF1|SF3B1
GSE17721_LPS_VS_POLYIC_2H_BMDC_DN	MSigDB_C7	6	11	74	1.32573	1.07095	54.5455	1	3.38464	0.000712729	0.257601	CXCR4|DNMT3A|KLF4|MCM2|STK38|TGDS
DESCARTES_FETAL_SPLEEN_MESOTHELIAL_CELLS	MSigDB_C8	6	11	74	1.32573	1.07095	54.5455	1	3.38464	0.000712729	0.257601	BHLHE40|CDKN1A|EGR1|JUNB|PPP1R15A|ZFP36
TRAVAGLINI_LUNG_ADVENTITIAL_FIBROBLAST_CELL	MSigDB_C8	9	23	74	2.77199	1.5331	39.1304	1	3.40037	0.000672951	0.257601	EGR1|FOSB|JUN|JUNB|KLF4|MCL1|NFKBIZ|PPP1R15A|ZFP36
GSE12845_IGD_NEG_BLOOD_VS_NAIVE_TONSIL_BCELL_DN	MSigDB_C7	8	19	74	2.2899	1.39814	42.1053	1	3.36105	0.000776462	0.259456	ARID1A|ARID5A|BHLHE40|CD22|CDKN1A|CYTH4|DNMT3A|PHF1
GSE2197_IMMUNOSUPPRESSIVE_DNA_VS_UNTREATED_IN_DC_UP	MSigDB_C7	8	19	74	2.2899	1.39814	42.1053	1	3.36105	0.000776462	0.259456	ARID4A|ARID5A|IRF9|JUNB|MLKL|PDE4B|RGS1|ZFP36
GSE29617_CTRL_VS_TIV_FLU_VACCINE_PBMC_2008_UP	MSigDB_C7	8	19	74	2.2899	1.39814	42.1053	1	3.36105	0.000776462	0.259456	ARID5A|BHLHE40|CXCR4|JUNB|PDE4B|RGS1|YPEL5|ZFP36
GSE38681_WT_VS_LYL1_KO_LYMPHOID_PRIMED_MULTIPOTENT_PROGENITOR_DN	MSigDB_C7	10	28	74	3.37459	1.68439	35.7143	1	3.36176	0.000774484	0.259456	ARID5A|EZH2|IRF9|ISG15|MCL1|MX1|NFKBIZ|PLEKHO1|RGS1|ZBP1
MODULE_1	MSigDB_C4	12	38	74	4.5798	1.94544	31.5789	1	3.35282	0.000799918	0.262343	AKAP17A|CDKN1A|CHST15|EGR1|FOSB|IRF9|JUN|JUNB|KLF4|PPP1R15A|S100A11|SRSF5
JACKSON_DNMT1_TARGETS_UP	MSigDB_C2	7	15	74	1.80782	1.24645	46.6667	1	3.34748	0.000815506	0.262593	CDKN1A|ISG15|JUNB|KLF4|MX1|TRIM28|ZFP36
BARRIER_CANCER_RELAPSE_NORMAL_SAMPLE_DN	MSigDB_C2	4	5	74	0.602606	0.725618	80	1	3.32286	0.000890992	0.263368	AKAP17A|JUN|PPP1R15A|SUPT5H
REACTOME_DISEASES_OF_PROGRAMMED_CELL_DEATH	MSigDB_C2	5	8	74	0.964169	0.915578	62.5	1	3.30883	0.000936883	0.263368	DNMT3A|EED|EZH2|H2BC5|JUN
TIAN_TNF_SIGNALING_NOT_VIA_NFKB	MSigDB_C2	5	8	74	0.964169	0.915578	62.5	1	3.30883	0.000936883	0.263368	EGR1|FOSB|JUN|JUNB|PPP1R15A
AR_01	MSigDB_C3	5	8	74	0.964169	0.915578	62.5	1	3.30883	0.000936883	0.263368	CDKN1A|MT2A|PRDM1|SF3B1|TSC22D3
BUSSLINGER_GASTRIC_IMMUNE_CELLS	MSigDB_C8	30	151	74	18.1987	3.47691	19.8675	1	3.32123	0.00089622	0.263368	APOBEC3C|ARID1A|ARID4A|ARID5A|ATP8B2|BHLHE40|CDKN1B|CRBN|CXCR4|CYTH4|FAM214A|FOSB|JUNB|LAPTM5|MCL1|NCOR1|PDE4B|PLEKHO1|PPP1R15A|PRDM1|PSMB10|RGS1|SF3B1|SP140|SRSF5|TSC22D3|TUBB|VPS13C|YPEL5|ZFP36
Li(PMID: 24336226)-2013-MolSigVaccines_signaling in T cells (I) (M35.0)	PAPER	4	5	74	0.602606	0.725618	80	1	3.32286	0.000890992	0.263368	EGR1|FOSB|JUN|JUNB
Nucleus	UniProt-Keyword	47	281	74	33.8664	4.02244	16.726	1	3.34163	0.000832879	0.263368	AKAP17A|AKT1|APOBEC3C|ARID1A|ARID4A|ARID5A|BHLHE40|CBX5|CDKN1A|CDKN1B|CRBN|DNMT3A|EED|EGR1|EZH2|FOSB|H2BC5|IRF9|JUN|JUNB|KLF4|LYAR|MCL1|MCM2|MLKL|MX1|NCOR1|NFKB2|NFKBIZ|NXF1|PHF1|PLEKHO1|PRDM1|PSMB10|S100A11|SF3B1|SP140|SRSF5|STK38|SUPT5H|TCF3|TRIM28|TSC22D3|TYMS|YPEL5|ZBP1|ZFP36
Ubl conjugation	UniProt-Keyword	36	195	74	23.5016	3.75871	18.4615	1	3.31341	0.00092167	0.263368	AKAP17A|AKT1|ARID4A|ARID5A|BHLHE40|CBX5|CD22|CDKN1A|CDKN1B|CRBN|CXCR4|DNMT3A|EGR1|EZH2|H2BC5|IRF9|JUN|JUNB|KLF4|LYAR|MCL1|MCM2|MX1|NCOR1|NFKB2|PPP1R15A|PRDM1|SF3B1|STK38|SUPT5H|TBC1D3|TCF3|TRIM28|TUBB|TYMS|ZFP36
ZWANG_CLASS_3_TRANSIENTLY_INDUCED_BY_EGF	MSigDB_C2	9	24	74	2.89251	1.56475	37.5	1	3.29844	0.000972251	0.264901	BHLHE40|FOSB|JUNB|KLF4|MCL1|NFKB2|NFKBIZ|PLAC8|PPP1R15A
Signal	UniProt-Keyword	3	97	74	11.6906	2.94473	3.09278	0	-3.30271	0.000957539	0.264901	CD22|CD40|SEMA4A
GSE1432_CTRL_VS_IFNG_24H_MICROGLIA_DN	MSigDB_C7	10	29	74	3.49511	1.71274	34.4828	1	3.27215	0.00106731	0.286395	ARID5A|CD40|EZH2|ISG15|KLF4|MCL1|MX1|PDE4B|PSMB10|SP140
GSE46606_UNSTIM_VS_CD40L_IL2_IL5_3DAY_STIMULATED_IRF4MID_SORTED_BCELL_DN	MSigDB_C7	8	20	74	2.41042	1.43325	40	1	3.24637	0.00116887	0.308965	ARID5A|BHLHE40|CDKN1A|ISG15|JUN|MLKL|NFKB2|ZBP1
transcription factor binding [GoID:GO:0008134; evidenceTypes:IBA|IDA|IEA|IMP|IPI|ISS|NAS|TAS]	GeneOntology_MF	15	56	74	6.74919	2.32448	26.7857	1	3.24121	0.00119025	0.30999	ARID1A|ARID5A|BHLHE40|CBX5|DNMT3A|EED|EZH2|FOSB|JUN|JUNB|KLF4|LYAR|NCOR1|PHF1|TCF3
BASAKI_YBX1_TARGETS_DN	MSigDB_C2	9	26	74	3.13355	1.62588	34.6154	1	3.10631	0.00189439	0.323291	BHLHE40|EGR1|FAM214A|JUNB|MCL1|NFKBIZ|SF3B1|TSC22D3|YPEL5
BLANCO_MELO_COVID19_SARS_COV_2_INFECTION_CALU3_CELLS_UP	MSigDB_C2	13	47	74	5.6645	2.14662	27.6596	1	3.10003	0.001935	0.323291	CYTH4|EGR1|FOSB|ISG15|JUN|KLF4|MT2A|MX1|PDE4B|PPP1R15A|PRDM1|ZBP1|ZFP36
ELVIDGE_HIF1A_AND_HIF2A_TARGETS_DN	MSigDB_C2	5	9	74	1.08469	0.970316	55.5556	1	3.10389	0.00190996	0.323291	ANKZF1|BHLHE40|CXCR4|EGR1|PLAC8
GRAESSMANN_APOPTOSIS_BY_DOXORUBICIN_UP	MSigDB_C2	16	63	74	7.59283	2.44997	25.3968	1	3.17341	0.00150662	0.323291	CDKN1A|CXCR4|EED|EGR1|FOSB|ISG15|JUNB|MCL1|MX1|NINJ1|PPP1R15A|RIPOR1|SLC25A42|YPEL5|ZBP1|ZFP36
KINSEY_TARGETS_OF_EWSR1_FLII_FUSION_UP	MSigDB_C2	3	91	74	10.9674	2.8687	3.2967	0	-3.10017	0.0019341	0.323291	MCM2|RRM2|TYMS
LEE_RECENT_THYMIC_EMIGRANT	MSigDB_C2	8	21	74	2.53094	1.46741	38.0952	1	3.13724	0.00170549	0.323291	H2BC5|ISG15|JUN|NFKBIZ|PLAC8|RGS1|TYMS|VPS13C
NAGASHIMA_NRG1_SIGNALING_UP	MSigDB_C2	9	26	74	3.13355	1.62588	34.6154	1	3.10631	0.00189439	0.323291	BHLHE40|CXCR4|EGR1|FOSB|JUN|JUNB|MCL1|PPP1R15A|ZFP36
REACTOME_AKT_PHOSPHORYLATES_TARGETS_IN_THE_CYTOSOL	MSigDB_C2	3	3	74	0.361564	0.562983	100	1	3.14017	0.00168852	0.323291	AKT1|CDKN1A|CDKN1B
REACTOME_HCMV_EARLY_EVENTS	MSigDB_C2	5	9	74	1.08469	0.970316	55.5556	1	3.10389	0.00190996	0.323291	EED|EZH2|H2BC5|NCOR1|TRIM28
REACTOME_HCMV_INFECTION	MSigDB_C2	5	9	74	1.08469	0.970316	55.5556	1	3.10389	0.00190996	0.323291	EED|EZH2|H2BC5|NCOR1|TRIM28
WP_INTERACTOME_OF_POLYCOMB_REPRESSIVE_COMPLEX_2_PRC2	MSigDB_C2	3	3	74	0.361564	0.562983	100	1	3.14017	0.00168852	0.323291	EED|EZH2|STK38
ZHU_SKIL_TARGETS_UP	MSigDB_C2	3	3	74	0.361564	0.562983	100	1	3.14017	0.00168852	0.323291	CDKN1A|JUNB|PPP1R15A
MODULE_12	MSigDB_C4	9	25	74	3.01303	1.59567	36	1	3.20053	0.00137174	0.323291	CDKN1A|CHST15|FOSB|ISG15|JUNB|LAPTM5|PDE4B|RGS1|S100A11
STK33_SKM_UP	MSigDB_C6	9	26	74	3.13355	1.62588	34.6154	1	3.10631	0.00189439	0.323291	CDKN1A|CYTH4|EGR1|H2BC5|IRF9|JUNB|NFKBIZ|RGS1|ZFP36
GSE19401_NAIVE_VS_IMMUNIZED_MOUSE_PLN_FOLLICULAR_DC_UP	MSigDB_C7	10	30	74	3.61564	1.74053	33.3333	1	3.18542	0.00144546	0.323291	ARID5A|CDKN1A|JUNB|MX1|PPP1R15A|PRDM1|RGS1|SH3GL1|TSC22D3|ZFP36
GSE19923_WT_VS_HEB_AND_E2A_KO_DP_THYMOCYTE_DN	MSigDB_C7	9	25	74	3.01303	1.59567	36	1	3.20053	0.00137174	0.323291	BHLHE40|CXCR4|EGR1|JUNB|NFKBIZ|PPP1R15A|PRDM1|SRSF5|ZFP36
GSE23114_WT_VS_SLE2C1_MOUSE_SPLEEN_B1A_BCELL_DN	MSigDB_C7	5	9	74	1.08469	0.970316	55.5556	1	3.10389	0.00190996	0.323291	CXCR4|JUNB|MT2A|SLC25A42|TSC22D3
GSE28726_ACT_CD4_TCELL_VS_ACT_NKTCELL_DN	MSigDB_C7	8	21	74	2.53094	1.46741	38.0952	1	3.13724	0.00170549	0.323291	AKAP17A|CXCR4|JUNB|LAPTM5|NXF1|PDE4B|RGS1|SRSF5
GSE29617_CTRL_VS_DAY3_TIV_FLU_VACCINE_PBMC_2008_UP	MSigDB_C7	7	16	74	1.92834	1.28625	43.75	1	3.21373	0.00131022	0.323291	AKAP17A|ARID5A|CXCR4|PDE4B|PHF1|RGS1|ZFP36
GSE3982_NEUTROPHIL_VS_TH1_UP	MSigDB_C7	5	9	74	1.08469	0.970316	55.5556	1	3.10389	0.00190996	0.323291	CYTH4|KLF4|MCL1|RIPOR1|SEMA4A
GSE6259_FLT3L_INDUCED_DEC205_POS_DC_VS_CD8_TCELL_DN	MSigDB_C7	7	16	74	1.92834	1.28625	43.75	1	3.21373	0.00131022	0.323291	CDKN1A|IRF9|ISG15|MLKL|PLAC8|PSMB10|ZBP1
HOEK_NK_CELL_2011_2012_TIV_3D_VS_0DY_ADULT_3D_DN	MSigDB_C7	9	26	74	3.13355	1.62588	34.6154	1	3.10631	0.00189439	0.323291	CDKN1A|CHST15|EGR1|FOSB|JUN|JUNB|KLF4|SEMA4A|ZFP36
HOWARD_NEUTROPHIL_INACT_MONOV_INFLUENZA_A_INDONESIA_05_2005_H5N1_AGE_18_49YO_3DY_UP	MSigDB_C7	5	9	74	1.08469	0.970316	55.5556	1	3.10389	0.00190996	0.323291	ISG15|MT2A|MX1|SP140|ZBP1
OCONNOR_PBMC_MENVEO_ACWYVAX_AGE_30_70YO_7DY_AFTER_SECOND_DOSE_VS_7DY_AFTER_FIRST_DOSE_UP	MSigDB_C7	5	9	74	1.08469	0.970316	55.5556	1	3.10389	0.00190996	0.323291	APOBEC3C|CBX5|NFKB2|SUPT5H|VPS13C
THAKAR_PBMC_INACTIVATED_INFLUENZA_AGE_21_30YO_RESPONDERS_28DY_DN	MSigDB_C7	14	51	74	6.14658	2.2282	27.451	1	3.201	0.00136952	0.323291	AKAP17A|AKT1|BHLHE40|CYTH4|IRF9|MX1|NINJ1|NXF1|PPP1R15A|RIPOR1|S100A11|SF3B1|SLC25A42|ZFP36
RUBENSTEIN_SKELETAL_MUSCLE_MYELOID_CELLS	MSigDB_C8	12	41	74	4.94137	2.0155	29.2683	1	3.13504	0.00171832	0.323291	CDKN1A|FOSB|JUNB|KLF4|LAPTM5|MCL1|NFKBIZ|PLAC8|PPP1R15A|S100A11|TSC22D3|ZFP36
TRAVAGLINI_LUNG_BASOPHIL_MAST_2_CELL	MSigDB_C8	15	57	74	6.86971	2.34304	26.3158	1	3.18257	0.00145973	0.323291	BHLHE40|CD22|CDKN1A|CRBN|EGR1|FOSB|JUNB|MCL1|NFKB2|NFKBIZ|NINJ1|PPP1R15A|RGS1|SRSF5|ZFP36
G9A_ChIPseq_D6.IRF4_dist10000	LEEDS	46	278	74	33.5049	4.01889	16.5468	1	3.19028	0.00142134	0.323291	ARID1A|ARID5A|BHLHE40|CBX5|CD40|CDKN1A|CHST15|CRBN|CXCR4|CYTH4|EED|EGR1|FAM214A|H2BC5|IRF9|ISG15|JUN|JUNB|MCL1|MT2A|MX1|NCOR1|NFKB2|NFKBIZ|PDE4B|PHF1|PLAC8|PPP1R15A|PRDM1|PSMB10|S100A11|SEMA4A|SH3GL1|SLC25A42|SP140|SRSF5|SUPT5H|TCF3|TGDS|TSC22D3|TUBB|TYMS|VPS13C|YPEL5|ZBP1|ZFP36
RNAseq_JS__WM-R848_UP.Normal-R848	LEEDS	11	35	74	4.21824	1.87192	31.4286	1	3.18935	0.00142594	0.323291	AKAP17A|ATP8B2|CDKN1B|CHST15|CYTH4|JUN|SEMA4A|SLC25A42|SUPT5H|TCF3|ZFP36
chromatin organization involved in regulation of transcription [GoID:GO:0034401; evidenceTypes:IBA|IDA|IEA|IEP|IGI|IMP|ISS|NAS|TAS]	GeneOntology_BP	5	9	74	1.08469	0.970316	55.5556	1	3.10389	0.00190996	0.323291	ARID1A|DNMT3A|EED|EZH2|TRIM28
histone H3-K27 methylation [GoID:GO:0070734; evidenceTypes:IDA|IEA|IMP|ISS]	GeneOntology_BP	3	3	74	0.361564	0.562983	100	1	3.14017	0.00168852	0.323291	EED|EZH2|PHF1
negative regulation of biosynthetic process [GoID:GO:0009890; evidenceTypes:IBA|IC|IDA|IEA|IGI|IMP|IPI|ISS|NAS|TAS]	GeneOntology_BP	22	102	74	12.2932	3.00503	21.5686	1	3.10443	0.00190644	0.323291	ARID4A|ARID5A|BHLHE40|CBX5|CDKN1A|CDKN1B|DNMT3A|EED|EGR1|EZH2|FOSB|JUN|KLF4|LYAR|NCOR1|PRDM1|S100A11|SUPT5H|TCF3|TRIM28|TYMS|ZFP36
negative regulation of cellular biosynthetic process [GoID:GO:0031327; evidenceTypes:IBA|IC|IDA|IEA|IGI|IMP|IPI|ISS|NAS|TAS]	GeneOntology_BP	22	102	74	12.2932	3.00503	21.5686	1	3.10443	0.00190644	0.323291	ARID4A|ARID5A|BHLHE40|CBX5|CDKN1A|CDKN1B|DNMT3A|EED|EGR1|EZH2|FOSB|JUN|KLF4|LYAR|NCOR1|PRDM1|S100A11|SUPT5H|TCF3|TRIM28|TYMS|ZFP36
negative regulation of cellular macromolecule biosynthetic process [GoID:GO:2000113; evidenceTypes:IBA|IC|IDA|IEA|IGI|IMP|IPI|ISS|NAS|TAS]	GeneOntology_BP	22	101	74	12.1726	2.99318	21.7822	1	3.14691	0.00165007	0.323291	ARID4A|ARID5A|BHLHE40|CBX5|CDKN1A|CDKN1B|DNMT3A|EED|EGR1|EZH2|FOSB|JUN|KLF4|LYAR|NCOR1|PRDM1|S100A11|SUPT5H|TCF3|TRIM28|TYMS|ZFP36
negative regulation of cellular metabolic process [GoID:GO:0031324; evidenceTypes:IBA|IC|IDA|IEA|IGI|IMP|IPI|ISS|NAS|TAS]	GeneOntology_BP	29	147	74	17.7166	3.44533	19.7279	1	3.21178	0.00131914	0.323291	AKT1|ARID4A|ARID5A|BHLHE40|CBX5|CDKN1A|CDKN1B|DNMT3A|EED|EGR1|EZH2|FOSB|ISG15|JUN|KLF4|LYAR|MCL1|NCOR1|NLRP7|PHF1|PPP1R15A|PRDM1|S100A11|STK38|SUPT5H|TCF3|TRIM28|TYMS|ZFP36
negative regulation of macromolecule biosynthetic process [GoID:GO:0010558; evidenceTypes:IBA|IC|IDA|IEA|IGI|IMP|IPI|ISS|NAS|TAS]	GeneOntology_BP	22	101	74	12.1726	2.99318	21.7822	1	3.14691	0.00165007	0.323291	ARID4A|ARID5A|BHLHE40|CBX5|CDKN1A|CDKN1B|DNMT3A|EED|EGR1|EZH2|FOSB|JUN|KLF4|LYAR|NCOR1|PRDM1|S100A11|SUPT5H|TCF3|TRIM28|TYMS|ZFP36
negative regulation of transcription by RNA polymerase II [GoID:GO:0000122; evidenceTypes:IBA|IC|IDA|IEA|IGI|IMP|IPI|ISS|NAS|TAS]	GeneOntology_BP	17	68	74	8.19544	2.53376	25	1	3.22409	0.00126374	0.323291	ARID5A|BHLHE40|CBX5|DNMT3A|EED|EGR1|EZH2|FOSB|JUN|KLF4|LYAR|NCOR1|PRDM1|SUPT5H|TCF3|TRIM28|ZFP36
response to external stimulus [GoID:GO:0009605; evidenceTypes:IBA|IC|IDA|IEA|IEP|IGI|IMP|IPI|ISS|NAS|TAS]	GeneOntology_BP	31	164	74	19.7655	3.57225	18.9024	1	3.1185	0.00181775	0.323291	AKT1|APOBEC3C|ARID5A|BHLHE40|CD40|CDKN1A|CXCR4|DNMT3A|FOSB|IRF9|ISG15|JUN|KLF4|LYAR|MLKL|MX1|NFKB2|NFKBIZ|NINJ1|NLRP7|PDE4B|PLAC8|PRDM1|RGS1|RIPOR1|SEMA4A|TRIM28|TUBB|TYMS|ZBP1|ZFP36
GSE9037_CTRL_VS_LPS_1H_STIM_IRAK4_KO_BMDM_DN	MSigDB_C7	7	17	74	2.04886	1.32473	41.1765	1	3.0883	0.00201307	0.333191	ARID5A|IRF9|JUNB|KLF4|SRSF5|TUBB|ZBP1
REACTOME_INFECTIOUS_DISEASE	MSigDB_C2	16	65	74	7.83388	2.48403	24.6154	1	3.06497	0.00217691	0.338186	ARID4A|CRBN|CXCR4|EED|EZH2|H2BC5|ISG15|JUN|NCOR1|NFKB2|PSMB10|SH3GL1|SUPT5H|TRIM28|TUBB|ZBP1
CREB_Q2_01	MSigDB_C3	6	13	74	1.56678	1.16231	46.1538	1	3.06642	0.00216638	0.338186	EGR1|FOSB|JUN|PPP1R15A|RIPOR1|TSC22D3
GSE12845_IGD_POS_VS_NEG_BLOOD_BCELL_UP	MSigDB_C7	6	13	74	1.56678	1.16231	46.1538	1	3.06642	0.00216638	0.338186	ANKZF1|CD22|CD40|JUNB|NXF1|PHF1
GSE17721_CTRL_VS_POLYIC_2H_BMDC_DN	MSigDB_C7	6	13	74	1.56678	1.16231	46.1538	1	3.06642	0.00216638	0.338186	CDKN1A|CRBN|JUNB|NINJ1|PPP1R15A|PRDM1
GSE17974_0H_VS_2H_IN_VITRO_ACT_CD4_TCELL_UP	MSigDB_C7	6	13	74	1.56678	1.16231	46.1538	1	3.06642	0.00216638	0.338186	JUN|JUNB|KLF4|NFKBIZ|PDE4B|RGS1
GSE5542_IFNG_VS_IFNA_AND_IFNG_TREATED_EPITHELIAL_CELLS_24H_UP	MSigDB_C7	6	13	74	1.56678	1.16231	46.1538	1	3.06642	0.00216638	0.338186	BHLHE40|IRF9|LYAR|SRSF5|TCF3|TRIM28
RNAseq_ER-Merged__Day7_UP.TLR.Exon1A_BCR.Exon1A	LEEDS	24	116	74	13.9805	3.16051	20.6897	1	3.07757	0.00208693	0.338186	ARID1A|ATP8B2|CD22|CDKN1B|CHST15|CXCR4|EGR1|FAM214A|FOSB|H2BC5|ISG15|JUN|JUNB|LAPTM5|MCL1|NFKBIZ|PHF1|PLAC8|PPP1R15A|PRDM1|SRSF5|TCF3|ZBP1|ZFP36
AMIT_EGF_RESPONSE_60_MCF10A	MSigDB_C2	4	6	74	0.723127	0.794221	66.6667	1	3.03214	0.00242829	0.340671	BHLHE40|EGR1|JUN|JUNB
REACTOME_TRANSCRIPTIONAL_REGULATION_BY_E2F6	MSigDB_C2	4	6	74	0.723127	0.794221	66.6667	1	3.03214	0.00242829	0.340671	CBX5|EED|EZH2|RRM2
UZONYI_RESPONSE_TO_LEUKOTRIENE_AND_THROMBIN	MSigDB_C2	4	6	74	0.723127	0.794221	66.6667	1	3.03214	0.00242829	0.340671	EGR1|KLF4|MCL1|ZFP36
WANG_ESOPHAGUS_CANCER_VS_NORMAL_DN	MSigDB_C2	4	6	74	0.723127	0.794221	66.6667	1	3.03214	0.00242829	0.340671	PHF1|S100A11|SH3GL1|STK38
WP_MRNA_PROCESSING	MSigDB_C2	4	6	74	0.723127	0.794221	66.6667	1	3.03214	0.00242829	0.340671	NXF1|SF3B1|SRSF5|SUPT5H
GSE2585_THYMIC_DC_VS_MTEC_UP	MSigDB_C7	4	6	74	0.723127	0.794221	66.6667	1	3.03214	0.00242829	0.340671	CDKN1A|JUN|MCM2|PLEKHO1
GSE28726_NAIVE_VS_ACTIVATED_VA24NEG_NKTCELL_DN	MSigDB_C7	4	6	74	0.723127	0.794221	66.6667	1	3.03214	0.00242829	0.340671	CXCR4|JUNB|MT2A|SLC25A42
FAN_OVARY_CL6_PUTATIVE_EARLY_ATRETIC_FOLLICLE_THECAL_CELL_2	MSigDB_C8	8	22	74	2.65147	1.50067	36.3636	1	3.03306	0.00242084	0.340671	EGR1|FOSB|JUN|JUNB|KLF4|PPP1R15A|TSC22D3|ZFP36
DLBCL_PGCNA_M1 Methylated UblConjugation ChromatinRegulator	LEEDS_GOLD	13	48	74	5.78502	2.16742	27.0833	1	3.03613	0.00239637	0.340671	AKAP17A|AKT1|ANKZF1|ARID1A|LAPTM5|NXF1|PHF1|PPP1R15A|RIPOR1|STK38|SUPT5H|TRIM28|ZFP36
columnar_cuboidal epithelial cell development [GoID:GO:0002066; evidenceTypes:IDA|IEA|IMP|ISS|TAS]	GeneOntology_BP	4	6	74	0.723127	0.794221	66.6667	1	3.03214	0.00242829	0.340671	AKT1|CDKN1A|PRDM1|TYMS
columnar_cuboidal epithelial cell differentiation [GoID:GO:0002065; evidenceTypes:IBA|IDA|IEA|IMP|ISS|NAS|TAS]	GeneOntology_BP	4	6	74	0.723127	0.794221	66.6667	1	3.03214	0.00242829	0.340671	AKT1|CDKN1A|PRDM1|TYMS
tissue regeneration [GoID:GO:0042246; evidenceTypes:IBA|IDA|IEA|IEP|IMP|ISS|NAS|TAS]	GeneOntology_BP	4	6	74	0.723127	0.794221	66.6667	1	3.03214	0.00242829	0.340671	CDKN1A|CDKN1B|EZH2|NINJ1
Isopeptide bond	UniProt-Keyword	28	145	74	17.4756	3.42913	19.3103	1	3.03032	0.00244298	0.340671	AKAP17A|AKT1|ARID4A|ARID5A|BHLHE40|CBX5|CD22|CXCR4|DNMT3A|EGR1|EZH2|H2BC5|ISG15|JUN|JUNB|KLF4|LYAR|MCL1|MCM2|NCOR1|NFKB2|PRDM1|SF3B1|SUPT5H|TCF3|TRIM28|TUBB|TYMS
BROCKE_APOPTOSIS_REVERSED_BY_IL6	MSigDB_C2	10	32	74	3.85668	1.79453	31.25	1	3.01975	0.00252985	0.344644	BHLHE40|CHST15|CXCR4|IRF9|JUN|JUNB|MCL1|MX1|PRDM1|ZFP36
GTF2A2_TARGET_GENES	MSigDB_C3	10	32	74	3.85668	1.79453	31.25	1	3.01975	0.00252985	0.344644	CDKN1A|EGR1|FOSB|JUNB|MCL1|NXF1|PPP1R15A|RRM2|TCF3|ZFP36
NAKAYA_PBMC_FLUARIX_FLUVIRIN_AGE_18_50YO_7DY_DN	MSigDB_C7	10	32	74	3.85668	1.79453	31.25	1	3.01975	0.00252985	0.344644	CDKN1A|EGR1|FOSB|JUNB|KLF4|MCL1|PPP1R15A|RGS1|YPEL5|ZFP36
nuclear protein-containing complex [GoID:GO:0140513; evidenceTypes:IBA|IC|IDA|IEA|IMP|IPI|ISS|NAS|TAS]	GeneOntology_CC	15	60	74	7.23127	2.39742	25	1	3.01187	0.00259641	0.351011	AKAP17A|ARID1A|CBX5|CDKN1A|EED|EZH2|JUN|JUNB|MCM2|NCOR1|NXF1|SF3B1|SUPT5H|TCF3|TRIM28
response to biotic stimulus [GoID:GO:0009607; evidenceTypes:IBA|IC|IDA|IEA|IEP|IMP|IPI|ISS|NAS|TAS]	GeneOntology_BP	23	111	74	13.3779	3.10713	20.7207	1	3.00768	0.00263253	0.353197	AKT1|APOBEC3C|ARID5A|CD40|CXCR4|IRF9|ISG15|JUN|KLF4|LAPTM5|LYAR|MLKL|MX1|NFKB2|NLRP7|PDE4B|PLAC8|PRDM1|RGS1|TRIM28|TUBB|ZBP1|ZFP36
negative regulation of nitrogen compound metabolic process [GoID:GO:0051172; evidenceTypes:IBA|IC|IDA|IEA|IGI|IMP|IPI|ISS|NAS|TAS]	GeneOntology_BP	27	139	74	16.7524	3.37885	19.4245	1	2.99171	0.0027742	0.369406	AKT1|ARID4A|ARID5A|BHLHE40|CBX5|CDKN1A|CDKN1B|DNMT3A|EED|EGR1|EZH2|FOSB|ISG15|JUN|KLF4|LYAR|NCOR1|NLRP7|PHF1|PPP1R15A|PRDM1|STK38|SUPT5H|TCF3|TRIM28|TYMS|ZFP36
E2F1_Q4	MSigDB_C3	7	18	74	2.16938	1.36199	38.8889	1	2.97006	0.00297739	0.384888	ARID4A|CBX5|CDKN1B|EZH2|LYAR|TRIM28|YPEL5
GSE26156_DOUBLE_POSITIVE_VS_CD4_SINGLE_POSITIVE_THYMOCYTE_UP	MSigDB_C7	7	18	74	2.16938	1.36199	38.8889	1	2.97006	0.00297739	0.384888	AKAP17A|JUNB|MT2A|PDE4B|PPP1R15A|RGS1|TSC22D3
GSE34205_HEALTHY_VS_FLU_INF_INFANT_PBMC_DN	MSigDB_C7	7	18	74	2.16938	1.36199	38.8889	1	2.97006	0.00297739	0.384888	H2BC5|ISG15|MT2A|MX1|PLAC8|S100A11|ZBP1
GSE37605_C57BL6_VS_NOD_FOXP3_FUSION_GFP_TREG_DN	MSigDB_C7	7	18	74	2.16938	1.36199	38.8889	1	2.97006	0.00297739	0.384888	BHLHE40|FOSB|JUN|JUNB|KLF4|NFKBIZ|ZFP36
GSE34171_GCB_upCOO-UNC	LEEDS	21	99	74	11.9316	2.96917	21.2121	1	2.95218	0.00315539	0.404941	ARID5A|ATP8B2|CDKN1B|CRBN|CYTH4|DNMT3A|IRF9|JUN|JUNB|KLF4|MCL1|MLKL|MT2A|NINJ1|PDE4B|PLAC8|PLEKHO1|PRDM1|PSMB10|VPS13C|ZBP1
JIANG_HYPOXIA_NORMAL	MSigDB_C2	6	14	74	1.6873	1.20519	42.8571	1	2.9263	0.0034302	0.406009	MCL1|PPP1R15A|PSMB10|TSC22D3|YPEL5|ZFP36
REACTOME_CHROMATIN_MODIFYING_ENZYMES	MSigDB_C2	8	23	74	2.77199	1.5331	34.7826	1	2.93337	0.00335305	0.406009	ARID1A|ARID4A|DNMT3A|EED|EZH2|H2BC5|NCOR1|NFKB2
AAAYRNCTG_UNKNOWN	MSigDB_C3	5	10	74	1.20521	1.02196	50	1	2.92345	0.00346174	0.406009	ARID1A|ARID4A|PHF1|TRIM28|TSC22D3
ZNF589_TARGET_GENES	MSigDB_C3	6	14	74	1.6873	1.20519	42.8571	1	2.9263	0.0034302	0.406009	ANKZF1|ARID4A|CD22|IRF9|PPP1R15A|SH3GL1
GSE20152_SPHK1_KO_VS_WT_HTNFA_OVERXPRESS_ANKLE_UP	MSigDB_C7	6	14	74	1.6873	1.20519	42.8571	1	2.9263	0.0034302	0.406009	JUNB|NXF1|PLAC8|PPP1R15A|RGS1|SRSF5
GSE26030_UNSTIM_VS_RESTIM_TH17_DAY15_POST_POLARIZATION_DN	MSigDB_C7	5	10	74	1.20521	1.02196	50	1	2.92345	0.00346174	0.406009	CDKN1B|CXCR4|MCL1|NINJ1|TRIM28
GSE27786_ERYTHROBLAST_VS_MONO_MAC_DN	MSigDB_C7	6	14	74	1.6873	1.20519	42.8571	1	2.9263	0.0034302	0.406009	BHLHE40|FAM214A|PSMB10|STK38|SUPT5H|ZFP36
GSE27859_DC_VS_CD11C_INT_F480_INT_DC_UP	MSigDB_C7	5	10	74	1.20521	1.02196	50	1	2.92345	0.00346174	0.406009	JUNB|PDE4B|PRDM1|SRSF5|YPEL5
GSE29618_PRE_VS_DAY7_POST_LAIV_FLU_VACCINE_MDC_DN	MSigDB_C7	6	14	74	1.6873	1.20519	42.8571	1	2.9263	0.0034302	0.406009	EGR1|FOSB|H2BC5|JUN|PLEKHO1|RGS1
GSE34156_NOD2_LIGAND_VS_TLR1_TLR2_LIGAND_6H_TREATED_MONOCYTE_UP	MSigDB_C7	8	23	74	2.77199	1.5331	34.7826	1	2.93337	0.00335305	0.406009	IRF9|ISG15|JUN|KLF4|MX1|PSMB10|TSC22D3|ZFP36
GSE36476_CTRL_VS_TSST_ACT_40H_MEMORY_CD4_TCELL_YOUNG_UP	MSigDB_C7	8	23	74	2.77199	1.5331	34.7826	1	2.93337	0.00335305	0.406009	CXCR4|CYTH4|FOSB|JUN|LAPTM5|PLAC8|TSC22D3|YPEL5
GSE9037_WT_VS_IRAK4_KO_LPS_1H_STIM_BMDM_UP	MSigDB_C7	5	10	74	1.20521	1.02196	50	1	2.92345	0.00346174	0.406009	CD40|EGR1|JUN|PLAC8|RIPOR1
placenta development [GoID:GO:0001890; evidenceTypes:IBA|IDA|IEA|IEP|IMP|ISS|NAS|TAS]	GeneOntology_BP	5	10	74	1.20521	1.02196	50	1	2.92345	0.00346174	0.406009	AKT1|CDKN1B|JUNB|PRDM1|TRIM28
Repressor	UniProt-Keyword	13	50	74	6.02606	2.2082	26	1	2.91179	0.00359364	0.418706	ARID5A|BHLHE40|DNMT3A|EED|EZH2|LYAR|NCOR1|NFKB2|NFKBIZ|PHF1|PRDM1|SUPT5H|TRIM28
negative regulation of RNA biosynthetic process [GoID:GO:1902679; evidenceTypes:IBA|IC|IDA|IEA|IGI|IMP|IPI|ISS|NAS|TAS]	GeneOntology_BP	19	87	74	10.4853	2.81565	21.8391	1	2.90511	0.00367118	0.419462	ARID4A|ARID5A|BHLHE40|CBX5|CDKN1B|DNMT3A|EED|EGR1|EZH2|FOSB|JUN|KLF4|LYAR|NCOR1|PRDM1|SUPT5H|TCF3|TRIM28|ZFP36
negative regulation of nucleic acid-templated transcription [GoID:GO:1903507; evidenceTypes:IBA|IC|IDA|IEA|IGI|IMP|IPI|ISS|NAS|TAS]	GeneOntology_BP	19	87	74	10.4853	2.81565	21.8391	1	2.90511	0.00367118	0.419462	ARID4A|ARID5A|BHLHE40|CBX5|CDKN1B|DNMT3A|EED|EGR1|EZH2|FOSB|JUN|KLF4|LYAR|NCOR1|PRDM1|SUPT5H|TCF3|TRIM28|ZFP36
negative regulation of transcription, DNA-templated [GoID:GO:0045892; evidenceTypes:IBA|IC|IDA|IEA|IGI|IMP|IPI|ISS|NAS|TAS]	GeneOntology_BP	19	87	74	10.4853	2.81565	21.8391	1	2.90511	0.00367118	0.419462	ARID4A|ARID5A|BHLHE40|CBX5|CDKN1B|DNMT3A|EED|EGR1|EZH2|FOSB|JUN|KLF4|LYAR|NCOR1|PRDM1|SUPT5H|TCF3|TRIM28|ZFP36
MITSIADES_RESPONSE_TO_APLIDIN_UP	MSigDB_C2	11	39	74	4.70033	1.96916	28.2051	1	2.89387	0.00380524	0.426524	CXCR4|FOSB|H2BC5|KLF4|MCL1|NXF1|PHF1|PPP1R15A|SRSF5|TGDS|TSC22D3
MODULE_6	MSigDB_C4	11	39	74	4.70033	1.96916	28.2051	1	2.89387	0.00380524	0.426524	CD22|CDKN1A|CXCR4|EGR1|FOSB|JUN|JUNB|LAPTM5|PPP1R15A|RGS1|S100A11
SCHERER_PBMC_YF_VAX_AGE_18_40YO_4_TO_7DY_UP	MSigDB_C7	11	39	74	4.70033	1.96916	28.2051	1	2.89387	0.00380524	0.426524	CHST15|IRF9|ISG15|JUNB|MCM2|MT2A|MX1|PLAC8|RRM2|S100A11|SF3B1
SMID_BREAST_CANCER_LUMINAL_B_DN	MSigDB_C2	1	58	74	6.99023	2.36138	1.72414	0	-2.88813	0.00387537	0.431653	PLAC8
GSE10846_CHOP_GCB_upCOO-UNC	LEEDS	24	121	74	14.5831	3.21167	19.8347	1	2.88267	0.00394319	0.436461	ARID5A|ATP8B2|CDKN1B|DNMT3A|FOSB|IRF9|ISG15|JUN|JUNB|KLF4|MLKL|MT2A|MX1|NCOR1|NFKBIZ|NINJ1|PLAC8|PLEKHO1|PRDM1|PSMB10|S100A11|VPS13C|ZBP1|ZFP36
GSE11961_UNSTIM_VS_ANTI_IGM_AND_CD40_STIM_6H_FOLLICULAR_BCELL_DN	MSigDB_C7	7	19	74	2.2899	1.39814	36.8421	1	2.85814	0.00426127	0.451898	ARID5A|CHST15|CXCR4|JUN|STK38|YPEL5|ZFP36
GSE13522_WT_VS_IFNAR_KO_SKING_T_CRUZI_Y_STRAIN_INF_UP	MSigDB_C7	7	19	74	2.2899	1.39814	36.8421	1	2.85814	0.00426127	0.451898	BHLHE40|DNMT3A|MCL1|NFKBIZ|PLAC8|RGS1|RRM2
GSE3982_NEUTROPHIL_VS_EFF_MEMORY_CD4_TCELL_UP	MSigDB_C7	7	19	74	2.2899	1.39814	36.8421	1	2.85814	0.00426127	0.451898	CYTH4|IRF9|ISG15|JUNB|MCL1|PPP1R15A|SRSF5
GSE42088_UNINF_VS_LEISHMANIA_INF_DC_2H_DN	MSigDB_C7	7	19	74	2.2899	1.39814	36.8421	1	2.85814	0.00426127	0.451898	CXCR4|FOSB|JUNB|KLF4|TSC22D3|YPEL5|ZFP36
mouseBcell-D0-D7-AllTypes_PGCNA_M1 IFN ZincFInger	LEEDS_GOLD	10	34	74	4.09772	1.84658	29.4118	1	2.8634	0.00419122	0.451898	ARID4A|H2BC5|IRF9|MX1|NCOR1|RGS1|SF3B1|TSC22D3|VPS13C|YPEL5
GSE10846_CHOP_upGCB_COO-UNC	LEEDS	7	130	74	15.6678	3.29844	5.38462	0	-2.86483	0.00417231	0.451898	CBX5|CD22|EZH2|MCM2|SEMA4A|TUBB|TYMS
EGR2_mutant_CLL_up_all (PMID:24920063)	SignatureDB	10	34	74	4.09772	1.84658	29.4118	1	2.8634	0.00419122	0.451898	CDKN1A|EZH2|H2BC5|JUNB|NFKB2|PDE4B|PPP1R15A|RGS1|TSC22D3|ZFP36
AMIT_EGF_RESPONSE_40_MCF10A	MSigDB_C2	3	4	74	0.482085	0.649545	75	1	2.73885	0.00616546	0.454959	EGR1|JUN|ZFP36
CAIRO_PML_TARGETS_BOUND_BY_MYC_DN	MSigDB_C2	3	4	74	0.482085	0.649545	75	1	2.73885	0.00616546	0.454959	CDKN1A|CDKN1B|IRF9
CHASSOT_SKIN_WOUND	MSigDB_C2	4	7	74	0.843648	0.857151	57.1429	1	2.79757	0.00514892	0.454959	EGR1|FOSB|JUN|JUNB
CHEN_LVAD_SUPPORT_OF_FAILING_HEART_UP	MSigDB_C2	6	15	74	1.80782	1.24645	40	1	2.79604	0.00517332	0.454959	CDKN1A|JUN|MCL1|MT2A|TSC22D3|ZFP36
DEBIASI_APOPTOSIS_BY_REOVIRUS_INFECTION_UP	MSigDB_C2	8	25	74	3.01303	1.59567	32	1	2.74582	0.00603602	0.454959	BHLHE40|IRF9|ISG15|JUN|MCL1|PPP1R15A|TGDS|ZFP36
DELACROIX_RAR_TARGETS_UP	MSigDB_C2	3	4	74	0.482085	0.649545	75	1	2.73885	0.00616546	0.454959	BHLHE40|JUNB|ZBP1
DORSAM_HOXA9_TARGETS_DN	MSigDB_C2	3	4	74	0.482085	0.649545	75	1	2.73885	0.00616546	0.454959	JUN|JUNB|TSC22D3
HAN_JNK_SINGALING_UP	MSigDB_C2	4	7	74	0.843648	0.857151	57.1429	1	2.79757	0.00514892	0.454959	IRF9|ISG15|JUN|PLEKHO1
KOBAYASHI_EGFR_SIGNALING_24HR_UP	MSigDB_C2	5	11	74	1.32573	1.07095	45.4545	1	2.76156	0.00575258	0.454959	H2BC5|PSMB10|TSC22D3|VPS13C|YPEL5
PHONG_TNF_TARGETS_UP	MSigDB_C2	7	20	74	2.41042	1.43325	35	1	2.75183	0.0059264	0.454959	BHLHE40|EGR1|JUN|JUNB|MCL1|NFKB2|ZFP36
REACTOME_HDACS_DEACETYLATE_HISTONES	MSigDB_C2	3	4	74	0.482085	0.649545	75	1	2.73885	0.00616546	0.454959	ARID4A|H2BC5|NCOR1
REACTOME_POTENTIAL_THERAPEUTICS_FOR_SARS	MSigDB_C2	4	7	74	0.843648	0.857151	57.1429	1	2.79757	0.00514892	0.454959	ARID4A|CRBN|TUBB|ZBP1
STAMBOLSKY_TARGETS_OF_MUTATED_TP53_DN	MSigDB_C2	4	7	74	0.843648	0.857151	57.1429	1	2.79757	0.00514892	0.454959	FAM214A|IRF9|ISG15|MX1
TSAI_DNAJB4_TARGETS_UP	MSigDB_C2	3	4	74	0.482085	0.649545	75	1	2.73885	0.00616546	0.454959	CDKN1A|IRF9|ISG15
WANG_CLIM2_TARGETS_DN	MSigDB_C2	4	7	74	0.843648	0.857151	57.1429	1	2.79757	0.00514892	0.454959	IRF9|ISG15|NCOR1|TSC22D3
WP_ASSOCIATION_BETWEEN_PHYSICOCHEMICAL_FEATURES_AND_TOXICITY_ASSOCIATED_PATHWAYS	MSigDB_C2	4	7	74	0.843648	0.857151	57.1429	1	2.79757	0.00514892	0.454959	AKT1|CDKN1A|CDKN1B|JUN
CREB_Q3	MSigDB_C3	5	11	74	1.32573	1.07095	45.4545	1	2.76156	0.00575258	0.454959	ARID4A|ATP8B2|CDKN1B|NFKB2|RIPOR1
GGGYGTGNY_UNKNOWN	MSigDB_C3	7	20	74	2.41042	1.43325	35	1	2.75183	0.0059264	0.454959	AKT1|BHLHE40|CD22|FOSB|H2BC5|NFKB2|PHF1
SRF_Q4	MSigDB_C3	5	11	74	1.32573	1.07095	45.4545	1	2.76156	0.00575258	0.454959	CDKN1B|EGR1|FOSB|JUNB|MCL1
STK33_UP	MSigDB_C6	9	30	74	3.61564	1.74053	30	1	2.76073	0.00576715	0.454959	CDKN1A|CDKN1B|EGR1|IRF9|JUN|JUNB|PPP1R15A|RGS1|ZFP36
GAUCHER_PBMC_YF_VAX_STAMARIL_UNKNOWN_AGE_3DY_UP	MSigDB_C7	8	24	74	2.89251	1.56475	33.3333	1	2.83774	0.00454345	0.454959	CDKN1A|IRF9|ISG15|MT2A|MX1|PLAC8|SP140|ZBP1
GSE14769_UNSTIM_VS_20MIN_LPS_BMDM_DN	MSigDB_C7	8	24	74	2.89251	1.56475	33.3333	1	2.83774	0.00454345	0.454959	EGR1|JUNB|LYAR|NFKBIZ|PDE4B|PPP1R15A|RGS1|ZFP36
GSE14769_UNSTIM_VS_40MIN_LPS_BMDM_DN	MSigDB_C7	10	35	74	4.21824	1.87192	28.5714	1	2.78837	0.00529733	0.454959	ARID5A|EGR1|JUN|JUNB|MCL1|NFKBIZ|PDE4B|PPP1R15A|RGS1|ZFP36
GSE15324_ELF4_KO_VS_WT_NAIVE_CD8_TCELL_DN	MSigDB_C7	5	11	74	1.32573	1.07095	45.4545	1	2.76156	0.00575258	0.454959	FOSB|JUNB|KLF4|PPP1R15A|RGS1
GSE15930_NAIVE_VS_24H_IN_VITRO_STIM_IL12_CD8_TCELL_UP	MSigDB_C7	6	15	74	1.80782	1.24645	40	1	2.79604	0.00517332	0.454959	CXCR4|KLF4|MX1|PDE4B|PHF1|SH3GL1
GSE15930_NAIVE_VS_72H_IN_VITRO_STIM_IL12_CD8_TCELL_UP	MSigDB_C7	5	11	74	1.32573	1.07095	45.4545	1	2.76156	0.00575258	0.454959	FOSB|KLF4|MX1|PHF1|SH3GL1
GSE17721_LPS_VS_GARDIQUIMOD_12H_BMDC_UP	MSigDB_C7	4	7	74	0.843648	0.857151	57.1429	1	2.79757	0.00514892	0.454959	CD40|MT2A|SH3GL1|YPEL5
GSE17721_LPS_VS_PAM3CSK4_2H_BMDC_UP	MSigDB_C7	6	15	74	1.80782	1.24645	40	1	2.79604	0.00517332	0.454959	ISG15|JUN|MX1|NXF1|RGS1|ZFP36
GSE23308_CTRL_VS_CORTICOSTERONE_TREATED_MACROPHAGE_DN	MSigDB_C7	5	11	74	1.32573	1.07095	45.4545	1	2.76156	0.00575258	0.454959	MT2A|NINJ1|NXF1|PDE4B|TYMS
GSE24574_BCL6_HIGH_TFH_VS_NAIVE_CD4_TCELL_UP	MSigDB_C7	5	11	74	1.32573	1.07095	45.4545	1	2.76156	0.00575258	0.454959	CXCR4|JUNB|MT2A|PRDM1|RGS1
GSE24574_BCL6_HIGH_TFH_VS_TFH_CD4_TCELL_DN	MSigDB_C7	7	20	74	2.41042	1.43325	35	1	2.75183	0.0059264	0.454959	CXCR4|LAPTM5|MCL1|MT2A|NXF1|PDE4B|RGS1
GSE24574_BCL6_HIGH_VS_LOW_TFH_CD4_TCELL_UP	MSigDB_C7	7	20	74	2.41042	1.43325	35	1	2.75183	0.0059264	0.454959	AKAP17A|CXCR4|JUNB|LAPTM5|PDE4B|PRDM1|RGS1
GSE25085_FETAL_BM_VS_ADULT_BM_SP4_THYMIC_IMPLANT_UP	MSigDB_C7	6	15	74	1.80782	1.24645	40	1	2.79604	0.00517332	0.454959	CD40|EGR1|ISG15|PDE4B|PPP1R15A|ZBP1
GSE2770_UNTREATED_VS_ACT_CD4_TCELL_6H_DN	MSigDB_C7	4	7	74	0.843648	0.857151	57.1429	1	2.79757	0.00514892	0.454959	CD40|CHST15|JUNB|PHF1
GSE27786_CD4_TCELL_VS_ERYTHTROBLAST_UP	MSigDB_C7	5	11	74	1.32573	1.07095	45.4545	1	2.76156	0.00575258	0.454959	ARID4A|LYAR|PDE4B|RGS1|ZFP36
GSE27786_LSK_VS_CD8_TCELL_DN	MSigDB_C7	3	4	74	0.482085	0.649545	75	1	2.73885	0.00616546	0.454959	LAPTM5|PSMB10|ZBP1
GSE28237_FOLLICULAR_VS_LATE_GC_BCELL_UP	MSigDB_C7	4	7	74	0.843648	0.857151	57.1429	1	2.79757	0.00514892	0.454959	CD40|CHST15|NFKB2|ZBP1
GSE360_L_MAJOR_VS_B_MALAYI_HIGH_DOSE_DC_UP	MSigDB_C7	7	20	74	2.41042	1.43325	35	1	2.75183	0.0059264	0.454959	CDKN1A|CXCR4|EZH2|MT2A|RGS1|S100A11|SF3B1
GSE36826_WT_VS_IL1R_KO_SKIN_STAPH_AUREUS_INF_DN	MSigDB_C7	8	24	74	2.89251	1.56475	33.3333	1	2.83774	0.00454345	0.454959	ARID5A|BHLHE40|ISG15|JUN|MCL1|MX1|NINJ1|PDE4B
GSE37301_PRO_BCELL_VS_GRANULOCYTE_MONOCYTE_PROGENITOR_UP	MSigDB_C7	4	7	74	0.843648	0.857151	57.1429	1	2.79757	0.00514892	0.454959	FOSB|JUN|PPP1R15A|ZFP36
GSE40666_STAT1_KO_VS_STAT4_KO_CD8_TCELL_WITH_IFNA_STIM_90MIN_DN	MSigDB_C7	5	11	74	1.32573	1.07095	45.4545	1	2.76156	0.00575258	0.454959	BHLHE40|EGR1|FOSB|JUN|PPP1R15A
GSE7852_LN_VS_FAT_TCONV_DN	MSigDB_C7	8	24	74	2.89251	1.56475	33.3333	1	2.83774	0.00454345	0.454959	BHLHE40|CDKN1A|CXCR4|FOSB|NFKBIZ|PPP1R15A|PRDM1|S100A11
GSE9960_GRAM_POS_VS_GRAM_NEG_AND_POS_SEPSIS_PBMC_UP	MSigDB_C7	7	20	74	2.41042	1.43325	35	1	2.75183	0.0059264	0.454959	CXCR4|DNMT3A|EED|FOSB|JUN|KLF4|ZFP36
GSE9988_LPS_VS_VEHICLE_TREATED_MONOCYTE_DN	MSigDB_C7	6	15	74	1.80782	1.24645	40	1	2.79604	0.00517332	0.454959	CXCR4|LAPTM5|PLEKHO1|S100A11|SH3GL1|TSC22D3
BUSSLINGER_GASTRIC_PREZYMOGENIC_CELLS	MSigDB_C8	4	7	74	0.843648	0.857151	57.1429	1	2.79757	0.00514892	0.454959	EGR1|FOSB|JUN|NFKBIZ
CUI_DEVELOPING_HEART_C5_VALVAR_CELL	MSigDB_C8	7	20	74	2.41042	1.43325	35	1	2.75183	0.0059264	0.454959	ARID5A|CDKN1A|EGR1|JUNB|MT2A|NXF1|PPP1R15A
DURANTE_ADULT_OLFACTORY_NEUROEPITHELIUM_VASCULAR_SMOOTH_MUSCLE_CELLS	MSigDB_C8	5	11	74	1.32573	1.07095	45.4545	1	2.76156	0.00575258	0.454959	EGR1|JUN|JUNB|MT2A|ZFP36
FAN_OVARY_CL2_PUTATIVE_EARLY_ATRETIC_FOLLICLE_THECAL_CELL_1	MSigDB_C8	5	11	74	1.32573	1.07095	45.4545	1	2.76156	0.00575258	0.454959	EGR1|FOSB|JUN|JUNB|ZFP36
HAY_BONE_MARROW_ERYTHROBLAST	MSigDB_C8	3	83	74	10.0033	2.76058	3.61446	0	-2.82194	0.00477347	0.454959	MCM2|RIPOR1|RRM2
LAKE_ADULT_KIDNEY_C27_VASCULAR_SMOOTH_MUSCLE_CELLS_AND_PERICYTES	MSigDB_C8	5	11	74	1.32573	1.07095	45.4545	1	2.76156	0.00575258	0.454959	EGR1|FOSB|JUN|JUNB|ZFP36
G9A_TotalC__Std72hr_upG9A72hr	LEEDS	5	11	74	1.32573	1.07095	45.4545	1	2.76156	0.00575258	0.454959	CXCR4|LAPTM5|PLEKHO1|RGS1|S100A11
GSE10846_CHOP_upABC_COO-UNC	LEEDS	8	138	74	16.6319	3.37021	5.7971	0	-2.78498	0.00535309	0.454959	CBX5|CD22|LAPTM5|MCM2|PDE4B|TRIM28|TUBB|TYMS
GSE12195_GCB_upCOO-UNC	LEEDS	42	260	74	31.3355	3.98935	16.1538	1	2.76973	0.00561034	0.454959	ANKZF1|ARID4A|ARID5A|ATP8B2|BHLHE40|CDKN1A|CDKN1B|CHST15|CRBN|CYTH4|EED|EGR1|FOSB|IRF9|ISG15|JUN|JUNB|KLF4|MCL1|MLKL|MT2A|MX1|NCOR1|NFKBIZ|NINJ1|PDE4B|PLAC8|PLEKHO1|PRDM1|RIPOR1|S100A11|SF3B1|SLC25A42|SP140|SRSF5|STK38|TBC1D3|TSC22D3|VPS13C|YPEL5|ZBP1|ZFP36
RNAseq_ER-Merged__Day7_UP.LPS_BCR	LEEDS	32	180	74	21.6938	3.67532	17.7778	1	2.83304	0.00461069	0.454959	AKT1|ARID5A|CD40|CDKN1A|EGR1|EZH2|FOSB|H2BC5|ISG15|JUN|JUNB|LAPTM5|LYAR|MCM2|MTCO2P12|NFKB2|NFKBIZ|NINJ1|PDE4B|PHF1|PLAC8|PPP1R15A|PRDM1|PSMB10|RIPOR1|RRM2|SH3GL1|SRSF5|TCF3|TUBB|TYMS|ZFP36
RNAseq_ER-Merged__Day7_UP.TLR.Exon1A_TLR	LEEDS	35	205	74	24.7068	3.80761	17.0732	1	2.76232	0.00573914	0.454959	AKT1|ARID1A|ARID5A|ATP8B2|CD40|CDKN1A|CXCR4|EGR1|EZH2|FOSB|H2BC5|ISG15|JUN|JUNB|KLF4|LAPTM5|LYAR|MCM2|MLKL|NFKB2|NFKBIZ|NINJ1|PHF1|PLAC8|PLEKHO1|PPP1R15A|PSMB10|RGS1|S100A11|SEMA4A|SH3GL1|TCF3|TRIM28|TUBB|TYMS
RNAseq_ER__D4-LPS-Exon1A_UP.D4-TLR	LEEDS	21	104	74	12.5342	3.02842	20.1923	1	2.74412	0.00606726	0.454959	ANKZF1|ARID5A|BHLHE40|CDKN1A|CRBN|DNMT3A|EGR1|FAM214A|FOSB|H2BC5|IRF9|KLF4|MLKL|MX1|PDE4B|PPP1R15A|RGS1|SEMA4A|TSC22D3|ZBP1|ZFP36
GTPase activity [GoID:GO:0003924; evidenceTypes:EXP|HMP|IBA|IC|IDA|IEA|IGI|IMP|ISS|NAS|TAS]	GeneOntology_MF	8	25	74	3.01303	1.59567	32	1	2.74582	0.00603602	0.454959	CD40|CYTH4|EZH2|JUN|MX1|RGS1|TBC1D3|TUBB
promoter-specific chromatin binding [GoID:GO:1990841; evidenceTypes:IBA|IDA|IEA|IMP|ISS]	GeneOntology_MF	5	11	74	1.32573	1.07095	45.4545	1	2.76156	0.00575258	0.454959	EGR1|EZH2|KLF4|PRDM1|TRIM28
transcription corepressor binding [GoID:GO:0001222; evidenceTypes:IBA|IDA|IEA|IMP|IPI]	GeneOntology_MF	3	4	74	0.482085	0.649545	75	1	2.73885	0.00616546	0.454959	EED|EZH2|PHF1
developmental growth [GoID:GO:0048589; evidenceTypes:IBA|IC|IDA|IEA|IEP|IGI|IMP|ISS|NAS|TAS]	GeneOntology_BP	10	35	74	4.21824	1.87192	28.5714	1	2.78837	0.00529733	0.454959	AKT1|CDKN1A|CDKN1B|CXCR4|EZH2|NINJ1|PLAC8|SEMA4A|TRIM28|TYMS
genetic imprinting [GoID:GO:0071514; evidenceTypes:IBA|IDA|IEA|IMP|ISS|NAS|TAS]	GeneOntology_BP	3	4	74	0.482085	0.649545	75	1	2.73885	0.00616546	0.454959	ARID4A|DNMT3A|TRIM28
maternal placenta development [GoID:GO:0001893; evidenceTypes:IDA|IEA|IEP|IMP|ISS|TAS]	GeneOntology_BP	3	4	74	0.482085	0.649545	75	1	2.73885	0.00616546	0.454959	AKT1|JUNB|PRDM1
negative regulation of RNA metabolic process [GoID:GO:0051253; evidenceTypes:IBA|IC|IDA|IEA|IGI|IMP|IPI|ISS|NAS|TAS]	GeneOntology_BP	19	90	74	10.8469	2.85562	21.1111	1	2.77151	0.00557972	0.454959	ARID4A|ARID5A|BHLHE40|CBX5|CDKN1B|DNMT3A|EED|EGR1|EZH2|FOSB|JUN|KLF4|LYAR|NCOR1|PRDM1|SUPT5H|TCF3|TRIM28|ZFP36
negative regulation of developmental growth [GoID:GO:0048640; evidenceTypes:IBA|IDA|IEA|IMP|ISS|TAS]	GeneOntology_BP	4	7	74	0.843648	0.857151	57.1429	1	2.79757	0.00514892	0.454959	CDKN1A|CDKN1B|PLAC8|SEMA4A
negative regulation of metabolic process [GoID:GO:0009892; evidenceTypes:IBA|IC|IDA|IEA|IEP|IGI|IMP|IPI|ISS|NAS|TAS]	GeneOntology_BP	31	175	74	21.0912	3.64473	17.7143	1	2.75349	0.00589644	0.454959	AKT1|ARID4A|ARID5A|BHLHE40|CBX5|CD22|CDKN1A|CDKN1B|DNMT3A|EED|EGR1|EZH2|FOSB|ISG15|JUN|KLF4|LAPTM5|LYAR|MCL1|NCOR1|NLRP7|PHF1|PPP1R15A|PRDM1|S100A11|STK38|SUPT5H|TCF3|TRIM28|TYMS|ZFP36
negative regulation of nucleobase-containing compound metabolic process [GoID:GO:0045934; evidenceTypes:IBA|IC|IDA|IEA|IGI|IMP|IPI|ISS|NAS|TAS]	GeneOntology_BP	20	95	74	11.4495	2.91984	21.0526	1	2.84075	0.00450079	0.454959	ARID4A|ARID5A|BHLHE40|CBX5|CDKN1A|CDKN1B|DNMT3A|EED|EGR1|EZH2|FOSB|JUN|KLF4|LYAR|NCOR1|PRDM1|SUPT5H|TCF3|TRIM28|ZFP36
regulation of gene expression, epigenetic [GoID:GO:0040029; evidenceTypes:IBA|IDA|IEA|IEP|IMP|ISS|NAS|TAS]	GeneOntology_BP	5	11	74	1.32573	1.07095	45.4545	1	2.76156	0.00575258	0.454959	ARID1A|ARID4A|DNMT3A|EED|EZH2
response to stimulus [GoID:GO:0050896; evidenceTypes:HMP|IBA|IC|IDA|IEA|IEP|IGI|IMP|IPI|ISO|ISS|NAS|TAS]	GeneOntology_BP	56	378	74	45.557	3.9275	14.8148	1	2.82138	0.00478177	0.454959	AKAP17A|AKT1|ANKZF1|APOBEC3C|ARID1A|ARID5A|BHLHE40|CBX5|CD22|CD40|CDKN1A|CDKN1B|CXCR4|CYTH4|DNMT3A|EGR1|EZH2|FOSB|IRF9|ISG15|JUN|JUNB|KLF4|LAPTM5|LYAR|MCL1|MCM2|MLKL|MT2A|MX1|NCOR1|NFKB2|NFKBIZ|NINJ1|NLRP7|PDE4B|PHF1|PLAC8|PPP1R15A|PRDM1|PSMB10|RGS1|RIPOR1|S100A11|SEMA4A|SH3GL1|SP140|SRSF5|STK38|TRIM28|TSC22D3|TUBB|TYMS|VPS13C|ZBP1|ZFP36
Chiche(PMID: 24644022)-2014_M8.3	PAPER	3	4	74	0.482085	0.649545	75	1	2.73885	0.00616546	0.454959	NFKB2|NXF1|PHF1
BCL6_repressed (PMID:10981963, 12860928, 15577913, 16142238, 15611242, 17558410)	SignatureDB	5	11	74	1.32573	1.07095	45.4545	1	2.76156	0.00575258	0.454959	CDKN1A|CDKN1B|CXCR4|IRF9|PRDM1
TGFbeta_up_epithelial_large (PMID:12718878)	SignatureDB	4	7	74	0.843648	0.857151	57.1429	1	2.79757	0.00514892	0.454959	BHLHE40|CDKN1A|JUN|JUNB
Tcell_cytokine_repressed (PMID:12435740)	SignatureDB	4	7	74	0.843648	0.857151	57.1429	1	2.79757	0.00514892	0.454959	CYTH4|FAM214A|STK38|TSC22D3
Cell division	UniProt-Keyword	0	39	74	4.70033	1.96916	0	0	-2.76928	0.00561807	0.454959
OSMAN_BLOOD_CHAD63_KH_AGE_18_50YO_HIGH_DOSE_SUBJECTS_24HR_UP	MSigDB_C7	25	132	74	15.9088	3.31684	18.9394	1	2.73284	0.00627902	0.45951	APOBEC3C|CD40|CDKN1A|CYTH4|IRF9|ISG15|JUNB|KLF4|MCL1|MLKL|MT2A|MX1|NFKB2|NFKBIZ|NINJ1|PDE4B|PLAC8|PLEKHO1|PRDM1|PSMB10|RGS1|SEMA4A|SP140|ZBP1|ZFP36
HALLMARK_TNFA_SIGNALING_VIA_NFKB	MSigDB_H	13	53	74	6.38762	2.26743	24.5283	1	2.73332	0.00626988	0.45951	BHLHE40|CDKN1A|EGR1|FOSB|JUN|JUNB|KLF4|MCL1|NFKB2|NINJ1|PDE4B|PPP1R15A|ZFP36
negative regulation of response to stimulus [GoID:GO:0048585; evidenceTypes:IBA|IC|IDA|IEA|IEP|IGI|IMP|IPI|ISS|NAS|TAS]	GeneOntology_BP	17	78	74	9.40065	2.68871	21.7949	1	2.72552	0.00642008	0.4679	AKT1|CD22|EGR1|EZH2|ISG15|KLF4|LAPTM5|LYAR|MCL1|NCOR1|PDE4B|PPP1R15A|RGS1|SEMA4A|STK38|VPS13C|ZFP36
GTGACGY_E4F1_Q6	MSigDB_C3	10	36	74	4.33876	1.89683	27.7778	1	2.71529	0.00662174	0.480619	BHLHE40|CDKN1A|EGR1|FOSB|JUNB|NFKB2|NINJ1|PPP1R15A|SRSF5|TSC22D3
enzyme binding [GoID:GO:0019899; evidenceTypes:IBA|IDA|IEA|IMP|IPI|ISS|NAS|TAS]	GeneOntology_MF	26	140	74	16.873	3.38741	18.5714	1	2.70123	0.00690826	0.499368	AKT1|CD22|CD40|CDKN1A|CDKN1B|CXCR4|EGR1|ISG15|JUN|KLF4|LAPTM5|MCM2|MLKL|NCOR1|NLRP7|PHF1|PPP1R15A|PRDM1|SH3GL1|SRSF5|STK38|SUPT5H|TCF3|TRIM28|TUBB|ZFP36
ELVIDGE_HYPOXIA_UP	MSigDB_C2	6	16	74	1.92834	1.28625	37.5	1	2.67418	0.00749119	0.507472	ANKZF1|BHLHE40|CXCR4|EGR1|JUN|PLAC8
SUPT16H_TARGET_GENES	MSigDB_C3	15	66	74	7.9544	2.50079	22.7273	1	2.69165	0.00711006	0.507472	AKT1|ARID1A|CD22|EED|H2BC5|ISG15|JUNB|KLF4|MT2A|NINJ1|RIPOR1|SEMA4A|SUPT5H|TRIM28|TUBB
WHN_B	MSigDB_C3	6	16	74	1.92834	1.28625	37.5	1	2.67418	0.00749119	0.507472	BHLHE40|JUN|JUNB|NFKB2|SF3B1|TSC22D3
GSE2706_R848_VS_R848_AND_LPS_2H_STIM_DC_DN	MSigDB_C7	6	16	74	1.92834	1.28625	37.5	1	2.67418	0.00749119	0.507472	EGR1|ISG15|KLF4|MCL1|PPP1R15A|PRDM1
GSE34006_A2AR_KO_VS_A2AR_AGONIST_TREATED_TREG_UP	MSigDB_C7	6	16	74	1.92834	1.28625	37.5	1	2.67418	0.00749119	0.507472	CRBN|IRF9|ISG15|MX1|PSMB10|ZBP1
GSE36527_CD62L_HIGH_CD69_NEG_VS_CD62L_LOW_CD69_POS_TREG_KLRG1_NEG_DN	MSigDB_C7	6	16	74	1.92834	1.28625	37.5	1	2.67418	0.00749119	0.507472	ARID5A|CDKN1A|JUNB|PLEKHO1|PRDM1|RGS1
GSE40666_UNTREATED_VS_IFNA_STIM_STAT4_KO_EFFECTOR_CD8_TCELL_90MIN_UP	MSigDB_C7	9	31	74	3.73616	1.76778	29.0323	1	2.68109	0.00733834	0.507472	ARID5A|BHLHE40|EZH2|MLKL|MT2A|PRDM1|S100A11|STK38|ZBP1
GSE7509_DC_VS_MONOCYTE_WITH_FCGRIIB_STIM_DN	MSigDB_C7	6	16	74	1.92834	1.28625	37.5	1	2.67418	0.00749119	0.507472	ARID5A|EED|IRF9|ISG15|MX1|ZFP36
GSE9988_LOW_LPS_VS_ANTI_TREM1_AND_LPS_MONOCYTE_UP	MSigDB_C7	6	16	74	1.92834	1.28625	37.5	1	2.67418	0.00749119	0.507472	ARID1A|EZH2|NFKBIZ|PDE4B|PLAC8|STK38
AIZARANI_LIVER_C21_STELLATE_CELLS_1	MSigDB_C8	6	16	74	1.92834	1.28625	37.5	1	2.67418	0.00749119	0.507472	CDKN1A|EGR1|FOSB|JUNB|KLF4|ZFP36
CUI_DEVELOPING_HEART_C9_B_T_CELL	MSigDB_C8	9	31	74	3.73616	1.76778	29.0323	1	2.68109	0.00733834	0.507472	CXCR4|ISG15|JUNB|LAPTM5|PLAC8|RGS1|TSC22D3|YPEL5|ZFP36
RUBENSTEIN_SKELETAL_MUSCLE_SMOOTH_MUSCLE_CELLS	MSigDB_C8	9	31	74	3.73616	1.76778	29.0323	1	2.68109	0.00733834	0.507472	ARID5A|EGR1|JUN|JUNB|MT2A|MTCO2P12|NCOR1|PPP1R15A|ZFP36
epithelial cell development [GoID:GO:0002064; evidenceTypes:IBA|IDA|IEA|IEP|IGI|IMP|ISS|TAS]	GeneOntology_BP	6	16	74	1.92834	1.28625	37.5	1	2.67418	0.00749119	0.507472	AKT1|ARID4A|CDKN1A|CXCR4|PRDM1|TYMS
negative regulation of macromolecule metabolic process [GoID:GO:0010605; evidenceTypes:IBA|IC|IDA|IEA|IEP|IGI|IMP|IPI|ISS|NAS|TAS]	GeneOntology_BP	30	170	74	20.4886	3.61268	17.6471	1	2.67412	0.00749265	0.507472	AKT1|ARID4A|ARID5A|BHLHE40|CBX5|CD22|CDKN1A|CDKN1B|DNMT3A|EED|EGR1|EZH2|FOSB|ISG15|JUN|KLF4|LAPTM5|LYAR|NCOR1|NLRP7|PHF1|PPP1R15A|PRDM1|S100A11|STK38|SUPT5H|TCF3|TRIM28|TYMS|ZFP36
regulation of transcription by RNA polymerase II [GoID:GO:0006357; evidenceTypes:EXP|IBA|IC|IDA|IEA|IGI|IMP|IPI|ISA|ISS|NAS|TAS]	GeneOntology_BP	27	148	74	17.8371	3.45333	18.2432	1	2.67345	0.00750749	0.507472	AKT1|ARID1A|ARID4A|ARID5A|BHLHE40|CBX5|CD40|DNMT3A|EED|EGR1|EZH2|FOSB|IRF9|JUN|JUNB|KLF4|LYAR|NCOR1|NFKB2|PLAC8|PRDM1|SP140|SUPT5H|TCF3|TRIM28|TSC22D3|ZFP36
BCL6_ChIPSeq_Basso_GC_low (PMID:19965633)	SignatureDB	19	92	74	11.0879	2.88166	20.6522	1	2.68451	0.00726352	0.507472	ARID1A|ARID5A|CDKN1B|FOSB|H2BC5|JUN|MLKL|MT2A|NFKB2|NFKBIZ|PLAC8|PRDM1|RGS1|RIPOR1|SH3GL1|TSC22D3|VPS13C|ZBP1|ZFP36
HRAS_overexpression_2x_up (PMID:16273092)	SignatureDB	6	16	74	1.92834	1.28625	37.5	1	2.67418	0.00749119	0.507472	EGR1|JUNB|MCL1|NFKBIZ|PPP1R15A|ZFP36
AMIT_EGF_RESPONSE_40_HELA	MSigDB_C2	5	12	74	1.44625	1.11764	41.6667	1	2.61432	0.00894054	0.516456	EGR1|JUN|JUNB|PPP1R15A|ZFP36
DIRMEIER_LMP1_RESPONSE_EARLY	MSigDB_C2	8	26	74	3.13355	1.62588	30.7692	1	2.65731	0.00787674	0.516456	EGR1|JUN|JUNB|MCL1|NFKB2|NFKBIZ|PPP1R15A|ZFP36
HESS_TARGETS_OF_HOXA9_AND_MEIS1_DN	MSigDB_C2	4	8	74	0.964169	0.915578	50	1	2.59858	0.00936095	0.516456	EGR1|KLF4|MCL1|ZFP36
PHONG_TNF_RESPONSE_VIA_P38_COMPLETE	MSigDB_C2	7	21	74	2.53094	1.46741	33.3333	1	2.65052	0.00803686	0.516456	EGR1|MCL1|NINJ1|NXF1|PPP1R15A|RGS1|ZFP36
REACTOME_ACTIVATION_OF_ANTERIOR_HOX_GENES_IN_HINDBRAIN_DEVELOPMENT_DURING_EARLY_EMBRYOGENESIS	MSigDB_C2	5	12	74	1.44625	1.11764	41.6667	1	2.61432	0.00894054	0.516456	EED|EZH2|H2BC5|JUN|NCOR1
REACTOME_REGULATION_OF_PTEN_GENE_TRANSCRIPTION	MSigDB_C2	4	8	74	0.964169	0.915578	50	1	2.59858	0.00936095	0.516456	EED|EGR1|EZH2|JUN
WP_GLUCOCORTICOID_RECEPTOR_PATHWAY	MSigDB_C2	5	12	74	1.44625	1.11764	41.6667	1	2.61432	0.00894054	0.516456	BHLHE40|JUN|NFKB2|PDE4B|TSC22D3
WP_MESODERMAL_COMMITMENT_PATHWAY	MSigDB_C2	4	8	74	0.964169	0.915578	50	1	2.59858	0.00936095	0.516456	ATP8B2|BHLHE40|KLF4|TRIM28
GRE_C	MSigDB_C3	4	8	74	0.964169	0.915578	50	1	2.59858	0.00936095	0.516456	EGR1|MT2A|PRDM1|SF3B1
HOXC13_TARGET_GENES	MSigDB_C3	4	8	74	0.964169	0.915578	50	1	2.59858	0.00936095	0.516456	JUN|PLAC8|PRDM1|S100A11
LET_7D_5P	MSigDB_C3	4	8	74	0.964169	0.915578	50	1	2.59858	0.00936095	0.516456	CBX5|CDKN1A|PLEKHO1|ZBP1
MIR4458	MSigDB_C3	4	8	74	0.964169	0.915578	50	1	2.59858	0.00936095	0.516456	CBX5|CDKN1A|PLEKHO1|ZBP1
MIR8084	MSigDB_C3	4	8	74	0.964169	0.915578	50	1	2.59858	0.00936095	0.516456	AKT1|JUN|PDE4B|PRDM1
SNRNP70_TARGET_GENES	MSigDB_C3	11	43	74	5.18241	2.06047	25.5814	1	2.62476	0.00867097	0.516456	CBX5|CDKN1A|DNMT3A|KLF4|MTCO2P12|NFKBIZ|NXF1|PPP1R15A|RRM2|SRSF5|TUBB
PDGF_UP.V1_DN	MSigDB_C6	4	8	74	0.964169	0.915578	50	1	2.59858	0.00936095	0.516456	BHLHE40|CHST15|JUN|SP140
GSE12392_CD8A_POS_VS_NEG_SPLEEN_IFNB_KO_DC_DN	MSigDB_C7	8	26	74	3.13355	1.62588	30.7692	1	2.65731	0.00787674	0.516456	EGR1|FOSB|JUN|JUNB|KLF4|SH3GL1|SRSF5|ZFP36
GSE15330_WT_VS_IKAROS_KO_MEGAKARYOCYTE_ERYTHROID_PROGENITOR_DN	MSigDB_C7	4	8	74	0.964169	0.915578	50	1	2.59858	0.00936095	0.516456	JUN|KLF4|NINJ1|RIPOR1
GSE15735_CTRL_VS_HDAC_INHIBITOR_TREATED_CD4_TCELL_12H_DN	MSigDB_C7	4	8	74	0.964169	0.915578	50	1	2.59858	0.00936095	0.516456	ATP8B2|CDKN1A|STK38|TUBB
GSE17721_CPG_VS_GARDIQUIMOD_1H_BMDC_UP	MSigDB_C7	5	12	74	1.44625	1.11764	41.6667	1	2.61432	0.00894054	0.516456	ANKZF1|ARID1A|EZH2|JUN|NXF1
GSE17721_CTRL_VS_PAM3CSK4_1H_BMDC_DN	MSigDB_C7	4	8	74	0.964169	0.915578	50	1	2.59858	0.00936095	0.516456	ARID5A|CDKN1A|PDE4B|TYMS
GSE17974_0H_VS_1H_IN_VITRO_ACT_CD4_TCELL_UP	MSigDB_C7	4	8	74	0.964169	0.915578	50	1	2.59858	0.00936095	0.516456	JUN|KLF4|NFKBIZ|SP140
GSE17974_0H_VS_24H_IN_VITRO_ACT_CD4_TCELL_UP	MSigDB_C7	5	12	74	1.44625	1.11764	41.6667	1	2.61432	0.00894054	0.516456	JUNB|KLF4|PDE4B|TSC22D3|YPEL5
GSE17974_0H_VS_72H_IN_VITRO_ACT_CD4_TCELL_UP	MSigDB_C7	5	12	74	1.44625	1.11764	41.6667	1	2.61432	0.00894054	0.516456	EGR1|JUN|KLF4|NFKBIZ|YPEL5
GSE17974_CTRL_VS_ACT_IL4_AND_ANTI_IL12_1H_CD4_TCELL_UP	MSigDB_C7	4	8	74	0.964169	0.915578	50	1	2.59858	0.00936095	0.516456	JUN|JUNB|KLF4|RGS1
GSE22886_CTRL_VS_LPS_24H_DC_DN	MSigDB_C7	10	37	74	4.45928	1.92133	27.027	1	2.64405	0.00819209	0.516456	CXCR4|H2BC5|IRF9|ISG15|MT2A|NFKB2|NINJ1|PDE4B|PPP1R15A|PSMB10
GSE26030_TH1_VS_TH17_DAY5_POST_POLARIZATION_UP	MSigDB_C7	5	12	74	1.44625	1.11764	41.6667	1	2.61432	0.00894054	0.516456	IRF9|ISG15|MX1|PLAC8|ZBP1
GSE28726_NAIVE_VS_ACTIVATED_NKTCELL_UP	MSigDB_C7	4	8	74	0.964169	0.915578	50	1	2.59858	0.00936095	0.516456	CXCR4|JUNB|SLC25A42|TSC22D3
GSE3039_CD4_TCELL_VS_B2_BCELL_UP	MSigDB_C7	5	12	74	1.44625	1.11764	41.6667	1	2.61432	0.00894054	0.516456	EGR1|FOSB|PPP1R15A|S100A11|SRSF5
GSE30962_PRIMARY_VS_SECONDARY_CHRONIC_LCMV_INF_CD8_TCELL_DN	MSigDB_C7	4	8	74	0.964169	0.915578	50	1	2.59858	0.00936095	0.516456	CDKN1A|LAPTM5|PLEKHO1|YPEL5
GSE32128_INOS_DEPENDENT_VS_INOS_INDEPENDENT_ACTIVATED_TCELL_UP	MSigDB_C7	4	8	74	0.964169	0.915578	50	1	2.59858	0.00936095	0.516456	ARID1A|CXCR4|DNMT3A|RIPOR1
GSE32986_CURDLAN_HIGHDOSE_VS_GMCSF_AND_CURDLAN_HIGHDOSE_STIM_DC_DN	MSigDB_C7	10	37	74	4.45928	1.92133	27.027	1	2.64405	0.00819209	0.516456	CD40|EGR1|ISG15|JUNB|NFKB2|NFKBIZ|PDE4B|PPP1R15A|PRDM1|ZFP36
GSE32986_GMCSF_VS_GMCSF_AND_CURDLAN_LOWDOSE_STIM_DC_DN	MSigDB_C7	5	12	74	1.44625	1.11764	41.6667	1	2.61432	0.00894054	0.516456	DNMT3A|NFKBIZ|PHF1|PLAC8|TSC22D3
GSE36891_UNSTIM_VS_POLYIC_TLR3_STIM_PERITONEAL_MACROPHAGE_UP	MSigDB_C7	5	12	74	1.44625	1.11764	41.6667	1	2.61432	0.00894054	0.516456	EGR1|FOSB|NFKBIZ|PPP1R15A|ZFP36
GSE37605_NOD_VS_C57BL6_IRES_GFP_TREG_UP	MSigDB_C7	4	8	74	0.964169	0.915578	50	1	2.59858	0.00936095	0.516456	BHLHE40|CDKN1A|EGR1|NCOR1
GSE40274_IRF4_VS_FOXP3_AND_IRF4_TRANSDUCED_ACTIVATED_CD4_TCELL_UP	MSigDB_C7	4	8	74	0.964169	0.915578	50	1	2.59858	0.00936095	0.516456	IRF9|LAPTM5|NFKB2|SUPT5H
GSE41867_NAIVE_VS_DAY6_LCMV_EFFECTOR_CD8_TCELL_UP	MSigDB_C7	5	12	74	1.44625	1.11764	41.6667	1	2.61432	0.00894054	0.516456	CD40|NFKBIZ|PLAC8|PSMB10|ZBP1
GSE42088_2H_VS_24H_LEISHMANIA_INF_DC_UP	MSigDB_C7	7	21	74	2.53094	1.46741	33.3333	1	2.65052	0.00803686	0.516456	CRBN|CYTH4|KLF4|LAPTM5|TSC22D3|YPEL5|ZFP36
GSE42088_UNINF_VS_LEISHMANIA_INF_DC_24H_UP	MSigDB_C7	8	26	74	3.13355	1.62588	30.7692	1	2.65731	0.00787674	0.516456	CYTH4|EGR1|KLF4|SF3B1|SRSF5|TSC22D3|YPEL5|ZFP36
GSE5589_LPS_AND_IL10_VS_LPS_AND_IL6_STIM_IL6_KO_MACROPHAGE_45MIN_UP	MSigDB_C7	7	21	74	2.53094	1.46741	33.3333	1	2.65052	0.00803686	0.516456	ARID5A|CDKN1A|IRF9|ISG15|MLKL|PSMB10|ZBP1
GSE7548_NAIVE_VS_DAY28_PCC_IMMUNIZATION_CD4_TCELL_UP	MSigDB_C7	4	8	74	0.964169	0.915578	50	1	2.59858	0.00936095	0.516456	CBX5|PHF1|PRDM1|SUPT5H
GSE8835_CD4_VS_CD8_TCELL_CLL_PATIENT_UP	MSigDB_C7	4	8	74	0.964169	0.915578	50	1	2.59858	0.00936095	0.516456	CD40|ISG15|MLKL|SEMA4A
GSE9988_ANTI_TREM1_VS_LPS_MONOCYTE_UP	MSigDB_C7	5	12	74	1.44625	1.11764	41.6667	1	2.61432	0.00894054	0.516456	ARID5A|CHST15|CYTH4|PLEKHO1|TSC22D3
DLBCL-WithBL_PGCNA_M10 NFKBIA_TARGET_GENES ER	LEEDS_GOLD	7	21	74	2.53094	1.46741	33.3333	1	2.65052	0.00803686	0.516456	ANKZF1|ATP8B2|CYTH4|NXF1|PHF1|RIPOR1|SUPT5H
GSE12195_upGCB_COO-UNC	LEEDS	30	332	74	40.013	4.02353	9.03614	0	-2.61055	0.00903967	0.516456	AKAP17A|AKT1|APOBEC3C|ARID1A|CBX5|CD22|CD40|CXCR4|DNMT3A|EZH2|FAM214A|H2BC5|LAPTM5|LYAR|MCM2|NFKB2|NLRP7|PHF1|PPP1R15A|PSMB10|RGS1|RRM2|SEMA4A|SH3GL1|SUPT5H|TCF3|TGDS|TRIM28|TUBB|TYMS
RNAseq_ER-Merged__Day4_UP.TLR_LPS.Exon1A	LEEDS	21	107	74	12.8958	3.06274	19.6262	1	2.62326	0.00870939	0.516456	ANKZF1|ARID5A|BHLHE40|CDKN1A|CRBN|DNMT3A|EGR1|FAM214A|FOSB|H2BC5|IRF9|KLF4|MLKL|MX1|PDE4B|PPP1R15A|RGS1|SEMA4A|TSC22D3|ZBP1|ZFP36
hydrolase activity, acting on acid anhydrides [GoID:GO:0016817; evidenceTypes:EXP|HMP|IBA|IC|IDA|IEA|IGI|IMP|ISS|NAS|TAS]	GeneOntology_MF	11	43	74	5.18241	2.06047	25.5814	1	2.62476	0.00867097	0.516456	ATP8B2|CD40|CYTH4|EZH2|JUN|MCM2|MX1|RGS1|SLC25A42|TBC1D3|TUBB
hydrolase activity, acting on acid anhydrides, in phosphorus-containing anhydrides [GoID:GO:0016818; evidenceTypes:EXP|HMP|IBA|IC|IDA|IEA|IGI|IMP|ISS|NAS|TAS]	GeneOntology_MF	11	43	74	5.18241	2.06047	25.5814	1	2.62476	0.00867097	0.516456	ATP8B2|CD40|CYTH4|EZH2|JUN|MCM2|MX1|RGS1|SLC25A42|TBC1D3|TUBB
methyltransferase activity [GoID:GO:0008168; evidenceTypes:EXP|IBA|IDA|IEA|IMP|ISS|NAS|TAS]	GeneOntology_MF	5	12	74	1.44625	1.11764	41.6667	1	2.61432	0.00894054	0.516456	DNMT3A|EED|EZH2|PRDM1|TYMS
phosphatase binding [GoID:GO:0019902; evidenceTypes:IBA|IDA|IEA|IMP|IPI|ISS|NAS|TAS]	GeneOntology_MF	5	12	74	1.44625	1.11764	41.6667	1	2.61432	0.00894054	0.516456	AKT1|CD22|CDKN1B|PPP1R15A|SH3GL1
pyrophosphatase activity [GoID:GO:0016462; evidenceTypes:EXP|HMP|IBA|IC|IDA|IEA|IGI|IMP|ISS|NAS|TAS]	GeneOntology_MF	11	43	74	5.18241	2.06047	25.5814	1	2.62476	0.00867097	0.516456	ATP8B2|CD40|CYTH4|EZH2|JUN|MCM2|MX1|RGS1|SLC25A42|TBC1D3|TUBB
cell division [GoID:GO:0051301; evidenceTypes:IBA|IDA|IEA|IGI|IMP|ISS|NAS|TAS]	GeneOntology_BP	1	52	74	6.2671	2.24794	1.92308	0	-2.64604	0.00814398	0.516456	TUBB
chromatin organization involved in negative regulation of transcription [GoID:GO:0097549; evidenceTypes:IBA|IDA|IEA|IEP|IGI|IMP|ISS|NAS|TAS]	GeneOntology_BP	4	8	74	0.964169	0.915578	50	1	2.59858	0.00936095	0.516456	DNMT3A|EED|EZH2|TRIM28
embryonic placenta development [GoID:GO:0001892; evidenceTypes:IEA|IEP|IMP|ISS|NAS|TAS]	GeneOntology_BP	4	8	74	0.964169	0.915578	50	1	2.59858	0.00936095	0.516456	AKT1|JUNB|PRDM1|TRIM28
epithelial cell differentiation [GoID:GO:0030855; evidenceTypes:IBA|IC|IDA|IEA|IEP|IGI|IMP|ISS|NAS|TAS]	GeneOntology_BP	10	37	74	4.45928	1.92133	27.027	1	2.64405	0.00819209	0.516456	AKT1|ARID4A|CDKN1A|CDKN1B|CXCR4|EZH2|KLF4|PRDM1|TYMS|ZFP36
response to external biotic stimulus [GoID:GO:0043207; evidenceTypes:IBA|IC|IDA|IEA|IEP|IMP|IPI|ISS|NAS|TAS]	GeneOntology_BP	21	107	74	12.8958	3.06274	19.6262	1	2.62326	0.00870939	0.516456	AKT1|APOBEC3C|ARID5A|CD40|CXCR4|IRF9|ISG15|JUN|LYAR|MLKL|MX1|NFKB2|NLRP7|PDE4B|PLAC8|PRDM1|RGS1|TRIM28|TUBB|ZBP1|ZFP36
response to other organism [GoID:GO:0051707; evidenceTypes:IBA|IC|IDA|IEA|IEP|IMP|IPI|ISS|NAS|TAS]	GeneOntology_BP	21	107	74	12.8958	3.06274	19.6262	1	2.62326	0.00870939	0.516456	AKT1|APOBEC3C|ARID5A|CD40|CXCR4|IRF9|ISG15|JUN|LYAR|MLKL|MX1|NFKB2|NLRP7|PDE4B|PLAC8|PRDM1|RGS1|TRIM28|TUBB|ZBP1|ZFP36
transcription by RNA polymerase II [GoID:GO:0006366; evidenceTypes:EXP|IBA|IC|IDA|IEA|IGI|IMP|IPI|ISA|ISS|NAS|TAS]	GeneOntology_BP	27	149	74	17.9577	3.46126	18.1208	1	2.63904	0.00831422	0.516456	AKT1|ARID1A|ARID4A|ARID5A|BHLHE40|CBX5|CD40|DNMT3A|EED|EGR1|EZH2|FOSB|IRF9|JUN|JUNB|KLF4|LYAR|NCOR1|NFKB2|PLAC8|PRDM1|SP140|SUPT5H|TCF3|TRIM28|TSC22D3|ZFP36
Quiescence_heme_cluster1 (PMID:15075390)	SignatureDB	8	26	74	3.13355	1.62588	30.7692	1	2.65731	0.00787674	0.516456	AKAP17A|CYTH4|JUN|LAPTM5|NXF1|PDE4B|TSC22D3|VPS13C
TCF3_BL_up_direct (PMID:22885699)	SignatureDB	4	8	74	0.964169	0.915578	50	1	2.59858	0.00936095	0.516456	CXCR4|NINJ1|PRDM1|TCF3
MM_PGCNA_M11 ImmuneResponse_MonocyteEnriched Angiogenesis EMT	LEEDS_GOLD	0	35	74	4.21824	1.87192	0	0	-2.58553	0.00972295	0.533107
secretion [GoID:GO:0046903; evidenceTypes:HDA|IBA|IC|IDA|IEA|IEP|IGI|IMP|IPI|ISS|NAS|TAS]	GeneOntology_BP	0	35	74	4.21824	1.87192	0	0	-2.58553	0.00972295	0.533107
defense response [GoID:GO:0006952; evidenceTypes:IBA|IC|IDA|IEA|IEP|IGI|IMP|IPI|ISS|NAS|TAS]	GeneOntology_BP	23	122	74	14.7036	3.22164	18.8525	1	2.58116	0.00984695	0.538239	AKT1|APOBEC3C|ARID5A|CD40|CXCR4|EZH2|IRF9|ISG15|KLF4|LAPTM5|LYAR|MLKL|MX1|NFKBIZ|NINJ1|NLRP7|PLAC8|PRDM1|SP140|TRIM28|TUBB|ZBP1|ZFP36
BUYTAERT_PHOTODYNAMIC_THERAPY_STRESS_UP	MSigDB_C2	13	56	74	6.74919	2.32448	23.2143	1	2.56364	0.010358	0.539499	AKAP17A|BHLHE40|CDKN1A|H2BC5|IRF9|KLF4|NXF1|PHF1|PPP1R15A|RIPOR1|TGDS|YPEL5|ZFP36
GOZGIT_ESR1_TARGETS_DN	MSigDB_C2	10	38	74	4.5798	1.94544	26.3158	1	2.57455	0.010037	0.539499	ATP8B2|CHST15|CXCR4|IRF9|JUN|MT2A|MX1|NFKBIZ|NINJ1|TSC22D3
DIDO1_TARGET_GENES	MSigDB_C3	1	50	74	6.02606	2.2082	2	0	-2.56268	0.0103866	0.539499	CRBN
FOXE1_TARGET_GENES	MSigDB_C3	10	38	74	4.5798	1.94544	26.3158	1	2.57455	0.010037	0.539499	ARID1A|ARID4A|CBX5|EZH2|H2BC5|ISG15|NXF1|PDE4B|PRDM1|RRM2
TATTATA_MIR374	MSigDB_C3	6	17	74	2.04886	1.32473	35.2941	1	2.5596	0.0104793	0.539499	ATP8B2|BHLHE40|FOSB|NFKBIZ|PDE4B|PRDM1
GSE15930_NAIVE_VS_72H_IN_VITRO_STIM_TRICHOSTATINA_CD8_TCELL_UP	MSigDB_C7	6	17	74	2.04886	1.32473	35.2941	1	2.5596	0.0104793	0.539499	CXCR4|IRF9|MX1|PDE4B|PHF1|SH3GL1
GSE19888_ADENOSINE_A3R_INH_VS_ACT_WITH_INHIBITOR_PRETREATMENT_IN_MAST_CELL_UP	MSigDB_C7	6	17	74	2.04886	1.32473	35.2941	1	2.5596	0.0104793	0.539499	CD40|IRF9|ISG15|MX1|PSMB10|ZBP1
GSE19888_ADENOSINE_A3R_INH_VS_TCELL_MEMBRANES_ACT_MAST_CELL_UP	MSigDB_C7	6	17	74	2.04886	1.32473	35.2941	1	2.5596	0.0104793	0.539499	CD40|IRF9|ISG15|MX1|PSMB10|ZBP1
GSE24574_NAIVE_VS_TCONV_CD4_TCELL_UP	MSigDB_C7	6	17	74	2.04886	1.32473	35.2941	1	2.5596	0.0104793	0.539499	CXCR4|KLF4|MCL1|MT2A|PRDM1|RGS1
GSE36009_UNSTIM_VS_LPS_STIM_NLRP10_KO_DC_UP	MSigDB_C7	6	17	74	2.04886	1.32473	35.2941	1	2.5596	0.0104793	0.539499	JUNB|MLKL|MT2A|NFKB2|PPP1R15A|TYMS
QI_PBMC_ZOSTAVAX_AGE_50_75YO_CORRELATED_WITH_CONTRACTION_OF_VZV_SPECIFIC_T_CELLS_PEAK_TO_28DY_AT_1DYPOSITIVE	MSigDB_C7	8	27	74	3.25407	1.65545	29.6296	1	2.57195	0.0101129	0.539499	ARID1A|CHST15|MLKL|PSMB10|RIPOR1|SRSF5|TSC22D3|TUBB
AIZARANI_LIVER_C10_MVECS_1	MSigDB_C8	6	17	74	2.04886	1.32473	35.2941	1	2.5596	0.0104793	0.539499	BHLHE40|CDKN1A|FOSB|JUNB|KLF4|RIPOR1
BcellD0-D41_PGCNA_M8 upDay0 ZincFinger	LEEDS_GOLD	13	56	74	6.74919	2.32448	23.2143	1	2.56364	0.010358	0.539499	ANKZF1|EGR1|FOSB|JUN|NCOR1|PDE4B|PHF1|PPP1R15A|RIPOR1|SRSF5|TSC22D3|VPS13C|YPEL5
BcellD7-TGFB-SDF1_PGCNA_M4 GrowthFactorSignalling_SRF_IEG	LEEDS_GOLD	6	17	74	2.04886	1.32473	35.2941	1	2.5596	0.0104793	0.539499	EGR1|FOSB|JUNB|PDE4B|PPP1R15A|TSC22D3
KD_DirHyb_Ly10_SPIB_DN-reg	LEEDS	6	17	74	2.04886	1.32473	35.2941	1	2.5596	0.0104793	0.539499	CXCR4|FAM214A|H2BC5|SEMA4A|SF3B1|YPEL5
nucleus [GoID:GO:0005634; evidenceTypes:HDA|IBA|IC|IDA|IEA|IGI|IMP|IPI|ISS|NAS|TAS]	GeneOntology_CC	53	360	74	43.3876	3.97633	14.7222	1	2.57701	0.00996592	0.539499	AKAP17A|AKT1|APOBEC3C|ARID1A|ARID4A|ARID5A|BHLHE40|CBX5|CDKN1A|CDKN1B|CRBN|CXCR4|DNMT3A|EED|EGR1|EZH2|FOSB|H2BC5|IRF9|ISG15|JUN|JUNB|KLF4|LYAR|MCL1|MCM2|MLKL|MT2A|MX1|NCOR1|NFKB2|NFKBIZ|NXF1|PDE4B|PHF1|PLEKHO1|PRDM1|PSMB10|S100A11|SF3B1|SLC25A42|SP140|SRSF5|STK38|SUPT5H|TCF3|TRIM28|TSC22D3|TUBB|TYMS|YPEL5|ZBP1|ZFP36
mRNA binding [GoID:GO:0003729; evidenceTypes:IBA|IDA|IEA|IMP|IPI|ISS|TAS]	GeneOntology_MF	6	17	74	2.04886	1.32473	35.2941	1	2.5596	0.0104793	0.539499	NXF1|SF3B1|SRSF5|SUPT5H|TYMS|ZFP36
negative regulation of cellular process [GoID:GO:0048523; evidenceTypes:HMP|IBA|IC|IDA|IEA|IEP|IGI|IMP|IPI|ISA|ISS|NAS|TAS]	GeneOntology_BP	40	251	74	30.2508	3.96921	15.9363	1	2.56608	0.0102856	0.539499	AKT1|APOBEC3C|ARID4A|ARID5A|BHLHE40|CBX5|CD22|CDKN1A|CDKN1B|CRBN|DNMT3A|EED|EGR1|EZH2|FOSB|ISG15|JUN|KLF4|LAPTM5|LYAR|MCL1|MCM2|NCOR1|NLRP7|PDE4B|PHF1|PLAC8|PPP1R15A|PRDM1|RGS1|S100A11|SEMA4A|STK38|SUPT5H|TCF3|TRIM28|TSC22D3|TYMS|VPS13C|ZFP36
response to lipid [GoID:GO:0033993; evidenceTypes:IBA|IC|IDA|IEA|IEP|IGI|IMP|ISS|NAS|TAS]	GeneOntology_BP	16	75	74	9.03909	2.64386	21.3333	1	2.56246	0.0103932	0.539499	AKT1|ARID1A|CD40|CDKN1A|CDKN1B|DNMT3A|EZH2|FOSB|JUN|KLF4|NCOR1|NFKB2|NLRP7|PDE4B|TYMS|ZFP36
Blood_Module-3.2_Inflammation-1 (PMID:18631455)	SignatureDB	10	38	74	4.5798	1.94544	26.3158	1	2.57455	0.010037	0.539499	ARID5A|BHLHE40|CDKN1A|MCL1|NINJ1|NXF1|PPP1R15A|RIPOR1|YPEL5|ZFP36
JINESH_BLEBBISHIELD_TRANSFORMED_STEM_CELL_SPHERES_DN	MSigDB_C2	7	22	74	2.65147	1.50067	31.8182	1	2.55373	0.0106577	0.542377	BHLHE40|CDKN1A|EGR1|FOSB|JUNB|PPP1R15A|TSC22D3
PRDM4_TARGET_GENES	MSigDB_C3	7	22	74	2.65147	1.50067	31.8182	1	2.55373	0.0106577	0.542377	ARID1A|BHLHE40|H2BC5|ISG15|NFKBIZ|S100A11|TCF3
GSE16450_CTRL_VS_IFNA_6H_STIM_IMMATURE_NEURON_CELL_LINE_DN	MSigDB_C7	7	22	74	2.65147	1.50067	31.8182	1	2.55373	0.0106577	0.542377	CXCR4|CYTH4|LAPTM5|PLAC8|STK38|TSC22D3|YPEL5
regeneration [GoID:GO:0031099; evidenceTypes:IBA|IDA|IEA|IEP|IMP|ISS|NAS|TAS]	GeneOntology_BP	7	22	74	2.65147	1.50067	31.8182	1	2.55373	0.0106577	0.542377	CDKN1A|CDKN1B|EZH2|KLF4|NINJ1|SRSF5|TYMS
FEVR_CTNNB1_TARGETS_UP	MSigDB_C2	9	33	74	3.9772	1.82079	27.2727	1	2.5287	0.0114485	0.577644	BHLHE40|CDKN1A|FAM214A|JUN|JUNB|MCL1|MT2A|TSC22D3|ZBP1
GSE12845_IGD_POS_BLOOD_VS_NAIVE_TONSIL_BCELL_DN	MSigDB_C7	9	33	74	3.9772	1.82079	27.2727	1	2.5287	0.0114485	0.577644	ARID5A|BHLHE40|CYTH4|DNMT3A|EZH2|JUN|SUPT5H|TUBB|YPEL5
blood vessel morphogenesis [GoID:GO:0048514; evidenceTypes:IBA|IC|IDA|IEA|IEP|IGI|IMP|ISS|NAS|TAS]	GeneOntology_BP	9	33	74	3.9772	1.82079	27.2727	1	2.5287	0.0114485	0.577644	AKT1|CD40|CXCR4|JUN|JUNB|KLF4|NINJ1|PRDM1|SEMA4A
ZAK_PBMC_MRKAD5_HIV_1_GAG_POL_NEF_AGE_20_50YO_1DY_UP	MSigDB_C7	18	89	74	10.7264	2.84242	20.2247	1	2.52597	0.0115379	0.5805	CD40|CDKN1A|CHST15|IRF9|ISG15|KLF4|MLKL|MT2A|MX1|NINJ1|PLAC8|PLEKHO1|PSMB10|S100A11|SEMA4A|SP140|ZBP1|ZFP36
BLANCO_MELO_BRONCHIAL_EPITHELIAL_CELLS_INFLUENZA_A_DEL_NS1_INFECTION_UP	MSigDB_C2	13	57	74	6.86971	2.34304	22.807	1	2.50889	0.012111	0.600039	ARID5A|CD40|IRF9|JUN|JUNB|KLF4|MLKL|MX1|NFKB2|PDE4B|PSMB10|ZBP1|ZFP36
BLANCO_MELO_COVID19_SARS_COV_2_POS_PATIENT_LUNG_TISSUE_UP	MSigDB_C2	6	18	74	2.16938	1.36199	33.3333	1	2.4514	0.0142302	0.600039	ISG15|MX1|PLAC8|S100A11|SP140|ZBP1
BOWIE_RESPONSE_TO_TAMOXIFEN	MSigDB_C2	3	5	74	0.602606	0.725618	60	1	2.45529	0.0140772	0.600039	IRF9|ISG15|MX1
BROWNE_HCMV_INFECTION_6HR_UP	MSigDB_C2	3	5	74	0.602606	0.725618	60	1	2.45529	0.0140772	0.600039	EZH2|ISG15|MX1
CHANDRAN_METASTASIS_DN	MSigDB_C2	5	13	74	1.56678	1.16231	38.4615	1	2.47902	0.0131744	0.600039	FOSB|KLF4|MX1|PDE4B|ZFP36
DORN_ADENOVIRUS_INFECTION_12HR_UP	MSigDB_C2	3	5	74	0.602606	0.725618	60	1	2.45529	0.0140772	0.600039	JUNB|NFKB2|TSC22D3
HOLLMANN_APOPTOSIS_VIA_CD40_DN	MSigDB_C2	7	23	74	2.77199	1.5331	30.4348	1	2.46104	0.0138534	0.600039	CDKN1B|CXCR4|DNMT3A|NINJ1|PDE4B|S100A11|SP140
LASTOWSKA_NEUROBLASTOMA_COPY_NUMBER_DN	MSigDB_C2	7	23	74	2.77199	1.5331	30.4348	1	2.46104	0.0138534	0.600039	ARID1A|CHST15|CRBN|EED|JUN|LAPTM5|LYAR
MONNIER_POSTRADIATION_TUMOR_ESCAPE_DN	MSigDB_C2	8	28	74	3.37459	1.68439	28.5714	1	2.4895	0.0127923	0.600039	BHLHE40|EGR1|JUN|NFKBIZ|PLAC8|PPP1R15A|SRSF5|TSC22D3
ODONNELL_TFRC_TARGETS_UP	MSigDB_C2	9	34	74	4.09772	1.84658	26.4706	1	2.4557	0.0140611	0.600039	CDKN1A|JUN|JUNB|PDE4B|PPP1R15A|RGS1|TSC22D3|YPEL5|ZBP1
PID_AP1_PATHWAY	MSigDB_C2	6	18	74	2.16938	1.36199	33.3333	1	2.4514	0.0142302	0.600039	CDKN1B|EGR1|FOSB|JUN|JUNB|MT2A
PID_HIF1_TFPATHWAY	MSigDB_C2	5	13	74	1.56678	1.16231	38.4615	1	2.47902	0.0131744	0.600039	AKT1|BHLHE40|CXCR4|JUN|MCL1
PID_MET_PATHWAY	MSigDB_C2	3	5	74	0.602606	0.725618	60	1	2.45529	0.0140772	0.600039	AKT1|EGR1|JUN
RASHI_RESPONSE_TO_IONIZING_RADIATION_2	MSigDB_C2	6	18	74	2.16938	1.36199	33.3333	1	2.4514	0.0142302	0.600039	CDKN1A|JUNB|KLF4|NFKB2|NFKBIZ|PDE4B
REACTOME_ION_CHANNEL_TRANSPORT	MSigDB_C2	3	5	74	0.602606	0.725618	60	1	2.45529	0.0140772	0.600039	ATP8B2|MLKL|TSC22D3
REACTOME_PROCESSING_OF_CAPPED_INTRON_CONTAINING_PRE_MRNA	MSigDB_C2	3	5	74	0.602606	0.725618	60	1	2.45529	0.0140772	0.600039	NXF1|SF3B1|SRSF5
REACTOME_RNA_POLYMERASE_II_TRANSCRIPTION	MSigDB_C2	20	103	74	12.4137	3.01678	19.4175	1	2.50855	0.0121227	0.600039	AKT1|ARID1A|CBX5|CDKN1A|CDKN1B|EED|EZH2|H2BC5|JUN|JUNB|KLF4|MTCO2P12|NCOR1|PRDM1|PSMB10|RRM2|SRSF5|SUPT5H|TCF3|TRIM28
WP_TUMOR_SUPPRESSOR_ACTIVITY_OF_SMARCB1	MSigDB_C2	3	5	74	0.602606	0.725618	60	1	2.45529	0.0140772	0.600039	ARID1A|EED|EZH2
CTTTGTA_MIR524	MSigDB_C3	6	18	74	2.16938	1.36199	33.3333	1	2.4514	0.0142302	0.600039	CBX5|EED|JUN|NXF1|PRDM1|SRSF5
GCGNNANTTCC_UNKNOWN	MSigDB_C3	3	5	74	0.602606	0.725618	60	1	2.45529	0.0140772	0.600039	CDKN1A|NFKB2|SF3B1
LFA1_Q6	MSigDB_C3	5	13	74	1.56678	1.16231	38.4615	1	2.47902	0.0131744	0.600039	ARID1A|ARID4A|CXCR4|NXF1|ZFP36
MIR567	MSigDB_C3	3	5	74	0.602606	0.725618	60	1	2.45529	0.0140772	0.600039	ARID1A|DNMT3A|VPS13C
MIR887_5P	MSigDB_C3	3	5	74	0.602606	0.725618	60	1	2.45529	0.0140772	0.600039	ARID4A|CBX5|TUBB
SRF_01	MSigDB_C3	3	5	74	0.602606	0.725618	60	1	2.45529	0.0140772	0.600039	EGR1|FOSB|JUNB
SRF_Q6	MSigDB_C3	5	13	74	1.56678	1.16231	38.4615	1	2.47902	0.0131744	0.600039	CDKN1B|EGR1|FOSB|JUNB|PRDM1
CRX_DN.V1_DN	MSigDB_C6	5	13	74	1.56678	1.16231	38.4615	1	2.47902	0.0131744	0.600039	ATP8B2|CDKN1A|EGR1|JUNB|PRDM1
RAPA_EARLY_UP.V1_UP	MSigDB_C6	3	5	74	0.602606	0.725618	60	1	2.45529	0.0140772	0.600039	CBX5|NINJ1|SLC25A42
GARCIA_PINERES_PBMC_HPV_16_L1_VLP_AGE_18_25YO_STIMULATED_VS_UNSTIMULATED_0DY_VACCINATION_INDEPENDENT_UP	MSigDB_C7	11	45	74	5.42345	2.10415	24.4444	1	2.49864	0.0124671	0.600039	CDKN1A|EZH2|ISG15|MT2A|MX1|RGS1|RRM2|SEMA4A|SP140|TYMS|ZBP1
GSE15930_NAIVE_VS_24H_IN_VITRO_STIM_INFAB_CD8_TCELL_UP	MSigDB_C7	5	13	74	1.56678	1.16231	38.4615	1	2.47902	0.0131744	0.600039	CXCR4|MX1|PDE4B|PHF1|SH3GL1
GSE17301_CTRL_VS_48H_ACD3_ACD28_IFNA5_STIM_CD8_TCELL_DN	MSigDB_C7	6	18	74	2.16938	1.36199	33.3333	1	2.4514	0.0142302	0.600039	AKT1|CBX5|EZH2|PHF1|TUBB|TYMS
GSE18791_CTRL_VS_NEWCASTLE_VIRUS_DC_4H_DN	MSigDB_C7	6	18	74	2.16938	1.36199	33.3333	1	2.4514	0.0142302	0.600039	ISG15|MT2A|MX1|NFKB2|NINJ1|ZBP1
GSE19198_CTRL_VS_IL21_TREATED_TCELL_24H_UP	MSigDB_C7	6	18	74	2.16938	1.36199	33.3333	1	2.4514	0.0142302	0.600039	CD40|CDKN1A|MT2A|PDE4B|RGS1|TSC22D3
GSE22601_DOUBLE_POSITIVE_VS_CD8_SINGLE_POSITIVE_THYMOCYTE_UP	MSigDB_C7	6	18	74	2.16938	1.36199	33.3333	1	2.4514	0.0142302	0.600039	CDKN1B|EGR1|IRF9|JUN|STK38|ZBP1
GSE26669_CTRL_VS_COSTIM_BLOCK_MLR_CD4_TCELL_DN	MSigDB_C7	6	18	74	2.16938	1.36199	33.3333	1	2.4514	0.0142302	0.600039	CYTH4|JUNB|NINJ1|PLEKHO1|TGDS|TSC22D3
GSE2770_IL12_VS_IL4_TREATED_ACT_CD4_TCELL_6H_DN	MSigDB_C7	6	18	74	2.16938	1.36199	33.3333	1	2.4514	0.0142302	0.600039	CDKN1A|FAM214A|NCOR1|PDE4B|PHF1|STK38
GSE29618_LAIV_VS_TIV_FLU_VACCINE_DAY7_MDC_UP	MSigDB_C7	3	5	74	0.602606	0.725618	60	1	2.45529	0.0140772	0.600039	FOSB|JUNB|RGS1
GSE360_T_GONDII_VS_B_MALAYI_LOW_DOSE_DC_UP	MSigDB_C7	7	23	74	2.77199	1.5331	30.4348	1	2.46104	0.0138534	0.600039	CDKN1B|CXCR4|EZH2|H2BC5|NFKB2|PDE4B|RGS1
GSE36392_EOSINOPHIL_VS_MAC_IL25_TREATED_LUNG_UP	MSigDB_C7	3	5	74	0.602606	0.725618	60	1	2.45529	0.0140772	0.600039	LAPTM5|PRDM1|YPEL5
GSE3982_NKCELL_VS_TH1_UP	MSigDB_C7	3	5	74	0.602606	0.725618	60	1	2.45529	0.0140772	0.600039	CHST15|KLF4|NXF1
GSE4142_NAIVE_VS_MEMORY_BCELL_UP	MSigDB_C7	3	5	74	0.602606	0.725618	60	1	2.45529	0.0140772	0.600039	CD40|NINJ1|RGS1
GSE46242_TH1_VS_ANERGIC_TH1_CD4_TCELL_WITH_EGR2_DELETED_UP	MSigDB_C7	6	18	74	2.16938	1.36199	33.3333	1	2.4514	0.0142302	0.600039	CD40|CDKN1A|CHST15|MCM2|MLKL|RGS1
GSE46606_IRF4HIGH_VS_IRF4MID_CD40L_IL2_IL5_DAY1_STIMULATED_BCELL_DN	MSigDB_C7	5	13	74	1.56678	1.16231	38.4615	1	2.47902	0.0131744	0.600039	CBX5|CD40|ISG15|MX1|ZBP1
GSE9006_HEALTHY_VS_TYPE_1_DIABETES_PBMC_4MONTH_POST_DX_UP	MSigDB_C7	8	28	74	3.37459	1.68439	28.5714	1	2.4895	0.0127923	0.600039	BHLHE40|CXCR4|JUN|JUNB|LAPTM5|NFKB2|TSC22D3|YPEL5
GSE9988_LPS_VS_LPS_AND_ANTI_TREM1_MONOCYTE_UP	MSigDB_C7	6	18	74	2.16938	1.36199	33.3333	1	2.4514	0.0142302	0.600039	ARID1A|CD40|NFKBIZ|PDE4B|PLAC8|STK38
TRAVAGLINI_LUNG_BASOPHIL_MAST_1_CELL	MSigDB_C8	8	28	74	3.37459	1.68439	28.5714	1	2.4895	0.0127923	0.600039	BHLHE40|CD22|EGR1|FOSB|JUN|NFKBIZ|PPP1R15A|RGS1
DLBCL-WithBL_PGCNA_M6 EMT_Angiogenesis	LEEDS_GOLD	6	18	74	2.16938	1.36199	33.3333	1	2.4514	0.0142302	0.600039	EGR1|FOSB|JUN|JUNB|KLF4|SH3GL1
DLBCL_PGCNA_M2 DIDO1_Targets Mitochondria	LEEDS_GOLD	0	33	74	3.9772	1.82079	0	0	-2.49008	0.0127716	0.600039
GSE12195_ABC_upCOO-UNC	LEEDS	36	222	74	26.7557	3.87912	16.2162	1	2.48589	0.012923	0.600039	ANKZF1|ARID5A|ATP8B2|CDKN1A|CDKN1B|CHST15|CRBN|CYTH4|EGR1|FOSB|IRF9|ISG15|JUN|JUNB|KLF4|MLKL|MT2A|MX1|NCOR1|PHF1|PLAC8|PRDM1|RGS1|RIPOR1|S100A11|SF3B1|SH3GL1|SLC25A42|SRSF5|STK38|TBC1D3|TSC22D3|VPS13C|YPEL5|ZBP1|ZFP36
KD_DASL_Ly3AndLy10_PU1_UP-reg	LEEDS	5	13	74	1.56678	1.16231	38.4615	1	2.47902	0.0131744	0.600039	ARID5A|ATP8B2|FOSB|JUN|JUNB
SophieConditions_C2.D06_up3Hr_C5.D06_3Hr	LEEDS	6	18	74	2.16938	1.36199	33.3333	1	2.4514	0.0142302	0.600039	ARID5A|IRF9|ISG15|MX1|PDE4B|RGS1
extracellular space [GoID:GO:0005615; evidenceTypes:HDA|IBA|IDA|IEA|IMP|ISS|NAS|TAS]	GeneOntology_CC	9	139	74	16.7524	3.37885	6.47482	0	-2.50207	0.012347	0.600039	CD22|CD40|CXCR4|H2BC5|RIPOR1|S100A11|SEMA4A|TUBB|VPS13C
14-3-3 protein binding [GoID:GO:0071889; evidenceTypes:IBA|IDA|IEA|IPI|ISS]	GeneOntology_MF	3	5	74	0.602606	0.725618	60	1	2.45529	0.0140772	0.600039	AKT1|RIPOR1|ZFP36
transferase activity, transferring one-carbon groups [GoID:GO:0016741; evidenceTypes:EXP|IBA|IDA|IEA|IMP|ISS|NAS|TAS]	GeneOntology_MF	5	13	74	1.56678	1.16231	38.4615	1	2.47902	0.0131744	0.600039	DNMT3A|EED|EZH2|PRDM1|TYMS
blastocyst development [GoID:GO:0001824; evidenceTypes:IBA|IDA|IEA|IEP|IMP|ISS]	GeneOntology_BP	3	5	74	0.602606	0.725618	60	1	2.45529	0.0140772	0.600039	JUNB|KLF4|RRM2
cellular response to cadmium ion [GoID:GO:0071276; evidenceTypes:IBA|IDA|IEA|IMP]	GeneOntology_BP	3	5	74	0.602606	0.725618	60	1	2.45529	0.0140772	0.600039	AKT1|JUN|MT2A
cellular response to metal ion [GoID:GO:0071248; evidenceTypes:IBA|IDA|IEA|IEP|IGI|IMP|ISS|TAS]	GeneOntology_BP	6	18	74	2.16938	1.36199	33.3333	1	2.4514	0.0142302	0.600039	AKT1|CDKN1B|FOSB|JUN|JUNB|MT2A
female pregnancy [GoID:GO:0007565; evidenceTypes:IBA|IDA|IEA|IEP|IMP|ISS|NAS|TAS]	GeneOntology_BP	5	13	74	1.56678	1.16231	38.4615	1	2.47902	0.0131744	0.600039	AKT1|FOSB|JUNB|PRDM1|TRIM28
immune system process [GoID:GO:0002376; evidenceTypes:IBA|IC|IDA|IEA|IEP|IGI|IMP|IPI|ISS|NAS|TAS]	GeneOntology_BP	35	214	74	25.7915	3.84726	16.3551	1	2.49108	0.0127356	0.600039	AKAP17A|AKT1|APOBEC3C|ARID4A|ARID5A|CD22|CD40|CDKN1A|CXCR4|EGR1|EZH2|IRF9|ISG15|JUN|JUNB|KLF4|LAPTM5|LYAR|MLKL|MX1|NFKB2|NFKBIZ|NINJ1|PDE4B|PLAC8|PRDM1|PSMB10|RGS1|SEMA4A|TCF3|TRIM28|TSC22D3|TUBB|ZBP1|ZFP36
intestinal epithelial cell development [GoID:GO:0060576; evidenceTypes:IDA|IEA]	GeneOntology_BP	3	5	74	0.602606	0.725618	60	1	2.45529	0.0140772	0.600039	CDKN1A|PRDM1|TYMS
intestinal epithelial cell differentiation [GoID:GO:0060575; evidenceTypes:IDA|IEA|ISS|TAS]	GeneOntology_BP	3	5	74	0.602606	0.725618	60	1	2.45529	0.0140772	0.600039	CDKN1A|PRDM1|TYMS
maternal process involved in female pregnancy [GoID:GO:0060135; evidenceTypes:IDA|IEA|IEP|IMP|ISS|NAS|TAS]	GeneOntology_BP	3	5	74	0.602606	0.725618	60	1	2.45529	0.0140772	0.600039	AKT1|JUNB|PRDM1
negative regulation of biological process [GoID:GO:0048519; evidenceTypes:HMP|IBA|IC|IDA|IEA|IEP|IGI|IMP|IPI|ISA|ISS|NAS|TAS]	GeneOntology_BP	42	270	74	32.5407	4.00752	15.5556	1	2.48732	0.0128709	0.600039	AKT1|APOBEC3C|ARID4A|ARID5A|BHLHE40|CBX5|CD22|CDKN1A|CDKN1B|CRBN|DNMT3A|EED|EGR1|EZH2|FOSB|ISG15|JUN|KLF4|LAPTM5|LYAR|MCL1|MCM2|MT2A|MX1|NCOR1|NLRP7|PDE4B|PHF1|PLAC8|PPP1R15A|PRDM1|RGS1|S100A11|SEMA4A|STK38|SUPT5H|TCF3|TRIM28|TSC22D3|TYMS|VPS13C|ZFP36
negative regulation of viral process [GoID:GO:0048525; evidenceTypes:IBA|IDA|IEA|IMP|ISS|TAS]	GeneOntology_BP	5	13	74	1.56678	1.16231	38.4615	1	2.47902	0.0131744	0.600039	APOBEC3C|ISG15|MX1|TRIM28|ZFP36
potassium ion transport [GoID:GO:0006813; evidenceTypes:IBA|IC|IDA|IEA|IMP|ISS|NAS|TAS]	GeneOntology_BP	3	5	74	0.602606	0.725618	60	1	2.45529	0.0140772	0.600039	AKT1|CDKN1B|CRBN
regulation of developmental growth [GoID:GO:0048638; evidenceTypes:IBA|IC|IDA|IEA|IEP|IGI|IMP|ISS|NAS|TAS]	GeneOntology_BP	6	18	74	2.16938	1.36199	33.3333	1	2.4514	0.0142302	0.600039	AKT1|CDKN1A|CDKN1B|CXCR4|PLAC8|SEMA4A
BCR_up_CLL_Bernard (PMID:24920063)	SignatureDB	5	13	74	1.56678	1.16231	38.4615	1	2.47902	0.0131744	0.600039	CDKN1A|EGR1|FOSB|PPP1R15A|ZFP36
Blood_Module-3.1_Interferon_inducible (PMID:18631455)	SignatureDB	5	13	74	1.56678	1.16231	38.4615	1	2.47902	0.0131744	0.600039	IRF9|ISG15|MX1|PLAC8|ZBP1
Mitosis	UniProt-Keyword	0	33	74	3.9772	1.82079	0	0	-2.49008	0.0127716	0.600039
DORN_ADENOVIRUS_INFECTION_32HR_DN	MSigDB_C2	4	9	74	1.08469	0.970316	44.4444	1	2.42468	0.0153217	0.600327	JUNB|MCL1|NFKB2|SRSF5
PRAMOONJAGO_SOX4_TARGETS_UP	MSigDB_C2	4	9	74	1.08469	0.970316	44.4444	1	2.42468	0.0153217	0.600327	BHLHE40|CXCR4|JUN|PHF1
WP_PREIMPLANTATION_EMBRYO	MSigDB_C2	4	9	74	1.08469	0.970316	44.4444	1	2.42468	0.0153217	0.600327	EGR1|FOSB|KLF4|ZFP36
AMEF2_Q6	MSigDB_C3	4	9	74	1.08469	0.970316	44.4444	1	2.42468	0.0153217	0.600327	H2BC5|JUN|RIPOR1|YPEL5
MEF2_03	MSigDB_C3	4	9	74	1.08469	0.970316	44.4444	1	2.42468	0.0153217	0.600327	JUN|NCOR1|PRDM1|RIPOR1
MIR4505	MSigDB_C3	4	9	74	1.08469	0.970316	44.4444	1	2.42468	0.0153217	0.600327	DNMT3A|MLKL|PLEKHO1|SH3GL1
MIR5787	MSigDB_C3	4	9	74	1.08469	0.970316	44.4444	1	2.42468	0.0153217	0.600327	DNMT3A|MLKL|PLEKHO1|SH3GL1
MIR92A_2_5P	MSigDB_C3	4	9	74	1.08469	0.970316	44.4444	1	2.42468	0.0153217	0.600327	BHLHE40|DNMT3A|MLKL|TUBB
PHF21A_TARGET_GENES	MSigDB_C3	4	9	74	1.08469	0.970316	44.4444	1	2.42468	0.0153217	0.600327	ARID1A|BHLHE40|CRBN|RRM2
GNF2_SELL	MSigDB_C4	4	9	74	1.08469	0.970316	44.4444	1	2.42468	0.0153217	0.600327	CYTH4|JUNB|LAPTM5|MCL1
ESC_J1_UP_LATE.V1_DN	MSigDB_C6	4	9	74	1.08469	0.970316	44.4444	1	2.42468	0.0153217	0.600327	BHLHE40|EGR1|KLF4|NXF1
TGFB_UP.V1_UP	MSigDB_C6	4	9	74	1.08469	0.970316	44.4444	1	2.42468	0.0153217	0.600327	BHLHE40|JUN|JUNB|KLF4
ERWIN_COHEN_BLOOD_VACCINE_TC_83_AGE_23_48YO_VACCINATED_VS_CONTROL_7DY_UP	MSigDB_C7	4	9	74	1.08469	0.970316	44.4444	1	2.42468	0.0153217	0.600327	ISG15|MT2A|MX1|ZBP1
GSE12845_IGD_POS_BLOOD_VS_PRE_GC_TONSIL_BCELL_UP	MSigDB_C7	4	9	74	1.08469	0.970316	44.4444	1	2.42468	0.0153217	0.600327	ANKZF1|JUN|NCOR1|PHF1
GSE16385_UNTREATED_VS_12H_ROSIGLITAZONE_IL4_TREATED_MACROPHAGE_UP	MSigDB_C7	4	9	74	1.08469	0.970316	44.4444	1	2.42468	0.0153217	0.600327	CDKN1A|JUNB|PLEKHO1|TSC22D3
GSE17721_LPS_VS_CPG_16H_BMDC_UP	MSigDB_C7	4	9	74	1.08469	0.970316	44.4444	1	2.42468	0.0153217	0.600327	CD40|CDKN1A|CRBN|PLAC8
GSE17721_LPS_VS_PAM3CSK4_16H_BMDC_UP	MSigDB_C7	4	9	74	1.08469	0.970316	44.4444	1	2.42468	0.0153217	0.600327	ARID5A|BHLHE40|EED|ISG15
GSE21360_PRIMARY_VS_SECONDARY_MEMORY_CD8_TCELL_DN	MSigDB_C7	4	9	74	1.08469	0.970316	44.4444	1	2.42468	0.0153217	0.600327	ATP8B2|NXF1|PHF1|ZBP1
GSE23308_CTRL_VS_CORTICOSTERONE_TREATED_MACROPHAGE_MINERALCORTICOID_REC_KO_UP	MSigDB_C7	4	9	74	1.08469	0.970316	44.4444	1	2.42468	0.0153217	0.600327	MCM2|STK38|TCF3|YPEL5
GSE32901_TH17_EMRICHED_VS_TH17_NEG_CD4_TCELL_DN	MSigDB_C7	4	9	74	1.08469	0.970316	44.4444	1	2.42468	0.0153217	0.600327	CHST15|IRF9|NFKBIZ|ZFP36
GSE36476_YOUNG_VS_OLD_DONOR_MEMORY_CD4_TCELL_40H_TSST_ACT_DN	MSigDB_C7	4	9	74	1.08469	0.970316	44.4444	1	2.42468	0.0153217	0.600327	EGR1|NFKB2|STK38|TSC22D3
GSE36826_WT_VS_IL1R_KO_SKIN_UP	MSigDB_C7	4	9	74	1.08469	0.970316	44.4444	1	2.42468	0.0153217	0.600327	CBX5|CXCR4|SEMA4A|SRSF5
GSE37301_LYMPHOID_PRIMED_MPP_VS_GRAN_MONO_PROGENITOR_DN	MSigDB_C7	4	9	74	1.08469	0.970316	44.4444	1	2.42468	0.0153217	0.600327	AKT1|ANKZF1|RIPOR1|SH3GL1
GSE3982_DC_VS_NEUTROPHIL_LPS_STIM_DN	MSigDB_C7	4	9	74	1.08469	0.970316	44.4444	1	2.42468	0.0153217	0.600327	IRF9|MCL1|PPP1R15A|SH3GL1
FAN_EMBRYONIC_CTX_BIG_GROUPS_MICROGLIA	MSigDB_C8	12	52	74	6.2671	2.24794	23.0769	1	2.4431	0.0145615	0.600327	CYTH4|EGR1|FOSB|JUN|JUNB|LAPTM5|NFKBIZ|NINJ1|PPP1R15A|RGS1|S100A11|ZFP36
HAY_BONE_MARROW_CD8_T_CELL	MSigDB_C8	4	9	74	1.08469	0.970316	44.4444	1	2.42468	0.0153217	0.600327	CXCR4|LYAR|PRDM1|RGS1
KD_DASL_Ly10_PU1_UP-reg	LEEDS	4	9	74	1.08469	0.970316	44.4444	1	2.42468	0.0153217	0.600327	ATP8B2|FOSB|JUN|RRM2
blood vessel development [GoID:GO:0001568; evidenceTypes:IBA|IC|IDA|IEA|IEP|IGI|IMP|ISS|NAS|TAS]	GeneOntology_BP	10	40	74	4.82085	1.99251	25	1	2.44046	0.0146685	0.600327	AKT1|CD40|CXCR4|EGR1|JUN|JUNB|KLF4|NINJ1|PRDM1|SEMA4A
chromosome segregation [GoID:GO:0007059; evidenceTypes:IBA|IC|IDA|IEA|IEP|IMP|ISS|NAS|TAS]	GeneOntology_BP	0	32	74	3.85668	1.79453	0	0	-2.44136	0.014632	0.600327
positive regulation of GTPase activity [GoID:GO:0043547; evidenceTypes:HMP|IBA|IC|IDA|IEA|IMP|ISS]	GeneOntology_BP	4	9	74	1.08469	0.970316	44.4444	1	2.42468	0.0153217	0.600327	CD40|EZH2|RGS1|TBC1D3
IRF4_ABC_induced_all (PMID:22698399)	SignatureDB	10	40	74	4.82085	1.99251	25	1	2.44046	0.0146685	0.600327	CD40|CDKN1A|CXCR4|CYTH4|EGR1|JUN|MX1|NLRP7|PPP1R15A|TRIM28
Myc_ChIP_PET_Expr_Up (PMID:17093053)	SignatureDB	0	32	74	3.85668	1.79453	0	0	-2.44136	0.014632	0.600327
MANNO_MIDBRAIN_NEUROTYPES_HENDO	MSigDB_C8	14	65	74	7.83388	2.48403	21.5385	1	2.42119	0.0154698	0.60479	CDKN1A|CHST15|EGR1|FOSB|ISG15|JUN|JUNB|KLF4|MCL1|MT2A|PDE4B|PRDM1|TSC22D3|ZFP36
GAUCHER_PBMC_YF_VAX_STAMARIL_UNKNOWN_AGE_10DY_UP	MSigDB_C7	8	29	74	3.49511	1.71274	27.5862	1	2.40977	0.0159624	0.617237	IRF9|ISG15|MT2A|MX1|PLAC8|SP140|TYMS|ZBP1
GSE19888_ADENOSINE_A3R_INH_PRETREAT_AND_ACT_BY_A3R_VS_TCELL_MEMBRANES_ACT_MAST_CELL_UP	MSigDB_C7	8	29	74	3.49511	1.71274	27.5862	1	2.40977	0.0159624	0.617237	ARID5A|CD40|IRF9|ISG15|MLKL|MX1|PSMB10|ZBP1
GSE3337_CTRL_VS_4H_IFNG_IN_CD8POS_DC_DN	MSigDB_C7	8	29	74	3.49511	1.71274	27.5862	1	2.40977	0.0159624	0.617237	CD40|H2BC5|JUN|KLF4|NXF1|PRDM1|PSMB10|TUBB
FAN_EMBRYONIC_CTX_BRAIN_MYELOID	MSigDB_C8	8	29	74	3.49511	1.71274	27.5862	1	2.40977	0.0159624	0.617237	CXCR4|ISG15|KLF4|MT2A|NFKBIZ|PLAC8|PLEKHO1|S100A11
methylation [GoID:GO:0032259; evidenceTypes:EXP|IBA|IDA|IEA|IMP|ISS|NAS|TAS]	GeneOntology_BP	8	29	74	3.49511	1.71274	27.5862	1	2.40977	0.0159624	0.617237	ARID4A|DNMT3A|EED|EZH2|PHF1|PRDM1|TRIM28|TYMS
negative regulation of molecular function [GoID:GO:0044092; evidenceTypes:IBA|IC|IDA|IEA|IGI|IMP|IPI|ISS|NAS|TAS]	GeneOntology_BP	13	59	74	7.11075	2.37951	22.0339	1	2.40195	0.016308	0.629225	AKT1|BHLHE40|CDKN1A|CDKN1B|CRBN|EZH2|JUN|KLF4|MCM2|NLRP7|PPP1R15A|STK38|ZFP36
HARALAMBIEVA_PBMC_M_M_R_II_AGE_11_22YO_VACCINATED_VS_UNVACCINATED_7YR_UP	MSigDB_C7	15	72	74	8.67752	2.59765	20.8333	1	2.39608	0.0165716	0.638006	ARID5A|CD40|CDKN1A|H2BC5|ISG15|MT2A|MX1|NINJ1|NLRP7|PDE4B|PPP1R15A|RGS1|SEMA4A|SP140|ZBP1
VANTVEER_BREAST_CANCER_ESR1_DN	MSigDB_C2	0	31	74	3.73616	1.76778	0	0	-2.39195	0.0167592	0.639668
export from cell [GoID:GO:0140352; evidenceTypes:HDA|IBA|IC|IDA|IEA|IEP|IGI|IMP|IPI|ISS|NAS|TAS]	GeneOntology_BP	0	31	74	3.73616	1.76778	0	0	-2.39195	0.0167592	0.639668
secretion by cell [GoID:GO:0032940; evidenceTypes:HDA|IBA|IC|IDA|IEA|IEP|IGI|IMP|IPI|ISS|NAS|TAS]	GeneOntology_BP	0	31	74	3.73616	1.76778	0	0	-2.39195	0.0167592	0.639668
Glutamine_starve_down (PMID:12101249)	SignatureDB	0	31	74	3.73616	1.76778	0	0	-2.39195	0.0167592	0.639668
THAKAR_PBMC_INACTIVATED_INFLUENZA_AGE_21_30YO_RESPONDERS_7DY_UP	MSigDB_C7	2	59	74	7.11075	2.37951	3.38983	0	-2.38866	0.0169098	0.644027	CRBN|STK38
ACEVEDO_LIVER_CANCER_DN	MSigDB_C2	9	35	74	4.21824	1.87192	25.7143	1	2.38466	0.0170948	0.648283	BHLHE40|EGR1|FOSB|MT2A|PPP1R15A|PSMB10|SRSF5|TGDS|ZFP36
MODULE_2	MSigDB_C4	9	35	74	4.21824	1.87192	25.7143	1	2.38466	0.0170948	0.648283	CDKN1A|CXCR4|JUN|JUNB|LAPTM5|MX1|PPP1R15A|RGS1|S100A11
intracellular membrane-bounded organelle [GoID:GO:0043231; evidenceTypes:HDA|IBA|IC|IDA|IEA|IGI|IMP|IPI|ISS|NAS|TAS]	GeneOntology_CC	65	479	74	57.7296	3.34387	13.5699	1	2.3797	0.0173266	0.655671	AKAP17A|AKT1|APOBEC3C|ARID1A|ARID4A|ARID5A|ATP8B2|BHLHE40|CBX5|CD22|CD40|CDKN1A|CDKN1B|CHST15|CRBN|CXCR4|CYTH4|DNMT3A|EED|EGR1|EZH2|FOSB|H2BC5|IRF9|ISG15|JUN|JUNB|KLF4|LAPTM5|LYAR|MCL1|MCM2|MLKL|MT2A|MX1|NCOR1|NFKB2|NFKBIZ|NXF1|PDE4B|PHF1|PLAC8|PLEKHO1|PPP1R15A|PRDM1|PSMB10|RIPOR1|S100A11|SF3B1|SH3GL1|SLC25A42|SP140|SRSF5|STK38|SUPT5H|TBC1D3|TCF3|TRIM28|TSC22D3|TUBB|TYMS|VPS13C|YPEL5|ZBP1|ZFP36
chr19q13	MSigDB_C1	7	24	74	2.89251	1.56475	29.1667	1	2.37211	0.017687	0.656498	CD22|FOSB|NLRP7|PPP1R15A|SUPT5H|TRIM28|ZFP36
ACEVEDO_LIVER_TUMOR_VS_NORMAL_ADJACENT_TISSUE_DN	MSigDB_C2	5	14	74	1.6873	1.20519	35.7143	1	2.3537	0.0185878	0.656498	BHLHE40|EGR1|FOSB|MT2A|PPP1R15A
ELVIDGE_HYPOXIA_BY_DMOG_UP	MSigDB_C2	5	14	74	1.6873	1.20519	35.7143	1	2.3537	0.0185878	0.656498	BHLHE40|CXCR4|EGR1|JUN|PLAC8
HADDAD_B_LYMPHOCYTE_PROGENITOR	MSigDB_C2	10	41	74	4.94137	2.0155	24.3902	1	2.37572	0.0175148	0.656498	CD22|CDKN1B|CHST15|CXCR4|H2BC5|JUN|LAPTM5|RRM2|STK38|TCF3
RUTELLA_RESPONSE_TO_HGF_VS_CSF2RB_AND_IL4_DN	MSigDB_C2	7	24	74	2.89251	1.56475	29.1667	1	2.37211	0.017687	0.656498	CDKN1A|CXCR4|EED|MCL1|PLAC8|TCF3|ZFP36
VERNELL_RETINOBLASTOMA_PATHWAY_UP	MSigDB_C2	5	14	74	1.6873	1.20519	35.7143	1	2.3537	0.0185878	0.656498	CDKN1A|EED|EGR1|EZH2|RRM2
WHITFIELD_CELL_CYCLE_S	MSigDB_C2	5	14	74	1.6873	1.20519	35.7143	1	2.3537	0.0185878	0.656498	EZH2|FAM214A|RRM2|SRSF5|TYMS
CREB_Q4	MSigDB_C3	5	14	74	1.6873	1.20519	35.7143	1	2.3537	0.0185878	0.656498	FOSB|NINJ1|PPP1R15A|RIPOR1|TSC22D3
E2F1DP1RB_01	MSigDB_C3	7	24	74	2.89251	1.56475	29.1667	1	2.37211	0.017687	0.656498	ARID4A|CBX5|EED|EZH2|KLF4|MCM2|RRM2
MODULE_19	MSigDB_C4	6	19	74	2.2899	1.39814	31.5789	1	2.34886	0.0188312	0.656498	AKAP17A|CXCR4|FOSB|IRF9|JUNB|PPP1R15A
MODULE_84	MSigDB_C4	17	86	74	10.3648	2.80208	19.7674	1	2.36497	0.0180316	0.656498	CD22|CDKN1A|CHST15|CXCR4|CYTH4|ISG15|JUNB|LAPTM5|MX1|NINJ1|PDE4B|PLAC8|PLEKHO1|RGS1|S100A11|SEMA4A|TSC22D3
ESC_J1_UP_EARLY.V1_DN	MSigDB_C6	5	14	74	1.6873	1.20519	35.7143	1	2.3537	0.0185878	0.656498	EGR1|JUNB|KLF4|ZBP1|ZFP36
ERWIN_COHEN_BLOOD_TC_83_AGE_23_48YO_VACCINATED_VS_CONTROL_2DY_UP	MSigDB_C7	5	14	74	1.6873	1.20519	35.7143	1	2.3537	0.0185878	0.656498	ISG15|MT2A|MX1|SP140|ZBP1
FRANCO_BLOOD_SANOFI_PASTEUR_SA_INACTIVATED_INFLUENZA_VACCINE_CORRELATED_WITH_ANTIBODY_RESPONSE_AGE_18_40YO_1DY_POSITIVE	MSigDB_C7	6	19	74	2.2899	1.39814	31.5789	1	2.34886	0.0188312	0.656498	ISG15|MLKL|MT2A|MX1|SP140|ZBP1
GSE13411_NAIVE_VS_IGM_MEMORY_BCELL_UP	MSigDB_C7	5	14	74	1.6873	1.20519	35.7143	1	2.3537	0.0185878	0.656498	BHLHE40|CHST15|JUN|KLF4|TSC22D3
GSE15330_WT_VS_IKAROS_KO_HSC_UP	MSigDB_C7	5	14	74	1.6873	1.20519	35.7143	1	2.3537	0.0185878	0.656498	IRF9|JUN|NCOR1|RIPOR1|SH3GL1
GSE17721_PAM3CSK4_VS_GADIQUIMOD_8H_BMDC_DN	MSigDB_C7	5	14	74	1.6873	1.20519	35.7143	1	2.3537	0.0185878	0.656498	CHST15|FOSB|MCL1|NFKBIZ|ZFP36
GSE17974_IL4_AND_ANTI_IL12_VS_UNTREATED_48H_ACT_CD4_TCELL_DN	MSigDB_C7	6	19	74	2.2899	1.39814	31.5789	1	2.34886	0.0188312	0.656498	CDKN1A|CHST15|MX1|PDE4B|RIPOR1|SP140
GSE20727_CTRL_VS_H2O2_TREATED_DC_UP	MSigDB_C7	5	14	74	1.6873	1.20519	35.7143	1	2.3537	0.0185878	0.656498	CRBN|KLF4|RIPOR1|TSC22D3|VPS13C
GSE22601_IMMATURE_CD4_SINGLE_POSITIVE_VS_CD8_SINGLE_POSITIVE_THYMOCYTE_DN	MSigDB_C7	6	19	74	2.2899	1.39814	31.5789	1	2.34886	0.0188312	0.656498	BHLHE40|IRF9|NFKBIZ|PRDM1|ZBP1|ZFP36
GSE360_L_DONOVANI_VS_M_TUBERCULOSIS_MAC_DN	MSigDB_C7	6	19	74	2.2899	1.39814	31.5789	1	2.34886	0.0188312	0.656498	CDKN1A|MCL1|MX1|NFKB2|TSC22D3|ZFP36
GSE37532_TREG_VS_TCONV_CD4_TCELL_FROM_LN_DN	MSigDB_C7	6	19	74	2.2899	1.39814	31.5789	1	2.34886	0.0188312	0.656498	ARID5A|CYTH4|LYAR|NFKBIZ|PSMB10|S100A11
GSE41978_ID2_KO_VS_BIM_KO_KLRG1_LOW_EFFECTOR_CD8_TCELL_UP	MSigDB_C7	6	19	74	2.2899	1.39814	31.5789	1	2.34886	0.0188312	0.656498	IRF9|ISG15|KLF4|MX1|PSMB10|ZFP36
GSE42724_NAIVE_VS_MEMORY_BCELL_DN	MSigDB_C7	5	14	74	1.6873	1.20519	35.7143	1	2.3537	0.0185878	0.656498	ARID4A|ATP8B2|CD40|NFKBIZ|PDE4B
GSE43955_1H_VS_20H_ACT_CD4_TCELL_WITH_TGFB_IL6_DN	MSigDB_C7	6	19	74	2.2899	1.39814	31.5789	1	2.34886	0.0188312	0.656498	MX1|NFKBIZ|PLAC8|PRDM1|TGDS|TUBB
GSE5099_CLASSICAL_M1_VS_ALTERNATIVE_M2_MACROPHAGE_UP	MSigDB_C7	6	19	74	2.2899	1.39814	31.5789	1	2.34886	0.0188312	0.656498	ARID5A|ATP8B2|PDE4B|PLAC8|PLEKHO1|RGS1
QI_PBMC_ZOSTAVAX_AGE_50_75YO_CORRELATED_WITH_EXPANSION_OF_VZV_SPECIFIC_T_CELLS_TO_PEAK_AT_1DY_POSITIVE	MSigDB_C7	7	24	74	2.89251	1.56475	29.1667	1	2.37211	0.017687	0.656498	ATP8B2|CHST15|CXCR4|MLKL|RIPOR1|TSC22D3|TUBB
BUSSLINGER_DUODENAL_IMMUNE_CELLS	MSigDB_C8	20	107	74	12.8958	3.06274	18.6916	1	2.35071	0.0187375	0.656498	APOBEC3C|ARID1A|CXCR4|CYTH4|FOSB|JUN|JUNB|LAPTM5|MCL1|NXF1|PHF1|PLEKHO1|PPP1R15A|PSMB10|RGS1|SRSF5|TSC22D3|TUBB|YPEL5|ZFP36
ZHENG_CORD_BLOOD_C5_SIMILAR_TO_HSC_C6_PUTATIVE_ALTERED_METABOLIC_STATE	MSigDB_C8	5	14	74	1.6873	1.20519	35.7143	1	2.3537	0.0185878	0.656498	H2BC5|JUN|JUNB|NFKBIZ|ZFP36
GSE10846_CHOP_upABC_GCB	LEEDS	21	114	74	13.7394	3.13944	18.4211	1	2.3521	0.0186678	0.656498	ARID5A|ATP8B2|CXCR4|DNMT3A|LAPTM5|LYAR|MCM2|MLKL|MT2A|NFKBIZ|NLRP7|PDE4B|PLAC8|PLEKHO1|PPP1R15A|PSMB10|RIPOR1|SP140|TRIM28|TYMS|ZFP36
RNAseq_ER-Merged__Day4_UP.BCR.Exon1A_BCR	LEEDS	6	19	74	2.2899	1.39814	31.5789	1	2.34886	0.0188312	0.656498	BHLHE40|KLF4|NFKBIZ|PLAC8|RGS1|S100A11
SophieConditions__upC1.D13_C4.D13	LEEDS	6	19	74	2.2899	1.39814	31.5789	1	2.34886	0.0188312	0.656498	EZH2|H2BC5|IRF9|ISG15|MX1|PLAC8
chromatin binding [GoID:GO:0003682; evidenceTypes:HDA|IBA|IDA|IEA|IGI|IMP|IPI|ISS|NAS|TAS]	GeneOntology_MF	11	47	74	5.6645	2.14662	23.4043	1	2.37755	0.0174282	0.656498	ARID1A|DNMT3A|EED|EGR1|EZH2|KLF4|PHF1|PLAC8|PRDM1|SUPT5H|TRIM28
nucleoside-triphosphatase activity [GoID:GO:0017111; evidenceTypes:EXP|HMP|IBA|IC|IDA|IEA|IGI|IMP|ISS|NAS|TAS]	GeneOntology_MF	10	41	74	4.94137	2.0155	24.3902	1	2.37572	0.0175148	0.656498	ATP8B2|CD40|CYTH4|EZH2|JUN|MCM2|MX1|RGS1|TBC1D3|TUBB
multi-multicellular organism process [GoID:GO:0044706; evidenceTypes:IBA|IDA|IEA|IEP|IMP|ISS|NAS|TAS]	GeneOntology_BP	5	14	74	1.6873	1.20519	35.7143	1	2.3537	0.0185878	0.656498	AKT1|FOSB|JUNB|PRDM1|TRIM28
response to stress [GoID:GO:0006950; evidenceTypes:HMP|IBA|IC|IDA|IEA|IEP|IGI|IMP|IPI|ISO|ISS|NAS|TAS]	GeneOntology_BP	39	250	74	30.1303	3.96675	15.6	1	2.36653	0.0179557	0.656498	AKT1|ANKZF1|APOBEC3C|ARID5A|CBX5|CD40|CDKN1A|CDKN1B|CXCR4|DNMT3A|EGR1|EZH2|IRF9|ISG15|JUN|KLF4|LAPTM5|LYAR|MCL1|MCM2|MLKL|MT2A|MX1|NCOR1|NFKBIZ|NINJ1|NLRP7|PHF1|PLAC8|PPP1R15A|PRDM1|RIPOR1|SP140|TRIM28|TSC22D3|TUBB|VPS13C|ZBP1|ZFP36
vasculature development [GoID:GO:0001944; evidenceTypes:IBA|IC|IDA|IEA|IEP|IGI|IMP|ISS|NAS|TAS]	GeneOntology_BP	10	41	74	4.94137	2.0155	24.3902	1	2.37572	0.0175148	0.656498	AKT1|CD40|CXCR4|EGR1|JUN|JUNB|KLF4|NINJ1|PRDM1|SEMA4A
JAK_IL10_Ly10_Up (PMID:18160665)	SignatureDB	5	14	74	1.6873	1.20519	35.7143	1	2.3537	0.0185878	0.656498	JUN|JUNB|MCL1|PRDM1|ZFP36
PMBL_gt_GCB (PMID:21156283)	SignatureDB	6	19	74	2.2899	1.39814	31.5789	1	2.34886	0.0188312	0.656498	ARID5A|CD40|CDKN1A|ISG15|MX1|NFKB2
Disulfide bond	UniProt-Keyword	8	124	74	14.9446	3.24133	6.45161	0	-2.35066	0.01874	0.656498	AKT1|CD22|CD40|CHST15|CXCR4|ISG15|S100A11|SEMA4A
TRAVAGLINI_LUNG_MESOTHELIAL_CELL	MSigDB_C8	1	45	74	5.42345	2.10415	2.22222	0	-2.34774	0.0188879	0.657182	MT2A
MM_PGCNA_M5 PC ER XBP1_Targets UnfoldedProteinResponse	LEEDS_GOLD	0	30	74	3.61564	1.74053	0	0	-2.3418	0.0191909	0.666415
DUTERTRE_ESTRADIOL_RESPONSE_24HR_DN	MSigDB_C2	8	30	74	3.61564	1.74053	26.6667	1	2.33259	0.0196698	0.679049	CDKN1A|EGR1|JUN|JUNB|MCL1|NFKBIZ|TSC22D3|YPEL5
LI_INDUCED_T_TO_NATURAL_KILLER_UP	MSigDB_C2	8	30	74	3.61564	1.74053	26.6667	1	2.33259	0.0196698	0.679049	BHLHE40|CDKN1A|EGR1|JUNB|MLKL|RGS1|S100A11|SEMA4A
Chromatin regulator	UniProt-Keyword	8	30	74	3.61564	1.74053	26.6667	1	2.33259	0.0196698	0.679049	ARID1A|ARID4A|DNMT3A|EED|EZH2|NCOR1|PHF1|TRIM28
HU_FETAL_RETINA_MICROGLIA	MSigDB_C8	12	54	74	6.50814	2.28668	22.2222	1	2.33178	0.0197123	0.679194	CDKN1A|CYTH4|FOSB|JUNB|LAPTM5|NFKBIZ|NINJ1|PLEKHO1|PPP1R15A|RGS1|S100A11|ZFP36
chr10q21	MSigDB_C1	0	4	74	0.482085	0.649545	0	0	-0.528039	0.597472	0.687749
chr10q22	MSigDB_C1	0	4	74	0.482085	0.649545	0	0	-0.528039	0.597472	0.687749
chr10q23	MSigDB_C1	0	3	74	0.361564	0.562983	0	0	-0.412729	0.679805	0.687749
chr10q24	MSigDB_C1	1	3	74	0.361564	0.562983	33.3333	1	0.994058	0.320195	0.687749	NFKB2
chr10q26	MSigDB_C1	1	3	74	0.361564	0.562983	33.3333	1	0.994058	0.320195	0.687749	CHST15
chr11q12	MSigDB_C1	1	6	74	0.723127	0.794221	16.6667	1	0.614628	0.5388	0.687749	NXF1
chr11q13	MSigDB_C1	0	9	74	1.08469	0.970316	0	0	-1.01051	0.312251	0.687749
chr11q22	MSigDB_C1	0	3	74	0.361564	0.562983	0	0	-0.412729	0.679805	0.687749
chr11q23	MSigDB_C1	0	4	74	0.482085	0.649545	0	0	-0.528039	0.597472	0.687749
chr12p11	MSigDB_C1	0	3	74	0.361564	0.562983	0	0	-0.412729	0.679805	0.687749
chr12p13	MSigDB_C1	1	8	74	0.964169	0.915578	12.5	1	0.461674	0.644315	0.687749	CDKN1B
chr12q13	MSigDB_C1	1	7	74	0.843648	0.857151	14.2857	1	0.531701	0.594933	0.687749	CBX5
chr12q23	MSigDB_C1	0	3	74	0.361564	0.562983	0	0	-0.412729	0.679805	0.687749
chr12q24	MSigDB_C1	0	5	74	0.602606	0.725618	0	0	-0.63567	0.524992	0.687749
chr13q12	MSigDB_C1	0	6	74	0.723127	0.794221	0	0	-0.736873	0.4612	0.687749
chr13q14	MSigDB_C1	0	4	74	0.482085	0.649545	0	0	-0.528039	0.597472	0.687749
chr14q11	MSigDB_C1	0	3	74	0.361564	0.562983	0	0	-0.412729	0.679805	0.687749
chr14q24	MSigDB_C1	1	4	74	0.482085	0.649545	25	1	0.837115	0.402528	0.687749	SRSF5
chr14q32	MSigDB_C1	1	7	74	0.843648	0.857151	14.2857	1	0.531701	0.594933	0.687749	AKT1
chr15q15	MSigDB_C1	0	3	74	0.361564	0.562983	0	0	-0.412729	0.679805	0.687749
chr15q21	MSigDB_C1	1	3	74	0.361564	0.562983	33.3333	1	0.994058	0.320195	0.687749	FAM214A
chr15q22	MSigDB_C1	1	4	74	0.482085	0.649545	25	1	0.837115	0.402528	0.687749	VPS13C
chr15q23	MSigDB_C1	0	3	74	0.361564	0.562983	0	0	-0.412729	0.679805	0.687749
chr16p11	MSigDB_C1	0	5	74	0.602606	0.725618	0	0	-0.63567	0.524992	0.687749
chr16p12	MSigDB_C1	0	4	74	0.482085	0.649545	0	0	-0.528039	0.597472	0.687749
chr16p13	MSigDB_C1	0	4	74	0.482085	0.649545	0	0	-0.528039	0.597472	0.687749
chr16q12	MSigDB_C1	0	4	74	0.482085	0.649545	0	0	-0.528039	0.597472	0.687749
chr16q22	MSigDB_C1	2	6	74	0.723127	0.794221	33.3333	1	1.41849	0.156048	0.687749	PSMB10|RIPOR1
chr16q23	MSigDB_C1	1	3	74	0.361564	0.562983	33.3333	1	0.994058	0.320195	0.687749	MLKL
chr16q24	MSigDB_C1	0	3	74	0.361564	0.562983	0	0	-0.412729	0.679805	0.687749
chr17p13	MSigDB_C1	0	6	74	0.723127	0.794221	0	0	-0.736873	0.4612	0.687749
chr17q12	MSigDB_C1	1	4	74	0.482085	0.649545	25	1	0.837115	0.402528	0.687749	TBC1D3
chr17q21	MSigDB_C1	0	6	74	0.723127	0.794221	0	0	-0.736873	0.4612	0.687749
chr17q23	MSigDB_C1	0	6	74	0.723127	0.794221	0	0	-0.736873	0.4612	0.687749
chr17q25	MSigDB_C1	0	7	74	0.843648	0.857151	0	0	-0.832606	0.405067	0.687749
chr19p13	MSigDB_C1	4	18	74	2.16938	1.36199	22.2222	1	1.40228	0.160831	0.687749	JUNB|SH3GL1|SLC25A42|TCF3
chr1p13	MSigDB_C1	0	5	74	0.602606	0.725618	0	0	-0.63567	0.524992	0.687749
chr1p31	MSigDB_C1	1	3	74	0.361564	0.562983	33.3333	1	0.994058	0.320195	0.687749	PDE4B
chr1p32	MSigDB_C1	1	3	74	0.361564	0.562983	33.3333	1	0.994058	0.320195	0.687749	JUN
chr1p36	MSigDB_C1	3	6	74	0.723127	0.794221	50	1	2.23032	0.025726	0.687749	ARID1A|ISG15|MTCO2P12
chr1q21	MSigDB_C1	4	10	74	1.20521	1.02196	40	1	2.26966	0.0232284	0.687749	ATP8B2|MCL1|PLEKHO1|S100A11
chr1q22	MSigDB_C1	1	3	74	0.361564	0.562983	33.3333	1	0.994058	0.320195	0.687749	SEMA4A
chr1q23	MSigDB_C1	0	8	74	0.964169	0.915578	0	0	-0.923619	0.355685	0.687749
chr1q32	MSigDB_C1	0	4	74	0.482085	0.649545	0	0	-0.528039	0.597472	0.687749
chr20p12	MSigDB_C1	0	3	74	0.361564	0.562983	0	0	-0.412729	0.679805	0.687749
chr20q11	MSigDB_C1	0	7	74	0.843648	0.857151	0	0	-0.832606	0.405067	0.687749
chr20q13	MSigDB_C1	2	10	74	1.20521	1.02196	20	1	0.946263	0.344014	0.687749	CD40|ZBP1
chr21q22	MSigDB_C1	1	5	74	0.602606	0.725618	20	1	0.714354	0.475008	0.687749	MX1
chr22q11	MSigDB_C1	0	3	74	0.361564	0.562983	0	0	-0.412729	0.679805	0.687749
chr22q12	MSigDB_C1	0	4	74	0.482085	0.649545	0	0	-0.528039	0.597472	0.687749
chr22q13	MSigDB_C1	2	13	74	1.56678	1.16231	15.3846	1	0.709794	0.477832	0.687749	APOBEC3C|CYTH4
chr2p11	MSigDB_C1	0	3	74	0.361564	0.562983	0	0	-0.412729	0.679805	0.687749
chr2p13	MSigDB_C1	0	4	74	0.482085	0.649545	0	0	-0.528039	0.597472	0.687749
chr2p16	MSigDB_C1	0	3	74	0.361564	0.562983	0	0	-0.412729	0.679805	0.687749
chr2p23	MSigDB_C1	2	4	74	0.482085	0.649545	50	1	1.79161	0.0731951	0.687749	DNMT3A|YPEL5
chr2p25	MSigDB_C1	1	3	74	0.361564	0.562983	33.3333	1	0.994058	0.320195	0.687749	RRM2
chr2q33	MSigDB_C1	1	4	74	0.482085	0.649545	25	1	0.837115	0.402528	0.687749	SF3B1
chr2q35	MSigDB_C1	1	3	74	0.361564	0.562983	33.3333	1	0.994058	0.320195	0.687749	ANKZF1
chr3p21	MSigDB_C1	0	6	74	0.723127	0.794221	0	0	-0.736873	0.4612	0.687749
chr3q13	MSigDB_C1	0	4	74	0.482085	0.649545	0	0	-0.528039	0.597472	0.687749
chr3q21	MSigDB_C1	1	3	74	0.361564	0.562983	33.3333	1	0.994058	0.320195	0.687749	MCM2
chr3q27	MSigDB_C1	0	4	74	0.482085	0.649545	0	0	-0.528039	0.597472	0.687749
chr4p16	MSigDB_C1	1	3	74	0.361564	0.562983	33.3333	1	0.994058	0.320195	0.687749	LYAR
chr4q24	MSigDB_C1	0	3	74	0.361564	0.562983	0	0	-0.412729	0.679805	0.687749
chr4q27	MSigDB_C1	0	3	74	0.361564	0.562983	0	0	-0.412729	0.679805	0.687749
chr5q14	MSigDB_C1	0	3	74	0.361564	0.562983	0	0	-0.412729	0.679805	0.687749
chr5q31	MSigDB_C1	1	9	74	1.08469	0.970316	11.1111	1	0.401912	0.687749	0.687749	EGR1
chr5q33	MSigDB_C1	0	3	74	0.361564	0.562983	0	0	-0.412729	0.679805	0.687749
chr5q35	MSigDB_C1	0	5	74	0.602606	0.725618	0	0	-0.63567	0.524992	0.687749
chr6p21	MSigDB_C1	4	16	74	1.92834	1.28625	25	1	1.57641	0.114931	0.687749	CDKN1A|PHF1|STK38|TUBB
chr6p22	MSigDB_C1	1	7	74	0.843648	0.857151	14.2857	1	0.531701	0.594933	0.687749	H2BC5
chr6q21	MSigDB_C1	1	4	74	0.482085	0.649545	25	1	0.837115	0.402528	0.687749	PRDM1
chr7p14	MSigDB_C1	0	3	74	0.361564	0.562983	0	0	-0.412729	0.679805	0.687749
chr7q11	MSigDB_C1	0	5	74	0.602606	0.725618	0	0	-0.63567	0.524992	0.687749
chr7q22	MSigDB_C1	0	4	74	0.482085	0.649545	0	0	-0.528039	0.597472	0.687749
chr7q36	MSigDB_C1	1	7	74	0.843648	0.857151	14.2857	1	0.531701	0.594933	0.687749	EZH2
chr8p21	MSigDB_C1	0	4	74	0.482085	0.649545	0	0	-0.528039	0.597472	0.687749
chr8q22	MSigDB_C1	0	4	74	0.482085	0.649545	0	0	-0.528039	0.597472	0.687749
chr8q24	MSigDB_C1	0	8	74	0.964169	0.915578	0	0	-0.923619	0.355685	0.687749
chr9p13	MSigDB_C1	0	6	74	0.723127	0.794221	0	0	-0.736873	0.4612	0.687749
chr9q22	MSigDB_C1	1	3	74	0.361564	0.562983	33.3333	1	0.994058	0.320195	0.687749	NINJ1
chr9q31	MSigDB_C1	1	3	74	0.361564	0.562983	33.3333	1	0.994058	0.320195	0.687749	KLF4
chr9q33	MSigDB_C1	0	3	74	0.361564	0.562983	0	0	-0.412729	0.679805	0.687749
chr9q34	MSigDB_C1	0	4	74	0.482085	0.649545	0	0	-0.528039	0.597472	0.687749
chrXp22	MSigDB_C1	1	3	74	0.361564	0.562983	33.3333	1	0.994058	0.320195	0.687749	AKAP17A
ABBUD_LIF_SIGNALING_1_DN	MSigDB_C2	1	5	74	0.602606	0.725618	20	1	0.714354	0.475008	0.687749	ARID1A
ABBUD_LIF_SIGNALING_1_UP	MSigDB_C2	0	4	74	0.482085	0.649545	0	0	-0.528039	0.597472	0.687749
ABE_VEGFA_TARGETS_2HR	MSigDB_C2	2	3	74	0.361564	0.562983	66.6667	1	2.05706	0.0396803	0.687749	CDKN1A|MCM2
ABE_VEGFA_TARGETS_30MIN	MSigDB_C2	2	5	74	0.602606	0.725618	40	1	1.58658	0.112607	0.687749	EGR1|MCM2
ABRAHAM_ALPC_VS_MULTIPLE_MYELOMA_DN	MSigDB_C2	1	7	74	0.843648	0.857151	14.2857	1	0.531701	0.594933	0.687749	TCF3
ABRAHAM_ALPC_VS_MULTIPLE_MYELOMA_UP	MSigDB_C2	2	7	74	0.843648	0.857151	28.5714	1	1.27587	0.202003	0.687749	CDKN1B|JUN
ABRAMSON_INTERACT_WITH_AIRE	MSigDB_C2	2	8	74	0.964169	0.915578	25	1	1.15215	0.249258	0.687749	MCM2|TRIM28
ACEVEDO_LIVER_CANCER_UP	MSigDB_C2	8	74	74	8.91857	2.62861	10.8108	0	-0.753433	0.451189	0.687749	FAM214A|IRF9|LAPTM5|LYAR|RGS1|SH3GL1|TYMS|YPEL5
ACEVEDO_LIVER_CANCER_WITH_H3K27ME3_DN	MSigDB_C2	2	9	74	1.08469	0.970316	22.2222	1	1.04322	0.296848	0.687749	CHST15|H2BC5
ACEVEDO_LIVER_CANCER_WITH_H3K27ME3_UP	MSigDB_C2	1	8	74	0.964169	0.915578	12.5	1	0.461674	0.644315	0.687749	TCF3
ACEVEDO_LIVER_CANCER_WITH_H3K9ME3_DN	MSigDB_C2	0	7	74	0.843648	0.857151	0	0	-0.832606	0.405067	0.687749
ACEVEDO_LIVER_CANCER_WITH_H3K9ME3_UP	MSigDB_C2	0	6	74	0.723127	0.794221	0	0	-0.736873	0.4612	0.687749
ACEVEDO_LIVER_TUMOR_VS_NORMAL_ADJACENT_TISSUE_UP	MSigDB_C2	2	57	74	6.86971	2.34304	3.50877	0	-2.30807	0.020995	0.687749	LYAR|TYMS
ACEVEDO_METHYLATED_IN_LIVER_CANCER_DN	MSigDB_C2	2	18	74	2.16938	1.36199	11.1111	0	-0.484457	0.628062	0.687749	BHLHE40|VPS13C
ACEVEDO_NORMAL_TISSUE_ADJACENT_TO_LIVER_TUMOR_DN	MSigDB_C2	3	25	74	3.01303	1.59567	12	1	0.526264	0.598705	0.687749	NINJ1|PPP1R15A|TGDS
ACEVEDO_NORMAL_TISSUE_ADJACENT_TO_LIVER_TUMOR_UP	MSigDB_C2	0	12	74	1.44625	1.11764	0	0	-1.2509	0.21097	0.687749
ACOSTA_PROLIFERATION_INDEPENDENT_MYC_TARGETS_DN	MSigDB_C2	3	14	74	1.6873	1.20519	21.4286	1	1.19488	0.232135	0.687749	JUNB|MCL1|S100A11
ACOSTA_PROLIFERATION_INDEPENDENT_MYC_TARGETS_UP	MSigDB_C2	1	6	74	0.723127	0.794221	16.6667	1	0.614628	0.5388	0.687749	VPS13C
ADDYA_ERYTHROID_DIFFERENTIATION_BY_HEMIN	MSigDB_C2	4	17	74	2.04886	1.32473	23.5294	1	1.48674	0.137084	0.687749	EGR1|JUN|MCL1|MT2A
AFFAR_YY1_TARGETS_DN	MSigDB_C2	0	26	74	3.13355	1.62588	0	0	-2.13312	0.032915	0.687749
AFFAR_YY1_TARGETS_UP	MSigDB_C2	2	11	74	1.32573	1.07095	18.1818	1	0.859301	0.390174	0.687749	CDKN1A|PPP1R15A
AGUIRRE_PANCREATIC_CANCER_COPY_NUMBER_DN	MSigDB_C2	1	9	74	1.08469	0.970316	11.1111	1	0.401912	0.687749	0.687749	CBX5
AGUIRRE_PANCREATIC_CANCER_COPY_NUMBER_UP	MSigDB_C2	0	12	74	1.44625	1.11764	0	0	-1.2509	0.21097	0.687749
AIYAR_COBRA1_TARGETS_DN	MSigDB_C2	1	3	74	0.361564	0.562983	33.3333	1	0.994058	0.320195	0.687749	MCM2
AIYAR_COBRA1_TARGETS_UP	MSigDB_C2	0	3	74	0.361564	0.562983	0	0	-0.412729	0.679805	0.687749
AKL_HTLV1_INFECTION_DN	MSigDB_C2	2	8	74	0.964169	0.915578	25	1	1.15215	0.249258	0.687749	JUN|YPEL5
AKL_HTLV1_INFECTION_UP	MSigDB_C2	0	4	74	0.482085	0.649545	0	0	-0.528039	0.597472	0.687749
ALCALAY_AML_BY_NPM1_LOCALIZATION_DN	MSigDB_C2	3	27	74	3.25407	1.65545	11.1111	0	-0.544117	0.586361	0.687749	MCM2|RRM2|TYMS
ALCALAY_AML_BY_NPM1_LOCALIZATION_UP	MSigDB_C2	0	5	74	0.602606	0.725618	0	0	-0.63567	0.524992	0.687749
ALCALA_APOPTOSIS	MSigDB_C2	1	10	74	1.20521	1.02196	10	0	-0.445462	0.655986	0.687749	MX1
ALFANO_MYC_TARGETS	MSigDB_C2	2	20	74	2.41042	1.43325	10	0	-0.584513	0.558875	0.687749	MCL1|PPP1R15A
ALONSO_METASTASIS_UP	MSigDB_C2	1	16	74	1.92834	1.28625	6.25	0	-0.831255	0.40583	0.687749	CDKN1A
ALTEMEIER_RESPONSE_TO_LPS_WITH_MECHANICAL_VENTILATION	MSigDB_C2	3	18	74	2.16938	1.36199	16.6667	1	0.892849	0.371938	0.687749	ISG15|JUNB|NFKBIZ
AMBROSINI_FLAVOPIRIDOL_TREATMENT_TP53	MSigDB_C2	0	10	74	1.20521	1.02196	0	0	-1.09376	0.274059	0.687749
AMIT_DELAYED_EARLY_GENES	MSigDB_C2	3	7	74	0.843648	0.857151	42.8571	1	2.04193	0.0411588	0.687749	BHLHE40|JUNB|ZFP36
AMIT_EGF_RESPONSE_120_HELA	MSigDB_C2	2	7	74	0.843648	0.857151	28.5714	1	1.27587	0.202003	0.687749	CDKN1A|MCL1
AMIT_EGF_RESPONSE_120_MCF10A	MSigDB_C2	0	5	74	0.602606	0.725618	0	0	-0.63567	0.524992	0.687749
AMIT_EGF_RESPONSE_20_HELA	MSigDB_C2	2	4	74	0.482085	0.649545	50	1	1.79161	0.0731951	0.687749	JUN|PPP1R15A
AMIT_EGF_RESPONSE_480_HELA	MSigDB_C2	2	15	74	1.80782	1.24645	13.3333	1	0.586427	0.557589	0.687749	MT2A|NFKB2
AMIT_EGF_RESPONSE_60_HELA	MSigDB_C2	2	10	74	1.20521	1.02196	20	1	0.946263	0.344014	0.687749	BHLHE40|FOSB
AMIT_SERUM_RESPONSE_120_MCF10A	MSigDB_C2	3	8	74	0.964169	0.915578	37.5	1	1.87905	0.0602376	0.687749	JUNB|KLF4|MCL1
AMIT_SERUM_RESPONSE_20_MCF10A	MSigDB_C2	2	3	74	0.361564	0.562983	66.6667	1	2.05706	0.0396803	0.687749	ATP8B2|JUN
AMIT_SERUM_RESPONSE_240_MCF10A	MSigDB_C2	0	3	74	0.361564	0.562983	0	0	-0.412729	0.679805	0.687749
AMIT_SERUM_RESPONSE_60_MCF10A	MSigDB_C2	2	4	74	0.482085	0.649545	50	1	1.79161	0.0731951	0.687749	BHLHE40|EGR1
AMUNDSON_RESPONSE_TO_ARSENITE	MSigDB_C2	3	21	74	2.53094	1.46741	14.2857	1	0.714854	0.474699	0.687749	H2BC5|JUNB|TSC22D3
ANASTASSIOU_MULTICANCER_INVASIVENESS_SIGNATURE	MSigDB_C2	0	3	74	0.361564	0.562983	0	0	-0.412729	0.679805	0.687749
ANDERSEN_CHOLANGIOCARCINOMA_CLASS2	MSigDB_C2	1	16	74	1.92834	1.28625	6.25	0	-0.831255	0.40583	0.687749	PLAC8
ANDERSEN_LIVER_CANCER_KRT19_DN	MSigDB_C2	0	3	74	0.361564	0.562983	0	0	-0.412729	0.679805	0.687749
APPIERTO_RESPONSE_TO_FENRETINIDE_DN	MSigDB_C2	1	7	74	0.843648	0.857151	14.2857	1	0.531701	0.594933	0.687749	TRIM28
ASTON_MAJOR_DEPRESSIVE_DISORDER_DN	MSigDB_C2	1	5	74	0.602606	0.725618	20	1	0.714354	0.475008	0.687749	MX1
ASTON_MAJOR_DEPRESSIVE_DISORDER_UP	MSigDB_C2	1	3	74	0.361564	0.562983	33.3333	1	0.994058	0.320195	0.687749	JUN
AUNG_GASTRIC_CANCER	MSigDB_C2	1	5	74	0.602606	0.725618	20	1	0.714354	0.475008	0.687749	JUN
AZARE_NEOPLASTIC_TRANSFORMATION_BY_STAT3_UP	MSigDB_C2	2	11	74	1.32573	1.07095	18.1818	1	0.859301	0.390174	0.687749	MCL1|MX1
AZARE_STAT3_TARGETS	MSigDB_C2	1	3	74	0.361564	0.562983	33.3333	1	0.994058	0.320195	0.687749	MCL1
BACOLOD_RESISTANCE_TO_ALKYLATING_AGENTS_DN	MSigDB_C2	3	6	74	0.723127	0.794221	50	1	2.23032	0.025726	0.687749	CXCR4|TRIM28|TUBB
BACOLOD_RESISTANCE_TO_ALKYLATING_AGENTS_UP	MSigDB_C2	1	4	74	0.482085	0.649545	25	1	0.837115	0.402528	0.687749	MT2A
BAELDE_DIABETIC_NEPHROPATHY_DN	MSigDB_C2	4	34	74	4.09772	1.84658	11.7647	1	0.517869	0.604549	0.687749	ISG15|MCL1|PDE4B|TSC22D3
BAELDE_DIABETIC_NEPHROPATHY_UP	MSigDB_C2	1	9	74	1.08469	0.970316	11.1111	1	0.401912	0.687749	0.687749	MT2A
BAE_BRCA1_TARGETS_DN	MSigDB_C2	0	3	74	0.361564	0.562983	0	0	-0.412729	0.679805	0.687749
BAE_BRCA1_TARGETS_UP	MSigDB_C2	1	5	74	0.602606	0.725618	20	1	0.714354	0.475008	0.687749	H2BC5
BAKER_HEMATOPOESIS_STAT5_TARGETS	MSigDB_C2	0	6	74	0.723127	0.794221	0	0	-0.736873	0.4612	0.687749
BAKER_HEMATOPOIESIS_STAT3_TARGETS	MSigDB_C2	1	8	74	0.964169	0.915578	12.5	1	0.461674	0.644315	0.687749	MCL1
BAKKER_FOXO3_TARGETS_DN	MSigDB_C2	3	10	74	1.20521	1.02196	30	1	1.60642	0.108181	0.687749	ANKZF1|CHST15|TUBB
BAKKER_FOXO3_TARGETS_UP	MSigDB_C2	1	5	74	0.602606	0.725618	20	1	0.714354	0.475008	0.687749	CDKN1B
BANDRES_RESPONSE_TO_CARMUSTIN_MGMT_48HR_DN	MSigDB_C2	1	7	74	0.843648	0.857151	14.2857	1	0.531701	0.594933	0.687749	EZH2
BARIS_THYROID_CANCER_DN	MSigDB_C2	0	10	74	1.20521	1.02196	0	0	-1.09376	0.274059	0.687749
BARRIER_COLON_CANCER_RECURRENCE_UP	MSigDB_C2	0	3	74	0.361564	0.562983	0	0	-0.412729	0.679805	0.687749
BASAKI_YBX1_TARGETS_UP	MSigDB_C2	4	49	74	5.90554	2.18794	8.16327	0	-1.10245	0.270265	0.687749	MCM2|MT2A|PLAC8|TYMS
BASSO_B_LYMPHOCYTE_NETWORK	MSigDB_C2	2	28	74	3.37459	1.68439	7.14286	0	-0.991515	0.321434	0.687749	BHLHE40|LAPTM5
BASSO_CD40_SIGNALING_DN	MSigDB_C2	2	13	74	1.56678	1.16231	15.3846	1	0.709794	0.477832	0.687749	NINJ1|TCF3
BASSO_CD40_SIGNALING_UP	MSigDB_C2	6	31	74	3.73616	1.76778	19.3548	1	1.41339	0.157542	0.687749	CD40|IRF9|JUNB|LAPTM5|NFKB2|RGS1
BASSO_HAIRY_CELL_LEUKEMIA_UP	MSigDB_C2	0	8	74	0.964169	0.915578	0	0	-0.923619	0.355685	0.687749
BAUS_TFF2_TARGETS_UP	MSigDB_C2	0	6	74	0.723127	0.794221	0	0	-0.736873	0.4612	0.687749
BECKER_TAMOXIFEN_RESISTANCE_DN	MSigDB_C2	0	3	74	0.361564	0.562983	0	0	-0.412729	0.679805	0.687749
BECKER_TAMOXIFEN_RESISTANCE_UP	MSigDB_C2	3	6	74	0.723127	0.794221	50	1	2.23032	0.025726	0.687749	IRF9|ISG15|MX1
BEGUM_TARGETS_OF_PAX3_FOXO1_FUSION_DN	MSigDB_C2	0	6	74	0.723127	0.794221	0	0	-0.736873	0.4612	0.687749
BEIER_GLIOMA_STEM_CELL_DN	MSigDB_C2	2	7	74	0.843648	0.857151	28.5714	1	1.27587	0.202003	0.687749	LAPTM5|NFKBIZ
BEIER_GLIOMA_STEM_CELL_UP	MSigDB_C2	0	3	74	0.361564	0.562983	0	0	-0.412729	0.679805	0.687749
BENITEZ_GBM_PROTEASOME_INHIBITION_RESPONSE	MSigDB_C2	0	7	74	0.843648	0.857151	0	0	-0.832606	0.405067	0.687749
BENNETT_SYSTEMIC_LUPUS_ERYTHEMATOSUS	MSigDB_C2	2	6	74	0.723127	0.794221	33.3333	1	1.41849	0.156048	0.687749	ISG15|MX1
BENPORATH_CYCLING_GENES	MSigDB_C2	7	76	74	9.15961	2.65896	9.21053	0	-1.09441	0.273774	0.687749	CDKN1B|FAM214A|LYAR|MCM2|RRM2|SRSF5|TYMS
BENPORATH_EED_TARGETS	MSigDB_C2	3	22	74	2.65147	1.50067	13.6364	1	0.662947	0.507365	0.687749	ARID1A|JUN|KLF4
BENPORATH_ES_1	MSigDB_C2	4	27	74	3.25407	1.65545	14.8148	1	0.817506	0.413639	0.687749	CBX5|DNMT3A|MCM2|RRM2
BENPORATH_ES_2	MSigDB_C2	1	3	74	0.361564	0.562983	33.3333	1	0.994058	0.320195	0.687749	DNMT3A
BENPORATH_ES_CORE_NINE_CORRELATED	MSigDB_C2	3	21	74	2.53094	1.46741	14.2857	1	0.714854	0.474699	0.687749	EED|EZH2|SUPT5H
BENPORATH_ES_WITH_H3K27ME3	MSigDB_C2	3	25	74	3.01303	1.59567	12	1	0.526264	0.598705	0.687749	JUN|KLF4|TRIM28
BENPORATH_MYC_MAX_TARGETS	MSigDB_C2	6	50	74	6.02606	2.2082	12	1	0.559656	0.575714	0.687749	ARID4A|CBX5|CDKN1B|MT2A|SRSF5|SUPT5H
BENPORATH_MYC_TARGETS_WITH_EBOX	MSigDB_C2	2	34	74	4.09772	1.84658	5.88235	0	-1.28846	0.197587	0.687749	JUN|JUNB
BENPORATH_NANOG_TARGETS	MSigDB_C2	6	52	74	6.2671	2.24794	11.5385	0	-0.583114	0.559817	0.687749	CBX5|H2BC5|JUN|NCOR1|S100A11|SF3B1
BENPORATH_NOS_TARGETS	MSigDB_C2	0	6	74	0.723127	0.794221	0	0	-0.736873	0.4612	0.687749
BENPORATH_OCT4_TARGETS	MSigDB_C2	0	13	74	1.56678	1.16231	0	0	-1.32541	0.185037	0.687749
BENPORATH_PRC2_TARGETS	MSigDB_C2	2	11	74	1.32573	1.07095	18.1818	1	0.859301	0.390174	0.687749	JUN|KLF4
BENPORATH_PROLIFERATION	MSigDB_C2	5	32	74	3.85668	1.79453	15.625	1	0.955082	0.339536	0.687749	EZH2|MCM2|RRM2|S100A11|TYMS
BENPORATH_SOX2_TARGETS	MSigDB_C2	3	35	74	4.21824	1.87192	8.57143	0	-0.894173	0.371229	0.687749	CBX5|PPP1R15A|TUBB
BENPORATH_SUZ12_TARGETS	MSigDB_C2	4	24	74	2.89251	1.56475	16.6667	1	0.982869	0.325672	0.687749	JUN|KLF4|RIPOR1|TSC22D3
BERENJENO_ROCK_SIGNALING_NOT_VIA_RHOA_DN	MSigDB_C2	2	5	74	0.602606	0.725618	40	1	1.58658	0.112607	0.687749	EGR1|SF3B1
BERENJENO_TRANSFORMED_BY_RHOA_DN	MSigDB_C2	1	17	74	2.04886	1.32473	5.88235	0	-0.893653	0.371508	0.687749	BHLHE40
BERENJENO_TRANSFORMED_BY_RHOA_FOREVER_DN	MSigDB_C2	0	3	74	0.361564	0.562983	0	0	-0.412729	0.679805	0.687749
BERENJENO_TRANSFORMED_BY_RHOA_REVERSIBLY_DN	MSigDB_C2	0	3	74	0.361564	0.562983	0	0	-0.412729	0.679805	0.687749
BERENJENO_TRANSFORMED_BY_RHOA_UP	MSigDB_C2	9	81	74	9.76221	2.73225	11.1111	0	-0.713573	0.475491	0.687749	CBX5|CDKN1A|EED|EZH2|JUN|KLF4|MCM2|NFKBIZ|TYMS
BERNARD_PPAPDC1B_TARGETS_DN	MSigDB_C2	0	5	74	0.602606	0.725618	0	0	-0.63567	0.524992	0.687749
BERTUCCI_INVASIVE_CARCINOMA_DUCTAL_VS_LOBULAR_DN	MSigDB_C2	0	3	74	0.361564	0.562983	0	0	-0.412729	0.679805	0.687749
BERTUCCI_MEDULLARY_VS_DUCTAL_BREAST_CANCER_DN	MSigDB_C2	0	6	74	0.723127	0.794221	0	0	-0.736873	0.4612	0.687749
BERTUCCI_MEDULLARY_VS_DUCTAL_BREAST_CANCER_UP	MSigDB_C2	3	31	74	3.73616	1.76778	9.67742	0	-0.717173	0.473268	0.687749	NFKB2|PSMB10|RGS1
BHATI_G2M_ARREST_BY_2METHOXYESTRADIOL_DN	MSigDB_C2	1	7	74	0.843648	0.857151	14.2857	1	0.531701	0.594933	0.687749	LAPTM5
BHATI_G2M_ARREST_BY_2METHOXYESTRADIOL_UP	MSigDB_C2	1	16	74	1.92834	1.28625	6.25	0	-0.831255	0.40583	0.687749	EGR1
BHATTACHARYA_EMBRYONIC_STEM_CELL	MSigDB_C2	1	14	74	1.6873	1.20519	7.14286	0	-0.704344	0.481219	0.687749	TUBB
BHAT_ESR1_TARGETS_NOT_VIA_AKT1_DN	MSigDB_C2	3	6	74	0.723127	0.794221	50	1	2.23032	0.025726	0.687749	ATP8B2|CHST15|TSC22D3
BHAT_ESR1_TARGETS_NOT_VIA_AKT1_UP	MSigDB_C2	1	12	74	1.44625	1.11764	8.33333	0	-0.575264	0.565112	0.687749	BHLHE40
BHAT_ESR1_TARGETS_VIA_AKT1_DN	MSigDB_C2	2	5	74	0.602606	0.725618	40	1	1.58658	0.112607	0.687749	ATP8B2|CHST15
BHAT_ESR1_TARGETS_VIA_AKT1_UP	MSigDB_C2	1	18	74	2.16938	1.36199	5.55556	0	-0.955276	0.339438	0.687749	BHLHE40
BIDUS_METASTASIS_DN	MSigDB_C2	0	6	74	0.723127	0.794221	0	0	-0.736873	0.4612	0.687749
BIDUS_METASTASIS_UP	MSigDB_C2	2	26	74	3.13355	1.62588	7.69231	0	-0.890233	0.373341	0.687749	RRM2|TYMS
BILANGES_RAPAMYCIN_SENSITIVE_VIA_TSC1_AND_TSC2	MSigDB_C2	1	5	74	0.602606	0.725618	20	1	0.714354	0.475008	0.687749	TUBB
BILANGES_SERUM_SENSITIVE_GENES	MSigDB_C2	2	4	74	0.482085	0.649545	50	1	1.79161	0.0731951	0.687749	JUN|TUBB
BILBAN_B_CLL_LPL_DN	MSigDB_C2	2	7	74	0.843648	0.857151	28.5714	1	1.27587	0.202003	0.687749	JUNB|KLF4
BILBAN_B_CLL_LPL_UP	MSigDB_C2	0	5	74	0.602606	0.725618	0	0	-0.63567	0.524992	0.687749
BILD_CTNNB1_ONCOGENIC_SIGNATURE	MSigDB_C2	0	4	74	0.482085	0.649545	0	0	-0.528039	0.597472	0.687749
BILD_E2F3_ONCOGENIC_SIGNATURE	MSigDB_C2	2	20	74	2.41042	1.43325	10	0	-0.584513	0.558875	0.687749	AKT1|EZH2
BILD_HRAS_ONCOGENIC_SIGNATURE	MSigDB_C2	6	21	74	2.53094	1.46741	28.5714	1	2.15846	0.0308919	0.687749	EGR1|JUNB|MCL1|NFKBIZ|PPP1R15A|ZFP36
BILD_MYC_ONCOGENIC_SIGNATURE	MSigDB_C2	3	18	74	2.16938	1.36199	16.6667	1	0.892849	0.371938	0.687749	IRF9|NFKB2|PHF1
BILD_SRC_ONCOGENIC_SIGNATURE	MSigDB_C2	2	5	74	0.602606	0.725618	40	1	1.58658	0.112607	0.687749	PPP1R15A|RRM2
BIOCARTA_41BB_PATHWAY	MSigDB_C2	1	4	74	0.482085	0.649545	25	1	0.837115	0.402528	0.687749	JUN
BIOCARTA_ACH_PATHWAY	MSigDB_C2	1	3	74	0.361564	0.562983	33.3333	1	0.994058	0.320195	0.687749	AKT1
BIOCARTA_AKT_PATHWAY	MSigDB_C2	1	8	74	0.964169	0.915578	12.5	1	0.461674	0.644315	0.687749	AKT1
BIOCARTA_ARENRF2_PATHWAY	MSigDB_C2	1	6	74	0.723127	0.794221	16.6667	1	0.614628	0.5388	0.687749	JUN
BIOCARTA_ARF_PATHWAY	MSigDB_C2	0	5	74	0.602606	0.725618	0	0	-0.63567	0.524992	0.687749
BIOCARTA_ASBCELL_PATHWAY	MSigDB_C2	1	3	74	0.361564	0.562983	33.3333	1	0.994058	0.320195	0.687749	CD40
BIOCARTA_ATM_PATHWAY	MSigDB_C2	2	8	74	0.964169	0.915578	25	1	1.15215	0.249258	0.687749	CDKN1A|JUN
BIOCARTA_ATRBRCA_PATHWAY	MSigDB_C2	0	3	74	0.361564	0.562983	0	0	-0.412729	0.679805	0.687749
BIOCARTA_BAD_PATHWAY	MSigDB_C2	1	6	74	0.723127	0.794221	16.6667	1	0.614628	0.5388	0.687749	AKT1
BIOCARTA_BBCELL_PATHWAY	MSigDB_C2	1	3	74	0.361564	0.562983	33.3333	1	0.994058	0.320195	0.687749	CD40
BIOCARTA_BCR_PATHWAY	MSigDB_C2	1	6	74	0.723127	0.794221	16.6667	1	0.614628	0.5388	0.687749	JUN
BIOCARTA_BLYMPHOCYTE_PATHWAY	MSigDB_C2	1	4	74	0.482085	0.649545	25	1	0.837115	0.402528	0.687749	CD40
BIOCARTA_BTG2_PATHWAY	MSigDB_C2	0	3	74	0.361564	0.562983	0	0	-0.412729	0.679805	0.687749
BIOCARTA_CALCINEURIN_PATHWAY	MSigDB_C2	1	3	74	0.361564	0.562983	33.3333	1	0.994058	0.320195	0.687749	CDKN1A
BIOCARTA_CARDIACEGF_PATHWAY	MSigDB_C2	1	5	74	0.602606	0.725618	20	1	0.714354	0.475008	0.687749	JUN
BIOCARTA_CARM1_PATHWAY	MSigDB_C2	0	3	74	0.361564	0.562983	0	0	-0.412729	0.679805	0.687749
BIOCARTA_CARM_ER_PATHWAY	MSigDB_C2	0	5	74	0.602606	0.725618	0	0	-0.63567	0.524992	0.687749
BIOCARTA_CASPASE_PATHWAY	MSigDB_C2	0	4	74	0.482085	0.649545	0	0	-0.528039	0.597472	0.687749
BIOCARTA_CCR5_PATHWAY	MSigDB_C2	2	3	74	0.361564	0.562983	66.6667	1	2.05706	0.0396803	0.687749	CXCR4|JUN
BIOCARTA_CD40_PATHWAY	MSigDB_C2	1	5	74	0.602606	0.725618	20	1	0.714354	0.475008	0.687749	CD40
BIOCARTA_CDMAC_PATHWAY	MSigDB_C2	1	7	74	0.843648	0.857151	14.2857	1	0.531701	0.594933	0.687749	JUN
BIOCARTA_CELLCYCLE_PATHWAY	MSigDB_C2	2	15	74	1.80782	1.24645	13.3333	1	0.586427	0.557589	0.687749	CDKN1A|CDKN1B
BIOCARTA_CERAMIDE_PATHWAY	MSigDB_C2	0	4	74	0.482085	0.649545	0	0	-0.528039	0.597472	0.687749
BIOCARTA_CHEMICAL_PATHWAY	MSigDB_C2	1	7	74	0.843648	0.857151	14.2857	1	0.531701	0.594933	0.687749	AKT1
BIOCARTA_CREB_PATHWAY	MSigDB_C2	1	3	74	0.361564	0.562983	33.3333	1	0.994058	0.320195	0.687749	AKT1
BIOCARTA_CTCF_PATHWAY	MSigDB_C2	1	6	74	0.723127	0.794221	16.6667	1	0.614628	0.5388	0.687749	CDKN1B
BIOCARTA_CXCR4_PATHWAY	MSigDB_C2	1	4	74	0.482085	0.649545	25	1	0.837115	0.402528	0.687749	CXCR4
BIOCARTA_DC_PATHWAY	MSigDB_C2	1	3	74	0.361564	0.562983	33.3333	1	0.994058	0.320195	0.687749	CD40
BIOCARTA_DEATH_PATHWAY	MSigDB_C2	0	6	74	0.723127	0.794221	0	0	-0.736873	0.4612	0.687749
BIOCARTA_DNAFRAGMENT_PATHWAY	MSigDB_C2	0	3	74	0.361564	0.562983	0	0	-0.412729	0.679805	0.687749
BIOCARTA_EDG1_PATHWAY	MSigDB_C2	1	3	74	0.361564	0.562983	33.3333	1	0.994058	0.320195	0.687749	AKT1
BIOCARTA_EFP_PATHWAY	MSigDB_C2	0	6	74	0.723127	0.794221	0	0	-0.736873	0.4612	0.687749
BIOCARTA_EPONFKB_PATHWAY	MSigDB_C2	1	6	74	0.723127	0.794221	16.6667	1	0.614628	0.5388	0.687749	CDKN1A
BIOCARTA_ERK5_PATHWAY	MSigDB_C2	1	3	74	0.361564	0.562983	33.3333	1	0.994058	0.320195	0.687749	AKT1
BIOCARTA_FAS_PATHWAY	MSigDB_C2	1	4	74	0.482085	0.649545	25	1	0.837115	0.402528	0.687749	JUN
BIOCARTA_FBW7_PATHWAY	MSigDB_C2	0	4	74	0.482085	0.649545	0	0	-0.528039	0.597472	0.687749
BIOCARTA_FCER1_PATHWAY	MSigDB_C2	1	6	74	0.723127	0.794221	16.6667	1	0.614628	0.5388	0.687749	JUN
BIOCARTA_FMLP_PATHWAY	MSigDB_C2	0	3	74	0.361564	0.562983	0	0	-0.412729	0.679805	0.687749
BIOCARTA_FREE_PATHWAY	MSigDB_C2	0	3	74	0.361564	0.562983	0	0	-0.412729	0.679805	0.687749
BIOCARTA_G1_PATHWAY	MSigDB_C2	2	12	74	1.44625	1.11764	16.6667	1	0.780855	0.434888	0.687749	CDKN1A|CDKN1B
BIOCARTA_G2_PATHWAY	MSigDB_C2	1	8	74	0.964169	0.915578	12.5	1	0.461674	0.644315	0.687749	CDKN1A
BIOCARTA_GCR_PATHWAY	MSigDB_C2	1	5	74	0.602606	0.725618	20	1	0.714354	0.475008	0.687749	AKT1
BIOCARTA_GH_PATHWAY	MSigDB_C2	0	3	74	0.361564	0.562983	0	0	-0.412729	0.679805	0.687749
BIOCARTA_GLEEVEC_PATHWAY	MSigDB_C2	2	4	74	0.482085	0.649545	50	1	1.79161	0.0731951	0.687749	AKT1|JUN
BIOCARTA_GPCR_PATHWAY	MSigDB_C2	1	3	74	0.361564	0.562983	33.3333	1	0.994058	0.320195	0.687749	JUN
BIOCARTA_GRANULOCYTES_PATHWAY	MSigDB_C2	0	4	74	0.482085	0.649545	0	0	-0.528039	0.597472	0.687749
BIOCARTA_GSK3_PATHWAY	MSigDB_C2	1	4	74	0.482085	0.649545	25	1	0.837115	0.402528	0.687749	AKT1
BIOCARTA_HCMV_PATHWAY	MSigDB_C2	1	6	74	0.723127	0.794221	16.6667	1	0.614628	0.5388	0.687749	AKT1
BIOCARTA_HER2_PATHWAY	MSigDB_C2	0	4	74	0.482085	0.649545	0	0	-0.528039	0.597472	0.687749
BIOCARTA_HIF_PATHWAY	MSigDB_C2	1	4	74	0.482085	0.649545	25	1	0.837115	0.402528	0.687749	JUN
BIOCARTA_HIVNEF_PATHWAY	MSigDB_C2	0	9	74	1.08469	0.970316	0	0	-1.01051	0.312251	0.687749
BIOCARTA_IGF1_PATHWAY	MSigDB_C2	1	3	74	0.361564	0.562983	33.3333	1	0.994058	0.320195	0.687749	JUN
BIOCARTA_IL10_PATHWAY	MSigDB_C2	0	3	74	0.361564	0.562983	0	0	-0.412729	0.679805	0.687749
BIOCARTA_IL17_PATHWAY	MSigDB_C2	0	3	74	0.361564	0.562983	0	0	-0.412729	0.679805	0.687749
BIOCARTA_IL1R_PATHWAY	MSigDB_C2	1	5	74	0.602606	0.725618	20	1	0.714354	0.475008	0.687749	JUN
BIOCARTA_IL2RB_PATHWAY	MSigDB_C2	1	10	74	1.20521	1.02196	10	0	-0.445462	0.655986	0.687749	AKT1
BIOCARTA_IL2_PATHWAY	MSigDB_C2	1	4	74	0.482085	0.649545	25	1	0.837115	0.402528	0.687749	JUN
BIOCARTA_IL4_PATHWAY	MSigDB_C2	1	3	74	0.361564	0.562983	33.3333	1	0.994058	0.320195	0.687749	AKT1
BIOCARTA_IL6_PATHWAY	MSigDB_C2	1	4	74	0.482085	0.649545	25	1	0.837115	0.402528	0.687749	JUN
BIOCARTA_IL7_PATHWAY	MSigDB_C2	0	4	74	0.482085	0.649545	0	0	-0.528039	0.597472	0.687749
BIOCARTA_INSULIN_PATHWAY	MSigDB_C2	1	3	74	0.361564	0.562983	33.3333	1	0.994058	0.320195	0.687749	JUN
BIOCARTA_KERATINOCYTE_PATHWAY	MSigDB_C2	1	7	74	0.843648	0.857151	14.2857	1	0.531701	0.594933	0.687749	JUN
BIOCARTA_LAIR_PATHWAY	MSigDB_C2	0	4	74	0.482085	0.649545	0	0	-0.528039	0.597472	0.687749
BIOCARTA_LONGEVITY_PATHWAY	MSigDB_C2	1	4	74	0.482085	0.649545	25	1	0.837115	0.402528	0.687749	AKT1
BIOCARTA_LYMPHOCYTE_PATHWAY	MSigDB_C2	0	4	74	0.482085	0.649545	0	0	-0.528039	0.597472	0.687749
BIOCARTA_LYM_PATHWAY	MSigDB_C2	0	4	74	0.482085	0.649545	0	0	-0.528039	0.597472	0.687749
BIOCARTA_MAPK_PATHWAY	MSigDB_C2	1	6	74	0.723127	0.794221	16.6667	1	0.614628	0.5388	0.687749	JUN
BIOCARTA_MCM_PATHWAY	MSigDB_C2	2	6	74	0.723127	0.794221	33.3333	1	1.41849	0.156048	0.687749	CDKN1B|MCM2
BIOCARTA_MELANOCYTE_PATHWAY	MSigDB_C2	0	4	74	0.482085	0.649545	0	0	-0.528039	0.597472	0.687749
BIOCARTA_MET_PATHWAY	MSigDB_C2	1	3	74	0.361564	0.562983	33.3333	1	0.994058	0.320195	0.687749	JUN
BIOCARTA_MHC_PATHWAY	MSigDB_C2	0	4	74	0.482085	0.649545	0	0	-0.528039	0.597472	0.687749
BIOCARTA_MITOCHONDRIA_PATHWAY	MSigDB_C2	0	3	74	0.361564	0.562983	0	0	-0.412729	0.679805	0.687749
BIOCARTA_MONOCYTE_PATHWAY	MSigDB_C2	0	4	74	0.482085	0.649545	0	0	-0.528039	0.597472	0.687749
BIOCARTA_MTA3_PATHWAY	MSigDB_C2	0	3	74	0.361564	0.562983	0	0	-0.412729	0.679805	0.687749
BIOCARTA_NEUTROPHIL_PATHWAY	MSigDB_C2	0	4	74	0.482085	0.649545	0	0	-0.528039	0.597472	0.687749
BIOCARTA_NFAT_PATHWAY	MSigDB_C2	1	4	74	0.482085	0.649545	25	1	0.837115	0.402528	0.687749	AKT1
BIOCARTA_NFKB_PATHWAY	MSigDB_C2	0	5	74	0.602606	0.725618	0	0	-0.63567	0.524992	0.687749
BIOCARTA_NKT_PATHWAY	MSigDB_C2	1	4	74	0.482085	0.649545	25	1	0.837115	0.402528	0.687749	CXCR4
BIOCARTA_NTHI_PATHWAY	MSigDB_C2	0	7	74	0.843648	0.857151	0	0	-0.832606	0.405067	0.687749
BIOCARTA_P27_PATHWAY	MSigDB_C2	1	5	74	0.602606	0.725618	20	1	0.714354	0.475008	0.687749	CDKN1B
BIOCARTA_P53HYPOXIA_PATHWAY	MSigDB_C2	2	8	74	0.964169	0.915578	25	1	1.15215	0.249258	0.687749	AKT1|CDKN1A
BIOCARTA_P53_PATHWAY	MSigDB_C2	1	12	74	1.44625	1.11764	8.33333	0	-0.575264	0.565112	0.687749	CDKN1A
BIOCARTA_PCAF_PATHWAY	MSigDB_C2	1	11	74	1.32573	1.07095	9.09091	0	-0.510322	0.609826	0.687749	JUN
BIOCARTA_PDGF_PATHWAY	MSigDB_C2	1	3	74	0.361564	0.562983	33.3333	1	0.994058	0.320195	0.687749	JUN
BIOCARTA_PKC_PATHWAY	MSigDB_C2	0	4	74	0.482085	0.649545	0	0	-0.528039	0.597472	0.687749
BIOCARTA_PLC_PATHWAY	MSigDB_C2	1	3	74	0.361564	0.562983	33.3333	1	0.994058	0.320195	0.687749	AKT1
BIOCARTA_PML_PATHWAY	MSigDB_C2	0	5	74	0.602606	0.725618	0	0	-0.63567	0.524992	0.687749
BIOCARTA_PPARA_PATHWAY	MSigDB_C2	2	11	74	1.32573	1.07095	18.1818	1	0.859301	0.390174	0.687749	JUN|NCOR1
BIOCARTA_PRC2_PATHWAY	MSigDB_C2	2	3	74	0.361564	0.562983	66.6667	1	2.05706	0.0396803	0.687749	EED|EZH2
BIOCARTA_PROTEASOME_PATHWAY	MSigDB_C2	0	8	74	0.964169	0.915578	0	0	-0.923619	0.355685	0.687749
BIOCARTA_PTEN_PATHWAY	MSigDB_C2	2	3	74	0.361564	0.562983	66.6667	1	2.05706	0.0396803	0.687749	AKT1|CDKN1B
BIOCARTA_RACCYCD_PATHWAY	MSigDB_C2	3	12	74	1.44625	1.11764	25	1	1.38319	0.166608	0.687749	AKT1|CDKN1A|CDKN1B
BIOCARTA_RANKL_PATHWAY	MSigDB_C2	1	3	74	0.361564	0.562983	33.3333	1	0.994058	0.320195	0.687749	IRF9
BIOCARTA_RAS_PATHWAY	MSigDB_C2	1	4	74	0.482085	0.649545	25	1	0.837115	0.402528	0.687749	AKT1
BIOCARTA_RB_PATHWAY	MSigDB_C2	0	6	74	0.723127	0.794221	0	0	-0.736873	0.4612	0.687749
BIOCARTA_RELA_PATHWAY	MSigDB_C2	0	6	74	0.723127	0.794221	0	0	-0.736873	0.4612	0.687749
BIOCARTA_RNA_PATHWAY	MSigDB_C2	0	5	74	0.602606	0.725618	0	0	-0.63567	0.524992	0.687749
BIOCARTA_SET_PATHWAY	MSigDB_C2	0	3	74	0.361564	0.562983	0	0	-0.412729	0.679805	0.687749
BIOCARTA_SKP2E2F_PATHWAY	MSigDB_C2	0	5	74	0.602606	0.725618	0	0	-0.63567	0.524992	0.687749
BIOCARTA_SRCRPTP_PATHWAY	MSigDB_C2	0	3	74	0.361564	0.562983	0	0	-0.412729	0.679805	0.687749
BIOCARTA_STATHMIN_PATHWAY	MSigDB_C2	0	3	74	0.361564	0.562983	0	0	-0.412729	0.679805	0.687749
BIOCARTA_STRESS_PATHWAY	MSigDB_C2	1	5	74	0.602606	0.725618	20	1	0.714354	0.475008	0.687749	JUN
BIOCARTA_TALL1_PATHWAY	MSigDB_C2	0	5	74	0.602606	0.725618	0	0	-0.63567	0.524992	0.687749
BIOCARTA_TCR_PATHWAY	MSigDB_C2	1	7	74	0.843648	0.857151	14.2857	1	0.531701	0.594933	0.687749	JUN
BIOCARTA_TCYTOTOXIC_PATHWAY	MSigDB_C2	0	5	74	0.602606	0.725618	0	0	-0.63567	0.524992	0.687749
BIOCARTA_TEL_PATHWAY	MSigDB_C2	1	6	74	0.723127	0.794221	16.6667	1	0.614628	0.5388	0.687749	AKT1
BIOCARTA_TFF_PATHWAY	MSigDB_C2	1	3	74	0.361564	0.562983	33.3333	1	0.994058	0.320195	0.687749	AKT1
BIOCARTA_TGFB_PATHWAY	MSigDB_C2	0	3	74	0.361564	0.562983	0	0	-0.412729	0.679805	0.687749
BIOCARTA_THELPER_PATHWAY	MSigDB_C2	0	5	74	0.602606	0.725618	0	0	-0.63567	0.524992	0.687749
BIOCARTA_TID_PATHWAY	MSigDB_C2	0	6	74	0.723127	0.794221	0	0	-0.736873	0.4612	0.687749
BIOCARTA_TNFR1_PATHWAY	MSigDB_C2	1	5	74	0.602606	0.725618	20	1	0.714354	0.475008	0.687749	JUN
BIOCARTA_TNFR2_PATHWAY	MSigDB_C2	0	4	74	0.482085	0.649545	0	0	-0.528039	0.597472	0.687749
BIOCARTA_TOLL_PATHWAY	MSigDB_C2	1	4	74	0.482085	0.649545	25	1	0.837115	0.402528	0.687749	JUN
BIOCARTA_TPO_PATHWAY	MSigDB_C2	1	3	74	0.361564	0.562983	33.3333	1	0.994058	0.320195	0.687749	JUN
BIOCARTA_VDR_PATHWAY	MSigDB_C2	2	4	74	0.482085	0.649545	50	1	1.79161	0.0731951	0.687749	ARID1A|NCOR1
BIOCARTA_VEGF_PATHWAY	MSigDB_C2	0	3	74	0.361564	0.562983	0	0	-0.412729	0.679805	0.687749
BIOCARTA_VIP_PATHWAY	MSigDB_C2	0	5	74	0.602606	0.725618	0	0	-0.63567	0.524992	0.687749
BIOCARTA_WNT_PATHWAY	MSigDB_C2	0	3	74	0.361564	0.562983	0	0	-0.412729	0.679805	0.687749
BLALOCK_ALZHEIMERS_DISEASE_DN	MSigDB_C2	4	61	74	7.35179	2.41514	6.55738	0	-1.58005	0.114095	0.687749	BHLHE40|PDE4B|SRSF5|YPEL5
BLALOCK_ALZHEIMERS_DISEASE_INCIPIENT_DN	MSigDB_C2	0	11	74	1.32573	1.07095	0	0	-1.17378	0.240482	0.687749
BLALOCK_ALZHEIMERS_DISEASE_INCIPIENT_UP	MSigDB_C2	3	20	74	2.41042	1.43325	15	1	0.770296	0.441125	0.687749	ARID1A|ARID4A|TCF3
BLALOCK_ALZHEIMERS_DISEASE_UP	MSigDB_C2	11	96	74	11.57	2.93234	11.4583	0	-0.670609	0.502469	0.687749	ARID1A|ARID4A|CD22|H2BC5|JUN|MCL1|MT2A|PHF1|PPP1R15A|TCF3|ZFP36
BLANCO_MELO_BETA_INTERFERON_TREATED_BRONCHIAL_EPITHELIAL_CELLS_DN	MSigDB_C2	0	5	74	0.602606	0.725618	0	0	-0.63567	0.524992	0.687749
BLANCO_MELO_BETA_INTERFERON_TREATED_BRONCHIAL_EPITHELIAL_CELLS_UP	MSigDB_C2	5	37	74	4.45928	1.92133	13.5135	1	0.725994	0.467842	0.687749	IRF9|MLKL|MX1|NFKBIZ|ZBP1
BLANCO_MELO_BRONCHIAL_EPITHELIAL_CELLS_INFLUENZA_A_DEL_NS1_INFECTION_DN	MSigDB_C2	2	29	74	3.49511	1.71274	6.89655	0	-1.04179	0.297508	0.687749	MCM2|RRM2
BLANCO_MELO_BRONCHIAL_EPITHELIAL_CELLS_INFLUENZA_A_INFECTION_DN	MSigDB_C2	0	3	74	0.361564	0.562983	0	0	-0.412729	0.679805	0.687749
BLANCO_MELO_BRONCHIAL_EPITHELIAL_CELLS_INFLUENZA_A_INFECTION_UP	MSigDB_C2	1	12	74	1.44625	1.11764	8.33333	0	-0.575264	0.565112	0.687749	IRF9
BLANCO_MELO_COVID19_BRONCHIAL_EPITHELIAL_CELLS_SARS_COV_2_INFECTION_DN	MSigDB_C2	1	4	74	0.482085	0.649545	25	1	0.837115	0.402528	0.687749	TSC22D3
BLANCO_MELO_COVID19_BRONCHIAL_EPITHELIAL_CELLS_SARS_COV_2_INFECTION_UP	MSigDB_C2	4	23	74	2.77199	1.5331	17.3913	1	1.04387	0.296546	0.687749	IRF9|NFKB2|NFKBIZ|PRDM1
BLANCO_MELO_COVID19_SARS_COV_2_INFECTION_A594_ACE2_EXPRESSING_CELLS_DN	MSigDB_C2	1	7	74	0.843648	0.857151	14.2857	1	0.531701	0.594933	0.687749	RRM2
BLANCO_MELO_COVID19_SARS_COV_2_INFECTION_A594_ACE2_EXPRESSING_CELLS_RUXOLITINIB_DN	MSigDB_C2	2	9	74	1.08469	0.970316	22.2222	1	1.04322	0.296848	0.687749	PSMB10|RRM2
[truncated: 16,858 more rows]

## Sheet: DN1_EBV_C3
Gene Signature	GeneSet	Overlapping	GeneSetSize	DiffExpGenes	randomAvg	randomSD	%Overlap	Enriched	Zscore	probability	FDR	EnrichedGenes
[truncated: 17,710 more rows]

## Sheet: DN1_EBV_C4
Gene Signature	GeneSet	Overlapping	GeneSetSize	DiffExpGenes	randomAvg	randomSD	%Overlap	Enriched	Zscore	probability	FDR	EnrichedGenes
[truncated: 17,710 more rows]

[truncated: 21 more sheets: DN2_EBV_C0, DN2_EBV_C2, DN3_EBV_C0, DN3_EBV_C1, DN3_EBV_C2, DN4_EBV_C0, DN4_EBV_C1, DN4_EBV_C2, DN4_EBV_C3, DN5_EBV_C0, DN6_EBV_C0, DN6_EBV_C1, DN6_EBV_C2, DN7_EBV_C0, DN7_EBV_C1, DN7_EBV_C2, DN8_EBV_C0, DN8_EBV_C1, DN8_EBV_C2, DN8_EBV_C3 …]
