# Supplementary material for: Spontaneous EBV-Reactivation during B Cell Differentiation as a Model for Polymorphic EBV-Driven Lymphoproliferation
Source: Cancers (Basel). 2023 Jun 7;15(12):3083. doi: 10.3390/cancers15123083 (PMC10296496; doi:10.3390/cancers15123083)
Supplement: Supplementary file 1 [file cancers-15-03083-s001.zip › EBV_Cancers_SupplementalData/Supplemental Tables/Supplemental Table 1_BD_Rhaposody_Panel.xlsx]

## Sheet: AllDesignedGenes
gene_symbol	transcript_id
A4GALT	ENST00000249005.3
ABCA1	ENST00000374736.8
ABRAXAS1	ENST00000321945.12
ACTR3	ENST00000263238.6
ADGRD2	ENST00000334810.5
AHCY	ENST00000217426.7
AHNAK	ENST00000257247.11
AICDA	ENST00000229335.11
AK4	ENST00000327299.8
AKAP17A	ENST00000313871.9
AKT1	ENST00000349310.7
ALCAM	ENST00000306107.9
ALG10	ENST00000266483.7
ALG3	ENST00000397676.7
ALYREF	ENST00000505490.2
ANKZF1	ENST00000323348.9
ANLN	ENST00000265748.7
APEX1	ENST00000216714.8
APOBEC3B	ENST00000333467.4
APOBEC3C	ENST00000361441.5
APOBEC3G	ENST00000407997.4
AQP3	ENST00000297991.6
AREG	ENST00000395748.8
ARID1A	ENST00000324856.13
ARID2	ENST00000334344.11
ARID4A	ENST00000355431.7
ARID5A	ENST00000357485.8
ARL2	ENST00000246747.9
ARL6IP1	ENST00000304414.12
ASF1B	ENST00000263382.8
ASNS	ENST00000175506.8
ASS1	ENST00000352480.9
ATAD2	ENST00000287394.10
ATAD3A	ENST00000378755.9
ATF4	ENST00000337304.2
ATF5	ENST00000423777.7
ATIC	ENST00000236959.14
ATM	ENST00000278616.8
ATP2B4	ENST00000357681.9
ATP5F1D	ENST00000215375.7
ATP8B2	ENST00000368489.4
ATRAID	ENST00000380171.7
ATRX	ENST00000373344.10
ATXN1	ENST00000244769.8
AURKA	ENST00000312783.10
B4GALT5	ENST00000371711.4
BACH2	ENST00000257749.9
BALF1	-
BASP1	ENST00000322611.4
BATF	ENST00000286639.6
BAX	ENST00000345358.12
BCL11A	ENST00000642384.1
BCL11B	ENST00000357195.8
BCL2	ENST00000333681.5
BCL2A1	ENST00000267953.4
BCL2L1	ENST00000307677.5
BCL6	ENST00000232014.8
BHLHE40	ENST00000256495.3
BHRF1	-
BIRC3	ENST00000263464.8
BIRC7	ENST00000217169.8
BLLF1	-
BLNK	ENST00000224337.9
BLZF1	ENST00000329281.6
BRAF	ENST00000646891.1
BRCA1	ENST00000471181.7
BRD4	ENST00000263377.6
BST2	ENST00000252593.7
BTK	ENST00000308731.7
BTLA	ENST00000334529.10
BTN3A2	ENST00000356386.6
BTN3A3	ENST00000244519.7
BYSL	ENST00000230340.9
BZLF1	-
C11orf24	ENST00000304271.11
C12orf75	ENST00000443585.5
C1QA	ENST00000374642.8
C1QC	ENST00000374637.1
CACYBP	ENST00000367679.6
CADM1	ENST00000542447.6
CASP4	ENST00000444739.7
CBS	ENST00000352178.9
CBX4	ENST00000269397.9
CBX5	ENST00000209875.9
CCDC88B	ENST00000356786.10
CCL3	ENST00000613922.2
CCNA1	ENST00000440264.5
CCNA2	ENST00000274026.10
CCNB1	ENST00000256442.10
CCNB2	ENST00000288207.7
CCNC	ENST00000520429.6
CCND1	ENST00000227507.2
CCND2	ENST00000261254.8
CCND3	ENST00000372991.8
CCNDBP1	ENST00000300213.9
CCNE1	ENST00000262643.8
CCNE2	ENST00000308108.8
CCR2	ENST00000445132.2
CCT3	ENST00000295688.8
CCT5	ENST00000280326.9
CCT6A	ENST00000275603.9
CCT7	ENST00000258091.10
CD163	ENST00000359156.8
CD19	ENST00000538922.7
CD2	ENST00000369478.4
CD200	ENST00000315711.12
CD22	ENST00000085219.10
CD24	ENST00000606017.2
CD27	ENST00000266557.3
CD28	ENST00000324106.9
CD300A	ENST00000360141.7
CD38	ENST00000226279.8
CD4	ENST00000011653.9
CD40	ENST00000372285.7
CD44	ENST00000428726.7
CD48	ENST00000368046.8
CD5	ENST00000347785.8
CD6	ENST00000313421.11
CD63	ENST00000257857.8
CD69	ENST00000228434.7
CD72	ENST00000259633.8
CD79A	ENST00000221972.7
CD79B	ENST00000006750.7
CD83	ENST00000379153.4
CD8A	ENST00000283635.7
CDC20	ENST00000310955.11
CDC23	ENST00000394886.7
CDCA5	ENST00000275517.8
CDCA8	ENST00000327331.2
CDH1	ENST00000261769.10
CDK1	ENST00000395284.7
CDK13	ENST00000181839.10
CDK2	ENST00000266970.9
CDK2AP2	ENST00000301488.7
CDK4	ENST00000257904.11
CDKN1A	ENST00000244741.9
CDKN1B	ENST00000228872.9
CDKN1C	ENST00000414822.8
CDKN2A	ENST00000304494.9
CDKN2C	ENST00000262662.5
CDKN2D	ENST00000335766.2
CDKN3	ENST00000335183.11
CEMIP2	ENST00000377044.9
CENPA	ENST00000335756.9
CENPE	ENST00000265148.7
CENPK	ENST00000242872.7
CENPW	ENST00000368328.4
CEP128	ENST00000281129.7
CEPT1	ENST00000357172.9
CETN3	ENST00000283122.7
CFAP410	ENST00000339818.9
CHD9	ENST00000564845.5
CHST15	ENST00000346248.7
CLCF1	ENST00000312438.8
CLPTM1	ENST00000337392.10
CNEP1R1	ENST00000427478.6
COG6	ENST00000455146.8
COL1A2	ENST00000297268.10
COMMD1	ENST00000311832.5
COMMD3	ENST00000376836.8
COQ2	ENST00000311469.9
CPNE7	ENST00000268720.9
CRBN	ENST00000231948.8
CREB1	ENST00000432329.6
CREBBP	ENST00000262367.9
CREBRF	ENST00000296953.6
CRTC1	ENST00000321949.13
CSF2RB	ENST00000403662.8
CSH1	ENST00000316193.13
CTHRC1	ENST00000330295.10
CXCL12	ENST00000343575.10
CXCR4	ENST00000409817.1
CXCR5	ENST00000292174.4
CXXC5	ENST00000302517.8
CYB5R2	ENST00000299498.11
CYBA	ENST00000261623.8
CYLD	ENST00000398568.6
CYP11B2	ENST00000323110.2
CYTH4	ENST00000248901.11
CYTOR	ENST00000331944.10
DCN	ENST00000052754.10
DCTPP1	ENST00000319285.4
DDX17	ENST00000640332.1
DDX21	ENST00000354185.9
DDX3Y	ENST00000336079.8
DERL3	ENST00000318109.11
DIS3	ENST00000377767.9
DKK1	ENST00000373970.4
DNAJB11	ENST00000265028.7
DNAJC3	ENST00000602402.6
DNAJC30	ENST00000395176.2
DNAJC9	ENST00000372950.5
DNMT3A	ENST00000264709.7
DPEP3	ENST00000268793.5
DRAM1	ENST00000258534.13
DTL	ENST00000366991.5
DUSP2	ENST00000288943.5
DUX4	ENST00000565211.1
DYRK1A	ENST00000643624.1
E2F1	ENST00000343380.6
EBER1	-
EBF1	ENST00000313708.11
EBNA1	-
EBNA2	-
EBNA3A	-
EBNA3B	-
EDEM2	ENST00000374492.8
EDF1	ENST00000224073.6
EED	ENST00000263360.11
EEF1A1P5	ENST00000436459.2
EGFL7	ENST00000308874.12
EGR1	ENST00000239938.5
EGR2	ENST00000242480.4
EID2B	ENST00000326282.4
ELANE	ENST00000263621.2
ELL3	ENST00000319359.8
ELOVL7	ENST00000425382.5
ELP3	ENST00000256398.13
EP300	ENST00000263253.9
EPOR	ENST00000222139.11
ERGIC2	ENST00000360150.9
ERN1	ENST00000433197.4
ETF1	ENST00000360541.10
EVI2B	ENST00000330927.5
EZH2	ENST00000320356.6
FAM214A	ENST00000261844.11
FAM214B	ENST00000322813.9
FAM83D	ENST00000619850.2
FAM98A	ENST00000238823.13
FASTK	ENST00000297532.11
FBH1	ENST00000379999.6
FBRS	ENST00000356166.10
FBXO16	ENST00000380254.7
FBXO5	ENST00000229758.8
FCER1G	ENST00000289902.2
FCGR2B	ENST00000358671.9
FCGR3B	ENST00000367964.6
FCN1	ENST00000371806.4
FDPS	ENST00000356657.10
FGFR3	ENST00000440486.7
FKBP11	ENST00000550765.6
FKBP14	ENST00000222803.9
FLI1	ENST00000527786.7
FOSB	ENST00000353609.8
FOXM1	ENST00000342628.6
FOXO1	ENST00000379561.6
FOXO3	ENST00000343882.10
FOXP1	ENST00000318789.9
FRZB	ENST00000295113.5
FTH1	ENST00000273550.12
FXYD3	ENST00000603181.5
G0S2	ENST00000367029.5
GADD45B	ENST00000215631.9
GALK2	ENST00000327171.7
GAPDH	ENST00000229239.10
GAS6	ENST00000327773.7
GFPT1	ENST00000361060.5
GGH	ENST00000260118.7
GH1	ENST00000323322.10
GIMAP2	ENST00000223293.10
GIMAP4	ENST00000255945.4
GMNN	ENST00000230056.8
GMPPA	ENST00000313597.9
GOLGA6L6	ENST00000619213.1
GOLPH3L	ENST00000271732.8
GPI	ENST00000356487.11
GSDMD	ENST00000262580.9
GSPT1	ENST00000420576.6
GSTM1	ENST00000309851.9
GSTM4	ENST00000369836.9
GTSE1	ENST00000454366.2
GZMK	ENST00000231009.2
H1-0	ENST00000340857.3
H1-10	ENST00000333762.6
H1-2	ENST00000343677.3
H1-3	ENST00000244534.6
H2BC5	ENST00000289316.2
H2BC9	ENST00000619466.2
HBB	ENST00000335295.4
HECA	ENST00000367658.3
HGH1	ENST00000347708.5
HIF1A	ENST00000337138.9
HJURP	ENST00000411486.7
HLA-DMB	ENST00000418107.3
HLA-DRB1	ENST00000360004.5
HLA-F	ENST00000259951.12
HMGB1	ENST00000339872.8
HMGB2	ENST00000296503.9
HMGCR	ENST00000287936.9
HMOX1	ENST00000216117.9
HOMER1	ENST00000334082.10
HOTTIP	ENST00000421733.1
HPCAL1	ENST00000307845.8
HPRT1	ENST00000298556.8
HSPH1	ENST00000320027.9
HUWE1	ENST00000262854.11
HVCN1	ENST00000242607.12
ICAM1	ENST00000264832.8
ICAM3	ENST00000160262.10
IDH1	ENST00000345146.6
IDH2	ENST00000330062.7
IDS	ENST00000340855.11
IER3	ENST00000259874.6
IFITM2	ENST00000399817.8
IGHA1	ENST00000641837.1
IGHD	ENST00000390556.6
IGHE	ENST00000641420.1
IGHM	ENST00000637539.2
IGKC	ENST00000390237.2
IGLC1	ENST00000390321.2
IGLL3P	ENST00000412472.2
IKZF1	ENST00000331340.8
IKZF2	ENST00000434687.5
IKZF3	ENST00000346872.8
IKZF5	ENST00000368886.9
IL10RA	ENST00000227752.7
IL13RA1	ENST00000371666.8
IL21R	ENST00000337929.8
IL2RB	ENST00000216223.10
IL2RG	ENST00000374202.6
IL6R	ENST00000368485.8
IL6ST	ENST00000336909.9
ILF2	ENST00000361891.9
INTS13	ENST00000261191.12
IRF1	ENST00000245414.9
IRF2	ENST00000393593.8
IRF3	ENST00000309877.11
IRF4	ENST00000380956.9
IRF5	ENST00000249375.8
IRF7	ENST00000330243.9
IRF8	ENST00000268638.10
IRF9	ENST00000396864.7
ISG15	ENST00000649529.1
ITGA2B	ENST00000262407.5
ITGA3	ENST00000320031.13
ITGA6	ENST00000264107.11
ITGAL	ENST00000356798.10
JAZF1	ENST00000283928.10
JCHAIN	ENST00000254801.9
JUN	ENST00000371222.3
JUNB	ENST00000302754.6
KDM6A	ENST00000377967.8
KIF11	ENST00000260731.5
KIFC1	ENST00000428849.7
KIT	ENST00000288135.5
KLF2	ENST00000248071.5
KLF4	ENST00000374672.5
KLF6	ENST00000497571.6
KLHL6	ENST00000341319.8
KMT2B	ENST00000420124.2
KMT2C	ENST00000262189.11
KRAS	ENST00000256078.8
KYNU	ENST00000264170.9
LAMA5	ENST00000252999.7
LAMP5	ENST00000246070.3
LAMTOR3	ENST00000499666.7
LAPTM5	ENST00000294507.4
LARP4	ENST00000398473.7
LAT	ENST00000360872.9
LDHB	ENST00000350669.5
LGALS1	ENST00000215909.10
LINC00520	ENST00000554186.2
LINC02352	ENST00000557928.1
LMNB1	ENST00000261366.10
LMO2	ENST00000395833.7
LMO4	ENST00000370542.1
LMP1	-
LMP2A	-
LRRK2	ENST00000298910.12
LST1	ENST00000438075.6
LTB	ENST00000429299.2
LY86	ENST00000230568.5
LY9	ENST00000263285.11
LYAR	ENST00000343470.9
MAD2L1	ENST00000296509.11
MAF	ENST00000326043.5
MAFB	ENST00000373313.3
MAFF	ENST00000338483.7
MAFG	ENST00000357736.9
MAGEA12	ENST00000357916.8
MAGEA3	ENST00000370278.4
MAGEA6	ENST00000329342.9
MANEA	ENST00000358812.9
MARCKS	ENST00000612661.2
MARF1	ENST00000396368.8
MCL1	ENST00000369026.3
MCM2	ENST00000265056.12
MCM3	ENST00000616552.4
MCOLN2	ENST00000284027.5
MCTS1	ENST00000371317.10
MEF2C	ENST00000424173.6
MELK	ENST00000298048.7
MFSD3	ENST00000301327.5
MICU2	ENST00000382374.9
MIR155HG	ENST00000456917.1
MIR3142HG	ENST00000517927.1
MITF	ENST00000352241.8
MKI67	ENST00000368654.8
MLEC	ENST00000228506.8
MLKL	ENST00000308807.12
MNDA	ENST00000368141.5
MPDU1	ENST00000250124.11
MPHOSPH8	ENST00000361479.10
MPL	ENST00000372470.8
MPO	ENST00000225275.3
MRPL1	ENST00000315567.13
MRPL4	ENST00000253099.10
MS4A1	ENST00000345732.8
MSH2	ENST00000233146.6
MT1X	ENST00000394485.5
MT2A	ENST00000245185.6
MTCO2P12	ENST00000427426.1
MTMR14	ENST00000296003.8
MTMR6	ENST00000381801.5
MTSS1	ENST00000518547.5
MX1	ENST00000398598.8
MYB	ENST00000367814.8
MYBL1	ENST00000522677.7
MYBL2	ENST00000217026.5
MYC	ENST00000613283.2
MYLIP	ENST00000356840.8
MYOF	ENST00000359263.9
MZB1	ENST00000302125.8
NAMPT	ENST00000222553.8
NCAM1	ENST00000316851.11
NCOR1	ENST00000268712.8
NDUFA8	ENST00000373768.4
NDUFAB1	ENST00000007516.8
NEB	ENST00000397345.7
NEDD9	ENST00000379446.10
NEK6	ENST00000320246.9
NFKB1	ENST00000226574.9
NFKB2	ENST00000369966.8
NFKBIA	ENST00000216797.9
NFKBIE	ENST00000275015.9
NFKBIZ	ENST00000326172.9
NHP2	ENST00000274606.7
NINJ1	ENST00000375446.5
NIP7	ENST00000254940.10
NKG7	ENST00000221978.10
NKTR	ENST00000232978.13
NLRP7	ENST00000328092.9
NME1	ENST00000393196.7
NOL8	ENST00000442668.7
NOP16	ENST00000614830.4
NPM1	ENST00000296930.9
NQO1	ENST00000320623.10
NR3C1	ENST00000343796.6
NRAS	ENST00000369535.5
NSD2	ENST00000382891.9
NSDHL	ENST00000370274.8
NT5DC2	ENST00000307076.8
NUF2	ENST00000271452.8
NUSAP1	ENST00000559596.6
NXF1	ENST00000294172.7
NXPE3	ENST00000273347.10
ORC2	ENST00000234296.7
P2RY8	ENST00000381297.10
PABPC1L	ENST00000217073.6
PAIP2B	ENST00000244221.9
PAN3	ENST00000380958.8
PARP1	ENST00000366794.10
PARP6	ENST00000287196.13
PATL2	ENST00000434130.5
PAX5	ENST00000358127.9
PBK	ENST00000301905.9
PCDHA1	ENST00000504120.3
PCDHB10	ENST00000239446.5
PCDHB11	ENST00000354757.4
PCDHB12	ENST00000239450.4
PCDHB13	ENST00000341948.6
PCDHB14	ENST00000239449.6
PCDHB15	ENST00000231173.6
PCDHB2	ENST00000194155.6
PCDHB3	ENST00000231130.3
PCDHB4	ENST00000194152.3
PCDHB5	ENST00000231134.7
PCDHB6	ENST00000231136.3
PCDHB7	ENST00000231137.5
PCDHB8	ENST00000239444.3
PCDHB9	ENST00000316105.6
PCDHGA1	ENST00000517417.2
PCLAF	ENST00000300035.9
PCNA	ENST00000379143.10
PCYOX1	ENST00000433351.7
PDCD10	ENST00000392750.7
PDE4B	ENST00000329654.8
PDIA4	ENST00000652332.1
PDIA6	ENST00000272227.7
PDLIM1	ENST00000329399.7
PEA15	ENST00000360472.8
PECAM1	ENST00000563924.6
PF4	ENST00000296029.3
PFKFB4	ENST00000232375.8
PGAM1	ENST00000334828.6
PGLS	ENST00000252603.7
PHF1	ENST00000374516.7
PHGDH	ENST00000641023.1
PIK3CG	ENST00000359195.3
PKM	ENST00000319622.10
PLAC8	ENST00000311507.8
PLAUR	ENST00000340093.8
PLCB1	ENST00000338037.11
PLEKHO1	ENST00000369124.5
PMS2P3	ENST00000394921.8
PNOC	ENST00000301908.8
PNPT1	ENST00000447944.7
POLD4	ENST00000312419.8
POP7	ENST00000303151.5
POU2F2	ENST00000389341.9
PPBP	ENST00000296028.4
PPID	ENST00000307720.4
PPP1R15A	ENST00000200453.6
PPP2CB	ENST00000221138.9
PRDM1	ENST00000369096.9
PRDM5	ENST00000264808.7
PRKCB	ENST00000643927.1
PRKD2	ENST00000291281.8
PRMT5	ENST00000324366.13
PSAPL1	ENST00000319098.7
PSAT1	ENST00000376588.4
PSIP1	ENST00000380733.9
PSMA4	ENST00000044462.12
PSMA6	ENST00000261479.8
PSMA7	ENST00000370873.9
PSMB10	ENST00000358514.9
PSMB3	ENST00000619426.5
PSMB4	ENST00000290541.7
PSMB5	ENST00000361611.10
PSMB8	ENST00000374882.7
PSMB9	ENST00000374859.3
PSMD14	ENST00000409682.8
PSMD7	ENST00000219313.9
PTMA	ENST00000341369.11
PTP4A3	ENST00000329397.5
PTPN11	ENST00000351677.6
PUM3	ENST00000397885.3
PUS7	ENST00000356362.6
RAB37	ENST00000402449.8
RAD21	ENST00000297338.6
RAD51C	ENST00000337432.9
RB1	ENST00000267163.5
RBL2	ENST00000262133.11
RBM7	ENST00000540163.5
RCBTB2	ENST00000344532.7
REL	ENST00000295025.12
RELA	ENST00000406246.8
RELB	ENST00000221452.13
RFC2	ENST00000055077.8
RFNG	ENST00000310496.9
RGS1	ENST00000367459.8
RHBDD2	ENST00000006777.11
RHEBL1	ENST00000301068.11
RILPL2	ENST00000280571.9
RIN1	ENST00000311320.9
RIPOR1	ENST00000042381.9
RPL19	ENST00000225430.9
RPL29	ENST00000294189.10
RPL3	ENST00000216146.9
RPL36	ENST00000347512.8
RPLP1	ENST00000260379.11
RPN1	ENST00000296255.8
RPN2	ENST00000237530.11
RRM2	ENST00000304567.10
RUNX1	ENST00000300305.7
RUVBL1	ENST00000322623.9
S100A11	ENST00000271638.3
S100A8	ENST00000368732.5
S100A9	ENST00000368738.4
SAT2	ENST00000269298.9
SDC1	ENST00000254351.9
SEC24A	ENST00000398844.7
SEL1L3	ENST00000399878.8
SEMA4A	ENST00000355014.6
SEMA4B	ENST00000332496.10
SERPINB8	ENST00000353706.6
SF3B1	ENST00000335508.10
SGSM2	ENST00000268989.8
SH2B3	ENST00000341259.6
SH3GL1	ENST00000269886.7
SHPRH	ENST00000275233.12
SIRT1	ENST00000212015.11
SLAMF7	ENST00000368043.8
SLC19A2	ENST00000236137.10
SLC25A42	ENST00000318596.7
SLC35C2	ENST00000243896.6
SLC4A1	ENST00000262418.12
SLC7A5	ENST00000261622.5
SMC2	ENST00000286398.11
SMC4	ENST00000344722.5
SNAI2	ENST00000020945.4
SNRPB2	ENST00000246071.8
SNX8	ENST00000222990.8
SOCS3	ENST00000330871.3
SP110	ENST00000358662.8
SP140	ENST00000392045.8
SPI1	ENST00000378538.7
SPIB	ENST00000439922.6
SPP1	ENST00000237623.11
SPRR4	ENST00000328051.3
SQSTM1	ENST00000389805.9
SRGN	ENST00000242465.4
SRM	ENST00000376957.7
SRSF5	ENST00000394366.6
SSC4D	ENST00000275560.4
SSR3	ENST00000265044.6
SSX4	ENST00000595689.2
ST6GAL1	ENST00000169298.8
STAT6	ENST00000300134.8
STK38	ENST00000229812.8
STT3A	ENST00000392708.8
STT3B	ENST00000295770.3
SUPT5H	ENST00000432763.7
SYK	ENST00000375746.1
TAGAP	ENST00000367066.7
TAP1	ENST00000354258.4
TBC1D3	ENST00000620215.2
TBX21	ENST00000177694.2
TCF3	ENST00000262965.11
TCL1A	ENST00000402399.6
TENT5C	ENST00000369448.4
TET2	ENST00000380013.8
TFRC	ENST00000360110.9
TGDS	ENST00000261296.7
THEMIS	ENST00000368248.4
TK1	ENST00000301634.12
TLR4	ENST00000355622.8
TLR8	ENST00000311912.5
TMED10	ENST00000303575.9
TNF	ENST00000449264.3
TNFAIP3	ENST00000237289.8
TNFRSF13B	ENST00000261652.6
TNFRSF13C	ENST00000291232.4
TNFRSF14	ENST00000355716.4
TNFRSF17	ENST00000053243.6
TNFSF10	ENST00000241261.7
TNFSF13B	ENST00000375887.8
TNIP1	ENST00000315050.11
TOP2A	ENST00000423485.6
TP53	ENST00000269305.8
TP53BP2	ENST00000343537.12
TPSAB1	ENST00000338844.8
TPX2	ENST00000300403.11
TRAF3IP3	ENST00000367024.5
TRAPPC11	ENST00000334690.11
TRIM28	ENST00000253024.10
TRMT1L	ENST00000367506.10
TSC22D3	ENST00000315660.8
TSHR	ENST00000298171.6
TTC39C	ENST00000304621.10
TUBB	ENST00000327892.13
TUBB4B	ENST00000340384.5
TVP23C	ENST00000428082.6
TXNDC12	ENST00000371626.8
TXNDC5	ENST00000379757.8
TXNIP	ENST00000582401.5
TXNL1	ENST00000217515.11
TXNRD1	ENST00000503506.6
TYMS	ENST00000323274.15
TYROBP	ENST00000262629.8
UBE2J1	ENST00000435041.3
UBR5	ENST00000520539.6
UQCRC1	ENST00000203407.6
USP1	ENST00000339950.5
USP3	ENST00000380324.8
USP32	ENST00000300896.9
USP49	ENST00000394253.7
VAMP2	ENST00000316509.11
VCAM1	ENST00000294728.7
VPREB1	ENST00000403807.3
VPREB3	ENST00000248948.4
VPS13C	ENST00000249837.7
VSIG4	ENST00000374737.9
VSIR	ENST00000394957.8
WARS1	ENST00000355338.6
WFDC2	ENST00000372676.8
WHAMMP2	ENST00000512149.3
XBP1	ENST00000344347.5
XCR1	ENST00000309285.3
XRCC2	ENST00000359321.2
YPEL5	ENST00000261353.9
YWHAZ	ENST00000353245.7
ZBED1	ENST00000381218.8
ZBP1	ENST00000371173.8
ZBTB20	ENST00000357258.8
ZBTB4	ENST00000311403.4
ZBTB41	ENST00000367405.4
ZBTB43	ENST00000373457.1
ZCCHC7	ENST00000336755.9
ZFP36	ENST00000594442.2
ZFP36L1	ENST00000336440.3
ZFP36L2	ENST00000282388.4
ZNF215	ENST00000278319.10
ZNF292	ENST00000369577.8
ZNF420	ENST00000337995.4
ZNF581	ENST00000270451.6
ZNF708	ENST00000356929.3
ZNF738	ENST00000311015.7
ZNF823	ENST00000341191.11
ZSCAN18	ENST00000240727.10
ZWINT	ENST00000373944.8
