# Supplementary material for: Spontaneous EBV-Reactivation during B Cell Differentiation as a Model for Polymorphic EBV-Driven Lymphoproliferation
Source: Cancers (Basel). 2023 Jun 7;15(12):3083. doi: 10.3390/cancers15123083 (PMC10296496; doi:10.3390/cancers15123083)
Supplement: Supplementary file 1 [file cancers-15-03083-s001.zip › EBV_Cancers_SupplementalData/Supplemental Tables/Supplemental Table 3_E1&E2_EBV_Clst_GeneSignatureEnrichment_V0.1.xlsx]

## Sheet: E1_EBV_C0
Gene Signature	GeneSet	Overlapping	GeneSetSize	DiffExpGenes	randomAvg	randomSD	%Overlap	Enriched	Zscore	probability	FDR	EnrichedGenes
RNAseq_JS__UP.Normal-R848_Normal-CD40L	LEEDS	20	33	44	2.36482	1.44248	60.6061	1	8.4299	3.4596e-17	6.12696e-13	CADM1|CD27|CHST15|DERL3|FAM214A|FKBP11|FOXO3|HPCAL1|IGKC|IGLC1|ITGA6|JCHAIN|KLF4|KLHL6|SDC1|SQSTM1|TENT5C|XBP1|ZBP1|ZNF215
BcellDiff_upPC	LEEDS_GOLD	30	105	44	7.52443	2.40834	28.5714	1	7.86931	3.56594e-15	3.15764e-11	CADM1|CD27|CD63|CDKN1B|CHST15|CYBA|CYTOR|DERL3|ERN1|FAM214A|FKBP11|FOXO3|HPCAL1|IL10RA|ITGA6|JCHAIN|KLHL6|MZB1|PECAM1|PHF1|PRDM1|SDC1|SEL1L3|SQSTM1|TENT5C|TNFRSF17|TXNIP|VSIR|XBP1|ZBP1
RNAseq_JS__WM-CD40L_UP.Normal-CD40L	LEEDS	24	75	44	5.37459	2.09455	32	1	7.1407	9.28547e-13	5.48152e-09	CADM1|CD63|CDKN1B|CHST15|CYBA|DERL3|ERN1|FKBP11|ITGA6|JCHAIN|JUN|MANEA|MZB1|PRDM1|SEL1L3|TENT5C|TNFRSF17|TXNDC5|TXNIP|VSIR|XBP1|ZBP1|ZFP36|ZNF215
memBcell-D3-D6_minCI50_PGCNA_M1 UpD4on PlasmaCell_ER UPR_XBP1	LEEDS_GOLD	21	60	44	4.29967	1.89931	35	1	6.85459	7.15175e-12	3.16644e-08	CADM1|CD27|CHST15|CYBA|DERL3|ERN1|FAM214A|FKBP11|HPCAL1|JCHAIN|MZB1|PECAM1|PRDM1|SEL1L3|TENT5C|TNFRSF17|TXNDC5|VSIR|XBP1|ZBP1|ZFP36
RNAseq_ER-Merged__Day7_UP.TLR.Exon1A_BCR.Exon1A	LEEDS	28	116	44	8.3127	2.50385	24.1379	1	6.81193	9.62958e-12	3.4108e-08	CDKN1B|CHST15|DERL3|EGR1|ERN1|FAM214A|FKBP11|FOSB|FOXO3|IGKC|IGLC1|JCHAIN|JUN|KLHL6|MANEA|MZB1|PECAM1|PHF1|PRDM1|SDC1|TENT5C|TNFRSF17|TXNDC5|TXNIP|VSIR|XBP1|ZBP1|ZFP36
RNAseq_ER-Merged__Day7_UP.BCR.SIK1_BCR.Exon1A	LEEDS	29	137	44	9.81759	2.66308	21.1679	1	6.43907	1.20206e-10	3.54807e-07	CADM1|CD63|CDKN1B|CHST15|CSF2RB|DERL3|ERN1|FAM214A|FKBP11|FOSB|FOXO3|IGKC|IGLC1|ITGA6|JCHAIN|JUN|MANEA|MZB1|PRDM1|SDC1|SQSTM1|TENT5C|TSC22D3|TXNDC5|TXNIP|VSIR|XBP1|ZBP1|ZFP36
RNAseq_ER-Merged__Day7_UP.LPS.Exon1A_BCR.Exon1A	LEEDS	24	101	44	7.23779	2.37129	23.7624	1	6.05008	1.44776e-09	3.66282e-06	CDKN1B|DERL3|EGR1|ERN1|FAM214A|FOSB|FOXO3|IGKC|IGLC1|IL10RA|JCHAIN|JUN|KLHL6|MANEA|MZB1|PECAM1|PHF1|PRDM1|SDC1|TENT5C|TXNDC5|TXNIP|XBP1|ZFP36
RNAseq_JS__WM_UP.Normal	LEEDS	23	94	44	6.73616	2.3032	24.4681	1	5.98633	2.14628e-09	4.75132e-06	CADM1|CDKN1B|CHST15|CSF2RB|CYBA|DERL3|ERN1|FOXO3|HPCAL1|JCHAIN|JUN|MANEA|MZB1|PRDM1|SEL1L3|TENT5C|TNFRSF17|TXNDC5|TXNIP|VSIR|XBP1|ZBP1|ZFP36
AIZARANI_LIVER_C8_RESIDENT_B_CELLS_1	MSigDB_C8	9	12	44	0.859935	0.88543	75	1	5.87922	4.12214e-09	8.11146e-06	CD27|DERL3|FKBP11|JCHAIN|MZB1|SDC1|SEL1L3|TENT5C|XBP1
Plasma_cell_gt_B_cell (PMID:17252022)	SignatureDB	16	46	44	3.29642	1.68391	34.7826	1	5.80375	6.48466e-09	1.14843e-05	CADM1|CD63|EGR1|FKBP11|FOSB|FOXO3|IGKC|ITGA6|JUN|MZB1|PECAM1|PRDM1|SDC1|TXNDC5|XBP1|ZNF215
HAY_BONE_MARROW_PLASMA_CELL	MSigDB_C8	11	21	44	1.50489	1.16252	52.381	1	5.66085	1.50626e-08	2.42508e-05	CADM1|DERL3|FKBP11|IGKC|JCHAIN|MANEA|MZB1|SDC1|TNFRSF17|TXNDC5|XBP1
Dybkaer (PMID:25800755)_BAGS-Plasmablast_UP	PAPER	10	17	44	1.21824	1.04949	58.8235	1	5.63888	1.71162e-08	2.52606e-05	DERL3|ERN1|FKBP11|IGLC1|ITGA6|MANEA|MZB1|PRDM1|TENT5C|XBP1
Holmes (PMID:32603407)_PBL-b UP_Log2FCgt1.5	PAPER	15	43	44	3.08143	1.63237	34.8837	1	5.59841	2.16325e-08	2.94701e-05	CD63|CDKN1B|CYTOR|DERL3|FKBP11|IGKC|IGLC1|JCHAIN|JUN|MZB1|PRDM1|TXNDC5|VSIR|XBP1|ZBP1
BRCA_PGCNA_M34 Immunoglobulins	LEEDS_GOLD	10	18	44	1.2899	1.07901	55.5556	1	5.50687	3.6526e-08	4.62054e-05	DERL3|FKBP11|IGKC|IGLC1|JCHAIN|MZB1|TENT5C|TNFRSF17|TXNDC5|ZNF215
RNAseq_ER-Merged__Day4_UP.LPS_LPS.Exon1A	LEEDS	25	127	44	9.10098	2.59079	19.685	1	5.47814	4.29831e-08	5.07488e-05	AQP3|CSF2RB|CYBA|DERL3|EGR1|ERN1|FAM214A|FKBP11|FOXO3|IGKC|IGLC1|ITGA6|JCHAIN|JUN|KLF4|MZB1|PHF1|PRDM1|SDC1|SQSTM1|TENT5C|TXNDC5|VSIR|XBP1|ZFP36
BcellDiffDetailed+Alpha_Day10	LEEDS	14	39	44	2.79479	1.56002	35.8974	1	5.45807	4.81328e-08	5.3277e-05	FAM214A|FOXO3|HPCAL1|IL10RA|KLHL6|PECAM1|SDC1|SEL1L3|SQSTM1|TENT5C|TXNIP|XBP1|ZBP1|ZFP36
AIZARANI_LIVER_C22_RESIDENT_B_CELLS_2	MSigDB_C8	8	11	44	0.788274	0.848438	72.7273	1	5.4446	5.19217e-08	5.40902e-05	CD27|DERL3|FKBP11|FOSB|MZB1|TENT5C|TSC22D3|XBP1
BcellD0-D41_PGCNA_M3 IFN_Response	LEEDS_GOLD	14	42	44	3.00977	1.61469	33.3333	1	5.25831	1.45384e-07	0.000135513	CDKN1B|CHST15|FAM214A|FKBP11|FOXO3|IL10RA|ITGA6|KLHL6|MANEA|PRDM1|SEL1L3|TENT5C|VSIR|ZNF215
RNAseq_ER__All_UP.TLR_BCR	LEEDS	14	42	44	3.00977	1.61469	33.3333	1	5.25831	1.45384e-07	0.000135513	CDKN1B|DERL3|ERN1|FAM214A|FKBP11|IL10RA|KLHL6|MZB1|TENT5C|TSC22D3|TXNDC5|TXNIP|XBP1|ZBP1
Holmes (PMID:32603407)_PBL-a UP_Log2FCgt1.5	PAPER	16	56	44	4.01303	1.84152	28.5714	1	5.22993	1.69573e-07	0.000150157	CD63|CSF2RB|CYTOR|DERL3|FKBP11|IGKC|IGLC1|IL10RA|JCHAIN|MZB1|PRDM1|SQSTM1|TNFRSF17|TXNDC5|XBP1|ZBP1
SOBOLEV_PBMC_PANDEMRIX_AGE_18_64YO_RESPONDERS_VS_NONRESPONDERS_7DY_UP	MSigDB_C7	7	9	44	0.644951	0.768713	77.7778	1	5.20309	1.96007e-07	0.000157785	FKBP11|IGKC|JCHAIN|MZB1|SDC1|TNFRSF17|TXNDC5
DURANTE_ADULT_OLFACTORY_NEUROEPITHELIUM_PLASMA_CELLS	MSigDB_C8	7	9	44	0.644951	0.768713	77.7778	1	5.20309	1.96007e-07	0.000157785	CYBA|DERL3|FKBP11|IGKC|JCHAIN|MZB1|TNFRSF17
RNAseq_ER-Merged__Day7_UP.BCR.SIK1_LPS.Exon1A	LEEDS	25	138	44	9.88925	2.66998	18.1159	1	5.13639	2.8007e-07	0.000215654	CADM1|CD63|CDKN1B|CHST15|CSF2RB|ERN1|FAM214A|FKBP11|FOXO3|HPCAL1|IGKC|ITGA6|JCHAIN|KLF4|MZB1|PRDM1|SDC1|SQSTM1|TENT5C|TNFRSF17|TSC22D3|VSIR|XBP1|ZBP1|ZFP36
RNAseq_ER-Merged__Day4_UP.TLR_BCR	LEEDS	16	59	44	4.22801	1.88511	27.1186	1	5.07526	3.86959e-07	0.000285544	CDKN1B|DERL3|ERN1|HPCAL1|IGKC|IL10RA|KLHL6|MZB1|PECAM1|SQSTM1|TENT5C|TSC22D3|TXNIP|VSIR|XBP1|ZBP1
RNAseq_ER-Merged__Day4_UP.TLR_BCR.Exon1A	LEEDS	21	101	44	7.23779	2.37129	20.7921	1	5.05925	4.20905e-07	0.000298169	CDKN1B|DDX3Y|DERL3|ERN1|FKBP11|HPCAL1|IGKC|IL10RA|JCHAIN|KLHL6|MANEA|MZB1|PECAM1|PRDM1|TENT5C|TSC22D3|TXNDC5|TXNIP|VSIR|XBP1|ZBP1
TotalBcell-D0-D6_minCI50_PGCNA_M12 UpD5on PlasmaCell ER Golgi	LEEDS_GOLD	12	33	44	2.36482	1.44248	36.3636	1	5.03524	4.77248e-07	0.000318113	CD27|CDKN1B|CHST15|CYBA|DERL3|FAM214A|FOXO3|JCHAIN|TENT5C|TNFRSF17|ZBP1|ZFP36
RNAseq_ER__D4-BCR-Exon1A_UP.D4-TLR	LEEDS	19	84	44	6.01954	2.19808	22.619	1	5.02996	4.90576e-07	0.000318113	CDKN1B|DDX3Y|DERL3|ERN1|FKBP11|HPCAL1|IGKC|IL10RA|JCHAIN|KLHL6|MZB1|PECAM1|PRDM1|TENT5C|TSC22D3|TXNIP|VSIR|XBP1|ZBP1
RNAseq_JS__UP.R848_CD40L	LEEDS	16	60	44	4.29967	1.89931	26.6667	1	5.02519	5.02946e-07	0.000318113	CADM1|CD27|CHST15|DERL3|ERN1|FAM214A|FKBP11|HPCAL1|ITGA6|JCHAIN|PECAM1|PHF1|SDC1|SQSTM1|ZBP1|ZNF215
AIZARANI_LIVER_C38_RESIDENT_B_CELLS_3	MSigDB_C8	7	10	44	0.716612	0.809624	70	1	4.98536	6.18469e-07	0.000377693	CD27|DERL3|FKBP11|JCHAIN|MZB1|TENT5C|XBP1
BcellD3-D20-TGFBconditions_PGCNA_M12 SignalingReceptor_ERAD	LEEDS_GOLD	14	47	44	3.36808	1.70061	29.7872	1	4.95253	7.32548e-07	0.000432448	CADM1|DERL3|ERN1|FOXO3|HPCAL1|IL10RA|KLHL6|PHF1|SDC1|SEL1L3|SQSTM1|TENT5C|TXNIP|XBP1
RNAseq_ER-Merged__Day4_UP.LPS_BCR	LEEDS	28	180	44	12.899	2.9117	15.5556	1	4.89892	9.63656e-07	0.000550527	AQP3|CDKN1B|CHST15|CSF2RB|CYBA|DERL3|ERN1|FAM214A|FKBP11|IGKC|IGLC1|IL10RA|JCHAIN|JUN|KLHL6|MZB1|PECAM1|PHF1|PRDM1|SDC1|SQSTM1|TENT5C|TNFRSF17|TXNDC5|TXNIP|VSIR|XBP1|ZFP36
GSE31312_upABC_COO-UNC	LEEDS	7	307	44	22	3.19818	2.28013	0	-4.8518	1.22348e-06	0.000677117	FAM214A|FKBP11|IL10RA|KLHL6|SEL1L3|TENT5C|ZNF215
RNAseq_ER__UP.D4-TLR_D4-BCR	LEEDS	16	64	44	4.58632	1.9545	25	1	4.83159	1.35449e-06	0.00072691	CDKN1B|DERL3|ERN1|HPCAL1|IGKC|IL10RA|KLHL6|MZB1|PECAM1|SQSTM1|TENT5C|TSC22D3|TXNIP|VSIR|XBP1|ZBP1
MANNO_MIDBRAIN_NEUROTYPES_HENDO	MSigDB_C8	16	65	44	4.65798	1.96792	24.6154	1	4.78475	1.71197e-06	0.000891737	CD27|CHST15|CYBA|EGR1|FOSB|ITGA6|JUN|KLF4|KLHL6|PECAM1|PRDM1|SEL1L3|SQSTM1|TSC22D3|TXNIP|ZFP36
COAD_PGCNA_M30 Immunoglobulins	LEEDS_GOLD	8	16	44	1.14658	1.019	50	1	4.66511	3.08445e-06	0.00156073	CD27|DERL3|IGKC|IGLC1|JCHAIN|MZB1|TENT5C|TNFRSF17
RNAseq_JS__R848_UP.CD40L	LEEDS	0	147	44	10.5342	2.72949	0	0	-4.63736	3.52885e-06	0.001736
RNAseq_ER-Merged__Day7_TLR.Exon1A_UP.BCR.SIK1	LEEDS	21	114	44	8.16938	2.48715	18.4211	1	4.61166	3.99458e-06	0.001912	CADM1|CD63|CHST15|CSF2RB|ERN1|FAM214A|FKBP11|FOXO3|HPCAL1|ITGA6|JCHAIN|KLF4|MZB1|PRDM1|SDC1|SEL1L3|SQSTM1|TENT5C|TSC22D3|XBP1|ZFP36
BcellDiffDetailed_Day10	LEEDS	13	47	44	3.36808	1.70061	27.6596	1	4.55147	5.32714e-06	0.00248273	ERN1|FAM214A|FOXO3|HPCAL1|IL10RA|KLHL6|PECAM1|SDC1|SEL1L3|SQSTM1|TENT5C|TXNIP|ZBP1
RNAseq_ER-Merged__Day7_BCR.Exon1A_UP.BCR	LEEDS	22	127	44	9.10098	2.59079	17.3228	1	4.51906	6.21159e-06	0.0028207	CDKN1B|CHST15|DDX3Y|DERL3|ERN1|FAM214A|FKBP11|FOXO3|IGKC|IGLC1|ITGA6|JCHAIN|KLHL6|MANEA|PECAM1|PRDM1|SDC1|TENT5C|TSC22D3|TXNDC5|XBP1|ZFP36
BcellDiffDetailed+Gamma_Day8	LEEDS	7	13	44	0.931596	0.920819	53.8462	1	4.47897	7.50037e-06	0.00332079	CD27|CHST15|FKBP11|IL10RA|SQSTM1|XBP1|ZBP1
GAO_LARGE_INTESTINE_ADULT_CI_MESENCHYMAL_CELLS	MSigDB_C8	15	65	44	4.65798	1.96792	23.0769	1	4.41586	1.00611e-05	0.00434588	AQP3|CD27|CHST15|CSF2RB|CYTOR|DERL3|ERN1|IL10RA|KLHL6|MANEA|MZB1|PECAM1|PRDM1|TNFRSF17|ZBP1
SHEDDEN_LUNG_CANCER_GOOD_SURVIVAL_A12	MSigDB_C2	11	36	44	2.5798	1.50273	30.5556	1	4.38358	1.16744e-05	0.0049227	CYBA|FKBP11|IGKC|JCHAIN|PRDM1|SEL1L3|TENT5C|TNFRSF17|TXNDC5|ZBP1|ZNF215
MCLACHLAN_DENTAL_CARIES_UP	MSigDB_C2	14	58	44	4.15635	1.87075	24.1379	1	4.36865	1.25015e-05	0.00503184	AQP3|CD27|CHST15|CSF2RB|CYBA|DDX3Y|FKBP11|IGKC|IL10RA|JCHAIN|MZB1|PECAM1|SEL1L3|TENT5C
RNAseq_ER__UP.D7-TLR_D7-BCR	LEEDS	12	43	44	3.08143	1.63237	27.907	1	4.37265	1.22747e-05	0.00503184	CDKN1B|ERN1|FAM214A|FOXO3|JCHAIN|PRDM1|TENT5C|TSC22D3|TXNDC5|TXNIP|XBP1|ZFP36
KD_DirHyb_Day6_CVID_upCVID-CD27	LEEDS	8	19	44	1.36156	1.10764	42.1053	1	4.32323	1.53761e-05	0.0059198	CD27|CYTOR|DERL3|EGR1|FOXO3|IL10RA|MZB1|SQSTM1
RNAseq_ER__UP.D4-TLR-Exon1A_D4-BCR-Exon1A	LEEDS	15	67	44	4.8013	1.99433	22.3881	1	4.32602	1.51828e-05	0.0059198	CDKN1B|ERN1|FKBP11|IGKC|JCHAIN|KLHL6|MANEA|MZB1|PECAM1|PRDM1|TENT5C|TSC22D3|TXNIP|VSIR|XBP1
RNAseq_JS__WM-R848_UP.WM-CD40L	LEEDS	0	130	44	9.31596	2.61312	0	0	-4.28399	1.83574e-05	0.00691724
DLBCL_PGCNA_M26 EGF-TNFA-NRG1_Signaling	LEEDS_GOLD	4	4	44	0.286645	0.514588	100	1	4.23213	2.3149e-05	0.00854103	EGR1|FOSB|JUN|KLF4
response to glucose [GoID:GO:0009749; evidenceTypes:IBA|IDA|IEA|IEP|IMP|ISS]	GeneOntology_BP	7	15	44	1.07492	0.987471	46.6667	1	4.21303	2.51963e-05	0.00910668	CDKN1B|CYBA|EGR1|ERN1|FOXO3|TXNIP|XBP1
RNAseq_ER-Merged__Day7_BCR.SIK1_UP.BCR.Exon1A	LEEDS	2	180	44	12.899	2.9117	1.11111	0	-4.20418	2.6203e-05	0.00928111	IL10RA|KLHL6
TotalBcell-D0-D6_minCI50_PGCNA_M8 UpD5on PlasmaCell ER Golgi UPR_XBP1	LEEDS_GOLD	11	39	44	2.79479	1.56002	28.2051	1	4.19096	2.77779e-05	0.00964603	AQP3|CADM1|CD63|CYTOR|ERN1|MANEA|MZB1|PRDM1|TXNDC5|XBP1|ZNF215
RNAseq_ER-Merged__Day4_UP.TLR.Exon1A_BCR.Exon1A	LEEDS	16	80	44	5.7329	2.15318	20	1	4.14359	3.41914e-05	0.0114251	CDKN1B|ERN1|FKBP11|IGKC|JCHAIN|KLHL6|MANEA|MZB1|PECAM1|PRDM1|TENT5C|TSC22D3|TXNIP|VSIR|XBP1|ZBP1
Plasma_cell_Newman (PMID:25822800)	SignatureDB	6	11	44	0.788274	0.848438	54.5455	1	4.14421	3.40985e-05	0.0114251	CD27|IGKC|MANEA|MZB1|TNFRSF17|ZBP1
RNAseq_ER-Merged__Day7_UP.BCR.SIK1_LPS	LEEDS	23	151	44	10.8208	2.75451	15.2318	1	4.13025	3.62363e-05	0.0118842	CADM1|CD63|CHST15|CSF2RB|ERN1|FKBP11|HPCAL1|IGKC|IGLC1|ITGA6|JCHAIN|JUN|KLF4|MANEA|MZB1|SDC1|TENT5C|TNFRSF17|TSC22D3|TXNIP|XBP1|ZBP1|ZFP36
RNAseq_ER-Merged__Day7_UP.TLR_BCR.Exon1A	LEEDS	24	163	44	11.6808	2.82454	14.7239	1	4.11202	3.9222e-05	0.0126295	CDKN1B|CHST15|DDX3Y|DERL3|ERN1|FAM214A|FKBP11|FOXO3|IGKC|IGLC1|JCHAIN|KLHL6|MANEA|MZB1|PECAM1|PRDM1|SDC1|SQSTM1|TENT5C|TSC22D3|TXNDC5|XBP1|ZBP1|ZFP36
GSE36476_CTRL_VS_TSST_ACT_40H_MEMORY_CD4_TCELL_OLD_UP	MSigDB_C7	7	16	44	1.14658	1.019	43.75	1	4.09403	4.23945e-05	0.0129449	AQP3|CADM1|JUN|TENT5C|TSC22D3|TXNIP|ZBP1
response to hexose [GoID:GO:0009746; evidenceTypes:IBA|IDA|IEA|IEP|IMP|ISS]	GeneOntology_BP	7	16	44	1.14658	1.019	43.75	1	4.09403	4.23945e-05	0.0129449	CDKN1B|CYBA|EGR1|ERN1|FOXO3|TXNIP|XBP1
response to monosaccharide [GoID:GO:0034284; evidenceTypes:IBA|IDA|IEA|IEP|IMP|ISS]	GeneOntology_BP	7	16	44	1.14658	1.019	43.75	1	4.09403	4.23945e-05	0.0129449	CDKN1B|CYBA|EGR1|ERN1|FOXO3|TXNIP|XBP1
GSE10846_RCHOP_upABC_COO-UNC	LEEDS	2	173	44	12.3974	2.87745	1.15607	0	-4.05891	4.93017e-05	0.0147989	KLHL6|ZNF215
GSE13411_IGM_MEMORY_BCELL_VS_PLASMA_CELL_DN	MSigDB_C7	8	22	44	1.57655	1.18888	36.3636	1	4.03244	5.52005e-05	0.0157677	AQP3|FKBP11|IGKC|PRDM1|SDC1|TNFRSF17|XBP1|ZBP1
GSE41867_DAY6_VS_DAY8_LCMV_ARMSTRONG_EFFECTOR_CD8_TCELL_UP	MSigDB_C7	8	22	44	1.57655	1.18888	36.3636	1	4.03244	5.52005e-05	0.0157677	AQP3|DERL3|FKBP11|MANEA|MZB1|SDC1|TNFRSF17|VSIR
RNAseq_ER-Merged__Day7_UP.TLR_BCR	LEEDS	12	49	44	3.5114	1.73335	24.4898	1	4.03801	5.39066e-05	0.0157677	CDKN1B|ERN1|FAM214A|FOXO3|JCHAIN|PRDM1|TENT5C|TSC22D3|TXNDC5|TXNIP|XBP1|ZFP36
RNAseq_ER-Merged__Day4_BCR.SIK1_UP.LPS	LEEDS	24	167	44	11.9674	2.84628	14.3713	1	4.00527	6.19468e-05	0.0171419	CDKN1B|CHST15|DERL3|ERN1|FAM214A|FKBP11|FOXO3|IGKC|IGLC1|IL10RA|JCHAIN|KLHL6|MANEA|MZB1|PECAM1|PHF1|PRDM1|SDC1|SQSTM1|TENT5C|TXNDC5|TXNIP|VSIR|XBP1
RNAseq_JS__WM-R848_UP.Normal-R848	LEEDS	10	35	44	2.50814	1.48299	28.5714	1	4.00586	6.1793e-05	0.0171419	CADM1|CDKN1B|CHST15|CSF2RB|FOXO3|JUN|TENT5C|TXNIP|VSIR|ZFP36
GSE3982_MEMORY_CD4_TCELL_VS_TH1_UP	MSigDB_C7	7	17	44	1.21824	1.04949	41.1765	1	3.98245	6.8209e-05	0.0185843	FKBP11|FOXO3|IL10RA|KLF4|PHF1|TSC22D3|TXNIP
GARGALOVIC_RESPONSE_TO_OXIDIZED_PHOSPHOLIPIDS_TURQUOISE_UP	MSigDB_C2	5	8	44	0.57329	0.725348	62.5	1	3.9692	7.2113e-05	0.0193503	EGR1|ERN1|JUN|SQSTM1|ZFP36
GSE13411_PLASMA_CELL_VS_MEMORY_BCELL_UP	MSigDB_C7	9	29	44	2.07818	1.35688	31.0345	1	3.96014	7.49072e-05	0.0196084	AQP3|IGKC|ITGA6|MZB1|PRDM1|SDC1|TNFRSF17|XBP1|ZNF215
GSE31312_upGCB_COO-UNC	LEEDS	6	247	44	17.7003	3.13651	2.42915	0	-3.95892	7.52891e-05	0.0196084	EGR1|FAM214A|KLHL6|SEL1L3|TNFRSF17|ZNF215
GAUCHER_PBMC_YF_VAX_STAMARIL_UNKNOWN_AGE_14DY_UP	MSigDB_C7	8	23	44	1.64821	1.21457	34.7826	1	3.94402	8.01258e-05	0.0205656	FKBP11|JCHAIN|MZB1|SEL1L3|TENT5C|TNFRSF17|TXNDC5|XBP1
GSE10846_CHOP_upABC_COO-UNC	LEEDS	1	138	44	9.88925	2.66998	0.724638	0	-3.83046	0.000127906	0.0323601	ZNF215
PEREZ_TP53_AND_TP63_TARGETS	MSigDB_C2	5	9	44	0.644951	0.768713	55.5556	1	3.78517	0.000153602	0.0367606	AQP3|EGR1|TENT5C|TSC22D3|VSIR
WP_PREIMPLANTATION_EMBRYO	MSigDB_C2	5	9	44	0.644951	0.768713	55.5556	1	3.78517	0.000153602	0.0367606	AQP3|EGR1|FOSB|KLF4|ZFP36
BRCA_PGCNA_M31 GrowthFactorSignaling	LEEDS_GOLD	5	9	44	0.644951	0.768713	55.5556	1	3.78517	0.000153602	0.0367606	EGR1|FOSB|JUN|KLF4|ZFP36
Li(PMID: 24336226)-2013-MolSigVaccines_plasma cells, immunoglobulins (M156.1)	PAPER	5	9	44	0.644951	0.768713	55.5556	1	3.78517	0.000153602	0.0367606	CD27|DERL3|IGKC|TNFRSF17|TXNDC5
GSE40273_EOS_KO_VS_WT_TREG_UP	MSigDB_C7	8	25	44	1.79153	1.26413	32	1	3.77755	0.000158377	0.0369061	CSF2RB|DERL3|FAM214A|FOXO3|IGKC|MZB1|TENT5C|VSIR
response to carbohydrate [GoID:GO:0009743; evidenceTypes:IBA|IDA|IEA|IEP|IMP|ISS|NAS|TAS]	GeneOntology_BP	7	19	44	1.36156	1.10764	36.8421	1	3.7777	0.00015828	0.0369061	CDKN1B|CYBA|EGR1|ERN1|FOXO3|TXNIP|XBP1
RNAseq_ER-Merged__Day7_UP.LPS_BCR.Exon1A	LEEDS	19	121	44	8.67101	2.54438	15.7025	1	3.73979	0.000184171	0.0423592	CDKN1B|DERL3|EGR1|ERN1|FAM214A|FOXO3|IGKC|JCHAIN|JUN|KLHL6|MZB1|PECAM1|PHF1|PRDM1|TENT5C|TXNDC5|VSIR|XBP1|ZFP36
BcellDiffDetailed+Gamma_Day10	LEEDS	9	33	44	2.36482	1.44248	27.2727	1	3.68141	0.000231948	0.052664	FAM214A|FOXO3|HPCAL1|KLHL6|PECAM1|SDC1|SEL1L3|TENT5C|TXNIP
GSE2770_UNTREATED_VS_TGFB_AND_IL12_TREATED_ACT_CD4_TCELL_6H_UP	MSigDB_C7	4	6	44	0.429967	0.629206	66.6667	1	3.60531	0.000311776	0.0673361	CYBA|FAM214A|PRDM1|XBP1
BcellDiffDetailed_Day8	LEEDS	4	6	44	0.429967	0.629206	66.6667	1	3.60531	0.000311776	0.0673361	CD27|CHST15|FKBP11|XBP1
G9A_TotalC__Day0_upDay3	LEEDS	6	230	44	16.4821	3.09596	2.6087	0	-3.60805	0.000308504	0.0673361	CD63|CYTOR|FKBP11|KLHL6|PRDM1|XBP1
Immediate_early (PMID:11567628)	SignatureDB	4	6	44	0.429967	0.629206	66.6667	1	3.60531	0.000311776	0.0673361	EGR1|FOSB|JUN|ZFP36
BcellDiff_upABC	LEEDS_GOLD	0	99	44	7.09446	2.35227	0	0	-3.59899	0.000319454	0.068163
GSE19246_GCB_upCOO-UNC	LEEDS	10	42	44	3.00977	1.61469	23.8095	1	3.58333	0.000339241	0.0715234	CD63|CSF2RB|EGR1|FOSB|FOXO3|JUN|PECAM1|PRDM1|TENT5C|ZBP1
RNAseq_ER-Merged__Day4_UP.LPS_BCR.Exon1A	LEEDS	26	209	44	14.9772	3.03086	12.4402	1	3.56438	0.000364713	0.075989	AQP3|CDKN1B|CHST15|CYBA|DERL3|ERN1|FAM214A|FKBP11|IGKC|IGLC1|IL10RA|JCHAIN|JUN|KLHL6|MZB1|PECAM1|PHF1|PRDM1|SDC1|SQSTM1|TENT5C|TNFRSF17|TXNDC5|TXNIP|VSIR|XBP1
Dendritic_cell_CD123pos_blood (PMID:16210585)	SignatureDB	9	35	44	2.50814	1.48299	25.7143	1	3.55313	0.000380679	0.0783934	AQP3|DERL3|ERN1|FAM214A|IGKC|MZB1|SEL1L3|TXNDC5|XBP1
PEREZ_TP53_TARGETS	MSigDB_C2	11	51	44	3.65472	1.76524	21.5686	1	3.52999	0.000415581	0.084597	AQP3|CADM1|CDKN1B|CHST15|EGR1|FAM214A|IL10RA|KLHL6|TENT5C|TSC22D3|ZNF215
PEREZ_TP63_TARGETS	MSigDB_C2	6	16	44	1.14658	1.019	37.5	1	3.50969	0.000448633	0.0873961	AQP3|EGR1|FOXO3|TENT5C|TSC22D3|VSIR
GSE29617_DAY3_VS_DAY7_TIV_FLU_VACCINE_PBMC_2008_DN	MSigDB_C7	6	16	44	1.14658	1.019	37.5	1	3.50969	0.000448633	0.0873961	FKBP11|JCHAIN|MZB1|SEL1L3|TNFRSF17|XBP1
GSE36476_CTRL_VS_TSST_ACT_16H_MEMORY_CD4_TCELL_OLD_UP	MSigDB_C7	6	16	44	1.14658	1.019	37.5	1	3.50969	0.000448633	0.0873961	AQP3|JUN|TENT5C|TSC22D3|TXNIP|ZFP36
FAN_OVARY_CL6_PUTATIVE_EARLY_ATRETIC_FOLLICLE_THECAL_CELL_2	MSigDB_C8	7	22	44	1.57655	1.18888	31.8182	1	3.50652	0.000454006	0.0873961	EGR1|FOSB|JUN|KLF4|TSC22D3|TXNIP|ZFP36
BcellD0-D41_PGCNA_M1 Immunoglobulins PC	LEEDS_GOLD	7	22	44	1.57655	1.18888	31.8182	1	3.50652	0.000454006	0.0873961	CADM1|CD63|CYBA|ERN1|SQSTM1|XBP1|ZFP36
intracellular anatomical structure [GoID:GO:0005622; evidenceTypes:HDA|HMP|IBA|IC|IDA|IEA|IEP|IGI|IMP|IPI|ISA|ISO|ISS|NAS|TAS]	GeneOntology_CC	31	545	44	39.0554	2.02017	5.68807	0	-3.4994	0.000466299	0.0887974	AQP3|CD27|CD63|CDKN1B|CHST15|CYBA|DDX3Y|DERL3|EGR1|ERN1|FOSB|FOXO3|IL10RA|JUN|KLF4|MANEA|MZB1|PECAM1|PHF1|PRDM1|SDC1|SEL1L3|SQSTM1|TENT5C|TSC22D3|TXNDC5|TXNIP|XBP1|ZBP1|ZFP36|ZNF215
GSE32901_NAIVE_VS_TH17_ENRICHED_CD4_TCELL_UP	MSigDB_C7	5	11	44	0.788274	0.848438	45.4545	1	3.47821	0.000504766	0.0931187	KLF4|KLHL6|PECAM1|TENT5C|TSC22D3
Newman(PMID: 25822800)_CIBERSORT-SuppT1 Plasma cells	PAPER	5	11	44	0.788274	0.848438	45.4545	1	3.47821	0.000504766	0.0931187	IGKC|MANEA|MZB1|TNFRSF17|ZBP1
Acetylation	UniProt-Keyword	5	206	44	14.7622	3.02015	2.42718	0	-3.48242	0.000496899	0.0931187	DDX3Y|FOXO3|JUN|SQSTM1|XBP1
RNAseq_ER-Merged__Day7_UP.TLR.Exon1A_LPS.Exon1A	LEEDS	13	70	44	5.01629	2.03289	18.5714	1	3.45848	0.000543231	0.0991817	CD63|CHST15|DERL3|FAM214A|FKBP11|IGKC|JCHAIN|MANEA|PRDM1|TNFRSF17|VSIR|XBP1|ZBP1
GSE12195_upGCB_COO-UNC	LEEDS	13	332	44	23.7915	3.18756	3.91566	0	-3.43996	0.000581791	0.105138	AQP3|CD27|CYBA|DDX3Y|DERL3|FAM214A|FOXO3|JCHAIN|KLHL6|PHF1|SEL1L3|TNFRSF17|ZNF215
GSE36476_CTRL_VS_TSST_ACT_40H_MEMORY_CD4_TCELL_YOUNG_UP	MSigDB_C7	7	23	44	1.64821	1.21457	30.4348	1	3.42377	0.000617578	0.110478	AQP3|FOSB|IL10RA|JUN|TENT5C|TSC22D3|TXNIP
LINDGREN_BLADDER_CANCER_CLUSTER_2B	MSigDB_C2	10	45	44	3.22476	1.66697	22.2222	1	3.42057	0.000624909	0.110671	DDX3Y|EGR1|IGLC1|IL10RA|JUN|KLF4|KLHL6|PECAM1|TENT5C|TSC22D3
GSE10846_CHOP_GCB_upCOO-UNC	LEEDS	18	121	44	8.67101	2.54438	14.876	1	3.4163	0.000634791	0.111308	CADM1|CD63|CDKN1B|CSF2RB|CYTOR|ERN1|FOSB|HPCAL1|IL10RA|JUN|KLF4|PECAM1|PRDM1|TENT5C|TXNIP|VSIR|ZBP1|ZFP36
KINSEY_TARGETS_OF_EWSR1_FLII_FUSION_UP	MSigDB_C2	0	91	44	6.52117	2.27267	0	0	-3.41048	0.000648477	0.111937
GSE20727_CTRL_VS_ROS_INHIBITOR_TREATED_DC_DN	MSigDB_C7	8	30	44	2.14984	1.3789	26.6667	1	3.40942	0.000651017	0.111937	AQP3|IGKC|JCHAIN|MANEA|PRDM1|TNFRSF17|XBP1|ZBP1
AMIT_SERUM_RESPONSE_40_MCF10A	MSigDB_C2	4	7	44	0.501629	0.679061	57.1429	1	3.39376	0.00068939	0.114104	EGR1|FOSB|JUN|ZFP36
GSE22229_UNTREATED_VS_IMMUNOSUPP_THERAPY_RENAL_TRANSPLANT_PATIENT_PBMC_UP	MSigDB_C7	4	7	44	0.501629	0.679061	57.1429	1	3.39376	0.00068939	0.114104	CADM1|EGR1|FOXO3|TXNIP
GSE9316_IL6_KO_VS_IFNG_KO_INVIVO_EXPANDED_CD4_TCELL_UP	MSigDB_C7	4	7	44	0.501629	0.679061	57.1429	1	3.39376	0.00068939	0.114104	CADM1|FOXO3|KLF4|VSIR
KLF2_repressed (PMID:15607822)	SignatureDB	4	7	44	0.501629	0.679061	57.1429	1	3.39376	0.00068939	0.114104	EGR1|JUN|PECAM1|TENT5C
KD_DirHyb_Day6_upCntrl_CVID	LEEDS	9	38	44	2.72313	1.54123	23.6842	1	3.37218	0.000745749	0.122289	CADM1|ERN1|FKBP11|IL10RA|JCHAIN|SEL1L3|TENT5C|TNFRSF17|XBP1
GSE29618_PDC_VS_MDC_UP	MSigDB_C7	7	24	44	1.71987	1.23964	29.1667	1	3.34426	0.000825027	0.129007	AQP3|CSF2RB|ERN1|IGKC|MZB1|SEL1L3|XBP1
GSE37605_C57BL6_VS_NOD_FOXP3_IRES_GFP_TREG_DN	MSigDB_C7	5	12	44	0.859935	0.88543	41.6667	1	3.34622	0.000819213	0.129007	CD27|IGKC|JCHAIN|TENT5C|TXNDC5
BcellD7-APRIL_PGCNA_M4	LEEDS_GOLD	7	24	44	1.71987	1.23964	29.1667	1	3.34426	0.000825027	0.129007	CDKN1B|DERL3|ERN1|MZB1|PECAM1|SEL1L3|VSIR
RNAseq_ER-Merged__Day4_TLR.Exon1A_UP.BCR	LEEDS	8	31	44	2.2215	1.40049	25.8065	1	3.34245	0.000830423	0.129007	CADM1|CD63|CHST15|CSF2RB|DDX3Y|FOSB|ITGA6|KLF4
RNAseq_ER-Merged__Day7_UP.TLR_LPS.Exon1A	LEEDS	21	157	44	11.2508	2.79044	13.3758	1	3.34645	0.000818525	0.129007	CD63|CDKN1B|CHST15|DDX3Y|ERN1|FAM214A|FKBP11|FOXO3|IGKC|ITGA6|JCHAIN|KLHL6|MANEA|PRDM1|TENT5C|TNFRSF17|TSC22D3|TXNDC5|XBP1|ZBP1|ZFP36
Blood_Module-1.1_Plasma_cells (PMID:18631455)	SignatureDB	5	12	44	0.859935	0.88543	41.6667	1	3.34622	0.000819213	0.129007	IGKC|JCHAIN|MZB1|SEL1L3|TXNDC5
BLCA_PGCNA_M25 CellCycle	LEEDS_GOLD	0	88	44	6.30619	2.2413	0	0	-3.33821	0.000843214	0.129855
GARCIA_PINERES_PBMC_HPV_16_L1_VLP_AGE_18_25YO_2MO_DN	MSigDB_C7	6	18	44	1.2899	1.07901	33.3333	1	3.31047	0.000931389	0.14197	CADM1|CYBA|FOXO3|HPCAL1|ITGA6|PECAM1
GSE12195_GCB_upCOO-UNC	LEEDS	29	260	44	18.6319	3.16048	11.1538	1	3.30852	0.000937913	0.14197	CADM1|CD63|CDKN1B|CHST15|CSF2RB|CYTOR|EGR1|ERN1|FKBP11|FOSB|FOXO3|HPCAL1|IGKC|IGLC1|IL10RA|ITGA6|JUN|KLF4|MANEA|PRDM1|SDC1|SQSTM1|TENT5C|TSC22D3|TXNIP|VSIR|XBP1|ZBP1|ZFP36
FISCHER_DREAM_TARGETS	MSigDB_C2	0	86	44	6.16287	2.21989	0	0	-3.2895	0.00100367	0.149694
RNAseq_ER__D4-LPS-Exon1A_UP.D4-TLR	LEEDS	16	104	44	7.45277	2.3992	15.3846	1	3.28889	0.00100585	0.149694	CADM1|CD63|DDX3Y|EGR1|FAM214A|FOSB|FOXO3|HPCAL1|KLF4|MANEA|TENT5C|TSC22D3|TXNIP|XBP1|ZBP1|ZFP36
FAN_OVARY_CL7_ANGEIOGENIC_ENDOTHELIAL_CELL	MSigDB_C8	8	32	44	2.29316	1.42168	25	1	3.27735	0.00104785	0.153367	EGR1|FOSB|JUN|KLF4|PECAM1|TSC22D3|TXNIP|ZFP36
KD_DirHyb_Ly3_SPIB_DN-reg	LEEDS	8	32	44	2.29316	1.42168	25	1	3.27735	0.00104785	0.153367	CD27|FAM214A|HPCAL1|MZB1|SQSTM1|TENT5C|TNFRSF17|XBP1
response to lipid [GoID:GO:0033993; evidenceTypes:IBA|IC|IDA|IEA|IEP|IGI|IMP|ISS|NAS|TAS]	GeneOntology_BP	13	75	44	5.37459	2.09455	17.3333	1	3.26054	0.00111201	0.161424	AQP3|CDKN1B|CSF2RB|CYBA|FOSB|FOXO3|IL10RA|JUN|KLF4|SDC1|TXNIP|XBP1|ZFP36
AMIT_EGF_RESPONSE_40_MCF10A	MSigDB_C2	3	4	44	0.286645	0.514588	75	1	3.21368	0.00131046	0.166966	EGR1|JUN|ZFP36
HESS_TARGETS_OF_HOXA9_AND_MEIS1_DN	MSigDB_C2	4	8	44	0.57329	0.725348	50	1	3.21451	0.00130667	0.166966	CSF2RB|EGR1|KLF4|ZFP36
HUPER_BREAST_BASAL_VS_LUMINAL_UP	MSigDB_C2	3	4	44	0.286645	0.514588	75	1	3.21368	0.00131046	0.166966	AQP3|ITGA6|SDC1
SANA_TNF_SIGNALING_DN	MSigDB_C2	4	8	44	0.57329	0.725348	50	1	3.21451	0.00130667	0.166966	ITGA6|PECAM1|TXNDC5|TXNIP
ZHAN_EARLY_DIFFERENTIATION_GENES_UP	MSigDB_C2	3	4	44	0.286645	0.514588	75	1	3.21368	0.00131046	0.166966	ITGA6|PECAM1|XBP1
MIR26B_3P	MSigDB_C3	3	4	44	0.286645	0.514588	75	1	3.21368	0.00131046	0.166966	KLF4|KLHL6|SEL1L3
GSE13411_SWITCHED_MEMORY_BCELL_VS_PLASMA_CELL_DN	MSigDB_C7	6	19	44	1.36156	1.10764	31.5789	1	3.21859	0.00128821	0.166966	AQP3|FKBP11|IGKC|PRDM1|TNFRSF17|ZNF215
GSE2706_2H_VS_8H_R848_STIM_DC_UP	MSigDB_C7	5	13	44	0.931596	0.920819	38.4615	1	3.22486	0.00126033	0.166966	DERL3|EGR1|FOXO3|PECAM1|SQSTM1
GSE36891_POLYIC_TLR3_VS_PAM_TLR2_STIM_PERITONEAL_MACROPHAGE_UP	MSigDB_C7	6	19	44	1.36156	1.10764	31.5789	1	3.21859	0.00128821	0.166966	EGR1|FOSB|JUN|KLF4|PRDM1|ZFP36
GSE37605_FOXP3_FUSION_GFP_VS_IRES_GFP_TREG_C57BL6_UP	MSigDB_C7	5	13	44	0.931596	0.920819	38.4615	1	3.22486	0.00126033	0.166966	CHST15|EGR1|FOSB|JUN|ZFP36
GSE3982_MAST_CELL_VS_MAC_DN	MSigDB_C7	5	13	44	0.931596	0.920819	38.4615	1	3.22486	0.00126033	0.166966	FOXO3|IL10RA|JCHAIN|JUN|MANEA
GSE40666_WT_VS_STAT4_KO_CD8_TCELL_WITH_IFNA_STIM_90MIN_UP	MSigDB_C7	5	13	44	0.931596	0.920819	38.4615	1	3.22486	0.00126033	0.166966	IGKC|JCHAIN|TSC22D3|TXNIP|VSIR
GSE43863_DAY6_EFF_VS_DAY150_MEM_LY6C_INT_CXCR5POS_CD4_TCELL_UP	MSigDB_C7	5	13	44	0.931596	0.920819	38.4615	1	3.22486	0.00126033	0.166966	CD27|CHST15|HPCAL1|PHF1|TSC22D3
GSE46606_IRF4MID_VS_WT_CD40L_IL2_IL5_DAY1_STIMULATED_BCELL_UP	MSigDB_C7	5	13	44	0.931596	0.920819	38.4615	1	3.22486	0.00126033	0.166966	FOXO3|TENT5C|TSC22D3|TXNIP|VSIR
TRAVAGLINI_LUNG_PERICYTE_CELL	MSigDB_C8	3	4	44	0.286645	0.514588	75	1	3.21368	0.00131046	0.166966	CADM1|PRDM1|TXNIP
Chiche(PMID: 24644022)-2014_M4.11	PAPER	3	4	44	0.286645	0.514588	75	1	3.21368	0.00131046	0.166966	JCHAIN|TNFRSF17|TXNDC5
Li(PMID: 24336226)-2013-MolSigVaccines_AP-1 transcription factor network (M20)	PAPER	3	4	44	0.286645	0.514588	75	1	3.21368	0.00131046	0.166966	EGR1|FOSB|JUN
HOEK_NK_CELL_2011_2012_TIV_3D_VS_0DY_ADULT_3D_DN	MSigDB_C7	7	26	44	1.86319	1.28807	26.9231	1	3.19383	0.00140397	0.176221	CHST15|CSF2RB|EGR1|FOSB|JUN|KLF4|ZFP36
RNAseq_ER-Merged__Day4_TLR_UP.LPS	LEEDS	23	187	44	13.4007	2.94374	12.2995	1	3.19199	0.00141295	0.176221	AQP3|CHST15|CSF2RB|CYBA|DERL3|ERN1|FAM214A|FKBP11|IGKC|IGLC1|IL10RA|JCHAIN|JUN|MZB1|PECAM1|PHF1|PRDM1|SDC1|TENT5C|TNFRSF17|TXNDC5|VSIR|ZFP36
RNAseq_ER-Merged__Day4_UP.TLR_LPS.Exon1A	LEEDS	16	107	44	7.66775	2.42639	14.9533	1	3.19282	0.00140891	0.176221	CADM1|CD63|DDX3Y|EGR1|FAM214A|FOSB|FOXO3|HPCAL1|KLF4|MANEA|TENT5C|TSC22D3|TXNIP|XBP1|ZBP1|ZFP36
RNAseq_ER-Merged__Day7_BCR.SIK1_UP.LPS.Exon1A	LEEDS	5	191	44	13.6873	2.96109	2.6178	0	-3.16828	0.00153343	0.18991	EGR1|FOSB|IL10RA|KLHL6|PECAM1
response to oxygen-containing compound [GoID:GO:1901700; evidenceTypes:IBA|IC|IDA|IEA|IEP|IGI|IMP|IPI|ISO|ISS|NAS|TAS]	GeneOntology_BP	17	119	44	8.52769	2.52837	14.2857	1	3.15219	0.00162049	0.199298	AQP3|CD27|CDKN1B|CSF2RB|CYBA|EGR1|ERN1|FOSB|FOXO3|IL10RA|JUN|KLF4|MZB1|SDC1|TXNIP|XBP1|ZFP36
RNAseq_ER-Merged__Day7_UP.BCR.SIK1_BCR	LEEDS	20	153	44	10.9642	2.7667	13.0719	1	3.14418	0.00166551	0.203422	CADM1|CD63|CSF2RB|CYBA|FKBP11|FOSB|FOXO3|HPCAL1|ITGA6|JUN|KLF4|MZB1|PRDM1|SDC1|SQSTM1|TSC22D3|TXNIP|VSIR|ZBP1|ZFP36
IRF4_ABC_induced_PC (PMID:22698399)	SignatureDB	6	20	44	1.43322	1.13546	30	1	3.1311	0.00174154	0.211251	CADM1|EGR1|FKBP11|FOXO3|ITGA6|MZB1
VECCHI_GASTRIC_CANCER_EARLY_DN	MSigDB_C2	7	27	44	1.93485	1.31149	25.9259	1	3.12247	0.00179342	0.213165	FAM214A|JCHAIN|MANEA|MZB1|TENT5C|TNFRSF17|TSC22D3
mouseBcell-D0-D7-AllTypes_PGCNA_M5 MYC_Targets_DN	LEEDS_GOLD	7	27	44	1.93485	1.31149	25.9259	1	3.12247	0.00179342	0.213165	CD27|CHST15|FAM214A|FOXO3|JUN|PHF1|ZFP36
RNAseq_ER-Merged__Day4_TLR.Exon1A_UP.LPS	LEEDS	25	215	44	15.4072	3.0512	11.6279	1	3.12465	0.00178019	0.213165	AQP3|CD27|CHST15|CSF2RB|CYBA|DERL3|ERN1|FAM214A|FKBP11|IGKC|IGLC1|IL10RA|ITGA6|JCHAIN|JUN|MZB1|PECAM1|PHF1|PRDM1|SDC1|TENT5C|TNFRSF17|TXNDC5|VSIR|ZFP36
cytosol [GoID:GO:0005829; evidenceTypes:HDA|IBA|IC|IDA|IEA|IGI|IMP|IPI|ISS|NAS|TAS]	GeneOntology_CC	10	272	44	19.4919	3.17733	3.67647	0	-3.11898	0.0018148	0.214268	CDKN1B|DDX3Y|FOXO3|IL10RA|JUN|SQSTM1|TSC22D3|TXNIP|ZBP1|ZFP36
WANG_ESOPHAGUS_CANCER_VS_NORMAL_UP	MSigDB_C2	5	14	44	1.00326	0.954783	35.7143	1	3.11233	0.00185614	0.217697	CSF2RB|FOSB|JCHAIN|JUN|PECAM1
RNAseq_ER-Merged__Day4_LPS_UP.BCR.Exon1A	LEEDS	6	206	44	14.7622	3.02015	2.91262	0	-3.10955	0.00187374	0.218315	CADM1|CD63|EGR1|FOSB|ITGA6|KLF4
SETX_TARGET_GENES	MSigDB_C3	0	78	44	5.58958	2.13007	0	0	-3.09009	0.00200095	0.230109
DLBCL_PGCNA_M7 CellCycle E2F_EGFR	LEEDS_GOLD	0	78	44	5.58958	2.13007	0	0	-3.09009	0.00200095	0.230109
DODD_NASOPHARYNGEAL_CARCINOMA_DN	MSigDB_C2	1	104	44	7.45277	2.3992	0.961538	0	-3.06138	0.00220321	0.238514	MANEA
TARTE_PLASMA_CELL_VS_PLASMABLAST_UP	MSigDB_C2	7	28	44	2.00651	1.33442	25	1	3.05341	0.00226258	0.238514	CYBA|EGR1|FOSB|IGKC|IGLC1|SDC1|TSC22D3
GSE22886_NAIVE_BCELL_VS_BM_PLASMA_CELL_DN	MSigDB_C7	7	28	44	2.00651	1.33442	25	1	3.05341	0.00226258	0.238514	CD27|ITGA6|MANEA|MZB1|SDC1|TNFRSF17|XBP1
GSE24210_TCONV_VS_TREG_UP	MSigDB_C7	4	9	44	0.644951	0.768713	44.4444	1	3.05788	0.00222912	0.238514	JCHAIN|KLHL6|PHF1|XBP1
GSE35543_IN_VIVO_NTREG_VS_IN_VITRO_ITREG_DN	MSigDB_C7	4	9	44	0.644951	0.768713	44.4444	1	3.05788	0.00222912	0.238514	FAM214A|IGKC|JCHAIN|SEL1L3
GSE3982_EOSINOPHIL_VS_TH2_UP	MSigDB_C7	4	9	44	0.644951	0.768713	44.4444	1	3.05788	0.00222912	0.238514	CD63|CHST15|PECAM1|TSC22D3
GSE6269_HEALTHY_VS_STAPH_PNEUMO_INF_PBMC_DN	MSigDB_C7	4	9	44	0.644951	0.768713	44.4444	1	3.05788	0.00222912	0.238514	CD63|CSF2RB|EGR1|KLF4
DESCARTES_FETAL_PLACENTA_LYMPHOID_CELLS	MSigDB_C8	7	28	44	2.00651	1.33442	25	1	3.05341	0.00226258	0.238514	CD27|IGKC|JCHAIN|MZB1|TXNDC5|ZBP1|ZNF215
DLBCL_PGCNA_M10 ImmuneResponse Tcell	LEEDS_GOLD	11	61	44	4.37134	1.91334	18.0328	1	3.07224	0.00212456	0.238514	CADM1|CD27|CDKN1B|CYTOR|HPCAL1|PECAM1|PRDM1|TSC22D3|TXNIP|VSIR|ZBP1
GSE12195_upABC_COO-UNC	LEEDS	16	357	44	25.5831	3.15548	4.48179	0	-3.0747	0.00210712	0.238514	AQP3|CADM1|CD27|CSF2RB|CYBA|DDX3Y|DERL3|ERN1|FAM214A|FKBP11|IL10RA|KLHL6|MANEA|SEL1L3|TENT5C|TNFRSF17
epidermal cell differentiation [GoID:GO:0009913; evidenceTypes:IBA|IC|IDA|IEA|IEP|IGI|IMP|ISS|NAS|TAS]	GeneOntology_BP	4	9	44	0.644951	0.768713	44.4444	1	3.05788	0.00222912	0.238514	AQP3|KLF4|TXNIP|ZFP36
positive regulation of pri-miRNA transcription by RNA polymerase II [GoID:GO:1902895; evidenceTypes:IBA|IDA|IEA|IGI|IMP|ISS|NAS]	GeneOntology_BP	4	9	44	0.644951	0.768713	44.4444	1	3.05788	0.00222912	0.238514	EGR1|FOXO3|JUN|KLF4
pri-miRNA transcription by RNA polymerase II [GoID:GO:0061614; evidenceTypes:IBA|IDA|IEA|IGI|IMP|ISS|NAS]	GeneOntology_BP	4	9	44	0.644951	0.768713	44.4444	1	3.05788	0.00222912	0.238514	EGR1|FOXO3|JUN|KLF4
regulation of pri-miRNA transcription by RNA polymerase II [GoID:GO:1902893; evidenceTypes:IBA|IDA|IEA|IGI|IMP|ISS|NAS]	GeneOntology_BP	4	9	44	0.644951	0.768713	44.4444	1	3.05788	0.00222912	0.238514	EGR1|FOXO3|JUN|KLF4
ODONNELL_TARGETS_OF_MYC_AND_TFRC_UP	MSigDB_C2	6	21	44	1.50489	1.16252	28.5714	1	3.04753	0.00230731	0.240367	CD27|JUN|TENT5C|TSC22D3|TXNIP|ZBP1
GSE43863_DAY6_EFF_VS_DAY150_MEM_TH1_CD4_TCELL_UP	MSigDB_C7	6	21	44	1.50489	1.16252	28.5714	1	3.04753	0.00230731	0.240367	CD27|CYBA|EGR1|FOSB|MANEA|XBP1
G9A_TotalC__upDay0_Day3	LEEDS	22	181	44	12.9707	2.91641	12.1547	1	3.03847	0.0023778	0.246263	CD27|CDKN1B|CHST15|CYBA|DERL3|EGR1|FAM214A|FOXO3|HPCAL1|IL10RA|JUN|KLF4|PECAM1|PHF1|SEL1L3|SQSTM1|TNFRSF17|TSC22D3|TXNIP|VSIR|ZBP1|ZFP36
HU_FETAL_RETINA_FIBROBLAST	MSigDB_C8	8	36	44	2.5798	1.50273	22.2222	1	3.0335	0.00241731	0.248899	CYBA|EGR1|FOSB|JUN|KLF4|SDC1|TXNIP|ZFP36
RNAseq_ER-Merged__Day7_BCR.SIK1_UP.LPS	LEEDS	6	202	44	14.4756	3.00531	2.9703	0	-3.0259	0.00247894	0.253769	EGR1|IL10RA|KLHL6|PECAM1|PHF1|TXNDC5
BOYLAN_MULTIPLE_MYELOMA_PCA1_UP	MSigDB_C2	5	15	44	1.07492	0.987471	33.3333	1	3.00727	0.00263607	0.25651	DDX3Y|JCHAIN|TENT5C|TNFRSF17|ZBP1
CHEN_LVAD_SUPPORT_OF_FAILING_HEART_UP	MSigDB_C2	5	15	44	1.07492	0.987471	33.3333	1	3.00727	0.00263607	0.25651	FOXO3|JUN|TSC22D3|TXNIP|ZFP36
GSE17974_CTRL_VS_ACT_IL4_AND_ANTI_IL12_24H_CD4_TCELL_UP	MSigDB_C7	5	15	44	1.07492	0.987471	33.3333	1	3.00727	0.00263607	0.25651	AQP3|FAM214A|ITGA6|TSC22D3|TXNIP
GSE32423_IL7_VS_IL7_IL4_NAIVE_CD8_TCELL_DN	MSigDB_C7	5	15	44	1.07492	0.987471	33.3333	1	3.00727	0.00263607	0.25651	AQP3|DDX3Y|FAM214A|PRDM1|XBP1
GSE6674_ANTI_IGM_VS_CPG_STIM_BCELL_UP	MSigDB_C7	5	15	44	1.07492	0.987471	33.3333	1	3.00727	0.00263607	0.25651	FAM214A|FOXO3|PECAM1|TENT5C|TSC22D3
HOEK_B_CELL_2011_2012_TIV_ADULT_7DY_UP	MSigDB_C7	5	15	44	1.07492	0.987471	33.3333	1	3.00727	0.00263607	0.25651	AQP3|SDC1|TNFRSF17|TXNDC5|XBP1
RNAseq_ER__UP.D4-LPS-Exon1A_D4-BCR-Exon1A	LEEDS	18	135	44	9.67427	2.64911	13.3333	1	3.01005	0.00261208	0.25651	CDKN1B|CHST15|DERL3|ERN1|FKBP11|IGKC|IGLC1|IL10RA|JCHAIN|KLHL6|MZB1|PECAM1|PHF1|PRDM1|TNFRSF17|TXNDC5|TXNIP|VSIR
Holmes (PMID:32603407)_LZ-a DN_Top50	PAPER	5	15	44	1.07492	0.987471	33.3333	1	3.00727	0.00263607	0.25651	CD27|IGLC1|JCHAIN|MZB1|TNFRSF17
TCF3_BL_up (PMID:22885699)	SignatureDB	5	15	44	1.07492	0.987471	33.3333	1	3.00727	0.00263607	0.25651	IGKC|KLHL6|PRDM1|SDC1|XBP1
PASQUALUCCI_LYMPHOMA_BY_GC_STAGE_UP	MSigDB_C2	7	29	44	2.07818	1.35688	24.1379	1	2.98649	0.00282199	0.271617	FAM214A|FKBP11|PRDM1|SDC1|TENT5C|TNFRSF17|XBP1
Proliferation_DLBCL (PMID:12075054)	SignatureDB	0	74	44	5.30293	2.08247	0	0	-2.98736	0.00281394	0.271617
epithelial cell differentiation [GoID:GO:0030855; evidenceTypes:IBA|IC|IDA|IEA|IEP|IGI|IMP|ISS|NAS|TAS]	GeneOntology_BP	8	37	44	2.65147	1.52214	21.6216	1	2.97621	0.00291832	0.27937	AQP3|CDKN1B|KLF4|PECAM1|PRDM1|SDC1|TXNIP|ZFP36
MIR593_3P	MSigDB_C3	3	5	44	0.358306	0.574856	60	1	2.95649	0.00311164	0.282601	CDKN1B|FOXO3|TXNIP
MIR6760_3P	MSigDB_C3	3	5	44	0.358306	0.574856	60	1	2.95649	0.00311164	0.282601	CADM1|FOXO3|ITGA6
GSE16450_IMMATURE_VS_MATURE_NEURON_CELL_LINE_UP	MSigDB_C7	6	22	44	1.57655	1.18888	27.2727	1	2.9675	0.00300229	0.282601	AQP3|FOXO3|IL10RA|ITGA6|PECAM1|TSC22D3
GSE17974_IL4_AND_ANTI_IL12_VS_UNTREATED_2H_ACT_CD4_TCELL_UP	MSigDB_C7	3	5	44	0.358306	0.574856	60	1	2.95649	0.00311164	0.282601	IL10RA|PECAM1|XBP1
GSE5589_LPS_AND_IL10_VS_LPS_AND_IL6_STIM_MACROPHAGE_45MIN_UP	MSigDB_C7	3	5	44	0.358306	0.574856	60	1	2.95649	0.00311164	0.282601	CDKN1B|FOXO3|PHF1
GSE12195_ABC_upCOO-UNC	LEEDS	25	222	44	15.9088	3.07316	11.2613	1	2.96438	0.0030329	0.282601	CD63|CDKN1B|CHST15|CYTOR|EGR1|FOSB|FOXO3|HPCAL1|IGKC|IGLC1|ITGA6|JCHAIN|JUN|KLF4|PECAM1|PHF1|PRDM1|SDC1|SQSTM1|TSC22D3|TXNIP|VSIR|XBP1|ZBP1|ZFP36
keratinocyte differentiation [GoID:GO:0030216; evidenceTypes:IBA|IDA|IEA|IEP|IMP|ISS|NAS|TAS]	GeneOntology_BP	3	5	44	0.358306	0.574856	60	1	2.95649	0.00311164	0.282601	AQP3|TXNIP|ZFP36
Li(PMID: 24336226)-2013-MolSigVaccines_signaling in T cells (I) (M35.0)	PAPER	3	5	44	0.358306	0.574856	60	1	2.95649	0.00311164	0.282601	EGR1|FOSB|JUN
Sadanandam(PMID:23584089)_Enterocyte	PAPER	3	5	44	0.358306	0.574856	60	1	2.95649	0.00311164	0.282601	JCHAIN|KLF4|TNFRSF17
Sadanandam(PMID:23584089)_Goblet-like	PAPER	3	5	44	0.358306	0.574856	60	1	2.95649	0.00311164	0.282601	AQP3|KLF4|TENT5C
RNAseq_ER-Merged__Day4_UP.LPS.Exon1A_BCR	LEEDS	17	126	44	9.02932	2.58321	13.4921	1	2.94687	0.00321013	0.290058	CDKN1B|CHST15|CYBA|DERL3|ERN1|FKBP11|IGKC|IGLC1|IL10RA|JCHAIN|KLHL6|MZB1|PECAM1|TNFRSF17|TXNDC5|TXNIP|VSIR
FARMER_BREAST_CANCER_CLUSTER_1	MSigDB_C2	5	16	44	1.14658	1.019	31.25	1	2.90861	0.00363036	0.292244	FKBP11|IL10RA|JCHAIN|MZB1|TNFRSF17
MIR3140_5P	MSigDB_C3	4	10	44	0.716612	0.809624	40	1	2.91814	0.00352131	0.292244	EGR1|ITGA6|KLF4|TENT5C
PAX4_03	MSigDB_C3	4	10	44	0.716612	0.809624	40	1	2.91814	0.00352131	0.292244	CADM1|CD27|HPCAL1|PRDM1
MODULE_1	MSigDB_C4	8	38	44	2.72313	1.54123	21.0526	1	2.92024	0.00349767	0.292244	CHST15|EGR1|FOSB|ITGA6|JUN|KLF4|PECAM1|SDC1
CAMP_UP.V1_DN	MSigDB_C6	5	16	44	1.14658	1.019	31.25	1	2.90861	0.00363036	0.292244	CHST15|FOSB|PRDM1|SEL1L3|ZFP36
RELA_DN.V1_UP	MSigDB_C6	4	10	44	0.716612	0.809624	40	1	2.91814	0.00352131	0.292244	EGR1|FOSB|JUN|ZFP36
STK33_UP	MSigDB_C6	7	30	44	2.14984	1.3789	23.3333	1	2.92157	0.00348272	0.292244	CDKN1B|EGR1|IL10RA|JUN|SQSTM1|VSIR|ZFP36
GSE12366_GC_BCELL_VS_PLASMA_CELL_DN	MSigDB_C7	5	16	44	1.14658	1.019	31.25	1	2.90861	0.00363036	0.292244	CHST15|ERN1|FOXO3|MANEA|TNFRSF17
GSE13547_WT_VS_ZFX_KO_BCELL_ANTI_IGM_STIM_12H_DN	MSigDB_C7	4	10	44	0.716612	0.809624	40	1	2.91814	0.00352131	0.292244	FOXO3|TSC22D3|TXNIP|VSIR
GSE16450_IMMATURE_VS_MATURE_NEURON_CELL_LINE_6H_IFNA_STIM_DN	MSigDB_C7	4	10	44	0.716612	0.809624	40	1	2.91814	0.00352131	0.292244	DDX3Y|PRDM1|TXNDC5|XBP1
GSE25087_FETAL_VS_ADULT_TREG_DN	MSigDB_C7	5	16	44	1.14658	1.019	31.25	1	2.90861	0.00363036	0.292244	CDKN1B|ERN1|FKBP11|KLHL6|TXNIP
GSE29614_DAY3_VS_DAY7_TIV_FLU_VACCINE_PBMC_DN	MSigDB_C7	8	38	44	2.72313	1.54123	21.0526	1	2.92024	0.00349767	0.292244	DERL3|IGKC|JCHAIN|MZB1|SDC1|SEL1L3|TNFRSF17|XBP1
GSE32164_RESTING_DIFFERENTIATED_VS_CMYC_INHIBITED_MACROPHAGE_DN	MSigDB_C7	5	16	44	1.14658	1.019	31.25	1	2.90861	0.00363036	0.292244	CD27|HPCAL1|JCHAIN|PRDM1|TENT5C
GSE35435_RESTING_VS_IL4_TREATED_MACROPHAGE_DN	MSigDB_C7	4	10	44	0.716612	0.809624	40	1	2.91814	0.00352131	0.292244	KLF4|PECAM1|PRDM1|TXNIP
GSE40274_GATA1_VS_FOXP3_AND_GATA1_TRANSDUCED_ACTIVATED_CD4_TCELL_UP	MSigDB_C7	4	10	44	0.716612	0.809624	40	1	2.91814	0.00352131	0.292244	ITGA6|PRDM1|TSC22D3|ZBP1
GSE43260_BTLA_POS_VS_NEG_INTRATUMORAL_CD8_TCELL_UP	MSigDB_C7	5	16	44	1.14658	1.019	31.25	1	2.90861	0.00363036	0.292244	CD63|CYBA|JUN|PHF1|SQSTM1
GSE46606_IRF4HIGH_VS_IRF4MID_CD40L_IL2_IL5_DAY1_STIMULATED_BCELL_UP	MSigDB_C7	4	10	44	0.716612	0.809624	40	1	2.91814	0.00352131	0.292244	CHST15|HPCAL1|KLHL6|VSIR
GSE5589_WT_VS_IL6_KO_LPS_AND_IL10_STIM_MACROPHAGE_45MIN_DN	MSigDB_C7	4	10	44	0.716612	0.809624	40	1	2.91814	0.00352131	0.292244	CSF2RB|CYBA|PECAM1|TXNIP
TSANG_PBMC_FLUVIRIN_PANDEMRIX_ADULT_CORR_WITH_CELL_FREQ_CD27HI_CD38HI_CD20_NEG_PLASMABLASTS_AND_CD38PLUS_OF_IGD_CD27PLUS_MEM_B_CELLS_7DY_POSITIVE	MSigDB_C7	7	30	44	2.14984	1.3789	23.3333	1	2.92157	0.00348272	0.292244	IGKC|JCHAIN|MANEA|SEL1L3|TNFRSF17|XBP1|ZBP1
AIZARANI_LIVER_C21_STELLATE_CELLS_1	MSigDB_C8	5	16	44	1.14658	1.019	31.25	1	2.90861	0.00363036	0.292244	CD63|EGR1|FOSB|KLF4|ZFP36
integral component of membrane [GoID:GO:0016021; evidenceTypes:HDA|IBA|IC|IDA|IEA|IGC|IGI|IMP|IPI|ISM|ISS|NAS|RCA|TAS]	GeneOntology_CC	19	149	44	10.6775	2.74211	12.7517	1	2.94139	0.00326741	0.292244	AQP3|CADM1|CD27|CD63|CHST15|CSF2RB|CYBA|DERL3|ERN1|FKBP11|IL10RA|ITGA6|MANEA|PECAM1|SDC1|SEL1L3|TNFRSF17|VSIR|XBP1
organelle organization [GoID:GO:0006996; evidenceTypes:HDA|HMP|IBA|IC|IDA|IEA|IEP|IGI|IMP|ISS|NAS|TAS]	GeneOntology_BP	5	180	44	12.899	2.9117	2.77778	0	-2.93538	0.00333134	0.292244	CDKN1B|JUN|PHF1|SDC1|SQSTM1
regulation of smooth muscle cell proliferation [GoID:GO:0048660; evidenceTypes:IBA|IDA|IEA|IGI|IMP|ISS|TAS]	GeneOntology_BP	5	16	44	1.14658	1.019	31.25	1	2.90861	0.00363036	0.292244	CDKN1B|CYBA|ERN1|JUN|KLF4
response to calcium ion [GoID:GO:0051592; evidenceTypes:IBA|IDA|IEA|IEP|IMP|IPI|ISS|TAS]	GeneOntology_BP	4	10	44	0.716612	0.809624	40	1	2.91814	0.00352131	0.292244	AQP3|FOSB|SDC1|TXNIP
BLANCO_MELO_COVID19_SARS_COV_2_INFECTION_CALU3_CELLS_UP	MSigDB_C2	9	47	44	3.36808	1.70061	19.1489	1	2.89428	0.00380025	0.298581	EGR1|FOSB|IL10RA|JUN|KLF4|PRDM1|TXNIP|ZBP1|ZFP36
MIR4803	MSigDB_C3	6	23	44	1.64821	1.21457	26.087	1	2.89069	0.00384396	0.298581	CDKN1B|DERL3|EGR1|JUN|PRDM1|TNFRSF17
FAN_OVARY_CL16_LYMPHATIC_ENDOTHELIAL_CELL	MSigDB_C8	6	23	44	1.64821	1.21457	26.087	1	2.89069	0.00384396	0.298581	CD63|FOSB|JUN|KLF4|PECAM1|TXNIP
TRAVAGLINI_LUNG_ADVENTITIAL_FIBROBLAST_CELL	MSigDB_C8	6	23	44	1.64821	1.21457	26.087	1	2.89069	0.00384396	0.298581	EGR1|FOSB|JUN|KLF4|XBP1|ZFP36
GSE32918_upGCB_COO-UNC	LEEDS	5	178	44	12.7557	2.90214	2.80899	0	-2.89278	0.00381852	0.298581	FAM214A|JCHAIN|SEL1L3|TNFRSF17|ZNF215
chromosome organization [GoID:GO:0051276; evidenceTypes:HDA|IBA|IC|IDA|IEA|IEP|IGI|IMP|IPI|ISS|NAS|TAS]	GeneOntology_BP	1	97	44	6.95114	2.3329	1.03093	0	-2.89275	0.00381881	0.298581	PHF1
Monti (PMID:15550490)_IMMUNE	PAPER	12	75	44	5.37459	2.09455	16	1	2.89363	0.00380814	0.298581	AQP3|CADM1|CD63|CSF2RB|CYTOR|DDX3Y|EGR1|FOXO3|IL10RA|PECAM1|PHF1|TXNIP
Transmembrane helix	UniProt-Keyword	18	139	44	9.96091	2.67682	12.9496	1	2.89951	0.00373751	0.298581	AQP3|CADM1|CD27|CD63|CHST15|CSF2RB|DERL3|ERN1|FKBP11|IL10RA|ITGA6|MANEA|PECAM1|SDC1|SEL1L3|TNFRSF17|VSIR|XBP1
intrinsic component of membrane [GoID:GO:0031224; evidenceTypes:HDA|IBA|IC|IDA|IEA|IGC|IGI|IMP|IPI|ISM|ISS|NAS|RCA|TAS]	GeneOntology_CC	19	152	44	10.8925	2.76063	12.5	1	2.86223	0.00420674	0.325333	AQP3|CADM1|CD27|CD63|CHST15|CSF2RB|CYBA|DERL3|ERN1|FKBP11|IL10RA|ITGA6|MANEA|PECAM1|SDC1|SEL1L3|TNFRSF17|VSIR|XBP1
NAKAYA_PBMC_FLUARIX_FLUVIRIN_AGE_18_50YO_CORRELATED_WITH_HAI_28DY_RESPONSE_AT_7DY_POSITIVE	MSigDB_C7	7	31	44	2.2215	1.40049	22.5806	1	2.85851	0.00425631	0.327736	IGKC|IGLC1|MANEA|MZB1|PECAM1|TNFRSF17|TXNDC5
LEE_BMP2_TARGETS_DN	MSigDB_C2	0	69	44	4.94463	2.02017	0	0	-2.85575	0.00429351	0.32775
GSE22895_GCB_upCOO-UNC	LEEDS	12	76	44	5.44625	2.10651	15.7895	1	2.85648	0.00428365	0.32775	CADM1|CDKN1B|CSF2RB|CYTOR|ERN1|IGKC|PECAM1|PRDM1|TENT5C|VSIR|XBP1|ZBP1
GSE22470_upABC_COO-UNC	LEEDS	2	117	44	8.38436	2.5121	1.7094	0	-2.83138	0.00463471	0.352278	TENT5C|ZNF215
CAIRO_HEPATOBLASTOMA_CLASSES_UP	MSigDB_C2	0	68	44	4.87296	2.00732	0	0	-2.82897	0.00466983	0.35343
TARTE_PLASMA_CELL_VS_B_LYMPHOCYTE_UP	MSigDB_C2	5	17	44	1.21824	1.04949	29.4118	1	2.81553	0.00486962	0.359337	AQP3|CD27|IGKC|ITGA6|TNFRSF17
GTTTGTT_MIR495	MSigDB_C3	5	17	44	1.21824	1.04949	29.4118	1	2.81553	0.00486962	0.359337	CADM1|DDX3Y|FOXO3|JUN|TSC22D3
GSE13411_NAIVE_BCELL_VS_PLASMA_CELL_DN	MSigDB_C7	5	17	44	1.21824	1.04949	29.4118	1	2.81553	0.00486962	0.359337	AQP3|FKBP11|PRDM1|XBP1|ZNF215
GSE22886_NAIVE_CD4_TCELL_VS_MONOCYTE_UP	MSigDB_C7	5	17	44	1.21824	1.04949	29.4118	1	2.81553	0.00486962	0.359337	AQP3|CD27|ITGA6|SEL1L3|TENT5C
smooth muscle cell proliferation [GoID:GO:0048659; evidenceTypes:IBA|IDA|IEA|IGI|IMP|ISS|TAS]	GeneOntology_BP	5	17	44	1.21824	1.04949	29.4118	1	2.81553	0.00486962	0.359337	CDKN1B|CYBA|ERN1|JUN|KLF4
Transmembrane	UniProt-Keyword	18	142	44	10.1759	2.697	12.6761	1	2.81808	0.00483115	0.359337	AQP3|CADM1|CD27|CD63|CHST15|CSF2RB|DERL3|ERN1|FKBP11|IL10RA|ITGA6|MANEA|PECAM1|SDC1|SEL1L3|TNFRSF17|VSIR|XBP1
RNAseq_ER__D4-TLR-Exon1A_UP.D4-BCR	LEEDS	8	40	44	2.86645	1.57852	20	1	2.81196	0.00492408	0.361849	CADM1|CD63|CHST15|CSF2RB|DDX3Y|FOSB|ITGA6|KLF4
HELLER_HDAC_TARGETS_SILENCED_BY_METHYLATION_DN	MSigDB_C2	10	58	44	4.15635	1.87075	17.2414	1	2.80574	0.00502006	0.362851	CADM1|CDKN1B|CHST15|FKBP11|IGKC|JCHAIN|SDC1|TNFRSF17|TXNDC5|XBP1
MEISSNER_NPC_HCP_WITH_H3_UNMETHYLATED	MSigDB_C2	4	11	44	0.788274	0.848438	36.3636	1	2.79159	0.00524506	0.362851	AQP3|CYBA|PHF1|VSIR
SMID_BREAST_CANCER_LUMINAL_B_DN	MSigDB_C2	10	58	44	4.15635	1.87075	17.2414	1	2.80574	0.00502006	0.362851	CD27|CYBA|FOXO3|IGKC|ITGA6|JCHAIN|MZB1|PECAM1|SEL1L3|TNFRSF17
WP_INSULIN_SIGNALING	MSigDB_C2	4	11	44	0.788274	0.848438	36.3636	1	2.79159	0.00524506	0.362851	EGR1|FOXO3|JUN|XBP1
ER_Q6_01	MSigDB_C3	4	11	44	0.788274	0.848438	36.3636	1	2.79159	0.00524506	0.362851	CADM1|ERN1|PRDM1|SDC1
GSE3982_BCELL_VS_CENT_MEMORY_CD4_TCELL_UP	MSigDB_C7	7	32	44	2.29316	1.42168	21.875	1	2.7972	0.00515468	0.362851	CHST15|CSF2RB|IGKC|MZB1|PECAM1|SEL1L3|TNFRSF17
FAN_OVARY_CL2_PUTATIVE_EARLY_ATRETIC_FOLLICLE_THECAL_CELL_1	MSigDB_C8	4	11	44	0.788274	0.848438	36.3636	1	2.79159	0.00524506	0.362851	EGR1|FOSB|JUN|ZFP36
LAKE_ADULT_KIDNEY_C27_VASCULAR_SMOOTH_MUSCLE_CELLS_AND_PERICYTES	MSigDB_C8	4	11	44	0.788274	0.848438	36.3636	1	2.79159	0.00524506	0.362851	EGR1|FOSB|JUN|ZFP36
BcellDiffDetailed+Alpha_Day8	LEEDS	4	11	44	0.788274	0.848438	36.3636	1	2.79159	0.00524506	0.362851	CD27|CHST15|FKBP11|ZNF215
RNAseq_ER-Merged__Day4_BCR.Exon1A_UP.BCR	LEEDS	4	11	44	0.788274	0.848438	36.3636	1	2.79159	0.00524506	0.362851	DDX3Y|IGKC|JCHAIN|PRDM1
RNAseq_JS__UP.WM-CD40L_Normal-CD40L	LEEDS	0	67	44	4.8013	1.99433	0	0	-2.80202	0.00507833	0.362851
cellular response to glucose stimulus [GoID:GO:0071333; evidenceTypes:IBA|IDA|IEA|IEP|IMP|ISS]	GeneOntology_BP	4	11	44	0.788274	0.848438	36.3636	1	2.79159	0.00524506	0.362851	CYBA|ERN1|FOXO3|XBP1
cellular response to hexose stimulus [GoID:GO:0071331; evidenceTypes:IBA|IDA|IEA|IEP|IMP|ISS]	GeneOntology_BP	4	11	44	0.788274	0.848438	36.3636	1	2.79159	0.00524506	0.362851	CYBA|ERN1|FOXO3|XBP1
cellular response to monosaccharide stimulus [GoID:GO:0071326; evidenceTypes:IBA|IDA|IEA|IEP|IMP|ISS]	GeneOntology_BP	4	11	44	0.788274	0.848438	36.3636	1	2.79159	0.00524506	0.362851	CYBA|ERN1|FOXO3|XBP1
Plasma_cell_gt_mature_Bcell (PMID:12900505)	SignatureDB	4	11	44	0.788274	0.848438	36.3636	1	2.79159	0.00524506	0.362851	ITGA6|MZB1|PRDM1|SDC1
BOYAULT_LIVER_CANCER_SUBCLASS_G5_DN	MSigDB_C2	3	6	44	0.429967	0.629206	50	1	2.75265	0.00591151	0.377952	CYBA|IL10RA|SEL1L3
GROSS_HYPOXIA_VIA_HIF1A_DN	MSigDB_C2	3	6	44	0.429967	0.629206	50	1	2.75265	0.00591151	0.377952	FOXO3|KLF4|ZFP36
KIM_RESPONSE_TO_TSA_AND_DECITABINE_UP	MSigDB_C2	3	6	44	0.429967	0.629206	50	1	2.75265	0.00591151	0.377952	AQP3|IGKC|PECAM1
PID_HNF3A_PATHWAY	MSigDB_C2	3	6	44	0.429967	0.629206	50	1	2.75265	0.00591151	0.377952	CDKN1B|JUN|XBP1
REACTOME_FOXO_MEDIATED_TRANSCRIPTION_OF_CELL_CYCLE_GENES	MSigDB_C2	3	6	44	0.429967	0.629206	50	1	2.75265	0.00591151	0.377952	CDKN1B|FOXO3|KLF4
UZONYI_RESPONSE_TO_LEUKOTRIENE_AND_THROMBIN	MSigDB_C2	3	6	44	0.429967	0.629206	50	1	2.75265	0.00591151	0.377952	EGR1|KLF4|ZFP36
ACCTGTTG_UNKNOWN	MSigDB_C3	3	6	44	0.429967	0.629206	50	1	2.75265	0.00591151	0.377952	CADM1|FOXO3|SEL1L3
E2F2_TARGET_GENES	MSigDB_C3	0	66	44	4.72964	1.9812	0	0	-2.77491	0.00552167	0.377952
MIR6728_3P	MSigDB_C3	3	6	44	0.429967	0.629206	50	1	2.75265	0.00591151	0.377952	DERL3|FOXO3|TENT5C
STAT3_02	MSigDB_C3	3	6	44	0.429967	0.629206	50	1	2.75265	0.00591151	0.377952	EGR1|FOSB|SDC1
CSR_EARLY_UP.V1_DN	MSigDB_C6	3	6	44	0.429967	0.629206	50	1	2.75265	0.00591151	0.377952	CDKN1B|TENT5C|TXNIP
ESC_V6.5_UP_LATE.V1_UP	MSigDB_C6	3	6	44	0.429967	0.629206	50	1	2.75265	0.00591151	0.377952	CHST15|CYBA|SEL1L3
GSE23114_PERITONEAL_CAVITY_B1A_BCELL_VS_SPLEEN_BCELL_UP	MSigDB_C7	3	6	44	0.429967	0.629206	50	1	2.75265	0.00591151	0.377952	EGR1|JCHAIN|PRDM1
GSE45365_NK_CELL_VS_CD8_TCELL_DN	MSigDB_C7	3	6	44	0.429967	0.629206	50	1	2.75265	0.00591151	0.377952	JUN|PRDM1|TSC22D3
LI_PBMC_MENACTRA_AGE_18_45YO_7DY_UP	MSigDB_C7	3	6	44	0.429967	0.629206	50	1	2.75265	0.00591151	0.377952	JCHAIN|TNFRSF17|TXNDC5
ZHONG_PFC_MAJOR_TYPES_MICROGLIA	MSigDB_C8	10	59	44	4.22801	1.88511	16.9492	1	2.76336	0.00572104	0.377952	CD63|CYBA|EGR1|FOSB|IL10RA|JUN|TSC22D3|VSIR|XBP1|ZFP36
DLBCL-WithBL_PGCNA_M2 CellCycle	LEEDS_GOLD	1	92	44	6.59283	2.28294	1.08696	0	-2.76957	0.00561311	0.377952	FAM214A
GSE10846_RCHOP_upGCB_COO-UNC	LEEDS	4	154	44	11.0358	2.77271	2.5974	0	-2.77028	0.00560081	0.377952	FAM214A|KLHL6|SEL1L3|ZNF215
immunoglobulin complex, circulating [GoID:GO:0042571; evidenceTypes:IBA|IDA]	GeneOntology_CC	3	6	44	0.429967	0.629206	50	1	2.75265	0.00591151	0.377952	IGKC|IGLC1|JCHAIN
immunoglobulin receptor binding [GoID:GO:0034987; evidenceTypes:IBA|IDA|IPI]	GeneOntology_MF	3	6	44	0.429967	0.629206	50	1	2.75265	0.00591151	0.377952	IGKC|IGLC1|JCHAIN
cell surface receptor signaling pathway [GoID:GO:0007166; evidenceTypes:HDA|IBA|IC|IDA|IEA|IEP|IGI|IMP|IPI|ISS|NAS|TAS]	GeneOntology_BP	19	156	44	11.1792	2.78458	12.1795	1	2.75836	0.00580928	0.377952	CD27|CD63|CDKN1B|CSF2RB|EGR1|FOXO3|IGKC|IGLC1|IL10RA|ITGA6|JUN|KLF4|KLHL6|MZB1|PECAM1|SDC1|TNFRSF17|TXNIP|ZBP1
GSE29618_MONOCYTE_VS_PDC_DAY7_FLU_VACCINE_DN	MSigDB_C7	6	25	44	1.79153	1.26413	24	1	2.74563	0.00603953	0.379291	AQP3|CSF2RB|FKBP11|IGKC|MZB1|SEL1L3
GSE29618_PDC_VS_MDC_DAY7_FLU_VACCINE_UP	MSigDB_C7	6	25	44	1.79153	1.26413	24	1	2.74563	0.00603953	0.379291	AQP3|CSF2RB|IGKC|JCHAIN|MZB1|SEL1L3
GSE9650_EFFECTOR_VS_MEMORY_CD8_TCELL_DN	MSigDB_C7	6	25	44	1.79153	1.26413	24	1	2.74563	0.00603953	0.379291	FOSB|HPCAL1|JUN|KLF4|TENT5C|ZFP36
BcellD0-D41_PGCNA_M12 Mitochondrion RegulationOfCellCycle	LEEDS_GOLD	0	65	44	4.65798	1.96792	0	0	-2.74763	0.00600277	0.379291
nucleolus [GoID:GO:0005730; evidenceTypes:HDA|IBA|IDA|IEA|IMP|ISS|NAS|TAS]	GeneOntology_CC	0	65	44	4.65798	1.96792	0	0	-2.74763	0.00600277	0.379291
RNAseq_ER-Merged__Day4_BCR.SIK1_UP.BCR	LEEDS	2	113	44	8.09772	2.4787	1.76991	0	-2.73751	0.00619064	0.387407	KLHL6|MANEA
CASORELLI_ACUTE_PROMYELOCYTIC_LEUKEMIA_UP	MSigDB_C2	5	18	44	1.2899	1.07901	27.7778	1	2.72736	0.00638432	0.391233	FOSB|IGKC|JUN|TSC22D3|ZFP36
SHAFFER_IRF4_TARGETS_IN_PLASMA_CELL_VS_MATURE_B_LYMPHOCYTE	MSigDB_C2	5	18	44	1.2899	1.07901	27.7778	1	2.72736	0.00638432	0.391233	FKBP11|PRDM1|TNFRSF17|TXNDC5|ZFP36
GSE24210_CTRL_VS_IL35_TREATED_TCONV_CD4_TCELL_UP	MSigDB_C7	5	18	44	1.2899	1.07901	27.7778	1	2.72736	0.00638432	0.391233	CDKN1B|IGKC|ITGA6|MZB1|TXNIP
CUI_DEVELOPING_HEART_VASCULAR_ENDOTHELIAL_CELL	MSigDB_C8	5	18	44	1.2899	1.07901	27.7778	1	2.72736	0.00638432	0.391233	FOSB|JUN|KLF4|TXNIP|ZFP36
urogenital system development [GoID:GO:0001655; evidenceTypes:IBA|IDA|IEA|IEP|IMP|ISS|NAS]	GeneOntology_BP	5	18	44	1.2899	1.07901	27.7778	1	2.72736	0.00638432	0.391233	CDKN1B|EGR1|PECAM1|PRDM1|SDC1
IRF4_target_MM_Plasma_cell_gt_B_cell (PMID:18568025)	SignatureDB	5	18	44	1.2899	1.07901	27.7778	1	2.72736	0.00638432	0.391233	FKBP11|PRDM1|TNFRSF17|TXNDC5|ZFP36
MEBARKI_HCC_PROGENITOR_FZD8CRD_UP	MSigDB_C2	0	64	44	4.58632	1.9545	0	0	-2.72017	0.00652475	0.39573
MM_PGCNA_M13 CellCycle	LEEDS_GOLD	0	64	44	4.58632	1.9545	0	0	-2.72017	0.00652475	0.39573
GSE22895_ABC_upCOO-UNC	LEEDS	10	60	44	4.29967	1.89931	16.6667	1	2.72156	0.00649752	0.39573	CADM1|CD63|CSF2RB|CYTOR|IGKC|PECAM1|PRDM1|SQSTM1|TXNIP|VSIR
MM_PGCNA_M7 EGF-TNFA-NRG1_Signaling MM_CD2_Up EGR2_mutant_CLL_up	LEEDS_GOLD	12	80	44	5.7329	2.15318	15	1	2.71168	0.00669428	0.40325	CD27|CDKN1B|EGR1|FOSB|IL10RA|JUN|PHF1|PRDM1|SQSTM1|TSC22D3|TXNIP|ZFP36
regulation of immune system process [GoID:GO:0002682; evidenceTypes:IBA|IC|IDA|IEA|IEP|IGI|IMP|IPI|ISS|NAS|TAS]	GeneOntology_BP	16	123	44	8.81433	2.56011	13.0081	1	2.71176	0.00669262	0.40325	AQP3|CADM1|CD27|CYBA|FOXO3|IGKC|IGLC1|JUN|KLHL6|MZB1|PRDM1|TSC22D3|VSIR|XBP1|ZBP1|ZFP36
MUNSHI_MULTIPLE_MYELOMA_UP	MSigDB_C2	4	12	44	0.859935	0.88543	33.3333	1	2.67567	0.00745798	0.407657	CD63|JUN|TNFRSF17|XBP1
ODONNELL_TFRC_TARGETS_UP	MSigDB_C2	7	34	44	2.43648	1.46291	20.5882	1	2.67942	0.00737497	0.407657	CD27|JUN|SQSTM1|TENT5C|TSC22D3|TXNIP|ZBP1
PUJANA_BRCA1_PCC_NETWORK	MSigDB_C2	4	151	44	10.8208	2.75451	2.64901	0	-2.70433	0.00684417	0.407657	CD27|JCHAIN|SEL1L3|TNFRSF17
MIR222_3P	MSigDB_C3	4	12	44	0.859935	0.88543	33.3333	1	2.67567	0.00745798	0.407657	AQP3|CDKN1B|FAM214A|TSC22D3
MODULE_54	MSigDB_C4	0	63	44	4.51466	1.94094	0	0	-2.69254	0.007091	0.407657
GSE10240_CTRL_VS_IL22_STIM_PRIMARY_BRONCHIAL_EPITHELIAL_CELLS_UP	MSigDB_C7	4	12	44	0.859935	0.88543	33.3333	1	2.67567	0.00745798	0.407657	CD27|CHST15|ERN1|FAM214A
GSE17721_PAM3CSK4_VS_GADIQUIMOD_0.5H_BMDC_UP	MSigDB_C7	4	12	44	0.859935	0.88543	33.3333	1	2.67567	0.00745798	0.407657	EGR1|FKBP11|IL10RA|PRDM1
GSE17974_0H_VS_24H_IN_VITRO_ACT_CD4_TCELL_UP	MSigDB_C7	4	12	44	0.859935	0.88543	33.3333	1	2.67567	0.00745798	0.407657	ITGA6|KLF4|TSC22D3|TXNIP
GSE17974_0H_VS_72H_IN_VITRO_ACT_CD4_TCELL_UP	MSigDB_C7	4	12	44	0.859935	0.88543	33.3333	1	2.67567	0.00745798	0.407657	EGR1|ITGA6|JUN|KLF4
GSE32986_GMCSF_VS_GMCSF_AND_CURDLAN_LOWDOSE_STIM_DC_DN	MSigDB_C7	4	12	44	0.859935	0.88543	33.3333	1	2.67567	0.00745798	0.407657	ITGA6|PECAM1|PHF1|TSC22D3
GSE34392_ST2_KO_VS_WT_DAY8_LCMV_EFFECTOR_CD8_TCELL_UP	MSigDB_C7	4	12	44	0.859935	0.88543	33.3333	1	2.67567	0.00745798	0.407657	FOXO3|HPCAL1|KLHL6|TXNIP
GSE360_L_DONOVANI_VS_B_MALAYI_HIGH_DOSE_DC_DN	MSigDB_C7	4	12	44	0.859935	0.88543	33.3333	1	2.67567	0.00745798	0.407657	HPCAL1|KLF4|PECAM1|TXNIP
GSE37532_WT_VS_PPARG_KO_LN_TREG_UP	MSigDB_C7	4	12	44	0.859935	0.88543	33.3333	1	2.67567	0.00745798	0.407657	CD27|CHST15|EGR1|ZFP36
GSE37605_TREG_VS_TCONV_NOD_FOXP3_FUSION_GFP_UP	MSigDB_C7	4	12	44	0.859935	0.88543	33.3333	1	2.67567	0.00745798	0.407657	EGR1|FOSB|JUN|ZFP36
GSE39820_CTRL_VS_IL1B_IL6_CD4_TCELL_DN	MSigDB_C7	6	26	44	1.86319	1.28807	23.0769	1	2.67692	0.00743019	0.407657	DDX3Y|ERN1|KLHL6|PRDM1|SQSTM1|ZFP36
GSE42088_UNINF_VS_LEISHMANIA_INF_DC_24H_UP	MSigDB_C7	6	26	44	1.86319	1.28807	23.0769	1	2.67692	0.00743019	0.407657	EGR1|IL10RA|KLF4|PECAM1|TSC22D3|ZFP36
GSE46606_UNSTIM_VS_CD40L_IL2_IL5_DAY3_STIMULATED_BCELL_UP	MSigDB_C7	4	12	44	0.859935	0.88543	33.3333	1	2.67567	0.00745798	0.407657	FOXO3|PECAM1|TXNIP|ZFP36
GSE5542_IFNG_VS_IFNA_TREATED_EPITHELIAL_CELLS_6H_DN	MSigDB_C7	4	12	44	0.859935	0.88543	33.3333	1	2.67567	0.00745798	0.407657	CSF2RB|CYBA|IGKC|TSC22D3
GSE9988_ANTI_TREM1_VS_LPS_MONOCYTE_UP	MSigDB_C7	4	12	44	0.859935	0.88543	33.3333	1	2.67567	0.00745798	0.407657	CHST15|KLHL6|TSC22D3|TXNIP
KAECH_DAY8_EFF_VS_MEMORY_CD8_TCELL_DN	MSigDB_C7	6	26	44	1.86319	1.28807	23.0769	1	2.67692	0.00743019	0.407657	EGR1|FOSB|JUN|KLF4|TENT5C|ZFP36
BcellD3-D20-TGFBconditions_PGCNA_M11 ER-Golgi_GlycoproteinBiosyn	LEEDS_GOLD	6	26	44	1.86319	1.28807	23.0769	1	2.67692	0.00743019	0.407657	CD27|FAM214A|ITGA6|MANEA|PRDM1|ZNF215
COAD_PGCNA_M21 GrowthFactorSignaling	LEEDS_GOLD	4	12	44	0.859935	0.88543	33.3333	1	2.67567	0.00745798	0.407657	EGR1|FOSB|JUN|ZFP36
GSE31312_ABC_upCOO-UNC	LEEDS	18	147	44	10.5342	2.72949	12.2449	1	2.68508	0.00725133	0.407657	AQP3|CADM1|DDX3Y|FOXO3|HPCAL1|IGKC|IGLC1|ITGA6|JUN|KLF4|PECAM1|PHF1|SDC1|SQSTM1|TSC22D3|TXNIP|VSIR|ZBP1
Muna__h48_NOT_uph48_CREB3L2	LEEDS	6	26	44	1.86319	1.28807	23.0769	1	2.67692	0.00743019	0.407657	CYTOR|IL10RA|MZB1|TNFRSF17|TXNDC5|VSIR
RNAseq_ER-Merged__Day4_LPS_UP.LPS.Exon1A	LEEDS	3	132	44	9.45928	2.6277	2.27273	0	-2.7064	0.00680179	0.407657	IL10RA|KLHL6|PECAM1
RNAseq_ER-Merged__Day7_TLR_UP.BCR.Exon1A	LEEDS	8	219	44	15.6938	3.06398	3.65297	0	-2.68099	0.00734056	0.407657	AQP3|CADM1|CD63|CSF2RB|CYBA|FOSB|HPCAL1|KLF4
canonical Wnt signaling pathway [GoID:GO:0060070; evidenceTypes:IBA|IC|IDA|IEA|IEP|IGI|IMP|ISS|NAS|TAS]	GeneOntology_BP	4	12	44	0.859935	0.88543	33.3333	1	2.67567	0.00745798	0.407657	EGR1|FOXO3|KLF4|SDC1
cellular response to growth factor stimulus [GoID:GO:0071363; evidenceTypes:IBA|IC|IDA|IEA|IEP|IGI|IMP|IPI|ISS|NAS|TAS]	GeneOntology_BP	7	34	44	2.43648	1.46291	20.5882	1	2.67942	0.00737497	0.407657	CD63|EGR1|ERN1|FOXO3|JUN|KLF4|ZFP36
Quiescence_heme_cluster1 (PMID:15075390)	SignatureDB	6	26	44	1.86319	1.28807	23.0769	1	2.67692	0.00743019	0.407657	CYBA|IL10RA|JUN|PECAM1|TSC22D3|TXNIP
Disulfide bond	UniProt-Keyword	16	124	44	8.88599	2.56788	12.9032	1	2.68329	0.00729024	0.407657	CADM1|CD27|CHST15|CSF2RB|ERN1|IGKC|IGLC1|IL10RA|ITGA6|JCHAIN|MZB1|PECAM1|TNFRSF17|TXNDC5|TXNIP|VSIR
GSE10846_CHOP_upGCB_COO-UNC	LEEDS	3	130	44	9.31596	2.61312	2.30769	0	-2.66085	0.00779434	0.423429	KLHL6|SEL1L3|ZNF215
response to bacterium [GoID:GO:0009617; evidenceTypes:IBA|IC|IDA|IEA|IEP|IMP|ISS|NAS|TAS]	GeneOntology_BP	9	52	44	3.72638	1.78088	17.3077	1	2.66131	0.00778381	0.423429	CSF2RB|CYBA|IGKC|IGLC1|IL10RA|JCHAIN|JUN|XBP1|ZFP36
Monti_upGCB_COO-UNC	LEEDS	5	167	44	11.9674	2.84628	2.99401	0	-2.65684	0.00788769	0.425887	FAM214A|KLHL6|SEL1L3|TNFRSF17|ZNF215
BCL6_ChIPSeq_Basso_GC_low (PMID:19965633)	SignatureDB	13	92	44	6.59283	2.28294	14.1304	1	2.65704	0.00788312	0.425887	CD63|CDKN1B|DERL3|FKBP11|FOSB|IL10RA|ITGA6|JUN|PRDM1|TSC22D3|TXNIP|ZBP1|ZFP36
BOSCO_ALLERGEN_INDUCED_TH2_ASSOCIATED_MODULE	MSigDB_C2	5	19	44	1.36156	1.10764	26.3158	1	2.64354	0.00820436	0.428611	CYTOR|JCHAIN|PECAM1|TSC22D3|XBP1
CONCANNON_APOPTOSIS_BY_EPOXOMICIN_UP	MSigDB_C2	5	19	44	1.36156	1.10764	26.3158	1	2.64354	0.00820436	0.428611	AQP3|JUN|SEL1L3|SQSTM1|ZFP36
GROSS_HYPOXIA_VIA_ELK3_DN	MSigDB_C2	5	19	44	1.36156	1.10764	26.3158	1	2.64354	0.00820436	0.428611	EGR1|ITGA6|KLF4|XBP1|ZFP36
REACTOME_CELL_CYCLE	MSigDB_C2	1	87	44	6.23453	2.23064	1.14943	0	-2.64386	0.00819662	0.428611	CDKN1B
GSE12845_IGD_NEG_BLOOD_VS_DARKZONE_GC_TONSIL_BCELL_UP	MSigDB_C7	5	19	44	1.36156	1.10764	26.3158	1	2.64354	0.00820436	0.428611	CD63|FKBP11|IGKC|MANEA|MZB1
GSE21670_STAT3_KO_VS_WT_CD4_TCELL_TGFB_IL6_TREATED_DN	MSigDB_C7	5	19	44	1.36156	1.10764	26.3158	1	2.64354	0.00820436	0.428611	AQP3|CD27|TSC22D3|TXNIP|VSIR
GSE22886_IGG_IGA_MEMORY_BCELL_VS_BLOOD_PLASMA_CELL_DN	MSigDB_C7	5	19	44	1.36156	1.10764	26.3158	1	2.64354	0.00820436	0.428611	AQP3|CADM1|CD27|CHST15|PRDM1
GSE32986_CURDLAN_LOWDOSE_VS_CURDLAN_HIGHDOSE_STIM_DC_UP	MSigDB_C7	5	19	44	1.36156	1.10764	26.3158	1	2.64354	0.00820436	0.428611	FOXO3|HPCAL1|ITGA6|KLHL6|VSIR
GSE360_CTRL_VS_T_GONDII_MAC_UP	MSigDB_C7	5	19	44	1.36156	1.10764	26.3158	1	2.64354	0.00820436	0.428611	CYBA|FOXO3|IL10RA|TSC22D3|TXNIP
GSE41867_DAY6_EFFECTOR_VS_DAY30_MEMORY_CD8_TCELL_LCMV_ARMSTRONG_UP	MSigDB_C7	5	19	44	1.36156	1.10764	26.3158	1	2.64354	0.00820436	0.428611	CHST15|JUN|KLHL6|PECAM1|TXNIP
HAY_BONE_MARROW_STROMAL	MSigDB_C8	5	19	44	1.36156	1.10764	26.3158	1	2.64354	0.00820436	0.428611	CD63|EGR1|FOSB|JUN|ZFP36
BLALOCK_ALZHEIMERS_DISEASE_DN	MSigDB_C2	0	61	44	4.37134	1.91334	0	0	-2.63672	0.00837125	0.430973
FEVR_CTNNB1_TARGETS_DN	MSigDB_C2	0	61	44	4.37134	1.91334	0	0	-2.63672	0.00837125	0.430973
VECCHI_GASTRIC_CANCER_EARLY_UP	MSigDB_C2	0	61	44	4.37134	1.91334	0	0	-2.63672	0.00837125	0.430973
RNAseq_ER-Merged__Day4_BCR.SIK1_UP.BCR.Exon1A	LEEDS	4	148	44	10.6059	2.73583	2.7027	0	-2.63808	0.00833779	0.430973	CD63|ITGA6|KLF4|MANEA
ASC_plasma_cell_high (PMID:27525369)	SignatureDB	10	62	44	4.443	1.92722	16.129	1	2.63966	0.00829897	0.430973	AQP3|CYTOR|FKBP11|JCHAIN|MANEA|PRDM1|TENT5C|TNFRSF17|TXNDC5|XBP1
MIR5688	MSigDB_C3	7	35	44	2.50814	1.48299	20	1	2.62276	0.00872198	0.446434	CADM1|CDKN1B|DDX3Y|FOXO3|JUN|MANEA|PHF1
response to growth factor [GoID:GO:0070848; evidenceTypes:IBA|IC|IDA|IEA|IEP|IGI|IMP|IPI|ISS|NAS|TAS]	GeneOntology_BP	7	35	44	2.50814	1.48299	20	1	2.62276	0.00872198	0.446434	CD63|EGR1|ERN1|FOXO3|JUN|KLF4|ZFP36
BASSO_CD40_SIGNALING_DN	MSigDB_C2	4	13	44	0.931596	0.920819	30.7692	1	2.56855	0.0102125	0.447296	AQP3|CD27|CSF2RB|JCHAIN
BURTON_ADIPOGENESIS_PEAK_AT_2HR	MSigDB_C2	3	7	44	0.501629	0.679061	42.8571	1	2.58182	0.0098281	0.447296	FOSB|KLF4|ZFP36
CHARAFE_BREAST_CANCER_BASAL_VS_MESENCHYMAL_UP	MSigDB_C2	3	7	44	0.501629	0.679061	42.8571	1	2.58182	0.0098281	0.447296	FOSB|TSC22D3|ZFP36
CHASSOT_SKIN_WOUND	MSigDB_C2	3	7	44	0.501629	0.679061	42.8571	1	2.58182	0.0098281	0.447296	EGR1|FOSB|JUN
DELYS_THYROID_CANCER_DN	MSigDB_C2	4	13	44	0.931596	0.920819	30.7692	1	2.56855	0.0102125	0.447296	EGR1|FOSB|JUN|TSC22D3
DIRMEIER_LMP1_RESPONSE_LATE_DN	MSigDB_C2	3	7	44	0.501629	0.679061	42.8571	1	2.58182	0.0098281	0.447296	CD27|HPCAL1|TXNIP
IWANAGA_CARCINOGENESIS_BY_KRAS_DN	MSigDB_C2	3	7	44	0.501629	0.679061	42.8571	1	2.58182	0.0098281	0.447296	DDX3Y|ITGA6|KLF4
MARSON_BOUND_BY_E2F4_UNSTIMULATED	MSigDB_C2	0	60	44	4.29967	1.89931	0	0	-2.60852	0.00909347	0.447296
MIKKELSEN_MEF_HCP_WITH_H3K27ME3	MSigDB_C2	3	7	44	0.501629	0.679061	42.8571	1	2.58182	0.0098281	0.447296	AQP3|IL10RA|SEL1L3
PICCALUGA_ANGIOIMMUNOBLASTIC_LYMPHOMA_DN	MSigDB_C2	6	27	44	1.93485	1.31149	22.2222	1	2.61051	0.0090407	0.447296	FOSB|JUN|KLF4|PHF1|TSC22D3|ZFP36
PUJANA_CHEK2_PCC_NETWORK	MSigDB_C2	1	85	44	6.09121	2.20903	1.17647	0	-2.59282	0.00951912	0.447296	TNFRSF17
RASHI_RESPONSE_TO_IONIZING_RADIATION_1	MSigDB_C2	3	7	44	0.501629	0.679061	42.8571	1	2.58182	0.0098281	0.447296	EGR1|JUN|ZFP36
REACTOME_FOXO_MEDIATED_TRANSCRIPTION	MSigDB_C2	4	13	44	0.931596	0.920819	30.7692	1	2.56855	0.0102125	0.447296	CDKN1B|FOXO3|KLF4|TXNIP
WP_BRAINDERIVED_NEUROTROPHIC_FACTOR_BDNF_SIGNALING_PATHWAY	MSigDB_C2	4	13	44	0.931596	0.920819	30.7692	1	2.56855	0.0102125	0.447296	EGR1|FOXO3|JUN|SQSTM1
WP_UNFOLDED_PROTEIN_RESPONSE	MSigDB_C2	3	7	44	0.501629	0.679061	42.8571	1	2.58182	0.0098281	0.447296	ERN1|TXNIP|XBP1
WU_CELL_MIGRATION	MSigDB_C2	4	13	44	0.931596	0.920819	30.7692	1	2.56855	0.0102125	0.447296	AQP3|CHST15|FKBP11|TXNIP
CCAWWNAAGG_SRF_Q4	MSigDB_C3	3	7	44	0.501629	0.679061	42.8571	1	2.58182	0.0098281	0.447296	EGR1|FOSB|PRDM1
CEBP_Q2	MSigDB_C3	4	13	44	0.931596	0.920819	30.7692	1	2.56855	0.0102125	0.447296	CADM1|CHST15|CYTOR|HPCAL1
CREB_Q2_01	MSigDB_C3	4	13	44	0.931596	0.920819	30.7692	1	2.56855	0.0102125	0.447296	EGR1|FOSB|JUN|TSC22D3
MIR221_3P	MSigDB_C3	4	13	44	0.931596	0.920819	30.7692	1	2.56855	0.0102125	0.447296	AQP3|CDKN1B|FAM214A|TSC22D3
MIR6721_5P	MSigDB_C3	3	7	44	0.501629	0.679061	42.8571	1	2.58182	0.0098281	0.447296	DERL3|FKBP11|TXNDC5
SRF_Q6	MSigDB_C3	4	13	44	0.931596	0.920819	30.7692	1	2.56855	0.0102125	0.447296	CDKN1B|EGR1|FOSB|PRDM1
ZNF711_TARGET_GENES	MSigDB_C3	0	60	44	4.29967	1.89931	0	0	-2.60852	0.00909347	0.447296
CRX_DN.V1_DN	MSigDB_C6	4	13	44	0.931596	0.920819	30.7692	1	2.56855	0.0102125	0.447296	DDX3Y|EGR1|PRDM1|SEL1L3
CRX_NRL_DN.V1_DN	MSigDB_C6	3	7	44	0.501629	0.679061	42.8571	1	2.58182	0.0098281	0.447296	DDX3Y|EGR1|PRDM1
GSE12003_MIR223_KO_VS_WT_BM_PROGENITOR_8D_CULTURE_DN	MSigDB_C7	3	7	44	0.501629	0.679061	42.8571	1	2.58182	0.0098281	0.447296	CDKN1B|FAM214A|FOXO3
GSE15930_STIM_VS_STIM_AND_IL12_24H_CD8_T_CELL_DN	MSigDB_C7	3	7	44	0.501629	0.679061	42.8571	1	2.58182	0.0098281	0.447296	FOSB|IL10RA|KLF4
GSE21063_3H_VS_16H_ANTI_IGM_STIM_NFATC1_KOBCELL_UP	MSigDB_C7	4	13	44	0.931596	0.920819	30.7692	1	2.56855	0.0102125	0.447296	FKBP11|FOXO3|TNFRSF17|TXNDC5
GSE2706_R848_VS_LPS_2H_STIM_DC_DN	MSigDB_C7	3	7	44	0.501629	0.679061	42.8571	1	2.58182	0.0098281	0.447296	EGR1|KLF4|PRDM1
GSE29618_BCELL_VS_MDC_UP	MSigDB_C7	7	36	44	2.5798	1.50273	19.4444	1	2.56749	0.0102438	0.447296	AQP3|CHST15|EGR1|IGKC|TENT5C|TSC22D3|TXNIP
GSE360_DC_VS_MAC_T_GONDII_DN	MSigDB_C7	4	13	44	0.931596	0.920819	30.7692	1	2.56855	0.0102125	0.447296	CADM1|ITGA6|PECAM1|TSC22D3
GSE37301_PRO_BCELL_VS_GRANULOCYTE_MONOCYTE_PROGENITOR_UP	MSigDB_C7	3	7	44	0.501629	0.679061	42.8571	1	2.58182	0.0098281	0.447296	FOSB|JUN|ZFP36
GSE3920_UNTREATED_VS_IFNB_TREATED_ENDOTHELIAL_CELL_UP	MSigDB_C7	4	13	44	0.931596	0.920819	30.7692	1	2.56855	0.0102125	0.447296	FOSB|JCHAIN|JUN|ZFP36
GSE40666_WT_VS_STAT1_KO_CD8_TCELL_WITH_IFNA_STIM_90MIN_UP	MSigDB_C7	3	7	44	0.501629	0.679061	42.8571	1	2.58182	0.0098281	0.447296	IGKC|PRDM1|TXNIP
GSE7509_DC_VS_MONOCYTE_UP	MSigDB_C7	4	13	44	0.931596	0.920819	30.7692	1	2.56855	0.0102125	0.447296	CADM1|CD63|CSF2RB|FOXO3
GSE7852_TREG_VS_TCONV_FAT_UP	MSigDB_C7	4	13	44	0.931596	0.920819	30.7692	1	2.56855	0.0102125	0.447296	IL10RA|PRDM1|SQSTM1|ZFP36
BUSSLINGER_GASTRIC_PREZYMOGENIC_CELLS	MSigDB_C8	3	7	44	0.501629	0.679061	42.8571	1	2.58182	0.0098281	0.447296	EGR1|FOSB|JUN
CUI_DEVELOPING_HEART_C7_MAST_CELL	MSigDB_C8	6	27	44	1.93485	1.31149	22.2222	1	2.61051	0.0090407	0.447296	CSF2RB|FOSB|SQSTM1|TSC22D3|XBP1|ZFP36
TRAVAGLINI_LUNG_GOBLET_CELL	MSigDB_C8	4	13	44	0.931596	0.920819	30.7692	1	2.56855	0.0102125	0.447296	CYBA|FKBP11|KLF4|XBP1
upABC_COO-UNC	LEEDS_GOLD	1	84	44	6.01954	2.19808	1.19048	0	-2.56714	0.0102542	0.447296	ZNF215
GSE22470_ABC_upCOO-UNC	LEEDS	13	94	44	6.73616	2.3032	13.8298	1	2.59198	0.0095426	0.447296	CD63|CDKN1B|FOSB|FOXO3|HPCAL1|ITGA6|JUN|KLF4|PECAM1|PHF1|SQSTM1|TSC22D3|TXNIP
GSE31312_ABC_upGCB	LEEDS	11	73	44	5.23127	2.07026	15.0685	1	2.59765	0.0093864	0.447296	EGR1|FOXO3|IGLC1|ITGA6|JCHAIN|KLF4|KLHL6|PHF1|SEL1L3|TSC22D3|TXNIP
GSE32918_upABC_COO-UNC	LEEDS	8	214	44	15.3355	3.04791	3.73832	0	-2.57752	0.00995122	0.447296	CD63|FAM214A|MANEA|PRDM1|SEL1L3|TNFRSF17|ZFP36|ZNF215
RNAseq_ER-Merged__Day4_UP.BCR.SIK1_BCR.Exon1A	LEEDS	22	200	44	14.3322	2.99765	11	1	2.58627	0.00970216	0.447296	AQP3|CSF2RB|CYBA|DERL3|ERN1|FKBP11|HPCAL1|IGKC|IGLC1|IL10RA|JCHAIN|JUN|MZB1|PECAM1|PHF1|PRDM1|SDC1|TENT5C|TXNDC5|VSIR|XBP1|ZBP1
RNAseq_ER-Merged__Day4_UP.TLR.Exon1A_LPS	LEEDS	7	198	44	14.1889	2.98982	3.53535	0	-2.586	0.00970962	0.447296	CADM1|CD63|FOSB|KLF4|MANEA|TSC22D3|ZBP1
RNAseq_ER__D4-BCR-Exon1A_UP.D4-BCR	LEEDS	4	13	44	0.931596	0.920819	30.7692	1	2.56855	0.0102125	0.447296	DDX3Y|ERN1|JCHAIN|PRDM1
RNAseq_JS__Normal-R848_UP.Normal-CD40L	LEEDS	0	60	44	4.29967	1.89931	0	0	-2.60852	0.00909347	0.447296
cellular glucose homeostasis [GoID:GO:0001678; evidenceTypes:IBA|IDA|IEA|IEP|IMP|ISS|TAS]	GeneOntology_BP	4	13	44	0.931596	0.920819	30.7692	1	2.56855	0.0102125	0.447296	CYBA|ERN1|FOXO3|XBP1
cellular response to carbohydrate stimulus [GoID:GO:0071322; evidenceTypes:IBA|IDA|IEA|IEP|IMP|ISS|NAS|TAS]	GeneOntology_BP	4	13	44	0.931596	0.920819	30.7692	1	2.56855	0.0102125	0.447296	CYBA|ERN1|FOXO3|XBP1
regulation of vascular associated smooth muscle cell proliferation [GoID:GO:1904705; evidenceTypes:IDA|IEA|IGI|IMP|ISS]	GeneOntology_BP	3	7	44	0.501629	0.679061	42.8571	1	2.58182	0.0098281	0.447296	CDKN1B|ERN1|JUN
response to hydrogen peroxide [GoID:GO:0042542; evidenceTypes:IBA|IDA|IEA|IGI|IMP|ISS]	GeneOntology_BP	6	27	44	1.93485	1.31149	22.2222	1	2.61051	0.0090407	0.447296	ERN1|FOXO3|JUN|KLF4|SDC1|TXNIP
response to mineralocorticoid [GoID:GO:0051385; evidenceTypes:IBA|IEA|ISS]	GeneOntology_BP	3	7	44	0.501629	0.679061	42.8571	1	2.58182	0.0098281	0.447296	CYBA|FOSB|FOXO3
response to organic cyclic compound [GoID:GO:0014070; evidenceTypes:IBA|IDA|IEA|IEP|IGI|IMP|ISS|NAS|TAS]	GeneOntology_BP	12	83	44	5.94788	2.18701	14.4578	1	2.60685	0.00913791	0.447296	AQP3|CDKN1B|CYBA|EGR1|FOSB|FOXO3|ITGA6|JUN|KLF4|SDC1|TXNIP|ZFP36
vascular associated smooth muscle cell proliferation [GoID:GO:1990874; evidenceTypes:IDA|IEA|IGI|IMP|ISS]	GeneOntology_BP	3	7	44	0.501629	0.679061	42.8571	1	2.58182	0.0098281	0.447296	CDKN1B|ERN1|JUN
Li(PMID: 24336226)-2013-MolSigVaccines_plasma cells & B cells, immunoglobulins (M156.0)	PAPER	3	7	44	0.501629	0.679061	42.8571	1	2.58182	0.0098281	0.447296	IGKC|JCHAIN|TNFRSF17
Blood_Module-2.3_Erythrocytes (PMID:18631455)	SignatureDB	3	7	44	0.501629	0.679061	42.8571	1	2.58182	0.0098281	0.447296	DERL3|FOXO3|TENT5C
CD40_downregulated_Burkitt_lymphoma (PMID:15331443)	SignatureDB	4	13	44	0.931596	0.920819	30.7692	1	2.56855	0.0102125	0.447296	AQP3|CD27|CSF2RB|JCHAIN
Lenalidomide_induced_ABC (PMID:22698399)	SignatureDB	6	27	44	1.93485	1.31149	22.2222	1	2.61051	0.0090407	0.447296	CD27|CHST15|HPCAL1|PECAM1|TXNIP|VSIR
Tcell_cytokine_repressed (PMID:12435740)	SignatureDB	3	7	44	0.501629	0.679061	42.8571	1	2.58182	0.0098281	0.447296	CD27|FAM214A|TSC22D3
Membrane	UniProt-Keyword	23	213	44	15.2638	3.04458	10.7981	1	2.58189	0.0098261	0.447296	AQP3|CADM1|CD27|CD63|CHST15|CSF2RB|CYBA|DERL3|ERN1|FKBP11|FOXO3|HPCAL1|IGKC|IGLC1|IL10RA|ITGA6|MANEA|PECAM1|SDC1|SEL1L3|TNFRSF17|VSIR|XBP1
LAKE_ADULT_KIDNEY_C17_COLLECTING_SYSTEM_PCS_STRESSED_DISSOC_SUBSET	MSigDB_C8	5	20	44	1.43322	1.13546	25	1	2.56362	0.0103586	0.448537	EGR1|FOSB|JUN|SQSTM1|ZFP36
BcellD7-TGFB-SDF1_PGCNA_M14 IgM-Stimulated-BcellDN	LEEDS_GOLD	5	20	44	1.43322	1.13546	25	1	2.56362	0.0103586	0.448537	CDKN1B|CHST15|FAM214A|HPCAL1|XBP1
IRF4_myeloma_induced_Agilent (PMID:18568025)	SignatureDB	5	20	44	1.43322	1.13546	25	1	2.56362	0.0103586	0.448537	CDKN1B|FKBP11|TNFRSF17|TXNDC5|ZFP36
LEE_BMP2_TARGETS_UP	MSigDB_C2	6	28	44	2.00651	1.33442	21.4286	1	2.54623	0.0108893	0.465819	ERN1|FAM214A|FOXO3|JUN|TXNIP|VSIR
GSE12845_IGD_POS_VS_NEG_BLOOD_BCELL_DN	MSigDB_C7	6	28	44	2.00651	1.33442	21.4286	1	2.54623	0.0108893	0.465819	CSF2RB|FKBP11|IGKC|JCHAIN|TNFRSF17|XBP1
GSE32164_RESTING_DIFFERENTIATED_VS_ALTERNATIVELY_ACT_M2_MACROPHAGE_DN	MSigDB_C7	6	28	44	2.00651	1.33442	21.4286	1	2.54623	0.0108893	0.465819	CYBA|IGKC|IL10RA|JCHAIN|PRDM1|TENT5C
TRAVAGLINI_LUNG_BASOPHIL_MAST_1_CELL	MSigDB_C8	6	28	44	2.00651	1.33442	21.4286	1	2.54623	0.0108893	0.465819	CD63|CSF2RB|EGR1|FOSB|JUN|SQSTM1
KD_DirHyb_Day6_Naive_upMem	LEEDS	6	28	44	2.00651	1.33442	21.4286	1	2.54623	0.0108893	0.465819	CADM1|CDKN1B|DERL3|ERN1|MANEA|TXNDC5
HAY_BONE_MARROW_ERYTHROBLAST	MSigDB_C8	1	83	44	5.94788	2.18701	1.20482	0	-2.54133	0.0110431	0.471259	CYTOR
intracellular organelle [GoID:GO:0043229; evidenceTypes:HDA|IBA|IC|IDA|IEA|IGI|IMP|IPI|ISA|ISS|NAS|TAS]	GeneOntology_CC	29	496	44	35.544	2.52027	5.84677	0	-2.53195	0.0113429	0.482891	AQP3|CD63|CDKN1B|CHST15|CYBA|DDX3Y|DERL3|EGR1|ERN1|FOSB|FOXO3|JUN|KLF4|MANEA|MZB1|PECAM1|PHF1|PRDM1|SDC1|SEL1L3|SQSTM1|TENT5C|TSC22D3|TXNDC5|TXNIP|XBP1|ZBP1|ZFP36|ZNF215
chr22q11	MSigDB_C1	2	3	44	0.214984	0.446012	66.6667	1	2.44737	0.0143905	0.489102	DERL3|IGLC1
chr2p11	MSigDB_C1	2	3	44	0.214984	0.446012	66.6667	1	2.44737	0.0143905	0.489102	CYTOR|IGKC
AKL_HTLV1_INFECTION_DN	MSigDB_C2	3	8	44	0.57329	0.725348	37.5	1	2.43381	0.014941	0.489102	IGKC|JUN|PECAM1
BERTUCCI_INVASIVE_CARCINOMA_DUCTAL_VS_LOBULAR_DN	MSigDB_C2	2	3	44	0.214984	0.446012	66.6667	1	2.44737	0.0143905	0.489102	PECAM1|TXNIP
BIOCARTA_PTEN_PATHWAY	MSigDB_C2	2	3	44	0.214984	0.446012	66.6667	1	2.44737	0.0143905	0.489102	CDKN1B|FOXO3
CASORELLI_APL_SECONDARY_VS_DE_NOVO_UP	MSigDB_C2	2	3	44	0.214984	0.446012	66.6667	1	2.44737	0.0143905	0.489102	FOSB|KLF4
DAVICIONI_TARGETS_OF_PAX_FOXO1_FUSIONS_UP	MSigDB_C2	5	21	44	1.50489	1.16252	23.8095	1	2.48722	0.0128747	0.489102	AQP3|CADM1|HPCAL1|JUN|KLF4
DAZARD_RESPONSE_TO_UV_NHEK_UP	MSigDB_C2	5	21	44	1.50489	1.16252	23.8095	1	2.48722	0.0128747	0.489102	CYBA|JUN|PRDM1|XBP1|ZFP36
ELVIDGE_HYPOXIA_BY_DMOG_UP	MSigDB_C2	4	14	44	1.00326	0.954783	28.5714	1	2.46884	0.013555	0.489102	CADM1|EGR1|JUN|TXNIP
GOZGIT_ESR1_TARGETS_UP	MSigDB_C2	2	3	44	0.214984	0.446012	66.6667	1	2.44737	0.0143905	0.489102	PECAM1|VSIR
GUTIERREZ_WALDENSTROEMS_MACROGLOBULINEMIA_1_DN	MSigDB_C2	2	3	44	0.214984	0.446012	66.6667	1	2.44737	0.0143905	0.489102	FOSB|TENT5C
HUNSBERGER_EXERCISE_REGULATED_GENES	MSigDB_C2	2	3	44	0.214984	0.446012	66.6667	1	2.44737	0.0143905	0.489102	CADM1|EGR1
JAEGER_METASTASIS_DN	MSigDB_C2	4	14	44	1.00326	0.954783	28.5714	1	2.46884	0.013555	0.489102	AQP3|KLF4|SDC1|TXNIP
KOHOUTEK_CCNT1_TARGETS	MSigDB_C2	2	3	44	0.214984	0.446012	66.6667	1	2.44737	0.0143905	0.489102	AQP3|SQSTM1
LIEN_BREAST_CARCINOMA_METAPLASTIC_VS_DUCTAL_DN	MSigDB_C2	3	8	44	0.57329	0.725348	37.5	1	2.43381	0.014941	0.489102	FAM214A|JCHAIN|XBP1
MATZUK_LUTEAL_GENES	MSigDB_C2	2	3	44	0.214984	0.446012	66.6667	1	2.44737	0.0143905	0.489102	CDKN1B|EGR1
MA_MYELOID_DIFFERENTIATION_DN	MSigDB_C2	2	3	44	0.214984	0.446012	66.6667	1	2.44737	0.0143905	0.489102	CD63|XBP1
MEISSNER_BRAIN_HCP_WITH_H3K4ME2_AND_H3K27ME3	MSigDB_C2	2	3	44	0.214984	0.446012	66.6667	1	2.44737	0.0143905	0.489102	AQP3|TSC22D3
NAGASHIMA_EGF_SIGNALING_UP	MSigDB_C2	4	14	44	1.00326	0.954783	28.5714	1	2.46884	0.013555	0.489102	EGR1|FOSB|JUN|ZFP36
NGUYEN_NOTCH1_TARGETS_DN	MSigDB_C2	4	14	44	1.00326	0.954783	28.5714	1	2.46884	0.013555	0.489102	CADM1|HPCAL1|KLF4|XBP1
PUJANA_BRCA2_PCC_NETWORK	MSigDB_C2	0	57	44	4.08469	1.85622	0	0	-2.52272	0.0116451	0.489102
REACTOME_CELL_JUNCTION_ORGANIZATION	MSigDB_C2	2	3	44	0.214984	0.446012	66.6667	1	2.44737	0.0143905	0.489102	CADM1|ITGA6
REACTOME_CHONDROITIN_SULFATE_DERMATAN_SULFATE_METABOLISM	MSigDB_C2	2	3	44	0.214984	0.446012	66.6667	1	2.44737	0.0143905	0.489102	CHST15|SDC1
REACTOME_DEREGULATED_CDK5_TRIGGERS_MULTIPLE_NEURODEGENERATIVE_PATHWAYS_IN_ALZHEIMER_S_DISEASE_MODELS	MSigDB_C2	2	3	44	0.214984	0.446012	66.6667	1	2.44737	0.0143905	0.489102	FOXO3|JUN
REACTOME_SYNDECAN_INTERACTIONS	MSigDB_C2	2	3	44	0.214984	0.446012	66.6667	1	2.44737	0.0143905	0.489102	ITGA6|SDC1
SHAFFER_IRF4_TARGETS_IN_MYELOMA_VS_MATURE_B_LYMPHOCYTE	MSigDB_C2	5	21	44	1.50489	1.16252	23.8095	1	2.48722	0.0128747	0.489102	FKBP11|PRDM1|TNFRSF17|TXNDC5|ZFP36
SHEPARD_CRASH_AND_BURN_MUTANT_UP	MSigDB_C2	4	14	44	1.00326	0.954783	28.5714	1	2.46884	0.013555	0.489102	EGR1|FOXO3|JUN|TXNIP
TARTE_PLASMA_CELL_VS_PLASMABLAST_DN	MSigDB_C2	0	55	44	3.94137	1.82664	0	0	-2.46446	0.0137221	0.489102
TIAN_TNF_SIGNALING_NOT_VIA_NFKB	MSigDB_C2	3	8	44	0.57329	0.725348	37.5	1	2.43381	0.014941	0.489102	EGR1|FOSB|JUN
TRAYNOR_RETT_SYNDROM_DN	MSigDB_C2	2	3	44	0.214984	0.446012	66.6667	1	2.44737	0.0143905	0.489102	ITGA6|SEL1L3
TURASHVILI_BREAST_DUCTAL_CARCINOMA_VS_DUCTAL_NORMAL_DN	MSigDB_C2	3	8	44	0.57329	0.725348	37.5	1	2.43381	0.014941	0.489102	EGR1|FOSB|JCHAIN
WONG_ENDOMETRIAL_CANCER_LATE	MSigDB_C2	2	3	44	0.214984	0.446012	66.6667	1	2.44737	0.0143905	0.489102	JCHAIN|TENT5C
WP_LET7_INHIBITION_OF_ES_CELL_REPROGRAMMING	MSigDB_C2	2	3	44	0.214984	0.446012	66.6667	1	2.44737	0.0143905	0.489102	EGR1|KLF4
YAO_TEMPORAL_RESPONSE_TO_PROGESTERONE_CLUSTER_3	MSigDB_C2	2	3	44	0.214984	0.446012	66.6667	1	2.44737	0.0143905	0.489102	IGKC|JCHAIN
YEMELYANOV_GR_TARGETS_DN	MSigDB_C2	2	3	44	0.214984	0.446012	66.6667	1	2.44737	0.0143905	0.489102	EGR1|JUN
ZHAN_MULTIPLE_MYELOMA_LB_UP	MSigDB_C2	2	3	44	0.214984	0.446012	66.6667	1	2.44737	0.0143905	0.489102	CSF2RB|PECAM1
ZHENG_FOXP3_TARGETS_UP	MSigDB_C2	2	3	44	0.214984	0.446012	66.6667	1	2.44737	0.0143905	0.489102	PRDM1|TENT5C
ZHOU_INFLAMMATORY_RESPONSE_LIVE_DN	MSigDB_C2	4	14	44	1.00326	0.954783	28.5714	1	2.46884	0.013555	0.489102	FAM214A|MZB1|SDC1|VSIR
ACAGGGT_MIR10A_MIR10B	MSigDB_C3	2	3	44	0.214984	0.446012	66.6667	1	2.44737	0.0143905	0.489102	CADM1|SDC1
AR_01	MSigDB_C3	3	8	44	0.57329	0.725348	37.5	1	2.43381	0.014941	0.489102	PRDM1|TSC22D3|TXNIP
AR_03	MSigDB_C3	2	3	44	0.214984	0.446012	66.6667	1	2.44737	0.0143905	0.489102	ITGA6|SDC1
CDX2_Q5	MSigDB_C3	3	8	44	0.57329	0.725348	37.5	1	2.43381	0.014941	0.489102	CADM1|PRDM1|TNFRSF17
CEBP_01	MSigDB_C3	5	21	44	1.50489	1.16252	23.8095	1	2.48722	0.0128747	0.489102	CADM1|FOSB|HPCAL1|PRDM1|TSC22D3
FOXD3_TARGET_GENES	MSigDB_C3	2	3	44	0.214984	0.446012	66.6667	1	2.44737	0.0143905	0.489102	PHF1|SEL1L3
GAGACTG_MIR452	MSigDB_C3	2	3	44	0.214984	0.446012	66.6667	1	2.44737	0.0143905	0.489102	CADM1|FOXO3
GCCNNNWTAAR_UNKNOWN	MSigDB_C3	3	8	44	0.57329	0.725348	37.5	1	2.43381	0.014941	0.489102	CADM1|CDKN1B|EGR1
GGGTGGRR_PAX4_03	MSigDB_C3	9	56	44	4.01303	1.84152	16.0714	1	2.4881	0.0128427	0.489102	CADM1|CD27|CD63|CDKN1B|ITGA6|JUN|PHF1|PRDM1|SQSTM1
GRE_C	MSigDB_C3	3	8	44	0.57329	0.725348	37.5	1	2.43381	0.014941	0.489102	EGR1|PRDM1|TXNIP
HSD17B8_TARGET_GENES	MSigDB_C3	0	56	44	4.01303	1.84152	0	0	-2.4937	0.012642	0.489102
MIR212_5P	MSigDB_C3	2	3	44	0.214984	0.446012	66.6667	1	2.44737	0.0143905	0.489102	DDX3Y|SDC1
PR_01	MSigDB_C3	3	8	44	0.57329	0.725348	37.5	1	2.43381	0.014941	0.489102	ITGA6|SDC1|TSC22D3
SETD1A_TARGET_GENES	MSigDB_C3	0	57	44	4.08469	1.85622	0	0	-2.52272	0.0116451	0.489102
TGANNYRGCA_TCF11MAFG_01	MSigDB_C3	4	14	44	1.00326	0.954783	28.5714	1	2.46884	0.013555	0.489102	CYTOR|PRDM1|SEL1L3|SQSTM1
GNF2_PECAM1	MSigDB_C4	3	8	44	0.57329	0.725348	37.5	1	2.43381	0.014941	0.489102	CHST15|PECAM1|ZFP36
MODULE_180	MSigDB_C4	2	3	44	0.214984	0.446012	66.6667	1	2.44737	0.0143905	0.489102	AQP3|CYBA
MODULE_84	MSigDB_C4	12	86	44	6.16287	2.21989	13.9535	1	2.50504	0.0122439	0.489102	CD27|CHST15|CYBA|DDX3Y|IGKC|IL10RA|ITGA6|JCHAIN|PECAM1|SDC1|TSC22D3|VSIR
CTIP_DN.V1_DN	MSigDB_C6	2	3	44	0.214984	0.446012	66.6667	1	2.44737	0.0143905	0.489102	CHST15|TENT5C
ESC_J1_UP_EARLY.V1_DN	MSigDB_C6	4	14	44	1.00326	0.954783	28.5714	1	2.46884	0.013555	0.489102	EGR1|KLF4|ZBP1|ZFP36
ESC_J1_UP_EARLY.V1_UP	MSigDB_C6	3	8	44	0.57329	0.725348	37.5	1	2.43381	0.014941	0.489102	AQP3|CDKN1B|VSIR
PTEN_DN.V1_UP	MSigDB_C6	3	8	44	0.57329	0.725348	37.5	1	2.43381	0.014941	0.489102	CD27|TENT5C|TXNIP
GSE10325_LUPUS_CD4_TCELL_VS_LUPUS_BCELL_DN	MSigDB_C7	7	38	44	2.72313	1.54123	18.4211	1	2.46081	0.0138624	0.489102	CHST15|CSF2RB|IGKC|JCHAIN|MZB1|SEL1L3|TNFRSF17
GSE13411_NAIVE_VS_IGM_MEMORY_BCELL_UP	MSigDB_C7	4	14	44	1.00326	0.954783	28.5714	1	2.46884	0.013555	0.489102	CHST15|JUN|KLF4|TSC22D3
GSE15330_WT_VS_IKAROS_KO_MEGAKARYOCYTE_ERYTHROID_PROGENITOR_DN	MSigDB_C7	3	8	44	0.57329	0.725348	37.5	1	2.43381	0.014941	0.489102	JCHAIN|JUN|KLF4
GSE17721_PAM3CSK4_VS_GADIQUIMOD_8H_BMDC_DN	MSigDB_C7	4	14	44	1.00326	0.954783	28.5714	1	2.46884	0.013555	0.489102	CHST15|FOSB|IGKC|ZFP36
GSE17721_POLYIC_VS_GARDIQUIMOD_6H_BMDC_UP	MSigDB_C7	4	14	44	1.00326	0.954783	28.5714	1	2.46884	0.013555	0.489102	CDKN1B|CSF2RB|DERL3|FOXO3
GSE17974_IL4_AND_ANTI_IL12_VS_UNTREATED_12H_ACT_CD4_TCELL_UP	MSigDB_C7	3	8	44	0.57329	0.725348	37.5	1	2.43381	0.014941	0.489102	HPCAL1|IL10RA|XBP1
GSE17974_IL4_AND_ANTI_IL12_VS_UNTREATED_6H_ACT_CD4_TCELL_UP	MSigDB_C7	3	8	44	0.57329	0.725348	37.5	1	2.43381	0.014941	0.489102	HPCAL1|IL10RA|PECAM1
GSE19941_UNSTIM_VS_LPS_AND_IL10_STIM_IL10_KO_MACROPHAGE_UP	MSigDB_C7	4	14	44	1.00326	0.954783	28.5714	1	2.46884	0.013555	0.489102	ERN1|JUN|KLHL6|VSIR
GSE19941_UNSTIM_VS_LPS_AND_IL10_STIM_IL10_KO_NFKBP50_KO_MACROPHAGE_UP	MSigDB_C7	3	8	44	0.57329	0.725348	37.5	1	2.43381	0.014941	0.489102	CD27|CDKN1B|TENT5C
GSE21670_UNTREATED_VS_IL6_TREATED_STAT3_KO_CD4_TCELL_UP	MSigDB_C7	4	14	44	1.00326	0.954783	28.5714	1	2.46884	0.013555	0.489102	AQP3|CD27|TXNIP|VSIR
GSE21927_HEALTHY_VS_TUMOROUS_BALBC_MOUSE_MONOCYTE_UP	MSigDB_C7	3	8	44	0.57329	0.725348	37.5	1	2.43381	0.014941	0.489102	DDX3Y|SQSTM1|ZNF215
GSE26928_EFF_MEM_VS_CENTR_MEM_CD4_TCELL_DN	MSigDB_C7	2	3	44	0.214984	0.446012	66.6667	1	2.44737	0.0143905	0.489102	ITGA6|XBP1
GSE29618_PRE_VS_DAY7_FLU_VACCINE_MDC_UP	MSigDB_C7	3	8	44	0.57329	0.725348	37.5	1	2.43381	0.014941	0.489102	AQP3|IGKC|JCHAIN
GSE32901_TH17_EMRICHED_VS_TH17_NEG_CD4_TCELL_UP	MSigDB_C7	2	3	44	0.214984	0.446012	66.6667	1	2.44737	0.0143905	0.489102	TENT5C|TSC22D3
GSE36476_CTRL_VS_TSST_ACT_72H_MEMORY_CD4_TCELL_OLD_UP	MSigDB_C7	4	14	44	1.00326	0.954783	28.5714	1	2.46884	0.013555	0.489102	JUN|TENT5C|TSC22D3|TXNIP
GSE37301_MULTIPOTENT_PROGENITOR_VS_LYMPHOID_PRIMED_MPP_DN	MSigDB_C7	4	14	44	1.00326	0.954783	28.5714	1	2.46884	0.013555	0.489102	ERN1|FOSB|IL10RA|ZFP36
GSE3982_BASOPHIL_VS_EFF_MEMORY_CD4_TCELL_DN	MSigDB_C7	2	3	44	0.214984	0.446012	66.6667	1	2.44737	0.0143905	0.489102	FOXO3|PHF1
GSE3982_MEMORY_CD4_TCELL_VS_BCELL_DN	MSigDB_C7	7	37	44	2.65147	1.52214	18.9189	1	2.51353	0.0119531	0.489102	IGKC|JCHAIN|JUN|MZB1|PECAM1|SEL1L3|TNFRSF17
GSE40274_FOXP3_VS_FOXP3_AND_PBX1_TRANSDUCED_ACTIVATED_CD4_TCELL_UP	MSigDB_C7	5	21	44	1.50489	1.16252	23.8095	1	2.48722	0.0128747	0.489102	CHST15|IL10RA|KLHL6|PRDM1|VSIR
HOEK_NK_CELL_2011_2012_TIV_7D_VS_0DY_ADULT_7D_DN	MSigDB_C7	2	3	44	0.214984	0.446012	66.6667	1	2.44737	0.0143905	0.489102	FOSB|JUN
NAKAYA_PBMC_FLUARIX_FLUVIRIN_AGE_18_50YO_7DY_UP	MSigDB_C7	10	66	44	4.72964	1.9812	15.1515	1	2.48222	0.0130565	0.489102	AQP3|CD27|FKBP11|IGKC|IGLC1|JCHAIN|MZB1|SEL1L3|TNFRSF17|TXNDC5
BcellD7-APRIL_PGCNA_M2	LEEDS_GOLD	5	21	44	1.50489	1.16252	23.8095	1	2.48722	0.0128747	0.489102	EGR1|FOSB|JUN|PRDM1|ZFP36
MM_PGCNA_M6 IFN MM_HY&HP_Up MM_CD1&CD2&MF_Dn	LEEDS_GOLD	8	47	44	3.36808	1.70061	17.0213	1	2.46614	0.0136579	0.489102	CADM1|FAM214A|ITGA6|KLHL6|SEL1L3|VSIR|ZBP1|ZNF215
mouseBcell-D0-D7-AllTypes_PGCNA_M14 Immunoglobulin	LEEDS_GOLD	3	8	44	0.57329	0.725348	37.5	1	2.43381	0.014941	0.489102	IGKC|IGLC1|JCHAIN
GSE10846_CHOP_ABC_upCOO-UNC	LEEDS	13	97	44	6.95114	2.3329	13.4021	1	2.49643	0.012545	0.489102	CADM1|CD63|CDKN1B|CSF2RB|EGR1|FOSB|ITGA6|JUN|KLF4|PECAM1|TXNIP|VSIR|ZBP1
GSE34171_GCB_upCOO-UNC	LEEDS	13	99	44	7.09446	2.35227	13.1313	1	2.43404	0.0149312	0.489102	CD63|CDKN1B|CSF2RB|ERN1|JUN|KLF4|MANEA|PECAM1|PRDM1|TENT5C|TXNIP|VSIR|ZBP1
KD_DASL_Ly3_IRF4_DN-reg	LEEDS	2	3	44	0.214984	0.446012	66.6667	1	2.44737	0.0143905	0.489102	TSC22D3|ZBP1
RNAseq_ER-Merged__Day7_UP.TLR.Exon1A_LPS	LEEDS	13	97	44	6.95114	2.3329	13.4021	1	2.49643	0.012545	0.489102	CD63|CHST15|DERL3|FKBP11|IGLC1|JUN|MANEA|SDC1|TNFRSF17|TXNIP|VSIR|XBP1|ZBP1
RNAseq_ER__D4-TLR-Exon1A_UP.D4-TLR	LEEDS	6	29	44	2.07818	1.35688	20.6897	1	2.48394	0.0129938	0.489102	DDX3Y|DERL3|IL10RA|TXNIP|VSIR|ZBP1
RNAseq_ER__UP.D4-LPS-Exon1A_D4-BCR	LEEDS	15	119	44	8.52769	2.52837	12.605	1	2.50336	0.0123021	0.489102	CDKN1B|CHST15|DERL3|ERN1|IGKC|IGLC1|IL10RA|JCHAIN|KLHL6|MZB1|PECAM1|TNFRSF17|TXNDC5|TXNIP|VSIR
lysosomal lumen [GoID:GO:0043202; evidenceTypes:IDA|IEA|ISS|TAS]	GeneOntology_CC	2	3	44	0.214984	0.446012	66.6667	1	2.44737	0.0143905	0.489102	SDC1|TXNDC5
DNA metabolic process [GoID:GO:0006259; evidenceTypes:IBA|IC|IDA|IEA|IEP|IGI|IMP|IPI|ISS|NAS|TAS]	GeneOntology_BP	1	81	44	5.80456	2.16457	1.23457	0	-2.48937	0.012797	0.489102	KLF4
IRE1-mediated unfolded protein response [GoID:GO:0036498; evidenceTypes:IBA|IDA|IMP|ISS|TAS]	GeneOntology_BP	2	3	44	0.214984	0.446012	66.6667	1	2.44737	0.0143905	0.489102	ERN1|XBP1
RNA stabilization [GoID:GO:0043489; evidenceTypes:IBA|IC|IDA|IEA|IMP|ISS|TAS]	GeneOntology_BP	2	3	44	0.214984	0.446012	66.6667	1	2.44737	0.0143905	0.489102	TENT5C|ZFP36
apoptotic process [GoID:GO:0006915; evidenceTypes:IBA|IC|IDA|IEA|IEP|IGI|IMP|ISS|NAS|TAS]	GeneOntology_BP	17	143	44	10.2476	2.70361	11.8881	1	2.48088	0.0131058	0.489102	CADM1|CD27|CDKN1B|EGR1|ERN1|FOXO3|ITGA6|JUN|KLF4|MZB1|SQSTM1|TSC22D3|TXNDC5|TXNIP|XBP1|ZBP1|ZFP36
cell communication [GoID:GO:0007154; evidenceTypes:HDA|HMP|IBA|IC|IDA|IEA|IEP|IGI|IMP|IPI|ISS|NAS|TAS]	GeneOntology_BP	26	257	44	18.4169	3.15548	10.1167	1	2.48887	0.0128151	0.489102	AQP3|CD27|CD63|CDKN1B|CSF2RB|CYBA|DERL3|EGR1|ERN1|FOXO3|IGKC|IGLC1|IL10RA|ITGA6|JUN|KLF4|KLHL6|MZB1|PECAM1|SDC1|SQSTM1|TNFRSF17|TXNIP|XBP1|ZBP1|ZFP36
cell recognition [GoID:GO:0008037; evidenceTypes:IBA|IC|IDA|IEA|IMP|ISA|ISS|NAS|TAS]	GeneOntology_BP	4	14	44	1.00326	0.954783	28.5714	1	2.46884	0.013555	0.489102	CADM1|IGKC|IGLC1|PECAM1
epidermis development [GoID:GO:0008544; evidenceTypes:IBA|IC|IDA|IEA|IEP|IGI|IMP|ISS|NAS|TAS]	GeneOntology_BP	4	14	44	1.00326	0.954783	28.5714	1	2.46884	0.013555	0.489102	AQP3|KLF4|TXNIP|ZFP36
glomerulus vasculature development [GoID:GO:0072012; evidenceTypes:IDA|IEA|IEP|IMP|ISS]	GeneOntology_BP	2	3	44	0.214984	0.446012	66.6667	1	2.44737	0.0143905	0.489102	EGR1|PECAM1
interleukin-1-mediated signaling pathway [GoID:GO:0070498; evidenceTypes:IBA|IDA|IEA|IGI|IMP|ISS|TAS]	GeneOntology_BP	2	3	44	0.214984	0.446012	66.6667	1	2.44737	0.0143905	0.489102	EGR1|ZBP1
kidney vasculature development [GoID:GO:0061440; evidenceTypes:IDA|IEA|IEP|IMP|ISS]	GeneOntology_BP	2	3	44	0.214984	0.446012	66.6667	1	2.44737	0.0143905	0.489102	EGR1|PECAM1
mRNA stabilization [GoID:GO:0048255; evidenceTypes:IBA|IC|IDA|IEA|IMP|ISS|TAS]	GeneOntology_BP	2	3	44	0.214984	0.446012	66.6667	1	2.44737	0.0143905	0.489102	TENT5C|ZFP36
muscle cell proliferation [GoID:GO:0033002; evidenceTypes:IBA|IDA|IEA|IGI|IMP|ISS|TAS]	GeneOntology_BP	5	21	44	1.50489	1.16252	23.8095	1	2.48722	0.0128747	0.489102	CDKN1B|CYBA|ERN1|JUN|KLF4
negative regulation of RNA catabolic process [GoID:GO:1902369; evidenceTypes:IBA|IC|IDA|IEA|IMP|ISS|TAS]	GeneOntology_BP	2	3	44	0.214984	0.446012	66.6667	1	2.44737	0.0143905	0.489102	TENT5C|ZFP36
negative regulation of T cell apoptotic process [GoID:GO:0070233; evidenceTypes:IBA|IDA|IEA|IMP|ISS]	GeneOntology_BP	2	3	44	0.214984	0.446012	66.6667	1	2.44737	0.0143905	0.489102	CD27|TSC22D3
negative regulation of mRNA catabolic process [GoID:GO:1902373; evidenceTypes:IBA|IC|IDA|IEA|IMP|ISS|TAS]	GeneOntology_BP	2	3	44	0.214984	0.446012	66.6667	1	2.44737	0.0143905	0.489102	TENT5C|ZFP36
positive regulation of T cell differentiation [GoID:GO:0045582; evidenceTypes:IBA|IDA|IEA|IMP|ISS|NAS|TAS]	GeneOntology_BP	3	8	44	0.57329	0.725348	37.5	1	2.43381	0.014941	0.489102	CD27|VSIR|XBP1
positive regulation of endoplasmic reticulum unfolded protein response [GoID:GO:1900103; evidenceTypes:IDA|IEA|IMP|ISS|TAS]	GeneOntology_BP	2	3	44	0.214984	0.446012	66.6667	1	2.44737	0.0143905	0.489102	ERN1|XBP1
positive regulation of vascular associated smooth muscle cell proliferation [GoID:GO:1904707; evidenceTypes:IDA|IEA|IGI|IMP|ISS]	GeneOntology_BP	2	3	44	0.214984	0.446012	66.6667	1	2.44737	0.0143905	0.489102	ERN1|JUN
regulation of keratinocyte differentiation [GoID:GO:0045616; evidenceTypes:IBA|IDA|IEA|IMP|ISS|TAS]	GeneOntology_BP	2	3	44	0.214984	0.446012	66.6667	1	2.44737	0.0143905	0.489102	AQP3|ZFP36
renal system process [GoID:GO:0003014; evidenceTypes:IBA|IC|IDA|IEA|IEP|IMP|ISS|NAS|TAS]	GeneOntology_BP	3	8	44	0.57329	0.725348	37.5	1	2.43381	0.014941	0.489102	AQP3|CYBA|JCHAIN
renal system vasculature development [GoID:GO:0061437; evidenceTypes:IDA|IEA|IEP|IMP|ISS]	GeneOntology_BP	2	3	44	0.214984	0.446012	66.6667	1	2.44737	0.0143905	0.489102	EGR1|PECAM1
response to corticosteroid [GoID:GO:0031960; evidenceTypes:IBA|IDA|IEA|IEP|IMP|ISS|TAS]	GeneOntology_BP	5	21	44	1.50489	1.16252	23.8095	1	2.48722	0.0128747	0.489102	CYBA|FOSB|FOXO3|SDC1|ZFP36
response to organic substance [GoID:GO:0010033; evidenceTypes:IBA|IC|IDA|IEA|IEP|IGI|IMP|IPI|ISS|NAS|TAS]	GeneOntology_BP	22	203	44	14.5472	3.00908	10.8374	1	2.51745	0.0118208	0.489102	AQP3|CD27|CD63|CDKN1B|CSF2RB|CYBA|DERL3|EGR1|ERN1|FOSB|FOXO3|IL10RA|ITGA6|JUN|KLF4|MZB1|SDC1|TNFRSF17|TXNIP|XBP1|ZBP1|ZFP36
response to starvation [GoID:GO:0042594; evidenceTypes:IBA|IDA|IEA|IEP|IGI|IMP|ISS|NAS|TAS]	GeneOntology_BP	4	14	44	1.00326	0.954783	28.5714	1	2.46884	0.013555	0.489102	FOXO3|JUN|XBP1|ZFP36
retina homeostasis [GoID:GO:0001895; evidenceTypes:HEP|IBA|IEA|IMP|ISS|TAS]	GeneOntology_BP	2	3	44	0.214984	0.446012	66.6667	1	2.44737	0.0143905	0.489102	IGKC|JCHAIN
signal transduction [GoID:GO:0007165; evidenceTypes:HDA|HMP|IBA|IC|IDA|IEA|IEP|IGI|IMP|IPI|ISS|NAS|TAS]	GeneOntology_BP	25	246	44	17.6287	3.13442	10.1626	1	2.43571	0.0148626	0.489102	CD27|CD63|CDKN1B|CSF2RB|CYBA|DERL3|EGR1|ERN1|FOXO3|IGKC|IGLC1|IL10RA|ITGA6|JUN|KLF4|KLHL6|MZB1|PECAM1|SDC1|SQSTM1|TNFRSF17|TXNIP|XBP1|ZBP1|ZFP36
skin development [GoID:GO:0043588; evidenceTypes:IBA|IDA|IEA|IEP|IGI|IMP|ISS|NAS|TAS]	GeneOntology_BP	4	14	44	1.00326	0.954783	28.5714	1	2.46884	0.013555	0.489102	AQP3|ITGA6|TXNIP|ZFP36
JAK_IL10_Ly10_Up (PMID:18160665)	SignatureDB	4	14	44	1.00326	0.954783	28.5714	1	2.46884	0.013555	0.489102	JUN|KLHL6|PRDM1|ZFP36
MYD88_all_down (PMID:21179087)	SignatureDB	5	21	44	1.50489	1.16252	23.8095	1	2.48722	0.0128747	0.489102	EGR1|FAM214A|IGKC|PECAM1|TNFRSF17
Myeloma_LB_subgroup_up (PMID:16728703)	SignatureDB	2	3	44	0.214984	0.446012	66.6667	1	2.44737	0.0143905	0.489102	CSF2RB|PECAM1
Quiescence_heme_all (PMID:15075390)	SignatureDB	7	37	44	2.65147	1.52214	18.9189	1	2.51353	0.0119531	0.489102	CYBA|FOXO3|IL10RA|JUN|PECAM1|TSC22D3|TXNIP
TCF3_BL_up_direct (PMID:22885699)	SignatureDB	3	8	44	0.57329	0.725348	37.5	1	2.43381	0.014941	0.489102	KLHL6|PRDM1|SDC1
Apoptosis	UniProt-Keyword	8	47	44	3.36808	1.70061	17.0213	1	2.46614	0.0136579	0.489102	CADM1|CD27|ERN1|FOXO3|MZB1|SQSTM1|XBP1|ZBP1
Signal	UniProt-Keyword	13	97	44	6.95114	2.3329	13.4021	1	2.49643	0.012545	0.489102	CADM1|CD27|CSF2RB|ERN1|FKBP11|IL10RA|ITGA6|JCHAIN|MZB1|PECAM1|SDC1|TXNDC5|VSIR
TAATTA_CHX10_01	MSigDB_C3	6	30	44	2.14984	1.3789	20	1	2.4235	0.0153715	0.500423	AQP3|CADM1|HPCAL1|JCHAIN|PRDM1|TSC22D3
FAN_OVARY_CL14_MATURE_SMOOTH_MUSCLE_CELL	MSigDB_C8	6	30	44	2.14984	1.3789	20	1	2.4235	0.0153715	0.500423	EGR1|FOSB|JUN|TSC22D3|TXNIP|ZFP36
MM_PGCNA_M5 PC ER XBP1_Targets UnfoldedProteinResponse	LEEDS_GOLD	6	30	44	2.14984	1.3789	20	1	2.4235	0.0153715	0.500423	CD63|CYBA|DERL3|FKBP11|MZB1|PECAM1
GSE29614_CTRL_VS_DAY7_TIV_FLU_VACCINE_PBMC_DN	MSigDB_C7	8	48	44	3.43974	1.71709	16.6667	1	2.42038	0.0155042	0.503815	IGKC|JCHAIN|MANEA|MZB1|SDC1|SEL1L3|TNFRSF17|XBP1
STK33_NOMO_UP	MSigDB_C6	5	22	44	1.57655	1.18888	22.7273	1	2.414	0.0157783	0.510848	CADM1|IL10RA|JUN|SQSTM1|ZFP36
GSE9006_HEALTHY_VS_TYPE_1_DIABETES_PBMC_AT_DX_DN	MSigDB_C7	5	22	44	1.57655	1.18888	22.7273	1	2.414	0.0157783	0.510848	EGR1|FOSB|IGKC|MZB1|ZFP36
BRCA_PGCNA_M7 CellCycle	LEEDS_GOLD	1	78	44	5.58958	2.13007	1.28205	0	-2.4105	0.0159305	0.513896	HPCAL1
BcellD3-D20-TGFBconditions_PGCNA_M16 CellCycle_MYC-Target_G2M-Checkpoint	LEEDS_GOLD	1	78	44	5.58958	2.13007	1.28205	0	-2.4105	0.0159305	0.513896	EGR1
MODULE_6	MSigDB_C4	7	39	44	2.79479	1.56002	17.9487	1	2.40928	0.015984	0.514685	AQP3|EGR1|FOSB|ITGA6|JCHAIN|JUN|SDC1
response to biotic stimulus [GoID:GO:0009607; evidenceTypes:IBA|IC|IDA|IEA|IEP|IMP|IPI|ISS|NAS|TAS]	GeneOntology_BP	14	111	44	7.9544	2.46156	12.6126	1	2.40792	0.0160439	0.515676	CADM1|CSF2RB|CYBA|IGKC|IGLC1|IL10RA|JCHAIN|JUN|KLF4|PRDM1|TXNIP|XBP1|ZBP1|ZFP36
E2F5_TARGET_GENES	MSigDB_C3	0	53	44	3.79805	1.79632	0	0	-2.40529	0.0161596	0.517516
MODULE_17	MSigDB_C4	0	53	44	3.79805	1.79632	0	0	-2.40529	0.0161596	0.517516
GSE22470_GCB_upCOO-UNC	LEEDS	13	100	44	7.16612	2.36182	13	1	2.40323	0.0162509	0.5195	CD63|CDKN1B|FKBP11|HPCAL1|IL10RA|JUN|KLF4|MANEA|PECAM1|TENT5C|TXNIP|XBP1|ZBP1
FOXO1_02	MSigDB_C3	4	15	44	1.07492	0.987471	26.6667	1	2.37549	0.0175256	0.54955	CADM1|PRDM1|SQSTM1|TSC22D3
MIR3125	MSigDB_C3	4	15	44	1.07492	0.987471	26.6667	1	2.37549	0.0175256	0.54955	PECAM1|PRDM1|SDC1|XBP1
NFE2_01	MSigDB_C3	4	15	44	1.07492	0.987471	26.6667	1	2.37549	0.0175256	0.54955	CYTOR|PRDM1|SEL1L3|SQSTM1
SUPT20H_TARGET_GENES	MSigDB_C3	0	52	44	3.72638	1.78088	0	0	-2.37535	0.0175322	0.54955
GSE3982_MEMORY_CD4_TCELL_VS_BCELL_UP	MSigDB_C7	4	15	44	1.07492	0.987471	26.6667	1	2.37549	0.0175256	0.54955	DDX3Y|FOXO3|IL10RA|ITGA6
GSE42021_TCONV_PLN_VS_CD24INT_TCONV_THYMUS_DN	MSigDB_C7	4	15	44	1.07492	0.987471	26.6667	1	2.37549	0.0175256	0.54955	CYBA|FOSB|IGLC1|KLF4
GSE9988_ANTI_TREM1_VS_LOW_LPS_MONOCYTE_UP	MSigDB_C7	4	15	44	1.07492	0.987471	26.6667	1	2.37549	0.0175256	0.54955	CD63|CHST15|KLHL6|TXNIP
HARALAMBIEVA_PBMC_FLUARIX_AGE_50_74YO_CORR_WITH_28D_MEM_B_CELL_RESPONSE_AT_0DY_NEGATIVE	MSigDB_C7	4	15	44	1.07492	0.987471	26.6667	1	2.37549	0.0175256	0.54955	JUN|KLF4|TXNDC5|ZFP36
BLCA_PGCNA_M41 Immunoglobulins	LEEDS_GOLD	4	15	44	1.07492	0.987471	26.6667	1	2.37549	0.0175256	0.54955	DERL3|JCHAIN|MZB1|TNFRSF17
KD_DASL_Ly3_SPIB_DN-reg	LEEDS	4	15	44	1.07492	0.987471	26.6667	1	2.37549	0.0175256	0.54955	CADM1|TENT5C|TNFRSF17|TSC22D3
Holmes (PMID:32603407)_INT-c DN_Top50	PAPER	4	15	44	1.07492	0.987471	26.6667	1	2.37549	0.0175256	0.54955	CYBA|IGLC1|JCHAIN|MZB1
RNAseq_ER-Merged__Day7_UP.BCR.Exon1A_BCR	LEEDS	5	154	44	11.0358	2.77271	3.24675	0	-2.37422	0.017586	0.550262	CD63|CYBA|FOSB|HPCAL1|KLF4
GSE29164_CD8_TCELL_VS_CD8_TCELL_AND_IL12_TREATED_MELANOMA_DAY7_DN	MSigDB_C7	6	31	44	2.2215	1.40049	19.3548	1	2.36481	0.0180392	0.561466	CYTOR|FKBP11|JCHAIN|MZB1|SDC1|XBP1
GSE4984_UNTREATED_VS_GALECTIN1_TREATED_DC_DN	MSigDB_C7	6	31	44	2.2215	1.40049	19.3548	1	2.36481	0.0180392	0.561466	CD27|IGKC|JCHAIN|MZB1|SEL1L3|TNFRSF17
response to reactive oxygen species [GoID:GO:0000302; evidenceTypes:IBA|IDA|IEA|IEP|IGI|IMP|ISO|ISS|NAS|TAS]	GeneOntology_BP	6	31	44	2.2215	1.40049	19.3548	1	2.36481	0.0180392	0.561466	ERN1|FOXO3|JUN|KLF4|SDC1|TXNIP
RNAseq_ER-Merged__Day4_TLR_UP.BCR	LEEDS	7	40	44	2.86645	1.57852	17.5	1	2.35888	0.01833	0.569517	CADM1|CD63|CSF2RB|EGR1|FOSB|ITGA6|KLF4
REACTOME_POST_TRANSLATIONAL_PROTEIN_MODIFICATION	MSigDB_C2	1	76	44	5.44625	2.10651	1.31579	0	-2.35729	0.0184091	0.569973	MANEA
GSE34171_upABC_COO-UNC	LEEDS	1	76	44	5.44625	2.10651	1.31579	0	-2.35729	0.0184091	0.569973	ZNF215
cellular response to organic substance [GoID:GO:0071310; evidenceTypes:IBA|IC|IDA|IEA|IEP|IGI|IMP|IPI|ISS|NAS|TAS]	GeneOntology_BP	18	160	44	11.4658	2.80772	11.25	1	2.35407	0.018569	0.573922	CD63|CDKN1B|CSF2RB|CYBA|DERL3|EGR1|ERN1|FOSB|FOXO3|IL10RA|ITGA6|JUN|KLF4|MZB1|TNFRSF17|XBP1|ZBP1|ZFP36
RNAseq_ER-Merged__Day4_UP.TLR.Exon1A_BCR.SIK1	LEEDS	6	170	44	12.1824	2.86208	3.52941	0	-2.34859	0.0188447	0.581427	CDKN1B|ERN1|KLHL6|MANEA|TSC22D3|TXNIP
GSE34156_NOD2_LIGAND_VS_TLR1_TLR2_LIGAND_6H_TREATED_MONOCYTE_UP	MSigDB_C7	5	23	44	1.64821	1.21457	21.7391	1	2.3437	0.0190934	0.584015	JUN|KLF4|TSC22D3|TXNIP|ZFP36
TRAVAGLINI_LUNG_ALVEOLAR_EPITHELIAL_TYPE_1_CELL	MSigDB_C8	5	23	44	1.64821	1.21457	21.7391	1	2.3437	0.0190934	0.584015	CADM1|CD63|HPCAL1|SDC1|ZFP36
COAD_PGCNA_M7 GobletCell	LEEDS_GOLD	5	23	44	1.64821	1.21457	21.7391	1	2.3437	0.0190934	0.584015	AQP3|FAM214A|FKBP11|KLF4|XBP1
RNAseq_JS__UP.WM-R848_Normal-R848	LEEDS	0	51	44	3.65472	1.76524	0	0	-2.34517	0.0190186	0.584015
biological_process [GoID:GO:0008150; evidenceTypes:EXP|HDA|HEP|HMP|IBA|IC|IDA|IEA|IEP|IGI|IKR|IMP|IPI|ISA|ISM|ISS|NAS|ND|TAS]	GeneOntology_BP	39	591	44	42.3518	1.21457	6.59898	0	-2.3437	0.0190934	0.584015	AQP3|CADM1|CD27|CD63|CDKN1B|CHST15|CSF2RB|CYBA|DDX3Y|DERL3|EGR1|ERN1|FKBP11|FOSB|FOXO3|IGKC|IGLC1|IL10RA|ITGA6|JCHAIN|JUN|KLF4|KLHL6|MZB1|PECAM1|PHF1|PRDM1|SDC1|SQSTM1|TENT5C|TNFRSF17|TSC22D3|TXNDC5|TXNIP|VSIR|XBP1|ZBP1|ZFP36|ZNF215
RNAseq_ER-Merged__Day4_UP.LPS.Exon1A_BCR.Exon1A	LEEDS	19	173	44	12.3974	2.87745	10.9827	1	2.33692	0.0194436	0.5937	CDKN1B|CHST15|DERL3|ERN1|FKBP11|IGKC|IGLC1|IL10RA|JCHAIN|KLHL6|MZB1|PECAM1|PHF1|PRDM1|SEL1L3|TNFRSF17|TXNDC5|TXNIP|VSIR
MATSUDA_NATURAL_KILLER_DIFFERENTIATION	MSigDB_C2	8	50	44	3.58306	1.7494	16	1	2.33127	0.0197393	0.599036	CADM1|DDX3Y|IGKC|JCHAIN|JUN|KLF4|TENT5C|TSC22D3
REACTOME_CELL_CYCLE_MITOTIC	MSigDB_C2	1	75	44	5.37459	2.09455	1.33333	0	-2.33048	0.0197809	0.599036	CDKN1B
MODULE_44	MSigDB_C4	8	50	44	3.58306	1.7494	16	1	2.33127	0.0197393	0.599036	AQP3|CD27|IGKC|ITGA6|JCHAIN|PECAM1|SDC1|TSC22D3
MANNO_MIDBRAIN_NEUROTYPES_HPERIC	MSigDB_C8	8	50	44	3.58306	1.7494	16	1	2.33127	0.0197393	0.599036	CD63|CYBA|EGR1|FOSB|JUN|TSC22D3|TXNIP|ZFP36
RNAseq_ER-Merged__Day7_BCR.SIK1_UP.BCR	LEEDS	5	152	44	10.8925	2.76063	3.28947	0	-2.33035	0.0197875	0.599036	CHST15|IL10RA|KLHL6|MANEA|PECAM1
BROWNE_HCMV_INFECTION_6HR_DN	MSigDB_C2	3	9	44	0.644951	0.768713	33.3333	1	2.30268	0.0212969	0.602504	CDKN1B|ITGA6|TXNIP
GESERICK_TERT_TARGETS_DN	MSigDB_C2	3	9	44	0.644951	0.768713	33.3333	1	2.30268	0.0212969	0.602504	FOSB|KLF4|ZFP36
JOHNSTONE_PARVB_TARGETS_3_UP	MSigDB_C2	6	32	44	2.29316	1.42168	18.75	1	2.30776	0.0210126	0.602504	AQP3|CYTOR|HPCAL1|KLF4|SQSTM1|TXNIP
AMEF2_Q6	MSigDB_C3	3	9	44	0.644951	0.768713	33.3333	1	2.30268	0.0212969	0.602504	JCHAIN|JUN|SDC1
DIDO1_TARGET_GENES	MSigDB_C3	0	50	44	3.58306	1.7494	0	0	-2.31473	0.0206279	0.602504
GR_Q6_01	MSigDB_C3	3	9	44	0.644951	0.768713	33.3333	1	2.30268	0.0212969	0.602504	CDKN1B|PRDM1|SDC1
IK3_01	MSigDB_C3	3	9	44	0.644951	0.768713	33.3333	1	2.30268	0.0212969	0.602504	CADM1|EGR1|TSC22D3
MEF2_03	MSigDB_C3	3	9	44	0.644951	0.768713	33.3333	1	2.30268	0.0212969	0.602504	JCHAIN|JUN|PRDM1
MIR7977	MSigDB_C3	3	9	44	0.644951	0.768713	33.3333	1	2.30268	0.0212969	0.602504	CADM1|KLHL6|PHF1
MODULE_129	MSigDB_C4	3	9	44	0.644951	0.768713	33.3333	1	2.30268	0.0212969	0.602504	CD27|ITGA6|JCHAIN
ESC_J1_UP_LATE.V1_DN	MSigDB_C6	3	9	44	0.644951	0.768713	33.3333	1	2.30268	0.0212969	0.602504	DDX3Y|EGR1|KLF4
GCNP_SHH_UP_EARLY.V1_DN	MSigDB_C6	3	9	44	0.644951	0.768713	33.3333	1	2.30268	0.0212969	0.602504	CYBA|DDX3Y|EGR1
GSE10240_IL17_VS_IL17_AND_IL22_STIM_PRIMARY_BRONCHIAL_EPITHELIAL_CELLS_UP	MSigDB_C7	3	9	44	0.644951	0.768713	33.3333	1	2.30268	0.0212969	0.602504	PHF1|TENT5C|TXNIP
GSE12003_MIR223_KO_VS_WT_BM_PROGENITOR_8D_CULTURE_UP	MSigDB_C7	3	9	44	0.644951	0.768713	33.3333	1	2.30268	0.0212969	0.602504	CD27|HPCAL1|TENT5C
GSE17301_CTRL_VS_48H_ACD3_ACD28_STIM_CD8_TCELL_UP	MSigDB_C7	3	9	44	0.644951	0.768713	33.3333	1	2.30268	0.0212969	0.602504	AQP3|FKBP11|PHF1
GSE17974_0H_VS_4H_IN_VITRO_ACT_CD4_TCELL_UP	MSigDB_C7	3	9	44	0.644951	0.768713	33.3333	1	2.30268	0.0212969	0.602504	IL10RA|KLF4|TSC22D3
GSE22886_NAIVE_BCELL_VS_BLOOD_PLASMA_CELL_DN	MSigDB_C7	6	32	44	2.29316	1.42168	18.75	1	2.30776	0.0210126	0.602504	AQP3|CADM1|CHST15|MANEA|MZB1|ZBP1
GSE23502_BM_VS_COLON_TUMOR_MYELOID_DERIVED_SUPPRESSOR_CELL_DN	MSigDB_C7	6	32	44	2.29316	1.42168	18.75	1	2.30776	0.0210126	0.602504	CADM1|CDKN1B|DDX3Y|JCHAIN|KLHL6|TXNIP
GSE32901_TH17_EMRICHED_VS_TH17_NEG_CD4_TCELL_DN	MSigDB_C7	3	9	44	0.644951	0.768713	33.3333	1	2.30268	0.0212969	0.602504	CHST15|TXNIP|ZFP36
GSE35543_IN_VITRO_ITREG_VS_CONVERTED_EX_ITREG_DN	MSigDB_C7	3	9	44	0.644951	0.768713	33.3333	1	2.30268	0.0212969	0.602504	HPCAL1|TXNDC5|ZFP36
GSE36476_YOUNG_VS_OLD_DONOR_MEMORY_CD4_TCELL_40H_TSST_ACT_DN	MSigDB_C7	3	9	44	0.644951	0.768713	33.3333	1	2.30268	0.0212969	0.602504	EGR1|SQSTM1|TSC22D3
BUSSLINGER_DUODENAL_STEM_CELLS	MSigDB_C8	6	32	44	2.29316	1.42168	18.75	1	2.30776	0.0210126	0.602504	CDKN1B|EGR1|FOSB|ITGA6|JUN|TXNIP
BUSSLINGER_ESOPHAGEAL_LATE_SUPRABASAL_CELLS	MSigDB_C8	3	9	44	0.644951	0.768713	33.3333	1	2.30268	0.0212969	0.602504	AQP3|EGR1|SDC1
BcellD0-D41_PGCNA_M13 RibosomeBiogenesis_Translation	LEEDS_GOLD	0	50	44	3.58306	1.7494	0	0	-2.31473	0.0206279	0.602504
mouseBcell-D0-D7-AllTypes_PGCNA_M6 XBP1 ER-Golgi UPR ProteinSecretion	LEEDS_GOLD	6	32	44	2.29316	1.42168	18.75	1	2.30776	0.0210126	0.602504	ERN1|MANEA|PRDM1|TENT5C|XBP1|ZBP1
RNAseq_ER-Merged__Day7_UP.TLR_LPS	LEEDS	18	162	44	11.6091	2.81898	11.1111	1	2.30495	0.0211695	0.602504	CD63|CDKN1B|CHST15|DDX3Y|ERN1|FAM214A|FKBP11|IGKC|IGLC1|JCHAIN|KLHL6|MANEA|SDC1|TENT5C|TNFRSF17|TSC22D3|XBP1|ZBP1
RNAseq_JS__UP.WM-R848_WM-CD40L	LEEDS	7	41	44	2.93811	1.59674	17.0732	1	2.30957	0.0209122	0.602504	CHST15|DERL3|ERN1|FAM214A|ITGA6|PHF1|SDC1
blood microparticle [GoID:GO:0072562; evidenceTypes:HDA|IBA|IEA]	GeneOntology_CC	3	9	44	0.644951	0.768713	33.3333	1	2.30268	0.0212969	0.602504	IGKC|IGLC1|JCHAIN
immunoglobulin complex [GoID:GO:0019814; evidenceTypes:IBA|IDA|IEA]	GeneOntology_CC	3	9	44	0.644951	0.768713	33.3333	1	2.30268	0.0212969	0.602504	IGKC|IGLC1|JCHAIN
heat shock protein binding [GoID:GO:0031072; evidenceTypes:IBA|IDA|IEA|IPI|ISS|TAS]	GeneOntology_MF	3	9	44	0.644951	0.768713	33.3333	1	2.30268	0.0212969	0.602504	CDKN1B|ERN1|ZFP36
cellular response to topologically incorrect protein [GoID:GO:0035967; evidenceTypes:IBA|IDA|IEA|IMP|ISS|TAS]	GeneOntology_BP	3	9	44	0.644951	0.768713	33.3333	1	2.30268	0.0212969	0.602504	DERL3|ERN1|XBP1
cellular response to unfolded protein [GoID:GO:0034620; evidenceTypes:IBA|IDA|IEA|IMP|ISS|TAS]	GeneOntology_BP	3	9	44	0.644951	0.768713	33.3333	1	2.30268	0.0212969	0.602504	DERL3|ERN1|XBP1
endoplasmic reticulum unfolded protein response [GoID:GO:0030968; evidenceTypes:IBA|IDA|IEA|IMP|ISS|TAS]	GeneOntology_BP	3	9	44	0.644951	0.768713	33.3333	1	2.30268	0.0212969	0.602504	DERL3|ERN1|XBP1
muscle adaptation [GoID:GO:0043500; evidenceTypes:IDA|IEA|IGI|IMP|ISS|NAS|TAS]	GeneOntology_BP	3	9	44	0.644951	0.768713	33.3333	1	2.30268	0.0212969	0.602504	CYBA|FOXO3|KLF4
positive regulation of immune system process [GoID:GO:0002684; evidenceTypes:IBA|IC|IDA|IEA|IEP|IGI|IMP|IPI|ISS|NAS|TAS]	GeneOntology_BP	12	92	44	6.59283	2.28294	13.0435	1	2.30981	0.0208987	0.602504	AQP3|CADM1|CD27|CYBA|IGKC|IGLC1|JUN|KLHL6|MZB1|VSIR|XBP1|ZBP1
programmed cell death [GoID:GO:0012501; evidenceTypes:IBA|IC|IDA|IEA|IEP|IGI|IMP|ISS|NAS|TAS]	GeneOntology_BP	17	149	44	10.6775	2.74211	11.4094	1	2.32633	0.0200009	0.602504	CADM1|CD27|CDKN1B|EGR1|ERN1|FOXO3|ITGA6|JUN|KLF4|MZB1|SQSTM1|TSC22D3|TXNDC5|TXNIP|XBP1|ZBP1|ZFP36
response to inorganic substance [GoID:GO:0010035; evidenceTypes:IBA|IC|IDA|IEA|IEP|IGI|IMP|IPI|ISS|NAS|TAS]	GeneOntology_BP	9	60	44	4.29967	1.89931	15	1	2.32504	0.0200696	0.602504	AQP3|CDKN1B|ERN1|FOSB|FOXO3|JUN|KLF4|SDC1|TXNIP
signaling [GoID:GO:0023052; evidenceTypes:HDA|HMP|IBA|IC|IDA|IEA|IEP|IGI|IMP|IPI|ISS|NAS|TAS]	GeneOntology_BP	25	252	44	18.0586	3.14644	9.92063	1	2.30833	0.0209808	0.602504	CD27|CD63|CDKN1B|CSF2RB|CYBA|DERL3|EGR1|ERN1|FOXO3|IGKC|IGLC1|IL10RA|ITGA6|JUN|KLF4|KLHL6|MZB1|PECAM1|SDC1|SQSTM1|TNFRSF17|TXNIP|XBP1|ZBP1|ZFP36
vesicle-mediated transport [GoID:GO:0016192; evidenceTypes:HDA|IBA|IDA|IEA|IEP|IGI|IMP|ISS|NAS|TAS]	GeneOntology_BP	9	60	44	4.29967	1.89931	15	1	2.32504	0.0200696	0.602504	CD63|CYBA|IGKC|IGLC1|IL10RA|PECAM1|SDC1|SQSTM1|TXNDC5
Holmes (PMID:32603407)_INT-d DN_Top50	PAPER	3	9	44	0.644951	0.768713	33.3333	1	2.30268	0.0212969	0.602504	CD27|JCHAIN|TNFRSF17
STAT3_up_OCILy10 (PMID:18160665)	SignatureDB	3	9	44	0.644951	0.768713	33.3333	1	2.30268	0.0212969	0.602504	JUN|KLHL6|PRDM1
cytoplasm [GoID:GO:0005737; evidenceTypes:HDA|IBA|IC|IDA|IEA|IGI|IMP|IPI|ISO|ISS|NAS|TAS]	GeneOntology_CC	27	464	44	33.2508	2.74834	5.81897	0	-2.30104	0.0213893	0.604155	AQP3|CD63|CDKN1B|CHST15|CYBA|DDX3Y|DERL3|EGR1|ERN1|FOXO3|IL10RA|JUN|KLF4|MANEA|MZB1|PECAM1|PHF1|PRDM1|SDC1|SQSTM1|TENT5C|TSC22D3|TXNDC5|TXNIP|XBP1|ZBP1|ZFP36
GSE12195_upABC_GCB	LEEDS	20	375	44	26.873	3.11874	5.33333	0	-2.29956	0.0214731	0.605556	AQP3|CADM1|CD63|CDKN1B|CSF2RB|CYTOR|DDX3Y|DERL3|ERN1|FAM214A|HPCAL1|IGKC|MANEA|PECAM1|PRDM1|SQSTM1|VSIR|XBP1|ZBP1|ZNF215
ELVIDGE_HYPOXIA_UP	MSigDB_C2	4	16	44	1.14658	1.019	25	1	2.28766	0.0221573	0.609325	CADM1|EGR1|JUN|TXNIP
LIM_MAMMARY_STEM_CELL_UP	MSigDB_C2	4	16	44	1.14658	1.019	25	1	2.28766	0.0221573	0.609325	CADM1|ITGA6|PRDM1|VSIR
CEBPDELTA_Q6	MSigDB_C3	4	16	44	1.14658	1.019	25	1	2.28766	0.0221573	0.609325	CHST15|FOSB|FOXO3|JUN
OCT_C	MSigDB_C3	4	16	44	1.14658	1.019	25	1	2.28766	0.0221573	0.609325	CADM1|JCHAIN|PRDM1|TSC22D3
GSE14415_NATURAL_TREG_VS_TCONV_UP	MSigDB_C7	4	16	44	1.14658	1.019	25	1	2.28766	0.0221573	0.609325	IL10RA|MANEA|TSC22D3|TXNIP
GSE36888_STAT5_AB_KNOCKIN_VS_WT_TCELL_IL2_TREATED_17H_UP	MSigDB_C7	4	16	44	1.14658	1.019	25	1	2.28766	0.0221573	0.609325	AQP3|CD27|ITGA6|PECAM1
GSE39110_DAY3_VS_DAY6_POST_IMMUNIZATION_CD8_TCELL_UP	MSigDB_C7	4	16	44	1.14658	1.019	25	1	2.28766	0.0221573	0.609325	CDKN1B|KLHL6|TENT5C|TXNIP
GSE3920_IFNA_VS_IFNG_TREATED_FIBROBLAST_UP	MSigDB_C7	4	16	44	1.14658	1.019	25	1	2.28766	0.0221573	0.609325	CHST15|ERN1|FAM214A|IL10RA
GSE5503_MLN_DC_VS_PLN_DC_ACTIVATED_ALLOGENIC_TCELL_DN	MSigDB_C7	4	16	44	1.14658	1.019	25	1	2.28766	0.0221573	0.609325	CADM1|CHST15|TNFRSF17|TXNIP
DLBCL_PGCNA_M11 ABC	LEEDS_GOLD	8	51	44	3.65472	1.76524	15.6863	1	2.28785	0.0221461	0.609325	AQP3|DERL3|FKBP11|IL10RA|MZB1|TENT5C|XBP1|ZNF215
RNAseq_ER__UP.D4-TLR-Exon1A_D4-BCR	LEEDS	8	51	44	3.65472	1.76524	15.6863	1	2.28785	0.0221461	0.609325	ERN1|KLHL6|PECAM1|SQSTM1|TENT5C|TSC22D3|TXNIP|XBP1
cell-cell junction [GoID:GO:0005911; evidenceTypes:HDA|IBA|IC|IDA|IEA|IMP|ISS|NAS|TAS]	GeneOntology_CC	4	16	44	1.14658	1.019	25	1	2.28766	0.0221573	0.609325	AQP3|CADM1|ITGA6|PECAM1
carbohydrate homeostasis [GoID:GO:0033500; evidenceTypes:IBA|IDA|IEA|IEP|IMP|ISS|NAS|TAS]	GeneOntology_BP	4	16	44	1.14658	1.019	25	1	2.28766	0.0221573	0.609325	CYBA|ERN1|FOXO3|XBP1
glucose homeostasis [GoID:GO:0042593; evidenceTypes:IBA|IDA|IEA|IEP|IMP|ISS|NAS|TAS]	GeneOntology_BP	4	16	44	1.14658	1.019	25	1	2.28766	0.0221573	0.609325	CYBA|ERN1|FOXO3|XBP1
regulation of apoptotic process [GoID:GO:0042981; evidenceTypes:IBA|IC|IDA|IEA|IGI|IMP|ISS|NAS|TAS]	GeneOntology_BP	14	115	44	8.24104	2.49554	12.1739	1	2.29281	0.0218588	0.609325	CD27|CDKN1B|EGR1|FOXO3|ITGA6|JUN|KLF4|SQSTM1|TSC22D3|TXNDC5|TXNIP|XBP1|ZBP1|ZFP36
response to mechanical stimulus [GoID:GO:0009612; evidenceTypes:IBA|IDA|IEA|IEP|IGI|IMP|ISS|TAS]	GeneOntology_BP	4	16	44	1.14658	1.019	25	1	2.28766	0.0221573	0.609325	CYBA|FOSB|JUN|TXNIP
BENPORATH_SUZ12_TARGETS	MSigDB_C2	5	24	44	1.71987	1.23964	20.8333	1	2.27607	0.0228416	0.611065	HPCAL1|JUN|KLF4|TENT5C|TSC22D3
MARTENS_TRETINOIN_RESPONSE_UP	MSigDB_C2	5	24	44	1.71987	1.23964	20.8333	1	2.27607	0.0228416	0.611065	CHST15|CSF2RB|HPCAL1|IL10RA|VSIR
MASSARWEH_TAMOXIFEN_RESISTANCE_UP	MSigDB_C2	5	24	44	1.71987	1.23964	20.8333	1	2.27607	0.0228416	0.611065	AQP3|KLF4|SDC1|TXNDC5|ZFP36
WONG_EMBRYONIC_STEM_CELL_CORE	MSigDB_C2	0	49	44	3.5114	1.73335	0	0	-2.28403	0.0223699	0.611065
WP_GASTRIN_SIGNALING_PATHWAY	MSigDB_C2	5	24	44	1.71987	1.23964	20.8333	1	2.27607	0.0228416	0.611065	CDKN1B|EGR1|FOXO3|JUN|KLF4
GSE23502_BM_VS_COLON_TUMOR_MYELOID_DERIVED_SUPPRESSOR_CELL_UP	MSigDB_C7	5	24	44	1.71987	1.23964	20.8333	1	2.27607	0.0228416	0.611065	CSF2RB|ITGA6|JUN|PRDM1|TENT5C
GSE29617_CTRL_VS_DAY7_TIV_FLU_VACCINE_PBMC_2008_DN	MSigDB_C7	5	24	44	1.71987	1.23964	20.8333	1	2.27607	0.0228416	0.611065	AQP3|CD27|MZB1|SEL1L3|TNFRSF17
GSE36476_CTRL_VS_TSST_ACT_16H_MEMORY_CD4_TCELL_YOUNG_UP	MSigDB_C7	5	24	44	1.71987	1.23964	20.8333	1	2.27607	0.0228416	0.611065	AQP3|JUN|TENT5C|TSC22D3|TXNIP
GSE369_SOCS3_KO_VS_WT_LIVER_POST_IL6_INJECTION_DN	MSigDB_C7	5	24	44	1.71987	1.23964	20.8333	1	2.27607	0.0228416	0.611065	CHST15|JCHAIN|KLHL6|MANEA|PECAM1
QI_PBMC_ZOSTAVAX_AGE_50_75YO_CORRELATED_WITH_EXPANSION_OF_VZV_SPECIFIC_T_CELLS_TO_PEAK_AT_1DY_POSITIVE	MSigDB_C7	5	24	44	1.71987	1.23964	20.8333	1	2.27607	0.0228416	0.611065	CHST15|PECAM1|TSC22D3|TXNIP|VSIR
ZHONG_PFC_C1_OPC	MSigDB_C8	0	49	44	3.5114	1.73335	0	0	-2.28403	0.0223699	0.611065
HALLMARK_P53_PATHWAY	MSigDB_H	5	24	44	1.71987	1.23964	20.8333	1	2.27607	0.0228416	0.611065	FOXO3|JUN|KLF4|SDC1|TXNIP
GSE10846_RCHOP_GCB_upCOO-UNC	LEEDS	15	127	44	9.10098	2.59079	11.811	1	2.28114	0.0225401	0.611065	AQP3|CADM1|CD63|CDKN1B|CSF2RB|ERN1|FKBP11|HPCAL1|IL10RA|JUN|PECAM1|PRDM1|TENT5C|VSIR|ZBP1
RNAseq_JS__UP.WM_Normal	LEEDS	1	73	44	5.23127	2.07026	1.36986	0	-2.27645	0.0228192	0.611065	DDX3Y
microtubule cytoskeleton [GoID:GO:0015630; evidenceTypes:IBA|IC|IDA|IEA|IMP|IPI|ISS|NAS|TAS]	GeneOntology_CC	1	73	44	5.23127	2.07026	1.36986	0	-2.27645	0.0228192	0.611065	PHF1
phagocytosis [GoID:GO:0006909; evidenceTypes:IBA|IC|IDA|IEA|IGI|IMP|ISS|NAS|TAS]	GeneOntology_BP	5	24	44	1.71987	1.23964	20.8333	1	2.27607	0.0228416	0.611065	CYBA|IGKC|IGLC1|PECAM1|TXNDC5
response to ketone [GoID:GO:1901654; evidenceTypes:IBA|IC|IDA|IEA|IEP|IMP|ISS|NAS]	GeneOntology_BP	5	24	44	1.71987	1.23964	20.8333	1	2.27607	0.0228416	0.611065	CYBA|FOSB|FOXO3|KLF4|TXNIP
Masiero (PMID:23871637) _AngiogenesisExtended	PAPER	5	24	44	1.71987	1.23964	20.8333	1	2.27607	0.0228416	0.611065	CSF2RB|IL10RA|PECAM1|TXNIP|ZFP36
immune system process [GoID:GO:0002376; evidenceTypes:IBA|IC|IDA|IEA|IEP|IGI|IMP|IPI|ISS|NAS|TAS]	GeneOntology_BP	22	214	44	15.3355	3.04791	10.2804	1	2.27082	0.0231578	0.618588	AQP3|CADM1|CD27|CYBA|EGR1|FOXO3|IGKC|IGLC1|JCHAIN|JUN|KLF4|KLHL6|MZB1|PECAM1|PRDM1|SQSTM1|TNFRSF17|TSC22D3|VSIR|XBP1|ZBP1|ZFP36
chr11q23	MSigDB_C1	2	4	44	0.286645	0.514588	50	1	2.20477	0.0274705	0.631141	CADM1|IL10RA
chr22q12	MSigDB_C1	2	4	44	0.286645	0.514588	50	1	2.20477	0.0274705	0.631141	CSF2RB|XBP1
chr6q21	MSigDB_C1	2	4	44	0.286645	0.514588	50	1	2.20477	0.0274705	0.631141	FOXO3|PRDM1
AMIT_EGF_RESPONSE_20_HELA	MSigDB_C2	2	4	44	0.286645	0.514588	50	1	2.20477	0.0274705	0.631141	JUN|TXNIP
DAZARD_UV_RESPONSE_CLUSTER_G4	MSigDB_C2	2	4	44	0.286645	0.514588	50	1	2.20477	0.0274705	0.631141	XBP1|ZFP36
DORSAM_HOXA9_TARGETS_DN	MSigDB_C2	2	4	44	0.286645	0.514588	50	1	2.20477	0.0274705	0.631141	JUN|TSC22D3
GOBERT_OLIGODENDROCYTE_DIFFERENTIATION_UP	MSigDB_C2	1	71	44	5.08795	2.04548	1.40845	0	-2.22185	0.0262932	0.631141	PHF1
JAATINEN_HEMATOPOIETIC_STEM_CELL_DN	MSigDB_C2	6	33	44	2.36482	1.44248	18.1818	1	2.25225	0.0243064	0.631141	AQP3|CD27|IL10RA|KLF4|TENT5C|TXNIP
KEGG_CELL_ADHESION_MOLECULES_CAMS	MSigDB_C2	4	17	44	1.21824	1.04949	23.5294	1	2.20468	0.0274766	0.631141	CADM1|ITGA6|PECAM1|SDC1
MARZEC_IL2_SIGNALING_DN	MSigDB_C2	2	4	44	0.286645	0.514588	50	1	2.20477	0.0274705	0.631141	CDKN1B|FOXO3
OSWALD_HEMATOPOIETIC_STEM_CELL_IN_COLLAGEN_GEL_UP	MSigDB_C2	6	33	44	2.36482	1.44248	18.1818	1	2.25225	0.0243064	0.631141	DDX3Y|EGR1|FOSB|JUN|KLF4|ZFP36
PID_IL1_PATHWAY	MSigDB_C2	2	4	44	0.286645	0.514588	50	1	2.20477	0.0274705	0.631141	JUN|SQSTM1
PID_RAC1_PATHWAY	MSigDB_C2	2	4	44	0.286645	0.514588	50	1	2.20477	0.0274705	0.631141	CYBA|JUN
REACTOME_NON_INTEGRIN_MEMBRANE_ECM_INTERACTIONS	MSigDB_C2	2	4	44	0.286645	0.514588	50	1	2.20477	0.0274705	0.631141	ITGA6|SDC1
RIZ_ERYTHROID_DIFFERENTIATION_12HR	MSigDB_C2	2	4	44	0.286645	0.514588	50	1	2.20477	0.0274705	0.631141	EGR1|JUN
TIEN_INTESTINE_PROBIOTICS_2HR_DN	MSigDB_C2	2	4	44	0.286645	0.514588	50	1	2.20477	0.0274705	0.631141	CADM1|FKBP11
VANASSE_BCL2_TARGETS_UP	MSigDB_C2	2	4	44	0.286645	0.514588	50	1	2.20477	0.0274705	0.631141	JCHAIN|PRDM1
WP_IMATINIB_AND_CHRONIC_MYELOID_LEUKEMIA	MSigDB_C2	2	4	44	0.286645	0.514588	50	1	2.20477	0.0274705	0.631141	CDKN1B|FOXO3
WP_VEGFAVEGFR2_SIGNALING_PATHWAY	MSigDB_C2	6	33	44	2.36482	1.44248	18.1818	1	2.25225	0.0243064	0.631141	EGR1|ERN1|FOXO3|JUN|TXNDC5|TXNIP
WU_SILENCED_BY_METHYLATION_IN_BLADDER_CANCER	MSigDB_C2	2	4	44	0.286645	0.514588	50	1	2.20477	0.0274705	0.631141	JCHAIN|KLF4
YAO_TEMPORAL_RESPONSE_TO_PROGESTERONE_CLUSTER_1	MSigDB_C2	2	4	44	0.286645	0.514588	50	1	2.20477	0.0274705	0.631141	FOXO3|TXNIP
AAACCAC_MIR140	MSigDB_C3	2	4	44	0.286645	0.514588	50	1	2.20477	0.0274705	0.631141	DDX3Y|FAM214A
AAAGGAT_MIR501	MSigDB_C3	2	4	44	0.286645	0.514588	50	1	2.20477	0.0274705	0.631141	JUN|TSC22D3
FREAC3_01	MSigDB_C3	4	17	44	1.21824	1.04949	23.5294	1	2.20468	0.0274766	0.631141	CADM1|PRDM1|SEL1L3|SQSTM1
GGGNRMNNYCAT_UNKNOWN	MSigDB_C3	2	4	44	0.286645	0.514588	50	1	2.20477	0.0274705	0.631141	CADM1|JUN
MIR10A_5P_MIR10B_5P	MSigDB_C3	2	4	44	0.286645	0.514588	50	1	2.20477	0.0274705	0.631141	KLF4|SDC1
MIR1229_3P	MSigDB_C3	2	4	44	0.286645	0.514588	50	1	2.20477	0.0274705	0.631141	CADM1|KLF4
MIR4293	MSigDB_C3	2	4	44	0.286645	0.514588	50	1	2.20477	0.0274705	0.631141	AQP3|PECAM1
MIR4329	MSigDB_C3	2	4	44	0.286645	0.514588	50	1	2.20477	0.0274705	0.631141	CADM1|XBP1
MIR4716_3P	MSigDB_C3	2	4	44	0.286645	0.514588	50	1	2.20477	0.0274705	0.631141	CADM1|XBP1
MIR5589_3P	MSigDB_C3	2	4	44	0.286645	0.514588	50	1	2.20477	0.0274705	0.631141	ITGA6|PRDM1
MIR6512_3P	MSigDB_C3	2	4	44	0.286645	0.514588	50	1	2.20477	0.0274705	0.631141	PHF1|SDC1
MIR6720_5P	MSigDB_C3	2	4	44	0.286645	0.514588	50	1	2.20477	0.0274705	0.631141	PHF1|SDC1
MIR6749_3P	MSigDB_C3	2	4	44	0.286645	0.514588	50	1	2.20477	0.0274705	0.631141	TXNIP|XBP1
MIR6794_5P	MSigDB_C3	2	4	44	0.286645	0.514588	50	1	2.20477	0.0274705	0.631141	CADM1|XBP1
MIR6853_3P	MSigDB_C3	2	4	44	0.286645	0.514588	50	1	2.20477	0.0274705	0.631141	CSF2RB|KLF4
OCT1_Q6	MSigDB_C3	4	17	44	1.21824	1.04949	23.5294	1	2.20468	0.0274766	0.631141	CADM1|JCHAIN|PRDM1|TSC22D3
ZNF30_TARGET_GENES	MSigDB_C3	0	47	44	3.36808	1.70061	0	0	-2.22181	0.0262961	0.631141
GCM_NCAM1	MSigDB_C4	2	4	44	0.286645	0.514588	50	1	2.20477	0.0274705	0.631141	CADM1|FOXO3
GNF2_FOS	MSigDB_C4	2	4	44	0.286645	0.514588	50	1	2.20477	0.0274705	0.631141	KLF4|ZFP36
ERWIN_COHEN_BLOOD_LIVE_VACCINE_TC_83_AGE_23_48YO_VACCINATED_VS_CONTROL_14DY_UP	MSigDB_C7	9	63	44	4.51466	1.94094	14.2857	1	2.20872	0.027194	0.631141	AQP3|DDX3Y|FKBP11|IGKC|JCHAIN|MANEA|MZB1|TNFRSF17|TXNDC5
GSE13485_CTRL_VS_DAY3_YF17D_VACCINE_PBMC_UP	MSigDB_C7	2	4	44	0.286645	0.514588	50	1	2.20477	0.0274705	0.631141	FAM214A|JUN
GSE14308_TH2_VS_INDUCED_TREG_UP	MSigDB_C7	2	4	44	0.286645	0.514588	50	1	2.20477	0.0274705	0.631141	FOXO3|PHF1
GSE17301_ACD3_ACD28_VS_ACD3_ACD28_AND_IFNA5_STIM_CD8_TCELL_DN	MSigDB_C7	6	33	44	2.36482	1.44248	18.1818	1	2.25225	0.0243064	0.631141	CSF2RB|FOSB|IL10RA|JCHAIN|SEL1L3|TNFRSF17
GSE17974_0H_VS_6H_IN_VITRO_ACT_CD4_TCELL_UP	MSigDB_C7	4	17	44	1.21824	1.04949	23.5294	1	2.20468	0.0274766	0.631141	IL10RA|JUN|KLF4|TSC22D3
GSE17974_IL4_AND_ANTI_IL12_VS_UNTREATED_72H_ACT_CD4_TCELL_UP	MSigDB_C7	2	4	44	0.286645	0.514588	50	1	2.20477	0.0274705	0.631141	IL10RA|PECAM1
GSE19888_ADENOSINE_A3R_INH_VS_INH_PRETREAT_AND_ACT_WITH_TCELL_MEMBRANES_MAST_CELL_DN	MSigDB_C7	2	4	44	0.286645	0.514588	50	1	2.20477	0.0274705	0.631141	IGKC|SDC1
GSE21360_PRIMARY_VS_TERTIARY_MEMORY_CD8_TCELL_UP	MSigDB_C7	4	17	44	1.21824	1.04949	23.5294	1	2.20468	0.0274766	0.631141	CHST15|FOXO3|HPCAL1|SQSTM1
GSE21670_STAT3_KO_VS_WT_CD4_TCELL_IL6_TREATED_DN	MSigDB_C7	2	4	44	0.286645	0.514588	50	1	2.20477	0.0274705	0.631141	CADM1|TXNIP
GSE24574_NAIVE_VS_TCONV_CD4_TCELL_UP	MSigDB_C7	4	17	44	1.21824	1.04949	23.5294	1	2.20468	0.0274766	0.631141	ITGA6|KLF4|PRDM1|TXNIP
GSE25502_WT_VS_KLF13_KO_THYMIC_MEMORY_LIKE_CD8_TCELL_DN	MSigDB_C7	2	4	44	0.286645	0.514588	50	1	2.20477	0.0274705	0.631141	PRDM1|SQSTM1
GSE33424_CD161_INT_VS_NEG_CD8_TCELL_DN	MSigDB_C7	2	4	44	0.286645	0.514588	50	1	2.20477	0.0274705	0.631141	CADM1|TXNDC5
GSE360_DC_VS_MAC_DN	MSigDB_C7	4	17	44	1.21824	1.04949	23.5294	1	2.20468	0.0274766	0.631141	CADM1|FOXO3|PHF1|TSC22D3
GSE360_L_DONOVANI_VS_B_MALAYI_LOW_DOSE_DC_DN	MSigDB_C7	4	17	44	1.21824	1.04949	23.5294	1	2.20468	0.0274766	0.631141	CD27|KLF4|PECAM1|TXNIP
GSE3982_BCELL_VS_TH2_UP	MSigDB_C7	4	17	44	1.21824	1.04949	23.5294	1	2.20468	0.0274766	0.631141	AQP3|IGKC|TENT5C|ZBP1
GSE3982_CENT_MEMORY_CD4_TCELL_VS_NKCELL_DN	MSigDB_C7	4	17	44	1.21824	1.04949	23.5294	1	2.20468	0.0274766	0.631141	CD63|CHST15|KLF4|PECAM1
GSE40274_FOXP3_VS_FOXP3_AND_EOS_TRANSDUCED_ACTIVATED_CD4_TCELL_UP	MSigDB_C7	4	17	44	1.21824	1.04949	23.5294	1	2.20468	0.0274766	0.631141	FOXO3|IL10RA|SDC1|ZFP36
GSE41867_LCMV_ARMSTRONG_VS_CLONE13_DAY8_EFFECTOR_CD8_TCELL_UP	MSigDB_C7	4	17	44	1.21824	1.04949	23.5294	1	2.20468	0.0274766	0.631141	FOXO3|KLHL6|PRDM1|SDC1
GSE46606_UNSTIM_VS_CD40L_IL2_IL5_1DAY_STIMULATED_IRF4HIGH_SORTED_BCELL_DN	MSigDB_C7	6	33	44	2.36482	1.44248	18.1818	1	2.25225	0.0243064	0.631141	EGR1|IL10RA|JUN|PHF1|PRDM1|ZFP36
GSE7460_TREG_VS_TCONV_ACT_DN	MSigDB_C7	2	4	44	0.286645	0.514588	50	1	2.20477	0.0274705	0.631141	HPCAL1|MZB1
GSE8621_LPS_STIM_VS_LPS_PRIMED_AND_LPS_STIM_MACROPHAGE_UP	MSigDB_C7	2	4	44	0.286645	0.514588	50	1	2.20477	0.0274705	0.631141	ITGA6|TXNDC5
KAECH_DAY15_EFF_VS_MEMORY_CD8_TCELL_DN	MSigDB_C7	5	25	44	1.79153	1.26413	20	1	2.21091	0.0270421	0.631141	EGR1|FOSB|HPCAL1|KLF4|ZFP36
SCHERER_PBMC_APSV_WETVAX_AGE_18_32YO_2_TO_4DY_DN	MSigDB_C7	2	4	44	0.286645	0.514588	50	1	2.20477	0.0274705	0.631141	IGKC|TXNDC5
AIZARANI_LIVER_C10_MVECS_1	MSigDB_C8	4	17	44	1.21824	1.04949	23.5294	1	2.20468	0.0274766	0.631141	FOSB|ITGA6|KLF4|PECAM1
FAN_EMBRYONIC_CTX_BIG_GROUPS_MICROGLIA	MSigDB_C8	8	52	44	3.72638	1.78088	15.3846	1	2.24517	0.0247574	0.631141	CYBA|EGR1|FOSB|IL10RA|JUN|VSIR|XBP1|ZFP36
FAN_EMBRYONIC_CTX_BRAIN_ENDOTHELIAL_1	MSigDB_C8	5	25	44	1.79153	1.26413	20	1	2.21091	0.0270421	0.631141	CD27|HPCAL1|ITGA6|KLF4|PECAM1
MANNO_MIDBRAIN_NEUROTYPES_HPROGBP	MSigDB_C8	0	48	44	3.43974	1.71709	0	0	-2.25306	0.0242555	0.631141
RUBENSTEIN_SKELETAL_MUSCLE_SATELLITE_CELLS	MSigDB_C8	5	25	44	1.79153	1.26413	20	1	2.21091	0.0270421	0.631141	CD63|EGR1|FOSB|JUN|ZFP36
DLBCL-WithBL_PGCNA_M17 Immunoglobulins	LEEDS_GOLD	2	4	44	0.286645	0.514588	50	1	2.20477	0.0274705	0.631141	IGKC|IGLC1
DLBCL_PGCNA_M21 Immunoglobulins	LEEDS_GOLD	2	4	44	0.286645	0.514588	50	1	2.20477	0.0274705	0.631141	IGKC|IGLC1
mouseBcell-D0-D7-AllTypes_PGCNA_M11 CellCycle MitoticSpindle OxPhos MYBL2	LEEDS_GOLD	0	48	44	3.43974	1.71709	0	0	-2.25306	0.0242555	0.631141
G9A_ChIPseq_BLIMP1_dist10000	LEEDS	3	111	44	7.9544	2.46156	2.7027	0	-2.21757	0.0265841	0.631141	FOXO3|KLHL6|PRDM1
G9A_TotalC__upDMSO72hr_G9A72hr	LEEDS	4	17	44	1.21824	1.04949	23.5294	1	2.20468	0.0274766	0.631141	PECAM1|PRDM1|TXNDC5|ZBP1
G9A_TotalC__upStd72hr_G9A72hr	LEEDS	4	17	44	1.21824	1.04949	23.5294	1	2.20468	0.0274766	0.631141	CDKN1B|PECAM1|TXNDC5|ZBP1
G9A_sCombined___upDMSO48hr_063848hr	LEEDS	2	4	44	0.286645	0.514588	50	1	2.20477	0.0274705	0.631141	PECAM1|TXNDC5
G9A_sCombined___upSTD48hr_063848hr	LEEDS	2	4	44	0.286645	0.514588	50	1	2.20477	0.0274705	0.631141	PECAM1|TXNDC5
GSE34171_upGCB_COO-UNC	LEEDS	2	92	44	6.59283	2.28294	2.17391	0	-2.22514	0.0260715	0.631141	KLHL6|SEL1L3
KD_DASL_Ly3AndLy10_IRF4_DN-reg	LEEDS	2	4	44	0.286645	0.514588	50	1	2.20477	0.0274705	0.631141	TSC22D3|ZBP1
RNAseq_ER-Merged__Day7_TLR.Exon1A_UP.LPS.Exon1A	LEEDS	2	92	44	6.59283	2.28294	2.17391	0	-2.22514	0.0260715	0.631141	IL10RA|PECAM1
SophieConditions__C1.D07_upC3.D07	LEEDS	2	4	44	0.286645	0.514588	50	1	2.20477	0.0274705	0.631141	DERL3|VSIR
SophieConditions__C1.D07_upC4.D07	LEEDS	2	4	44	0.286645	0.514588	50	1	2.20477	0.0274705	0.631141	DERL3|VSIR
SophieConditions__C1.D10_upC3.D10	LEEDS	2	4	44	0.286645	0.514588	50	1	2.20477	0.0274705	0.631141	DERL3|VSIR
SophieConditions__C1.D10_upC4.D10	LEEDS	2	4	44	0.286645	0.514588	50	1	2.20477	0.0274705	0.631141	DERL3|VSIR
SophieConditions__C1.D13_upC4.D13	LEEDS	2	4	44	0.286645	0.514588	50	1	2.20477	0.0274705	0.631141	CD63|DERL3
organelle [GoID:GO:0043226; evidenceTypes:HDA|IBA|IC|IDA|IEA|IGI|IMP|IPI|ISA|ISS|NAS|TAS]	GeneOntology_CC	32	520	44	37.2638	2.3032	6.15385	0	-2.24707	0.0246355	0.631141	AQP3|CD63|CDKN1B|CHST15|CYBA|DDX3Y|DERL3|EGR1|ERN1|FOSB|FOXO3|IGKC|IGLC1|JCHAIN|JUN|KLF4|MANEA|MZB1|PECAM1|PHF1|PRDM1|SDC1|SEL1L3|SQSTM1|TENT5C|TSC22D3|TXNDC5|TXNIP|XBP1|ZBP1|ZFP36|ZNF215
small molecule binding [GoID:GO:0036094; evidenceTypes:IBA|IC|IDA|IEA|IGI|IMP|IPI|ISS|NAS|TAS]	GeneOntology_MF	3	112	44	8.02606	2.47017	2.67857	0	-2.24141	0.0249994	0.631141	CHST15|DDX3Y|ERN1
Wnt signaling pathway [GoID:GO:0016055; evidenceTypes:IBA|IC|IDA|IEA|IEP|IGI|IMP|ISS|NAS|TAS]	GeneOntology_BP	4	17	44	1.21824	1.04949	23.5294	1	2.20468	0.0274766	0.631141	EGR1|FOXO3|KLF4|SDC1
cell cycle process [GoID:GO:0022402; evidenceTypes:IBA|IC|IDA|IEA|IEP|IGI|IMP|ISS|NAS|TAS]	GeneOntology_BP	2	93	44	6.6645	2.29311	2.15054	0	-2.25037	0.0244255	0.631141	CDKN1B|KLF4
cell-cell signaling by wnt [GoID:GO:0198738; evidenceTypes:IBA|IC|IDA|IEA|IEP|IGI|IMP|ISS|NAS|TAS]	GeneOntology_BP	4	17	44	1.21824	1.04949	23.5294	1	2.20468	0.0274766	0.631141	EGR1|FOXO3|KLF4|SDC1
glomerular filtration [GoID:GO:0003094; evidenceTypes:IDA|IEA|IEP|IMP|ISS]	GeneOntology_BP	2	4	44	0.286645	0.514588	50	1	2.20477	0.0274705	0.631141	CYBA|JCHAIN
homeostatic process [GoID:GO:0042592; evidenceTypes:HEP|IBA|IC|IDA|IEA|IEP|IGI|IMP|IPI|ISS|NAS|TAS]	GeneOntology_BP	12	94	44	6.73616	2.3032	12.766	1	2.24707	0.0246355	0.631141	AQP3|CYBA|EGR1|ERN1|FOXO3|IGKC|JCHAIN|PECAM1|TNFRSF17|TSC22D3|XBP1|ZFP36
homophilic cell adhesion via plasma membrane adhesion molecules [GoID:GO:0007156; evidenceTypes:IBA|IDA|IEA|IMP|ISS|NAS|TAS]	GeneOntology_BP	2	4	44	0.286645	0.514588	50	1	2.20477	0.0274705	0.631141	CADM1|PECAM1
kidney development [GoID:GO:0001822; evidenceTypes:IBA|IDA|IEA|IEP|IMP|ISS|NAS]	GeneOntology_BP	4	17	44	1.21824	1.04949	23.5294	1	2.20468	0.0274766	0.631141	EGR1|PECAM1|PRDM1|SDC1
negative regulation of lymphocyte apoptotic process [GoID:GO:0070229; evidenceTypes:IBA|IDA|IEA|IMP|ISS|NAS]	GeneOntology_BP	2	4	44	0.286645	0.514588	50	1	2.20477	0.0274705	0.631141	CD27|TSC22D3
ovulation cycle [GoID:GO:0042698; evidenceTypes:IBA|IEA|IEP|IGI|IMP|ISS|TAS]	GeneOntology_BP	2	4	44	0.286645	0.514588	50	1	2.20477	0.0274705	0.631141	EGR1|FOXO3
positive regulation of B cell differentiation [GoID:GO:0045579; evidenceTypes:IBA|IDA|IEA|IGI|ISS|NAS|TAS]	GeneOntology_BP	2	4	44	0.286645	0.514588	50	1	2.20477	0.0274705	0.631141	CD27|XBP1
positive regulation of cell death [GoID:GO:0010942; evidenceTypes:IBA|IDA|IEA|IGI|IMP|ISS|NAS|TAS]	GeneOntology_BP	8	52	44	3.72638	1.78088	15.3846	1	2.24517	0.0247574	0.631141	CDKN1B|EGR1|FOXO3|ITGA6|JUN|SQSTM1|TXNIP|ZBP1
regulation of T cell apoptotic process [GoID:GO:0070232; evidenceTypes:IBA|IDA|IEA|IMP|ISS]	GeneOntology_BP	2	4	44	0.286645	0.514588	50	1	2.20477	0.0274705	0.631141	CD27|TSC22D3
regulation of T cell differentiation [GoID:GO:0045580; evidenceTypes:IBA|IDA|IEA|IMP|ISS|NAS|TAS]	GeneOntology_BP	4	17	44	1.21824	1.04949	23.5294	1	2.20468	0.0274766	0.631141	CD27|PRDM1|VSIR|XBP1
regulation of endoplasmic reticulum unfolded protein response [GoID:GO:1900101; evidenceTypes:IBA|IDA|IEA|IMP|ISS|TAS]	GeneOntology_BP	2	4	44	0.286645	0.514588	50	1	2.20477	0.0274705	0.631141	ERN1|XBP1
renal system development [GoID:GO:0072001; evidenceTypes:IBA|IDA|IEA|IEP|IMP|ISS|NAS]	GeneOntology_BP	4	17	44	1.21824	1.04949	23.5294	1	2.20468	0.0274766	0.631141	EGR1|PECAM1|PRDM1|SDC1
response to alcohol [GoID:GO:0097305; evidenceTypes:IBA|IC|IDA|IEA|IEP|IMP|ISS|TAS]	GeneOntology_BP	5	25	44	1.79153	1.26413	20	1	2.21091	0.0270421	0.631141	CD27|CYBA|FOSB|FOXO3|KLF4
response to corticosterone [GoID:GO:0051412; evidenceTypes:IBA|IEA]	GeneOntology_BP	2	4	44	0.286645	0.514588	50	1	2.20477	0.0274705	0.631141	FOSB|FOXO3
response to external stimulus [GoID:GO:0009605; evidenceTypes:IBA|IC|IDA|IEA|IEP|IGI|IMP|IPI|ISS|NAS|TAS]	GeneOntology_BP	18	164	44	11.7524	2.83004	10.9756	1	2.25629	0.0240527	0.631141	AQP3|CADM1|CD63|CSF2RB|CYBA|FOSB|FOXO3|IGKC|IGLC1|IL10RA|JCHAIN|JUN|KLF4|PRDM1|TXNIP|XBP1|ZBP1|ZFP36
response to hormone [GoID:GO:0009725; evidenceTypes:IBA|IC|IDA|IEA|IEP|IGI|IMP|IPI|ISS|NAS|TAS]	GeneOntology_BP	10	72	44	5.15961	2.05793	13.8889	1	2.26042	0.0237955	0.631141	CDKN1B|CYBA|EGR1|FOSB|FOXO3|MZB1|SDC1|TXNIP|XBP1|ZFP36
response to tumor cell [GoID:GO:0002347; evidenceTypes:IBA|IDA|IEA|IEP|IMP|ISS]	GeneOntology_BP	2	4	44	0.286645	0.514588	50	1	2.20477	0.0274705	0.631141	KLF4|TXNIP
viral transcription [GoID:GO:0019083; evidenceTypes:IBA|IC|IDA|IEA|IGI|IMP|NAS]	GeneOntology_BP	2	4	44	0.286645	0.514588	50	1	2.20477	0.0274705	0.631141	JUN|ZFP36
Phosphoprotein	UniProt-Keyword	22	397	44	28.4495	3.05767	5.54156	0	-2.20509	0.0274479	0.631141	CADM1|CD27|CDKN1B|CSF2RB|CYBA|DDX3Y|ERN1|FOXO3|IL10RA|ITGA6|JUN|KLF4|PECAM1|PHF1|SDC1|SEL1L3|SQSTM1|TSC22D3|TXNIP|VSIR|XBP1|ZFP36
GRUETZMANN_PANCREATIC_CANCER_DN	MSigDB_C2	3	10	44	0.716612	0.809624	30	1	2.18464	0.028915	0.644131	CYBA|JUN|XBP1
KORKOLA_TERATOMA	MSigDB_C2	3	10	44	0.716612	0.809624	30	1	2.18464	0.028915	0.644131	EGR1|JUN|ZFP36
WP_APOPTOSISRELATED_NETWORK_DUE_TO_ALTERED_NOTCH3_IN_OVARIAN_CANCER	MSigDB_C2	3	10	44	0.716612	0.809624	30	1	2.18464	0.028915	0.644131	CDKN1B|ERN1|SQSTM1
GR_01	MSigDB_C3	3	10	44	0.716612	0.809624	30	1	2.18464	0.028915	0.644131	ITGA6|PRDM1|SDC1
GSE1460_CD4_THYMOCYTE_VS_NAIVE_CD4_TCELL_CORD_BLOOD_DN	MSigDB_C7	3	10	44	0.716612	0.809624	30	1	2.18464	0.028915	0.644131	JCHAIN|SEL1L3|TSC22D3
GSE15930_STIM_VS_STIM_AND_TRICHOSTATINA_24H_CD8_T_CELL_DN	MSigDB_C7	3	10	44	0.716612	0.809624	30	1	2.18464	0.028915	0.644131	FOSB|IL10RA|KLF4
GSE16385_ROSIGLITAZONE_IL4_VS_ROSIGLITAZONE_ALONE_STIM_MACROPHAGE_UP	MSigDB_C7	3	10	44	0.716612	0.809624	30	1	2.18464	0.028915	0.644131	FAM214A|KLHL6|TENT5C
GSE17721_0.5H_VS_4H_PAM3CSK4_BMDC_UP	MSigDB_C7	3	10	44	0.716612	0.809624	30	1	2.18464	0.028915	0.644131	CSF2RB|PRDM1|ZBP1
GSE17974_IL4_AND_ANTI_IL12_VS_UNTREATED_48H_ACT_CD4_TCELL_UP	MSigDB_C7	3	10	44	0.716612	0.809624	30	1	2.18464	0.028915	0.644131	CYTOR|IL10RA|PECAM1
GSE21546_ELK1_KO_VS_SAP1A_KO_AND_ELK1_KO_ANTI_CD3_STIM_DP_THYMOCYTES_DN	MSigDB_C7	3	10	44	0.716612	0.809624	30	1	2.18464	0.028915	0.644131	EGR1|IL10RA|SQSTM1
GSE21670_STAT3_KO_VS_WT_CD4_TCELL_TGFB_IL6_TREATED_UP	MSigDB_C7	3	10	44	0.716612	0.809624	30	1	2.18464	0.028915	0.644131	DERL3|JCHAIN|TXNIP
GSE26290_WT_VS_PDK1_KO_ANTI_CD3_AND_IL2_STIM_CD8_TCELL_UP	MSigDB_C7	3	10	44	0.716612	0.809624	30	1	2.18464	0.028915	0.644131	JUN|MZB1|PRDM1
GSE3982_BASOPHIL_VS_TH2_UP	MSigDB_C7	3	10	44	0.716612	0.809624	30	1	2.18464	0.028915	0.644131	CD63|PECAM1|TSC22D3
GSE40274_CTRL_VS_FOXP3_AND_XBP1_TRANSDUCED_ACTIVATED_CD4_TCELL_DN	MSigDB_C7	3	10	44	0.716612	0.809624	30	1	2.18464	0.028915	0.644131	FAM214A|HPCAL1|PECAM1
HAY_BONE_MARROW_PRO_B	MSigDB_C8	0	46	44	3.29642	1.68391	0	0	-2.19028	0.0285042	0.644131
MURARO_PANCREAS_DELTA_CELL	MSigDB_C8	3	10	44	0.716612	0.809624	30	1	2.18464	0.028915	0.644131	AQP3|CADM1|EGR1
MURARO_PANCREAS_DUCTAL_CELL	MSigDB_C8	12	96	44	6.87948	2.32309	12.5	1	2.18544	0.0288565	0.644131	CD63|CHST15|EGR1|FOXO3|HPCAL1|ITGA6|JUN|SDC1|SEL1L3|SQSTM1|TXNIP|ZFP36
mouseBcell-D0-D7-AllTypes_PGCNA_M3 Mitochondria CellCycle OxPhos MYBL2	LEEDS_GOLD	0	46	44	3.29642	1.68391	0	0	-2.19028	0.0285042	0.644131
antigen binding [GoID:GO:0003823; evidenceTypes:IBA|IDA|IEA|IMP|IPI|ISS|NAS|TAS]	GeneOntology_MF	3	10	44	0.716612	0.809624	30	1	2.18464	0.028915	0.644131	IGKC|IGLC1|JCHAIN
cell-cell adhesion via plasma-membrane adhesion molecules [GoID:GO:0098742; evidenceTypes:IBA|IDA|IEA|IGI|IMP|ISS|NAS|TAS]	GeneOntology_BP	3	10	44	0.716612	0.809624	30	1	2.18464	0.028915	0.644131	CADM1|KLF4|PECAM1
positive regulation of lymphocyte differentiation [GoID:GO:0045621; evidenceTypes:IBA|IDA|IEA|IGI|IMP|ISS|NAS|TAS]	GeneOntology_BP	3	10	44	0.716612	0.809624	30	1	2.18464	0.028915	0.644131	CD27|VSIR|XBP1
Blood_CD4+Tcell_gt_thymic_SP_CD4+Tcell (PMID:15210650)	SignatureDB	3	10	44	0.716612	0.809624	30	1	2.18464	0.028915	0.644131	IL10RA|SEL1L3|TSC22D3
HRAS_overexpression_4x_up (PMID:16273092)	SignatureDB	3	10	44	0.716612	0.809624	30	1	2.18464	0.028915	0.644131	EGR1|SDC1|ZFP36
Coiled coil	UniProt-Keyword	0	46	44	3.29642	1.68391	0	0	-2.19028	0.0285042	0.644131
regulation of programmed cell death [GoID:GO:0043067; evidenceTypes:IBA|IC|IDA|IEA|IGI|IMP|ISS|NAS|TAS]	GeneOntology_BP	14	119	44	8.52769	2.52837	11.7647	1	2.18092	0.029189	0.649418	CD27|CDKN1B|EGR1|FOXO3|ITGA6|JUN|KLF4|SQSTM1|TSC22D3|TXNDC5|TXNIP|XBP1|ZBP1|ZFP36
RNAseq_ER-Merged__Day4_TLR.Exon1A_UP.BCR.Exon1A	LEEDS	9	64	44	4.58632	1.9545	14.0625	1	2.17101	0.0299307	0.665084	CADM1|CD63|CHST15|CSF2RB|EGR1|FOSB|ITGA6|KLF4|ZFP36
regulation of hemopoiesis [GoID:GO:1903706; evidenceTypes:IBA|IC|IDA|IEA|IEP|IGI|IMP|ISS|NAS|TAS]	GeneOntology_BP	7	44	44	3.15309	1.64979	15.9091	1	2.16766	0.0301848	0.669892	CD27|FOXO3|JUN|PRDM1|VSIR|XBP1|ZFP36
KAT2A_TARGET_GENES	MSigDB_C3	0	45	44	3.22476	1.66697	0	0	-2.15845	0.0308931	0.683897
KD_DirHyb_Day6_Cntrl_upCVID	LEEDS	0	45	44	3.22476	1.66697	0	0	-2.15845	0.0308931	0.683897
RNAseq_ER-Merged__Day4_LPS.Exon1A_UP.BCR	LEEDS	12	97	44	6.95114	2.3329	12.3711	1	2.15503	0.0311593	0.688928	CADM1|CD63|DDX3Y|EGR1|FAM214A|FOSB|FOXO3|ITGA6|KLF4|MANEA|XBP1|ZFP36
NAGASHIMA_NRG1_SIGNALING_UP	MSigDB_C2	5	26	44	1.86319	1.28807	19.2308	1	2.14803	0.0317117	0.689943	AQP3|EGR1|FOSB|JUN|ZFP36
MIR9_5P	MSigDB_C3	5	26	44	1.86319	1.28807	19.2308	1	2.14803	0.0317117	0.689943	CHST15|ITGA6|PRDM1|TENT5C|TXNDC5
STK33_SKM_UP	MSigDB_C6	5	26	44	1.86319	1.28807	19.2308	1	2.14803	0.0317117	0.689943	EGR1|IL10RA|SQSTM1|VSIR|ZFP36
GSE12392_CD8A_POS_VS_NEG_SPLEEN_IFNB_KO_DC_DN	MSigDB_C7	5	26	44	1.86319	1.28807	19.2308	1	2.14803	0.0317117	0.689943	EGR1|FOSB|JUN|KLF4|ZFP36
GSE22886_NAIVE_VS_IGG_IGA_MEMORY_BCELL_DN	MSigDB_C7	5	26	44	1.86319	1.28807	19.2308	1	2.14803	0.0317117	0.689943	CD27|FKBP11|JCHAIN|TNFRSF17|XBP1
GSE36476_CTRL_VS_TSST_ACT_72H_MEMORY_CD4_TCELL_YOUNG_UP	MSigDB_C7	5	26	44	1.86319	1.28807	19.2308	1	2.14803	0.0317117	0.689943	FOSB|IL10RA|TENT5C|TSC22D3|TXNIP
GSE9650_NAIVE_VS_MEMORY_CD8_TCELL_DN	MSigDB_C7	5	26	44	1.86319	1.28807	19.2308	1	2.14803	0.0317117	0.689943	FOSB|IL10RA|KLF4|TENT5C|TXNDC5
KD_DirHyb_Day6_upCntrl_CVID-CD27	LEEDS	5	26	44	1.86319	1.28807	19.2308	1	2.14803	0.0317117	0.689943	CADM1|FKBP11|JCHAIN|TXNDC5|XBP1
cytoskeleton [GoID:GO:0005856; evidenceTypes:IBA|IC|IDA|IEA|IMP|IPI|ISS|NAS|TAS]	GeneOntology_CC	2	89	44	6.37785	2.25185	2.24719	0	-2.14892	0.0316409	0.689943	CYBA|PHF1
autophagy [GoID:GO:0006914; evidenceTypes:HMP|IBA|IC|IDA|IEA|IEP|IGI|IMP|ISS|NAS|TAS]	GeneOntology_BP	5	26	44	1.86319	1.28807	19.2308	1	2.14803	0.0317117	0.689943	ERN1|FOXO3|IL10RA|SQSTM1|XBP1
cell death [GoID:GO:0008219; evidenceTypes:IBA|IC|IDA|IEA|IEP|IGI|IMP|ISS|NAS|TAS]	GeneOntology_BP	17	156	44	11.1792	2.78458	10.8974	1	2.15202	0.0313957	0.689943	CADM1|CD27|CDKN1B|EGR1|ERN1|FOXO3|ITGA6|JUN|KLF4|MZB1|SQSTM1|TSC22D3|TXNDC5|TXNIP|XBP1|ZBP1|ZFP36
multicellular organismal homeostasis [GoID:GO:0048871; evidenceTypes:HEP|IBA|IC|IDA|IEA|IEP|IGI|IMP|ISS|NAS|TAS]	GeneOntology_BP	5	26	44	1.86319	1.28807	19.2308	1	2.14803	0.0317117	0.689943	AQP3|EGR1|IGKC|JCHAIN|PECAM1
process utilizing autophagic mechanism [GoID:GO:0061919; evidenceTypes:HMP|IBA|IC|IDA|IEA|IEP|IGI|IMP|ISS|NAS|TAS]	GeneOntology_BP	5	26	44	1.86319	1.28807	19.2308	1	2.14803	0.0317117	0.689943	ERN1|FOXO3|IL10RA|SQSTM1|XBP1
MODULE_2	MSigDB_C4	6	35	44	2.50814	1.48299	17.1429	1	2.14554	0.0319096	0.691701	CADM1|DDX3Y|ITGA6|JCHAIN|JUN|PECAM1
BcellD3-D20-TGFBconditions_PGCNA_M14 ER-Golgi_Autophagy	LEEDS_GOLD	6	35	44	2.50814	1.48299	17.1429	1	2.14554	0.0319096	0.691701	CHST15|CYBA|FKBP11|MZB1|TNFRSF17|ZBP1
response to steroid hormone [GoID:GO:0048545; evidenceTypes:IBA|IDA|IEA|IEP|IGI|IMP|ISS|NAS|TAS]	GeneOntology_BP	6	35	44	2.50814	1.48299	17.1429	1	2.14554	0.0319096	0.691701	CYBA|FOSB|FOXO3|SDC1|TXNIP|ZFP36
positive regulation of biological process [GoID:GO:0048518; evidenceTypes:EXP|HMP|IBA|IC|IDA|IEA|IEP|IGI|IMP|IPI|ISS|NAS|TAS]	GeneOntology_BP	30	330	44	23.6482	3.1892	9.09091	1	2.14431	0.0320084	0.692994	AQP3|CADM1|CD27|CD63|CDKN1B|CYBA|EGR1|ERN1|FOSB|FOXO3|IGKC|IGLC1|IL10RA|ITGA6|JCHAIN|JUN|KLF4|KLHL6|MZB1|PECAM1|PHF1|PRDM1|SDC1|SQSTM1|TENT5C|TXNIP|VSIR|XBP1|ZBP1|ZFP36
PID_AP1_PATHWAY	MSigDB_C2	4	18	44	1.2899	1.07901	22.2222	1	2.126	0.0335029	0.707195	CDKN1B|EGR1|FOSB|JUN
ROSTY_CERVICAL_CANCER_PROLIFERATION_CLUSTER	MSigDB_C2	0	44	44	3.15309	1.64979	0	0	-2.12631	0.0334774	0.707195
WP_SPINAL_CORD_INJURY	MSigDB_C2	4	18	44	1.2899	1.07901	22.2222	1	2.126	0.0335029	0.707195	CDKN1B|EGR1|FOXO3|ZFP36
ETS2_B	MSigDB_C3	4	18	44	1.2899	1.07901	22.2222	1	2.126	0.0335029	0.707195	CDKN1B|EGR1|FOXO3|TSC22D3
FOXO4_02	MSigDB_C3	4	18	44	1.2899	1.07901	22.2222	1	2.126	0.0335029	0.707195	CADM1|PRDM1|SQSTM1|TXNIP
MIR3119	MSigDB_C3	4	18	44	1.2899	1.07901	22.2222	1	2.126	0.0335029	0.707195	FKBP11|KLF4|TXNIP|XBP1
MYCMAX_01	MSigDB_C3	4	18	44	1.2899	1.07901	22.2222	1	2.126	0.0335029	0.707195	DERL3|FKBP11|FOXO3|SDC1
PRKDC_TARGET_GENES	MSigDB_C3	0	44	44	3.15309	1.64979	0	0	-2.12631	0.0334774	0.707195
TTGCCAA_MIR182	MSigDB_C3	4	18	44	1.2899	1.07901	22.2222	1	2.126	0.0335029	0.707195	FOXO3|PRDM1|XBP1|ZFP36
ZNF92_TARGET_GENES	MSigDB_C3	0	44	44	3.15309	1.64979	0	0	-2.12631	0.0334774	0.707195
GSE21380_NON_TFH_VS_TFH_CD4_TCELL_DN	MSigDB_C7	4	18	44	1.2899	1.07901	22.2222	1	2.126	0.0335029	0.707195	CDKN1B|CHST15|CYBA|IGKC
GSE22601_DOUBLE_POSITIVE_VS_CD8_SINGLE_POSITIVE_THYMOCYTE_UP	MSigDB_C7	4	18	44	1.2899	1.07901	22.2222	1	2.126	0.0335029	0.707195	CDKN1B|EGR1|JUN|ZBP1
GSE23502_WT_VS_HDC_KO_MYELOID_DERIVED_SUPPRESSOR_CELL_BM_DN	MSigDB_C7	4	18	44	1.2899	1.07901	22.2222	1	2.126	0.0335029	0.707195	CSF2RB|JUN|PRDM1|TENT5C
GSE27241_WT_VS_RORGT_KO_TH17_POLARIZED_CD4_TCELL_TREATED_WITH_DIGOXIN_DN	MSigDB_C7	4	18	44	1.2899	1.07901	22.2222	1	2.126	0.0335029	0.707195	EGR1|HPCAL1|IL10RA|XBP1
GSE29618_MONOCYTE_VS_MDC_DAY7_FLU_VACCINE_UP	MSigDB_C7	4	18	44	1.2899	1.07901	22.2222	1	2.126	0.0335029	0.707195	CD63|CHST15|EGR1|SQSTM1
GSE36392_EOSINOPHIL_VS_NEUTROPHIL_IL25_TREATED_LUNG_UP	MSigDB_C7	4	18	44	1.2899	1.07901	22.2222	1	2.126	0.0335029	0.707195	CHST15|KLHL6|TSC22D3|VSIR
GSE37605_C57BL6_VS_NOD_FOXP3_FUSION_GFP_TREG_DN	MSigDB_C7	4	18	44	1.2899	1.07901	22.2222	1	2.126	0.0335029	0.707195	FOSB|JUN|KLF4|ZFP36
FAN_EMBRYONIC_CTX_NSC_2	MSigDB_C8	0	44	44	3.15309	1.64979	0	0	-2.12631	0.0334774	0.707195
ABC_upCOO-UNC	LEEDS_GOLD	4	18	44	1.2899	1.07901	22.2222	1	2.126	0.0335029	0.707195	CD63|ITGA6|PECAM1|TXNIP
DLBCL-WithBL_PGCNA_M6 EMT_Angiogenesis	LEEDS_GOLD	4	18	44	1.2899	1.07901	22.2222	1	2.126	0.0335029	0.707195	EGR1|FOSB|JUN|KLF4
cellular response to nutrient levels [GoID:GO:0031669; evidenceTypes:IBA|IC|IDA|IEA|IEP|IGI|IMP|ISS|NAS|TAS]	GeneOntology_BP	4	18	44	1.2899	1.07901	22.2222	1	2.126	0.0335029	0.707195	AQP3|FOXO3|JUN|XBP1
Monti_upABC_COO-UNC	LEEDS	7	176	44	12.6124	2.8924	3.97727	0	-2.12357	0.033706	0.709384	FAM214A|FKBP11|KLHL6|TENT5C|TNFRSF17|TXNDC5|ZNF215
purine ribonucleoside triphosphate binding [GoID:GO:0035639; evidenceTypes:EXP|IBA|IC|IDA|IEA|IMP|ISS|NAS|TAS]	GeneOntology_MF	2	88	44	6.30619	2.2413	2.27273	0	-2.12332	0.0337268	0.709384	DDX3Y|ERN1
mitotic cell cycle [GoID:GO:0000278; evidenceTypes:IBA|IDA|IEA|IEP|IGI|IMP|ISS|NAS|TAS]	GeneOntology_BP	2	88	44	6.30619	2.2413	2.27273	0	-2.12332	0.0337268	0.709384	CDKN1B|KLF4
GSE29618_BCELL_VS_PDC_UP	MSigDB_C7	7	45	44	3.22476	1.66697	15.5556	1	2.12223	0.0338182	0.70962	CDKN1B|EGR1|IGKC|JUN|TENT5C|TSC22D3|TXNIP
cellular response to organic cyclic compound [GoID:GO:0071407; evidenceTypes:IBA|IDA|IEA|IEP|IGI|IMP|ISS|NAS|TAS]	GeneOntology_BP	7	45	44	3.22476	1.66697	15.5556	1	2.12223	0.0338182	0.70962	CDKN1B|CYBA|EGR1|FOXO3|ITGA6|KLF4|ZFP36
primary metabolic process [GoID:GO:0044238; evidenceTypes:EXP|HDA|IBA|IC|IDA|IEA|IEP|IGI|IKR|IMP|IPI|ISA|ISS|NAS|TAS]	GeneOntology_BP	23	406	44	29.0945	3.02733	5.66502	0	-2.11733	0.0342314	0.717442	CD27|CDKN1B|CHST15|DERL3|EGR1|ERN1|FKBP11|FOSB|FOXO3|ITGA6|JUN|KLF4|PECAM1|PHF1|PRDM1|SQSTM1|TENT5C|TSC22D3|TXNIP|VSIR|XBP1|ZFP36|ZNF215
NFRKB_TARGET_GENES	MSigDB_C3	1	67	44	4.8013	1.99433	1.49254	0	-2.11088	0.0347825	0.72813	CYTOR
DODD_NASOPHARYNGEAL_CARCINOMA_UP	MSigDB_C2	7	46	44	3.29642	1.68391	15.2174	1	2.07769	0.0377378	0.735475	AQP3|FAM214A|KLHL6|PHF1|SEL1L3|VSIR|ZFP36
EPPERT_HSC_R	MSigDB_C2	3	11	44	0.788274	0.848438	27.2727	1	2.07711	0.0377912	0.735475	JUN|KLF4|SEL1L3
JOHNSTONE_PARVB_TARGETS_3_DN	MSigDB_C2	1	66	44	4.72964	1.9812	1.51515	0	-2.08275	0.037274	0.735475	JUN
MUELLER_PLURINET	MSigDB_C2	0	43	44	3.08143	1.63237	0	0	-2.09386	0.0362724	0.735475
REACTOME_ADAPTIVE_IMMUNE_SYSTEM	MSigDB_C2	1	66	44	4.72964	1.9812	1.51515	0	-2.08275	0.037274	0.735475	CYBA
SHAFFER_IRF4_MULTIPLE_MYELOMA_PROGRAM	MSigDB_C2	3	11	44	0.788274	0.848438	27.2727	1	2.07711	0.0377912	0.735475	CDKN1B|PRDM1|TNFRSF17
SHIN_B_CELL_LYMPHOMA_CLUSTER_2	MSigDB_C2	3	11	44	0.788274	0.848438	27.2727	1	2.07711	0.0377912	0.735475	FOSB|PRDM1|XBP1
SPIELMAN_LYMPHOBLAST_EUROPEAN_VS_ASIAN_UP	MSigDB_C2	0	43	44	3.08143	1.63237	0	0	-2.09386	0.0362724	0.735475
TORCHIA_TARGETS_OF_EWSR1_FLI1_FUSION_UP	MSigDB_C2	3	11	44	0.788274	0.848438	27.2727	1	2.07711	0.0377912	0.735475	KLHL6|PECAM1|TSC22D3
WP_IL5_SIGNALING_PATHWAY	MSigDB_C2	3	11	44	0.788274	0.848438	27.2727	1	2.07711	0.0377912	0.735475	CSF2RB|FOXO3|JUN
AP1_Q2	MSigDB_C3	3	11	44	0.788274	0.848438	27.2727	1	2.07711	0.0377912	0.735475	CDKN1B|CYTOR|PRDM1
CEBPA_01	MSigDB_C3	3	11	44	0.788274	0.848438	27.2727	1	2.07711	0.0377912	0.735475	CADM1|CHST15|PRDM1
GR_Q6	MSigDB_C3	3	11	44	0.788274	0.848438	27.2727	1	2.07711	0.0377912	0.735475	SDC1|TSC22D3|TXNIP
HDAC4_TARGET_GENES	MSigDB_C3	6	36	44	2.5798	1.50273	16.6667	1	2.09419	0.0362428	0.735475	JCHAIN|PECAM1|PHF1|TNFRSF17|TXNDC5|XBP1
MIR12136	MSigDB_C3	0	43	44	3.08143	1.63237	0	0	-2.09386	0.0362724	0.735475
MIR6768_5P	MSigDB_C3	3	11	44	0.788274	0.848438	27.2727	1	2.07711	0.0377912	0.735475	CDKN1B|ITGA6|PRDM1
SRF_Q4	MSigDB_C3	3	11	44	0.788274	0.848438	27.2727	1	2.07711	0.0377912	0.735475	CDKN1B|EGR1|FOSB
SRF_Q5_01	MSigDB_C3	3	11	44	0.788274	0.848438	27.2727	1	2.07711	0.0377912	0.735475	CDKN1B|EGR1|FOSB
MODULE_45	MSigDB_C4	10	77	44	5.51792	2.11835	12.987	1	2.08728	0.0368632	0.735475	AQP3|CHST15|CSF2RB|DDX3Y|IL10RA|ITGA6|JCHAIN|PECAM1|SDC1|TSC22D3
GSE15930_NAIVE_VS_72H_IN_VITRO_STIM_IL12_CD8_TCELL_UP	MSigDB_C7	3	11	44	0.788274	0.848438	27.2727	1	2.07711	0.0377912	0.735475	FOSB|KLF4|PHF1
GSE17721_POLYIC_VS_CPG_6H_BMDC_UP	MSigDB_C7	3	11	44	0.788274	0.848438	27.2727	1	2.07711	0.0377912	0.735475	CDKN1B|CHST15|IL10RA
GSE17974_0H_VS_12H_IN_VITRO_ACT_CD4_TCELL_UP	MSigDB_C7	3	11	44	0.788274	0.848438	27.2727	1	2.07711	0.0377912	0.735475	AQP3|ITGA6|KLF4
GSE21774_CD62L_POS_CD56_DIM_VS_CD62L_NEG_CD56_DIM_NK_CELL_UP	MSigDB_C7	3	11	44	0.788274	0.848438	27.2727	1	2.07711	0.0377912	0.735475	HPCAL1|ITGA6|XBP1
GSE25085_FETAL_LIVER_VS_ADULT_BM_SP4_THYMIC_IMPLANT_UP	MSigDB_C7	3	11	44	0.788274	0.848438	27.2727	1	2.07711	0.0377912	0.735475	TSC22D3|TXNIP|XBP1
GSE27786_BCELL_VS_CD4_TCELL_UP	MSigDB_C7	3	11	44	0.788274	0.848438	27.2727	1	2.07711	0.0377912	0.735475	TNFRSF17|TXNDC5|XBP1
GSE29618_BCELL_VS_MONOCYTE_UP	MSigDB_C7	6	36	44	2.5798	1.50273	16.6667	1	2.09419	0.0362428	0.735475	AQP3|IGKC|JCHAIN|PHF1|SEL1L3|TENT5C
GSE29949_MICROGLIA_BRAIN_VS_MONOCYTE_BONE_MARROW_UP	MSigDB_C7	3	11	44	0.788274	0.848438	27.2727	1	2.07711	0.0377912	0.735475	HPCAL1|IL10RA|JCHAIN
GSE3039_CD4_TCELL_VS_ALPHAALPHA_CD8_TCELL_UP	MSigDB_C7	3	11	44	0.788274	0.848438	27.2727	1	2.07711	0.0377912	0.735475	KLF4|MZB1|PHF1
GSE37533_PPARG2_FOXP3_VS_FOXP3_TRANSDUCED_CD4_TCELL_PIOGLITAZONE_TREATED_DN	MSigDB_C7	3	11	44	0.788274	0.848438	27.2727	1	2.07711	0.0377912	0.735475	CYBA|IL10RA|SDC1
GSE37563_WT_VS_CTLA4_KO_CD4_TCELL_D4_POST_IMMUNIZATION_UP	MSigDB_C7	3	11	44	0.788274	0.848438	27.2727	1	2.07711	0.0377912	0.735475	KLHL6|TENT5C|TSC22D3
GSE3920_IFNA_VS_IFNG_TREATED_ENDOTHELIAL_CELL_UP	MSigDB_C7	3	11	44	0.788274	0.848438	27.2727	1	2.07711	0.0377912	0.735475	DDX3Y|EGR1|KLF4
GSE39820_CTRL_VS_TGFBETA1_IL6_IL23A_CD4_TCELL_DN	MSigDB_C7	3	11	44	0.788274	0.848438	27.2727	1	2.07711	0.0377912	0.735475	PECAM1|TXNDC5|TXNIP
GSE39820_TGFBETA3_IL6_VS_TGFBETA3_IL6_IL23A_TREATED_CD4_TCELL_UP	MSigDB_C7	3	11	44	0.788274	0.848438	27.2727	1	2.07711	0.0377912	0.735475	ERN1|MANEA|TENT5C
GSE40184_HEALTHY_VS_HCV_INFECTED_DONOR_PBMC_UP	MSigDB_C7	3	11	44	0.788274	0.848438	27.2727	1	2.07711	0.0377912	0.735475	HPCAL1|IL10RA|TSC22D3
GSE40666_STAT1_KO_VS_STAT4_KO_CD8_TCELL_WITH_IFNA_STIM_90MIN_DN	MSigDB_C7	3	11	44	0.788274	0.848438	27.2727	1	2.07711	0.0377912	0.735475	EGR1|FOSB|JUN
GSE41978_ID2_KO_AND_BIM_KO_VS_BIM_KO_KLRG1_LOW_EFFECTOR_CD8_TCELL_DN	MSigDB_C7	3	11	44	0.788274	0.848438	27.2727	1	2.07711	0.0377912	0.735475	CHST15|FOXO3|MZB1
GSE42021_TREG_VS_TCONV_PLN_DN	MSigDB_C7	3	11	44	0.788274	0.848438	27.2727	1	2.07711	0.0377912	0.735475	AQP3|CHST15|HPCAL1
GSE45365_NK_CELL_VS_CD11B_DC_MCMV_INFECTION_DN	MSigDB_C7	3	11	44	0.788274	0.848438	27.2727	1	2.07711	0.0377912	0.735475	CYBA|PECAM1|TXNIP
GSE5589_IL6_KO_VS_IL10_KO_LPS_STIM_MACROPHAGE_45MIN_DN	MSigDB_C7	3	11	44	0.788274	0.848438	27.2727	1	2.07711	0.0377912	0.735475	CYBA|JUN|SEL1L3
GSE6092_IFNG_VS_IFNG_AND_B_BURGDORFERI_INF_ENDOTHELIAL_CELL_UP	MSigDB_C7	3	11	44	0.788274	0.848438	27.2727	1	2.07711	0.0377912	0.735475	FAM214A|ITGA6|TSC22D3
GSE7460_TCONV_VS_TREG_THYMUS_UP	MSigDB_C7	3	11	44	0.788274	0.848438	27.2727	1	2.07711	0.0377912	0.735475	CHST15|EGR1|ZFP36
GSE7764_IL15_NK_CELL_24H_VS_SPLENOCYTE_DN	MSigDB_C7	5	27	44	1.93485	1.31149	18.5185	1	2.08727	0.0368642	0.735475	KLF4|PECAM1|SDC1|TXNIP|ZFP36
QI_PBMC_ZOSTAVAX_AGE_50_75YO_CORRELATED_WITH_CONTRACTION_OF_VZV_SPECIFIC_T_CELLS_PEAK_TO_28DY_AT_1DYPOSITIVE	MSigDB_C7	5	27	44	1.93485	1.31149	18.5185	1	2.08727	0.0368642	0.735475	CHST15|CYBA|FOXO3|TSC22D3|VSIR
BUSSLINGER_GASTRIC_PPP1R1B_POSITIVE_CELLS	MSigDB_C8	3	11	44	0.788274	0.848438	27.2727	1	2.07711	0.0377912	0.735475	EGR1|FOSB|JUN
DURANTE_ADULT_OLFACTORY_NEUROEPITHELIUM_VASCULAR_SMOOTH_MUSCLE_CELLS	MSigDB_C8	3	11	44	0.788274	0.848438	27.2727	1	2.07711	0.0377912	0.735475	EGR1|JUN|ZFP36
FAN_EMBRYONIC_CTX_MICROGLIA_1	MSigDB_C8	0	43	44	3.08143	1.63237	0	0	-2.09386	0.0362724	0.735475
MENON_FETAL_KIDNEY_4_PODOCYTES	MSigDB_C8	3	11	44	0.788274	0.848438	27.2727	1	2.07711	0.0377912	0.735475	CD63|TSC22D3|TXNIP
COAD_PGCNA_M4 CellCycle SMARCA2-Correlated	LEEDS_GOLD	0	43	44	3.08143	1.63237	0	0	-2.09386	0.0362724	0.735475
RNAseq_ER-Merged__Day4_TLR.Exon1A_UP.TLR	LEEDS	3	11	44	0.788274	0.848438	27.2727	1	2.07711	0.0377912	0.735475	DDX3Y|DERL3|TXNIP
endoplasmic reticulum protein-containing complex [GoID:GO:0140534; evidenceTypes:IBA|IC|IDA|IEA|ISS|NAS|TAS]	GeneOntology_CC	3	11	44	0.788274	0.848438	27.2727	1	2.07711	0.0377912	0.735475	DERL3|ERN1|MZB1
anion binding [GoID:GO:0043168; evidenceTypes:IBA|IC|IDA|IEA|IGI|IMP|IPI|ISS|NAS|TAS]	GeneOntology_MF	3	106	44	7.59609	2.41741	2.83019	0	-2.09745	0.0359542	0.735475	CHST15|DDX3Y|ERN1
nucleoside phosphate binding [GoID:GO:1901265; evidenceTypes:IBA|IC|IDA|IEA|IGI|IMP|ISS|NAS|TAS]	GeneOntology_MF	3	106	44	7.59609	2.41741	2.83019	0	-2.09745	0.0359542	0.735475	CHST15|DDX3Y|ERN1
nucleotidyltransferase activity [GoID:GO:0016779; evidenceTypes:EXP|IBA|IC|IDA|IEA|IGI|IMP|ISS|NAS|TAS]	GeneOntology_MF	3	11	44	0.788274	0.848438	27.2727	1	2.07711	0.0377912	0.735475	KLF4|TENT5C|ZFP36
promoter-specific chromatin binding [GoID:GO:1990841; evidenceTypes:IBA|IDA|IEA|IMP|ISS]	GeneOntology_MF	3	11	44	0.788274	0.848438	27.2727	1	2.07711	0.0377912	0.735475	EGR1|KLF4|PRDM1
cellular response to chemical stimulus [GoID:GO:0070887; evidenceTypes:IBA|IC|IDA|IEA|IEP|IGI|IMP|IPI|ISO|ISS|NAS|TAS]	GeneOntology_BP	19	183	44	13.114	2.9257	10.3825	1	2.10313	0.0354542	0.735475	AQP3|CD63|CDKN1B|CSF2RB|CYBA|DERL3|EGR1|ERN1|FOSB|FOXO3|IL10RA|ITGA6|JUN|KLF4|MZB1|TNFRSF17|XBP1|ZBP1|ZFP36
positive regulation of smooth muscle cell proliferation [GoID:GO:0048661; evidenceTypes:IDA|IEA|IGI|IMP|ISS]	GeneOntology_BP	3	11	44	0.788274	0.848438	27.2727	1	2.07711	0.0377912	0.735475	CYBA|ERN1|JUN
regulation of epithelial cell differentiation [GoID:GO:0030856; evidenceTypes:IBA|IDA|IEA|IMP|ISS|NAS|TAS]	GeneOntology_BP	3	11	44	0.788274	0.848438	27.2727	1	2.07711	0.0377912	0.735475	AQP3|CDKN1B|ZFP36
response to cAMP [GoID:GO:0051591; evidenceTypes:IBA|IDA|IEA|IEP|IMP|ISS]	GeneOntology_BP	3	11	44	0.788274	0.848438	27.2727	1	2.07711	0.0377912	0.735475	FOSB|JUN|SDC1
response to nutrient levels [GoID:GO:0031667; evidenceTypes:IBA|IC|IDA|IEA|IEP|IGI|IMP|ISS|NAS|TAS]	GeneOntology_BP	6	36	44	2.5798	1.50273	16.6667	1	2.09419	0.0362428	0.735475	AQP3|CYBA|FOXO3|JUN|XBP1|ZFP36
response to purine-containing compound [GoID:GO:0014074; evidenceTypes:IBA|IDA|IEA|IEP|IMP|ISS|TAS]	GeneOntology_BP	3	11	44	0.788274	0.848438	27.2727	1	2.07711	0.0377912	0.735475	FOSB|JUN|SDC1
Holmes (PMID:32603407)_PBL-b DN_Log2FCgt1.5	PAPER	1	66	44	4.72964	1.9812	1.51515	0	-2.08275	0.037274	0.735475	KLHL6
IRF4_myeloma_induced_direct (PMID:18568025)	SignatureDB	3	11	44	0.788274	0.848438	27.2727	1	2.07711	0.0377912	0.735475	CDKN1B|PRDM1|TNFRSF17
Disease variant	UniProt-Keyword	5	141	44	10.1042	2.69033	3.5461	0	-2.08717	0.0368727	0.735475	CD27|CYBA|IGKC|IL10RA|SQSTM1
Repeat	UniProt-Keyword	17	159	44	11.3941	2.80201	10.6918	1	2.07923	0.0375965	0.735475	AQP3|CADM1|CD27|CSF2RB|EGR1|HPCAL1|ITGA6|KLF4|KLHL6|PECAM1|PHF1|PRDM1|SEL1L3|TXNDC5|ZBP1|ZFP36|ZNF215
intracellular non-membrane-bounded organelle [GoID:GO:0043232; evidenceTypes:HDA|IBA|IC|IDA|IEA|IGI|IMP|IPI|ISA|ISS|NAS|TAS]	GeneOntology_CC	13	266	44	19.0619	3.16954	4.88722	0	-2.07611	0.0378838	0.73566	CYBA|DDX3Y|EGR1|FOSB|FOXO3|JUN|KLF4|PHF1|PRDM1|SQSTM1|XBP1|ZFP36|ZNF215
non-membrane-bounded organelle [GoID:GO:0043228; evidenceTypes:HDA|IBA|IC|IDA|IEA|IGI|IMP|IPI|ISA|ISS|NAS|TAS]	GeneOntology_CC	13	266	44	19.0619	3.16954	4.88722	0	-2.07611	0.0378838	0.73566	CYBA|DDX3Y|EGR1|FOSB|FOXO3|JUN|KLF4|PHF1|PRDM1|SQSTM1|XBP1|ZFP36|ZNF215
nucleotide binding [GoID:GO:0000166; evidenceTypes:IBA|IC|IDA|IEA|IGI|IMP|ISS|NAS|TAS]	GeneOntology_MF	3	105	44	7.52443	2.40834	2.85714	0	-2.07323	0.0381505	0.739218	CHST15|DDX3Y|ERN1
nitrogen compound metabolic process [GoID:GO:0006807; evidenceTypes:EXP|HDA|IBA|IC|IDA|IEA|IEP|IGI|IKR|IMP|IPI|ISA|ISS|NAS|TAS]	GeneOntology_BP	23	404	44	28.9511	3.03435	5.69307	0	-2.07365	0.038112	0.739218	CD27|CDKN1B|CHST15|DERL3|EGR1|ERN1|FKBP11|FOSB|FOXO3|ITGA6|JUN|KLF4|PECAM1|PHF1|PRDM1|SQSTM1|TENT5C|TSC22D3|TXNIP|VSIR|XBP1|ZFP36|ZNF215
response to stimulus [GoID:GO:0050896; evidenceTypes:HMP|IBA|IC|IDA|IEA|IEP|IGI|IMP|IPI|ISO|ISS|NAS|TAS]	GeneOntology_BP	33	378	44	27.0879	3.11148	8.73016	1	2.07145	0.0383169	0.741631	AQP3|CADM1|CD27|CD63|CDKN1B|CSF2RB|CYBA|DERL3|EGR1|ERN1|FOSB|FOXO3|IGKC|IGLC1|IL10RA|ITGA6|JCHAIN|JUN|KLF4|KLHL6|MZB1|PECAM1|PHF1|PRDM1|SDC1|SQSTM1|TNFRSF17|TSC22D3|TXNIP|VSIR|XBP1|ZBP1|ZFP36
intracellular membrane-bounded organelle [GoID:GO:0043231; evidenceTypes:HDA|IBA|IC|IDA|IEA|IGI|IMP|IPI|ISS|NAS|TAS]	GeneOntology_CC	29	479	44	34.3257	2.64911	6.05428	0	-2.06994	0.0384578	0.743545	AQP3|CD63|CDKN1B|CHST15|CYBA|DDX3Y|DERL3|EGR1|ERN1|FOSB|FOXO3|JUN|KLF4|MANEA|MZB1|PECAM1|PHF1|PRDM1|SDC1|SEL1L3|SQSTM1|TENT5C|TSC22D3|TXNDC5|TXNIP|XBP1|ZBP1|ZFP36|ZNF215
BAKKER_FOXO3_TARGETS_UP	MSigDB_C2	2	5	44	0.358306	0.574856	40	1	2.01686	0.0437097	0.748645	CDKN1B|CSF2RB
BERENJENO_ROCK_SIGNALING_NOT_VIA_RHOA_DN	MSigDB_C2	2	5	44	0.358306	0.574856	40	1	2.01686	0.0437097	0.748645	EGR1|XBP1
BOYLAN_MULTIPLE_MYELOMA_C_D_DN	MSigDB_C2	5	28	44	2.00651	1.33442	17.8571	1	2.02848	0.0425109	0.748645	AQP3|PRDM1|TENT5C|TNFRSF17|ZBP1
BURTON_ADIPOGENESIS_PEAK_AT_8HR	MSigDB_C2	2	5	44	0.358306	0.574856	40	1	2.01686	0.0437097	0.748645	SDC1|TSC22D3
CHIANG_LIVER_CANCER_SUBCLASS_UNANNOTATED_UP	MSigDB_C2	2	5	44	0.358306	0.574856	40	1	2.01686	0.0437097	0.748645	EGR1|FOSB
COATES_MACROPHAGE_M1_VS_M2_UP	MSigDB_C2	2	5	44	0.358306	0.574856	40	1	2.01686	0.0437097	0.748645	CADM1|TXNIP
CUI_TCF21_TARGETS_UP	MSigDB_C2	2	5	44	0.358306	0.574856	40	1	2.01686	0.0437097	0.748645	CADM1|CDKN1B
DAUER_STAT3_TARGETS_UP	MSigDB_C2	2	5	44	0.358306	0.574856	40	1	2.01686	0.0437097	0.748645	JUN|ZFP36
DAVICIONI_RHABDOMYOSARCOMA_PAX_FOXO1_FUSION_UP	MSigDB_C2	2	5	44	0.358306	0.574856	40	1	2.01686	0.0437097	0.748645	AQP3|JUN
DEMAGALHAES_AGING_UP	MSigDB_C2	2	5	44	0.358306	0.574856	40	1	2.01686	0.0437097	0.748645	JCHAIN|TXNIP
HOLLERN_SQUAMOUS_BREAST_TUMOR	MSigDB_C2	2	5	44	0.358306	0.574856	40	1	2.01686	0.0437097	0.748645	AQP3|KLF4
JECHLINGER_EPITHELIAL_TO_MESENCHYMAL_TRANSITION_DN	MSigDB_C2	2	5	44	0.358306	0.574856	40	1	2.01686	0.0437097	0.748645	EGR1|ZFP36
LINDGREN_BLADDER_CANCER_CLUSTER_3_UP	MSigDB_C2	0	42	44	3.00977	1.61469	0	0	-2.06108	0.0392951	0.748645
MARKEY_RB1_ACUTE_LOF_UP	MSigDB_C2	0	41	44	2.93811	1.59674	0	0	-2.02797	0.0425635	0.748645
MEISSNER_BRAIN_HCP_WITH_H3K4ME3_AND_H3K27ME3	MSigDB_C2	7	47	44	3.36808	1.70061	14.8936	1	2.034	0.0419518	0.748645	CD63|KLF4|PRDM1|SDC1|TXNIP|VSIR|ZFP36
MONNIER_POSTRADIATION_TUMOR_ESCAPE_DN	MSigDB_C2	5	28	44	2.00651	1.33442	17.8571	1	2.02848	0.0425109	0.748645	EGR1|HPCAL1|JUN|TSC22D3|XBP1
MORI_PLASMA_CELL_UP	MSigDB_C2	2	5	44	0.358306	0.574856	40	1	2.01686	0.0437097	0.748645	IGKC|TENT5C
NAKAYAMA_SOFT_TISSUE_TUMORS_PCA2_DN	MSigDB_C2	2	5	44	0.358306	0.574856	40	1	2.01686	0.0437097	0.748645	FOSB|IGKC
ONDER_CDH1_TARGETS_2_DN	MSigDB_C2	5	28	44	2.00651	1.33442	17.8571	1	2.02848	0.0425109	0.748645	AQP3|CADM1|ITGA6|SDC1|SEL1L3
PID_AVB3_INTEGRIN_PATHWAY	MSigDB_C2	2	5	44	0.358306	0.574856	40	1	2.01686	0.0437097	0.748645	CDKN1B|SDC1
PID_INTEGRIN3_PATHWAY	MSigDB_C2	2	5	44	0.358306	0.574856	40	1	2.01686	0.0437097	0.748645	PECAM1|SDC1
PID_MET_PATHWAY	MSigDB_C2	2	5	44	0.358306	0.574856	40	1	2.01686	0.0437097	0.748645	EGR1|JUN
REACTOME_CELL_CELL_COMMUNICATION	MSigDB_C2	2	5	44	0.358306	0.574856	40	1	2.01686	0.0437097	0.748645	CADM1|ITGA6
REACTOME_CELL_SURFACE_INTERACTIONS_AT_THE_VASCULAR_WALL	MSigDB_C2	4	19	44	1.36156	1.10764	21.0526	1	2.05118	0.0402492	0.748645	ITGA6|JCHAIN|PECAM1|SDC1
REACTOME_GLYCOSAMINOGLYCAN_METABOLISM	MSigDB_C2	2	5	44	0.358306	0.574856	40	1	2.01686	0.0437097	0.748645	CHST15|SDC1
REACTOME_RESPONSE_TO_ELEVATED_PLATELET_CYTOSOLIC_CA2	MSigDB_C2	2	5	44	0.358306	0.574856	40	1	2.01686	0.0437097	0.748645	CD63|PECAM1
REACTOME_TNFS_BIND_THEIR_PHYSIOLOGICAL_RECEPTORS	MSigDB_C2	2	5	44	0.358306	0.574856	40	1	2.01686	0.0437097	0.748645	CD27|TNFRSF17
SCHOEN_NFKB_SIGNALING	MSigDB_C2	2	5	44	0.358306	0.574856	40	1	2.01686	0.0437097	0.748645	CDKN1B|KLF4
SHAFFER_IRF4_TARGETS_IN_ACTIVATED_DENDRITIC_CELL	MSigDB_C2	4	19	44	1.36156	1.10764	21.0526	1	2.05118	0.0402492	0.748645	FKBP11|PRDM1|TNFRSF17|TXNDC5
SHEDDEN_LUNG_CANCER_POOR_SURVIVAL_A6	MSigDB_C2	1	64	44	4.58632	1.9545	1.5625	0	-2.026	0.0427648	0.748645	ERN1
TURASHVILI_BREAST_DUCTAL_CARCINOMA_VS_LOBULAR_NORMAL_DN	MSigDB_C2	2	5	44	0.358306	0.574856	40	1	2.01686	0.0437097	0.748645	CADM1|FOSB
VANDESLUIS_COMMD1_TARGETS_GROUP_3_UP	MSigDB_C2	2	5	44	0.358306	0.574856	40	1	2.01686	0.0437097	0.748645	CYBA|FKBP11
WP_ENDOPLASMIC_RETICULUM_STRESS_RESPONSE_IN_CORONAVIRUS_INFECTION	MSigDB_C2	2	5	44	0.358306	0.574856	40	1	2.01686	0.0437097	0.748645	ERN1|XBP1
WP_OVERVIEW_OF_LEUKOCYTEINTRINSIC_HIPPO_PATHWAY_FUNCTIONS	MSigDB_C2	2	5	44	0.358306	0.574856	40	1	2.01686	0.0437097	0.748645	FOXO3|PRDM1
XU_HGF_SIGNALING_NOT_VIA_AKT1_6HR	MSigDB_C2	2	5	44	0.358306	0.574856	40	1	2.01686	0.0437097	0.748645	HPCAL1|JUN
YEGNASUBRAMANIAN_PROSTATE_CANCER	MSigDB_C2	2	5	44	0.358306	0.574856	40	1	2.01686	0.0437097	0.748645	HPCAL1|MANEA
ZHANG_ANTIVIRAL_RESPONSE_TO_RIBAVIRIN_DN	MSigDB_C2	2	5	44	0.358306	0.574856	40	1	2.01686	0.0437097	0.748645	FOXO3|JUN
ACCAAAG_MIR9	MSigDB_C3	5	28	44	2.00651	1.33442	17.8571	1	2.02848	0.0425109	0.748645	CHST15|PRDM1|TENT5C|TSC22D3|TXNDC5
AGCYRWTTC_UNKNOWN	MSigDB_C3	2	5	44	0.358306	0.574856	40	1	2.01686	0.0437097	0.748645	PHF1|TSC22D3
AR_Q2	MSigDB_C3	2	5	44	0.358306	0.574856	40	1	2.01686	0.0437097	0.748645	ITGA6|TSC22D3
HNF1_C	MSigDB_C3	2	5	44	0.358306	0.574856	40	1	2.01686	0.0437097	0.748645	EGR1|PRDM1
JDP2_TARGET_GENES	MSigDB_C3	2	84	44	6.01954	2.19808	2.38095	0	-2.01998	0.0433859	0.748645	FOSB|TENT5C
KAT5_TARGET_GENES	MSigDB_C3	0	41	44	2.93811	1.59674	0	0	-2.02797	0.0425635	0.748645
MEF2_01	MSigDB_C3	2	5	44	0.358306	0.574856	40	1	2.01686	0.0437097	0.748645	JCHAIN|JUN
MIR1255B_2_3P	MSigDB_C3	2	5	44	0.358306	0.574856	40	1	2.01686	0.0437097	0.748645	MANEA|TXNDC5
MIR148A_3P	MSigDB_C3	4	19	44	1.36156	1.10764	21.0526	1	2.05118	0.0402492	0.748645	CADM1|CDKN1B|KLF4|TXNIP
MIR148B_3P	MSigDB_C3	4	19	44	1.36156	1.10764	21.0526	1	2.05118	0.0402492	0.748645	CADM1|CDKN1B|KLF4|TXNIP
MIR3158_5P	MSigDB_C3	2	5	44	0.358306	0.574856	40	1	2.01686	0.0437097	0.748645	IL10RA|MANEA
MIR4797_5P	MSigDB_C3	2	5	44	0.358306	0.574856	40	1	2.01686	0.0437097	0.748645	CDKN1B|ZNF215
MIR6732_3P	MSigDB_C3	2	5	44	0.358306	0.574856	40	1	2.01686	0.0437097	0.748645	CADM1|ZNF215
MIR7152_3P	MSigDB_C3	2	5	44	0.358306	0.574856	40	1	2.01686	0.0437097	0.748645	FAM214A|FOXO3
MIR876_5P	MSigDB_C3	2	5	44	0.358306	0.574856	40	1	2.01686	0.0437097	0.748645	FAM214A|KLHL6
PR_02	MSigDB_C3	2	5	44	0.358306	0.574856	40	1	2.01686	0.0437097	0.748645	ITGA6|SDC1
RSRFC4_Q2	MSigDB_C3	2	5	44	0.358306	0.574856	40	1	2.01686	0.0437097	0.748645	PRDM1|TNFRSF17
SRF_01	MSigDB_C3	2	5	44	0.358306	0.574856	40	1	2.01686	0.0437097	0.748645	EGR1|FOSB
ZIM3_TARGET_GENES	MSigDB_C3	0	42	44	3.00977	1.61469	0	0	-2.06108	0.0392951	0.748645
MODULE_163	MSigDB_C4	4	19	44	1.36156	1.10764	21.0526	1	2.05118	0.0402492	0.748645	EGR1|HPCAL1|TXNDC5|TXNIP
MODULE_95	MSigDB_C4	4	19	44	1.36156	1.10764	21.0526	1	2.05118	0.0402492	0.748645	EGR1|HPCAL1|TXNDC5|TXNIP
GSE11057_NAIVE_VS_CENT_MEMORY_CD4_TCELL_DN	MSigDB_C7	4	19	44	1.36156	1.10764	21.0526	1	2.05118	0.0402492	0.748645	AQP3|CD63|IL10RA|PRDM1
GSE11057_NAIVE_VS_MEMORY_CD4_TCELL_UP	MSigDB_C7	2	5	44	0.358306	0.574856	40	1	2.01686	0.0437097	0.748645	ITGA6|PECAM1
GSE11961_UNSTIM_VS_ANTI_IGM_AND_CD40_STIM_6H_FOLLICULAR_BCELL_DN	MSigDB_C7	4	19	44	1.36156	1.10764	21.0526	1	2.05118	0.0402492	0.748645	CHST15|IGKC|JUN|ZFP36
GSE12845_IGD_POS_BLOOD_VS_DARKZONE_GC_TONSIL_BCELL_UP	MSigDB_C7	2	5	44	0.358306	0.574856	40	1	2.01686	0.0437097	0.748645	FOXO3|ZFP36
GSE13738_TCR_VS_BYSTANDER_ACTIVATED_CD4_TCELL_DN	MSigDB_C7	4	19	44	1.36156	1.10764	21.0526	1	2.05118	0.0402492	0.748645	IL10RA|ITGA6|SQSTM1|ZBP1
GSE16385_IFNG_TNF_VS_IL4_STIM_MACROPHAGE_ROSIGLITAZONE_TREATED_DN	MSigDB_C7	2	5	44	0.358306	0.574856	40	1	2.01686	0.0437097	0.748645	CYBA|PRDM1
GSE19888_CTRL_VS_T_CELL_MEMBRANES_ACT_MAST_CELL_DN	MSigDB_C7	2	5	44	0.358306	0.574856	40	1	2.01686	0.0437097	0.748645	ITGA6|SDC1
GSE21927_SPLEEN_VS_C26GM_TUMOR_MONOCYTE_BALBC_UP	MSigDB_C7	2	5	44	0.358306	0.574856	40	1	2.01686	0.0437097	0.748645	PECAM1|SDC1
GSE22601_IMMATURE_CD4_SINGLE_POSITIVE_VS_CD8_SINGLE_POSITIVE_THYMOCYTE_DN	MSigDB_C7	4	19	44	1.36156	1.10764	21.0526	1	2.05118	0.0402492	0.748645	PRDM1|XBP1|ZBP1|ZFP36
GSE27670_CTRL_VS_BLIMP1_TRANSDUCED_GC_BCELL_UP	MSigDB_C7	2	5	44	0.358306	0.574856	40	1	2.01686	0.0437097	0.748645	TENT5C|TNFRSF17
GSE29618_BCELL_VS_PDC_DAY7_FLU_VACCINE_UP	MSigDB_C7	7	47	44	3.36808	1.70061	14.8936	1	2.034	0.0419518	0.748645	CDKN1B|EGR1|IGKC|JUN|TENT5C|TXNIP|ZBP1
GSE32986_CURDLAN_HIGHDOSE_VS_GMCSF_AND_CURDLAN_HIGHDOSE_STIM_DC_UP	MSigDB_C7	2	5	44	0.358306	0.574856	40	1	2.01686	0.0437097	0.748645	CDKN1B|SEL1L3
GSE34217_MIR17_92_OVEREXPRESS_VS_WT_ACT_CD8_TCELL_UP	MSigDB_C7	2	5	44	0.358306	0.574856	40	1	2.01686	0.0437097	0.748645	KLF4|TXNIP
GSE36078_UNTREATED_VS_AD5_T425A_HEXON_INF_IL1R_KO_MOUSE_LUNG_DC_DN	MSigDB_C7	2	5	44	0.358306	0.574856	40	1	2.01686	0.0437097	0.748645	HPCAL1|KLF4
GSE360_LOW_DOSE_B_MALAYI_VS_M_TUBERCULOSIS_DC_UP	MSigDB_C7	4	19	44	1.36156	1.10764	21.0526	1	2.05118	0.0402492	0.748645	FOXO3|PECAM1|TXNIP|XBP1
GSE39556_UNTREATED_VS_3H_POLYIC_INJ_MOUSE_NK_CELL_DN	MSigDB_C7	4	19	44	1.36156	1.10764	21.0526	1	2.05118	0.0402492	0.748645	CD27|CHST15|FOXO3|PECAM1
GSE3982_NKCELL_VS_TH1_UP	MSigDB_C7	2	5	44	0.358306	0.574856	40	1	2.01686	0.0437097	0.748645	CHST15|KLF4
GSE41176_WT_VS_TAK1_KO_UNSTIM_BCELL_DN	MSigDB_C7	2	5	44	0.358306	0.574856	40	1	2.01686	0.0437097	0.748645	MZB1|TXNIP
GSE41867_LCMV_ARMSTRONG_VS_CLONE13_DAY15_EFFECTOR_CD8_TCELL_DN	MSigDB_C7	2	5	44	0.358306	0.574856	40	1	2.01686	0.0437097	0.748645	FOXO3|VSIR
GSE42088_UNINF_VS_LEISHMANIA_INF_DC_2H_DN	MSigDB_C7	4	19	44	1.36156	1.10764	21.0526	1	2.05118	0.0402492	0.748645	FOSB|KLF4|TSC22D3|ZFP36
GSE43863_NAIVE_VS_MEMORY_TFH_CD4_TCELL_D150_LCMV_UP	MSigDB_C7	4	19	44	1.36156	1.10764	21.0526	1	2.05118	0.0402492	0.748645	FAM214A|PECAM1|PHF1|TSC22D3
GSE43863_NAIVE_VS_TFH_CD4_EFF_TCELL_D6_LCMV_DN	MSigDB_C7	2	5	44	0.358306	0.574856	40	1	2.01686	0.0437097	0.748645	FOSB|IGKC
GSE43955_TGFB_IL6_VS_TGFB_IL6_IL23_TH17_ACT_CD4_TCELL_52H_DN	MSigDB_C7	4	19	44	1.36156	1.10764	21.0526	1	2.05118	0.0402492	0.748645	EGR1|PRDM1|TENT5C|ZFP36
GSE5099_UNSTIM_VS_MCSF_TREATED_MONOCYTE_DAY7_DN	MSigDB_C7	2	5	44	0.358306	0.574856	40	1	2.01686	0.0437097	0.748645	DERL3|MZB1
GSE6269_E_COLI_VS_STREP_PNEUMO_INF_PBMC_DN	MSigDB_C7	2	5	44	0.358306	0.574856	40	1	2.01686	0.0437097	0.748645	MZB1|SEL1L3
GSE7219_UNSTIM_VS_LPS_AND_ANTI_CD40_STIM_NIK_NFKB2_KO_DC_DN	MSigDB_C7	6	37	44	2.65147	1.52214	16.2162	1	2.0441	0.0409441	0.748645	EGR1|ERN1|JUN|SQSTM1|XBP1|ZFP36
KAECH_NAIVE_VS_MEMORY_CD8_TCELL_DN	MSigDB_C7	5	28	44	2.00651	1.33442	17.8571	1	2.02848	0.0425109	0.748645	FOSB|IL10RA|KLF4|TENT5C|TXNDC5
CUI_DEVELOPING_HEART_TRABECULAR_ATRIAL_CARDIOMYOCYTE	MSigDB_C8	2	5	44	0.358306	0.574856	40	1	2.01686	0.0437097	0.748645	CD63|ITGA6
DESCARTES_FETAL_LUNG_LYMPHOID_CELLS	MSigDB_C8	5	28	44	2.00651	1.33442	17.8571	1	2.02848	0.0425109	0.748645	CD27|IGKC|JCHAIN|MZB1|ZBP1
DURANTE_ADULT_OLFACTORY_NEUROEPITHELIUM_PERICYTES	MSigDB_C8	2	5	44	0.358306	0.574856	40	1	2.01686	0.0437097	0.748645	PECAM1|TXNIP
HALLMARK_KRAS_SIGNALING_UP	MSigDB_H	4	19	44	1.36156	1.10764	21.0526	1	2.05118	0.0402492	0.748645	IL10RA|KLF4|PECAM1|PRDM1
BcellD3-D20-TGFBconditions_PGCNA_M6 NuclearDiv_Meta-Anaphase	LEEDS_GOLD	0	42	44	3.00977	1.61469	0	0	-2.06108	0.0392951	0.748645
GSE31312_upABC_GCB	LEEDS	8	189	44	13.544	2.9525	4.2328	0	-2.05938	0.0394575	0.748645	CADM1|ERN1|FKBP11|IL10RA|JUN|PRDM1|TENT5C|XBP1
RNAseq_ER__D4-LPS-Exon1A_UP.D4-BCR	LEEDS	12	100	44	7.16612	2.36182	12	1	2.06538	0.0388866	0.748645	CADM1|CD63|DDX3Y|EGR1|FAM214A|FOSB|FOXO3|ITGA6|KLF4|MANEA|XBP1|ZFP36
Hsp70 protein binding [GoID:GO:0030544; evidenceTypes:IBA|IDA|IEA|IPI|ISS]	GeneOntology_MF	2	5	44	0.358306	0.574856	40	1	2.01686	0.0437097	0.748645	CDKN1B|ERN1
beta-catenin binding [GoID:GO:0008013; evidenceTypes:IBA|IDA|IEA|IPI|ISS|NAS|TAS]	GeneOntology_MF	2	5	44	0.358306	0.574856	40	1	2.01686	0.0437097	0.748645	FOXO3|KLF4
DNA repair [GoID:GO:0006281; evidenceTypes:IBA|IC|IDA|IEA|IEP|IGI|IMP|IPI|ISS|NAS|TAS]	GeneOntology_BP	0	41	44	2.93811	1.59674	0	0	-2.02797	0.0425635	0.748645
cellular response to external stimulus [GoID:GO:0071496; evidenceTypes:IBA|IC|IDA|IEA|IEP|IGI|IMP|ISS|NAS|TAS]	GeneOntology_BP	5	28	44	2.00651	1.33442	17.8571	1	2.02848	0.0425109	0.748645	AQP3|CYBA|FOXO3|JUN|XBP1
chromatin organization [GoID:GO:0006325; evidenceTypes:HDA|IBA|IC|IDA|IEA|IGI|IMP|IPI|ISS|NAS|TAS]	GeneOntology_BP	1	64	44	4.58632	1.9545	1.5625	0	-2.026	0.0427648	0.748645	PHF1
complement activation [GoID:GO:0006956; evidenceTypes:IBA|IDA|IEA|IGI|IMP|IPI|ISS|NAS|TAS]	GeneOntology_BP	2	5	44	0.358306	0.574856	40	1	2.01686	0.0437097	0.748645	IGKC|IGLC1
complement activation, classical pathway [GoID:GO:0006958; evidenceTypes:IBA|IDA|IEA|ISS|TAS]	GeneOntology_BP	2	5	44	0.358306	0.574856	40	1	2.01686	0.0437097	0.748645	IGKC|IGLC1
macromolecule modification [GoID:GO:0043412; evidenceTypes:EXP|IBA|IC|IDA|IEA|IEP|IGI|IMP|IPI|ISS|NAS|TAS]	GeneOntology_BP	8	187	44	13.4007	2.94374	4.27807	0	-2.0179	0.0436013	0.748645	CDKN1B|DERL3|EGR1|ERN1|FKBP11|PECAM1|PHF1|SQSTM1
negative regulation of RNA metabolic process [GoID:GO:0051253; evidenceTypes:IBA|IC|IDA|IEA|IGI|IMP|IPI|ISS|NAS|TAS]	GeneOntology_BP	11	90	44	6.44951	2.26231	12.2222	1	2.02513	0.0428544	0.748645	CDKN1B|EGR1|FOSB|FOXO3|JUN|KLF4|PRDM1|SQSTM1|TENT5C|TXNIP|ZFP36
negative regulation of transcription by RNA polymerase II [GoID:GO:0000122; evidenceTypes:IBA|IC|IDA|IEA|IGI|IMP|IPI|ISS|NAS|TAS]	GeneOntology_BP	9	68	44	4.87296	2.00732	13.2353	1	2.0251	0.0428572	0.748645	EGR1|FOSB|FOXO3|JUN|KLF4|PRDM1|SQSTM1|TXNIP|ZFP36
phagocytosis, recognition [GoID:GO:0006910; evidenceTypes:IBA|IDA|IEA|IMP|ISS|TAS]	GeneOntology_BP	2	5	44	0.358306	0.574856	40	1	2.01686	0.0437097	0.748645	IGKC|IGLC1
positive regulation of response to endoplasmic reticulum stress [GoID:GO:1905898; evidenceTypes:IBA|IC|IDA|IEA|IGI|IMP|ISS|TAS]	GeneOntology_BP	2	5	44	0.358306	0.574856	40	1	2.01686	0.0437097	0.748645	ERN1|XBP1
potassium ion transport [GoID:GO:0006813; evidenceTypes:IBA|IC|IDA|IEA|IMP|ISS|NAS|TAS]	GeneOntology_BP	2	5	44	0.358306	0.574856	40	1	2.01686	0.0437097	0.748645	CD63|CDKN1B
regulation of cell death [GoID:GO:0010941; evidenceTypes:IBA|IC|IDA|IEA|IGI|IMP|ISS|NAS|TAS]	GeneOntology_BP	14	125	44	8.95765	2.57558	11.2	1	2.01884	0.0435037	0.748645	CD27|CDKN1B|EGR1|FOXO3|ITGA6|JUN|KLF4|SQSTM1|TSC22D3|TXNDC5|TXNIP|XBP1|ZBP1|ZFP36
renal filtration [GoID:GO:0097205; evidenceTypes:IDA|IEA|IEP|IMP|ISS]	GeneOntology_BP	2	5	44	0.358306	0.574856	40	1	2.01686	0.0437097	0.748645	CYBA|JCHAIN
response to chemical [GoID:GO:0042221; evidenceTypes:IBA|IC|IDA|IEA|IEP|IGI|IMP|IPI|ISO|ISS|NAS|TAS]	GeneOntology_BP	22	225	44	16.1238	3.08199	9.77778	1	2.03297	0.0420559	0.748645	AQP3|CD27|CD63|CDKN1B|CSF2RB|CYBA|DERL3|EGR1|ERN1|FOSB|FOXO3|IL10RA|ITGA6|JUN|KLF4|MZB1|SDC1|TNFRSF17|TXNIP|XBP1|ZBP1|ZFP36
response to drug [GoID:GO:0042493; evidenceTypes:IBA|IDA|IEA|IEP|IMP|ISS|NAS|TAS]	GeneOntology_BP	6	37	44	2.65147	1.52214	16.2162	1	2.0441	0.0409441	0.748645	CDKN1B|CYBA|FOSB|FOXO3|JUN|TXNIP
response to glucocorticoid [GoID:GO:0051384; evidenceTypes:IBA|IDA|IEA|IEP|IMP|ISS|TAS]	GeneOntology_BP	4	19	44	1.36156	1.10764	21.0526	1	2.05118	0.0402492	0.748645	FOSB|FOXO3|SDC1|ZFP36
response to metal ion [GoID:GO:0010038; evidenceTypes:IBA|IDA|IEA|IEP|IGI|IMP|IPI|ISS|NAS|TAS]	GeneOntology_BP	6	37	44	2.65147	1.52214	16.2162	1	2.0441	0.0409441	0.748645	AQP3|CDKN1B|FOSB|JUN|SDC1|TXNIP
stem cell population maintenance [GoID:GO:0019827; evidenceTypes:IBA|IDA|IEA|IEP|IMP|ISS|TAS]	GeneOntology_BP	2	5	44	0.358306	0.574856	40	1	2.01686	0.0437097	0.748645	FOXO3|KLF4
Chiche(PMID: 24644022)-2014_M7.32	PAPER	2	5	44	0.358306	0.574856	40	1	2.01686	0.0437097	0.748645	FKBP11|MZB1
Newman(PMID: 25822800)_CIBERSORT-SuppT1 Monocytes	PAPER	2	5	44	0.358306	0.574856	40	1	2.01686	0.0437097	0.748645	CHST15|FOSB
Glutamine_starve_up (PMID:12101249)	SignatureDB	5	28	44	2.00651	1.33442	17.8571	1	2.02848	0.0425109	0.748645	CADM1|CD27|CDKN1B|SEL1L3|TSC22D3
Monocyte_Newman (PMID:25822800)	SignatureDB	2	5	44	0.358306	0.574856	40	1	2.01686	0.0437097	0.748645	CHST15|FOSB
Immunoglobulin	UniProt-Keyword	2	5	44	0.358306	0.574856	40	1	2.01686	0.0437097	0.748645	IGKC|IGLC1
Unfolded protein response	UniProt-Keyword	2	5	44	0.358306	0.574856	40	1	2.01686	0.0437097	0.748645	ERN1|XBP1
response to endogenous stimulus [GoID:GO:0009719; evidenceTypes:IBA|IC|IDA|IEA|IEP|IGI|IMP|IPI|ISS|NAS|TAS]	GeneOntology_BP	12	102	44	7.30945	2.38068	11.7647	1	2.0069	0.0447601	0.765894	CDKN1B|CYBA|EGR1|FOSB|FOXO3|JUN|KLF4|MZB1|SDC1|TXNIP|XBP1|ZFP36
AMIT_EGF_RESPONSE_40_HELA	MSigDB_C2	3	12	44	0.859935	0.88543	25	1	1.97823	0.0479023	0.76879	EGR1|JUN|ZFP36
CHEN_HOXA5_TARGETS_9HR_UP	MSigDB_C2	4	20	44	1.43322	1.13546	20	1	1.97984	0.0477219	0.76879	EGR1|FOSB|FOXO3|JUN
DURCHDEWALD_SKIN_CARCINOGENESIS_DN	MSigDB_C2	3	12	44	0.859935	0.88543	25	1	1.97823	0.0479023	0.76879	AQP3|CADM1|ITGA6
GOZGIT_ESR1_TARGETS_DN	MSigDB_C2	6	38	44	2.72313	1.54123	15.7895	1	1.99519	0.0460219	0.76879	CHST15|CYTOR|ERN1|ITGA6|JUN|TSC22D3
HAHTOLA_MYCOSIS_FUNGOIDES_SKIN_UP	MSigDB_C2	4	20	44	1.43322	1.13546	20	1	1.97984	0.0477219	0.76879	FOXO3|TSC22D3|TXNDC5|TXNIP
HAMAI_APOPTOSIS_VIA_TRAIL_DN	MSigDB_C2	3	12	44	0.859935	0.88543	25	1	1.97823	0.0479023	0.76879	CYBA|JUN|TXNIP
MILI_PSEUDOPODIA_CHEMOTAXIS_DN	MSigDB_C2	4	20	44	1.43322	1.13546	20	1	1.97984	0.0477219	0.76879	FOSB|TXNDC5|TXNIP|ZFP36
NUYTTEN_EZH2_TARGETS_DN	MSigDB_C2	1	63	44	4.51466	1.94094	1.5873	0	-1.99738	0.0457844	0.76879	ITGA6
PID_ERBB1_DOWNSTREAM_PATHWAY	MSigDB_C2	3	12	44	0.859935	0.88543	25	1	1.97823	0.0479023	0.76879	EGR1|JUN|ZFP36
REACTOME_EXTRACELLULAR_MATRIX_ORGANIZATION	MSigDB_C2	3	12	44	0.859935	0.88543	25	1	1.97823	0.0479023	0.76879	ITGA6|PECAM1|SDC1
SOTIRIOU_BREAST_CANCER_GRADE_1_VS_3_UP	MSigDB_C2	0	40	44	2.86645	1.57852	0	0	-1.9945	0.0460971	0.76879
DYRK1A_TARGET_GENES	MSigDB_C3	0	40	44	2.86645	1.57852	0	0	-1.9945	0.0460971	0.76879
E4BP4_01	MSigDB_C3	3	12	44	0.859935	0.88543	25	1	1.97823	0.0479023	0.76879	FOXO3|SEL1L3|TSC22D3
FREAC2_01	MSigDB_C3	4	20	44	1.43322	1.13546	20	1	1.97984	0.0477219	0.76879	CADM1|PRDM1|SQSTM1|TXNIP
GGCACTT_MIR519E	MSigDB_C3	3	12	44	0.859935	0.88543	25	1	1.97823	0.0479023	0.76879	CADM1|DDX3Y|PHF1
HLF_01	MSigDB_C3	3	12	44	0.859935	0.88543	25	1	1.97823	0.0479023	0.76879	CADM1|FOXO3|TSC22D3
HOXA1_TARGET_GENES	MSigDB_C3	0	40	44	2.86645	1.57852	0	0	-1.9945	0.0460971	0.76879
MIR152_3P	MSigDB_C3	4	20	44	1.43322	1.13546	20	1	1.97984	0.0477219	0.76879	CADM1|CDKN1B|KLF4|TXNIP
MTF1_Q4	MSigDB_C3	3	12	44	0.859935	0.88543	25	1	1.97823	0.0479023	0.76879	CADM1|EGR1|JUN
TGASTMAGC_NFE2_01	MSigDB_C3	3	12	44	0.859935	0.88543	25	1	1.97823	0.0479023	0.76879	CYTOR|PRDM1|SQSTM1
GNF2_PTPRC	MSigDB_C4	3	12	44	0.859935	0.88543	25	1	1.97823	0.0479023	0.76879	IL10RA|TSC22D3|TXNIP
GSE1460_CD4_THYMOCYTE_VS_NAIVE_CD4_TCELL_ADULT_BLOOD_DN	MSigDB_C7	4	20	44	1.43322	1.13546	20	1	1.97984	0.0477219	0.76879	CD63|SEL1L3|SQSTM1|TSC22D3
GSE16385_IFNG_TNF_VS_IL4_STIM_MACROPHAGE_UP	MSigDB_C7	3	12	44	0.859935	0.88543	25	1	1.97823	0.0479023	0.76879	CHST15|FAM214A|PRDM1
GSE17721_POLYIC_VS_PAM3CSK4_8H_BMDC_UP	MSigDB_C7	3	12	44	0.859935	0.88543	25	1	1.97823	0.0479023	0.76879	CDKN1B|CHST15|IL10RA
GSE17974_CTRL_VS_ACT_IL4_AND_ANTI_IL12_6H_CD4_TCELL_UP	MSigDB_C7	4	20	44	1.43322	1.13546	20	1	1.97984	0.0477219	0.76879	AQP3|JUN|KLF4|TSC22D3
GSE18893_TCONV_VS_TREG_2H_CULTURE_DN	MSigDB_C7	4	20	44	1.43322	1.13546	20	1	1.97984	0.0477219	0.76879	CYBA|ERN1|XBP1|ZBP1
GSE22611_NOD2_VS_CTRL_TRANSDUCED_HEK293T_CELL_DN	MSigDB_C7	3	12	44	0.859935	0.88543	25	1	1.97823	0.0479023	0.76879	FOXO3|PECAM1|TSC22D3
GSE22886_NAIVE_CD4_TCELL_VS_NKCELL_UP	MSigDB_C7	3	12	44	0.859935	0.88543	25	1	1.97823	0.0479023	0.76879	AQP3|CD27|PHF1
GSE25087_FETAL_VS_ADULT_TCONV_DN	MSigDB_C7	3	12	44	0.859935	0.88543	25	1	1.97823	0.0479023	0.76879	IL10RA|SQSTM1|TXNIP
GSE26669_CD4_VS_CD8_TCELL_IN_MLR_COSTIM_BLOCK_DN	MSigDB_C7	3	12	44	0.859935	0.88543	25	1	1.97823	0.0479023	0.76879	CD27|HPCAL1|KLHL6
GSE2706_2H_VS_8H_R848_AND_LPS_STIM_DC_UP	MSigDB_C7	3	12	44	0.859935	0.88543	25	1	1.97823	0.0479023	0.76879	AQP3|EGR1|VSIR
GSE27859_MACROPHAGE_VS_CD11C_INT_F480_HI_MACROPHAGE_DN	MSigDB_C7	3	12	44	0.859935	0.88543	25	1	1.97823	0.0479023	0.76879	HPCAL1|KLHL6|XBP1
GSE28237_EARLY_VS_LATE_GC_BCELL_DN	MSigDB_C7	3	12	44	0.859935	0.88543	25	1	1.97823	0.0479023	0.76879	IGKC|TNFRSF17|VSIR
GSE29618_PRE_VS_DAY7_FLU_VACCINE_MDC_DN	MSigDB_C7	3	12	44	0.859935	0.88543	25	1	1.97823	0.0479023	0.76879	EGR1|JUN|ZBP1
GSE29618_PRE_VS_DAY7_POST_LAIV_FLU_VACCINE_MONOCYTE_DN	MSigDB_C7	3	12	44	0.859935	0.88543	25	1	1.97823	0.0479023	0.76879	EGR1|FOSB|JUN
GSE34156_NOD2_LIGAND_VS_TLR1_TLR2_LIGAND_24H_TREATED_MONOCYTE_UP	MSigDB_C7	3	12	44	0.859935	0.88543	25	1	1.97823	0.0479023	0.76879	CYBA|FKBP11|JUN
GSE360_DC_VS_MAC_B_MALAYI_HIGH_DOSE_UP	MSigDB_C7	3	12	44	0.859935	0.88543	25	1	1.97823	0.0479023	0.76879	IL10RA|SEL1L3|TXNIP
GSE360_L_DONOVANI_VS_M_TUBERCULOSIS_MAC_UP	MSigDB_C7	4	20	44	1.43322	1.13546	20	1	1.97984	0.0477219	0.76879	CADM1|CHST15|PECAM1|PHF1
GSE36891_UNSTIM_VS_POLYIC_TLR3_STIM_PERITONEAL_MACROPHAGE_UP	MSigDB_C7	3	12	44	0.859935	0.88543	25	1	1.97823	0.0479023	0.76879	EGR1|FOSB|ZFP36
GSE40274_CTRL_VS_GATA1_TRANSDUCED_ACTIVATED_CD4_TCELL_UP	MSigDB_C7	3	12	44	0.859935	0.88543	25	1	1.97823	0.0479023	0.76879	CD63|CSF2RB|PHF1
GSE41176_WT_VS_TAK1_KO_ANTI_IGM_STIM_BCELL_24H_UP	MSigDB_C7	4	20	44	1.43322	1.13546	20	1	1.97984	0.0477219	0.76879	HPCAL1|JUN|PHF1|SQSTM1
GSE43863_DAY6_EFF_VS_DAY150_MEM_LY6C_INT_CXCR5POS_CD4_TCELL_DN	MSigDB_C7	4	20	44	1.43322	1.13546	20	1	1.97984	0.0477219	0.76879	FAM214A|MZB1|PECAM1|PHF1
GSE43863_TFH_VS_LY6C_LOW_CXCR5NEG_EFFECTOR_CD4_TCELL_DN	MSigDB_C7	3	12	44	0.859935	0.88543	25	1	1.97823	0.0479023	0.76879	CD27|EGR1|XBP1
GSE46606_UNSTIM_VS_CD40L_IL2_IL5_1DAY_STIMULATED_IRF4MID_SORTED_BCELL_UP	MSigDB_C7	4	20	44	1.43322	1.13546	20	1	1.97984	0.0477219	0.76879	CDKN1B|PHF1|PRDM1|ZFP36
GSE6674_ANTI_IGM_VS_ANTI_IGM_AND_CPG_STIM_BCELL_UP	MSigDB_C7	3	12	44	0.859935	0.88543	25	1	1.97823	0.0479023	0.76879	KLHL6|PECAM1|TENT5C
GSE8868_SPLEEN_VS_INTESTINE_CD11B_POS_CD11C_NEG_DC_DN	MSigDB_C7	3	12	44	0.859935	0.88543	25	1	1.97823	0.0479023	0.76879	IGKC|SDC1|TENT5C
GSE9960_GRAM_POS_VS_GRAM_NEG_AND_POS_SEPSIS_PBMC_UP	MSigDB_C7	4	20	44	1.43322	1.13546	20	1	1.97984	0.0477219	0.76879	FOSB|JUN|KLF4|ZFP36
AIZARANI_LIVER_C28_NK_NKT_CELLS_6	MSigDB_C8	4	20	44	1.43322	1.13546	20	1	1.97984	0.0477219	0.76879	PRDM1|TENT5C|TSC22D3|TXNIP
DESCARTES_FETAL_CEREBELLUM_VASCULAR_ENDOTHELIAL_CELLS	MSigDB_C8	4	20	44	1.43322	1.13546	20	1	1.97984	0.0477219	0.76879	CD27|KLF4|TENT5C|TSC22D3
LAKE_ADULT_KIDNEY_C26_MESANGIAL_CELLS	MSigDB_C8	3	12	44	0.859935	0.88543	25	1	1.97823	0.0479023	0.76879	EGR1|FOSB|JUN
RUBENSTEIN_SKELETAL_MUSCLE_PERICYTES	MSigDB_C8	3	12	44	0.859935	0.88543	25	1	1.97823	0.0479023	0.76879	CD63|CYTOR|TXNIP
HALLMARK_HEME_METABOLISM	MSigDB_H	3	12	44	0.859935	0.88543	25	1	1.97823	0.0479023	0.76879	AQP3|FOXO3|TENT5C
BcellD3-D20-TGFBconditions_PGCNA_M10 SensoryPercep	LEEDS_GOLD	3	12	44	0.859935	0.88543	25	1	1.97823	0.0479023	0.76879	CD63|CDKN1B|PECAM1
BcellD7-TGFB-SDF1_PGCNA_M11 GPCR-Signalling	LEEDS_GOLD	3	12	44	0.859935	0.88543	25	1	1.97823	0.0479023	0.76879	CYBA|KLHL6|SEL1L3
DLBCL_PGCNA_M8 Mitochondrian MYC_Overexpression RibosomeBiogenesis	LEEDS_GOLD	0	40	44	2.86645	1.57852	0	0	-1.9945	0.0460971	0.76879
GSE22470_upGCB_COO-UNC	LEEDS	2	83	44	5.94788	2.18701	2.40964	0	-1.99389	0.0461638	0.76879	SEL1L3|ZNF215
RNAseq_ER__D4-TLR-Exon1A_UP.D4-BCR-Exon1A	LEEDS	9	69	44	4.94463	2.02017	13.0435	1	1.9898	0.0466125	0.76879	CADM1|CD63|CHST15|CSF2RB|EGR1|FOSB|ITGA6|KLF4|ZFP36
cellular_component [GoID:GO:0005575; evidenceTypes:HDA|HMP|IBA|IC|IDA|IEA|IEP|IGI|IMP|IPI|ISA|ISM|ISO|ISS|NAS|ND|RCA|TAS]	GeneOntology_CC	41	602	44	43.1401	0.88543	6.81063	0	-1.97823	0.0479023	0.76879	AQP3|CADM1|CD27|CD63|CDKN1B|CHST15|CSF2RB|CYBA|DDX3Y|DERL3|EGR1|ERN1|FKBP11|FOSB|FOXO3|HPCAL1|IGKC|IGLC1|IL10RA|ITGA6|JCHAIN|JUN|KLF4|MANEA|MZB1|PECAM1|PHF1|PRDM1|SDC1|SEL1L3|SQSTM1|TENT5C|TNFRSF17|TSC22D3|TXNDC5|TXNIP|VSIR|XBP1|ZBP1|ZFP36|ZNF215
membrane-bounded organelle [GoID:GO:0043227; evidenceTypes:HDA|IBA|IC|IDA|IEA|IGI|IMP|IPI|ISS|NAS|TAS]	GeneOntology_CC	32	511	44	36.6189	2.38998	6.26223	0	-1.97804	0.0479246	0.76879	AQP3|CD63|CDKN1B|CHST15|CYBA|DDX3Y|DERL3|EGR1|ERN1|FOSB|FOXO3|IGKC|IGLC1|JCHAIN|JUN|KLF4|MANEA|MZB1|PECAM1|PHF1|PRDM1|SDC1|SEL1L3|SQSTM1|TENT5C|TSC22D3|TXNDC5|TXNIP|XBP1|ZBP1|ZFP36|ZNF215
eye development [GoID:GO:0001654; evidenceTypes:IBA|IC|IDA|IEA|IEP|IMP|ISS]	GeneOntology_BP	3	12	44	0.859935	0.88543	25	1	1.97823	0.0479023	0.76879	CDKN1B|KLF4|PRDM1
positive regulation of hemopoiesis [GoID:GO:1903708; evidenceTypes:IBA|IDA|IEA|IEP|IGI|IMP|ISS|NAS|TAS]	GeneOntology_BP	4	20	44	1.43322	1.13546	20	1	1.97984	0.0477219	0.76879	CD27|JUN|VSIR|XBP1
positive regulation of leukocyte differentiation [GoID:GO:1902107; evidenceTypes:IBA|IDA|IEA|IEP|IGI|IMP|ISS|NAS|TAS]	GeneOntology_BP	4	20	44	1.43322	1.13546	20	1	1.97984	0.0477219	0.76879	CD27|JUN|VSIR|XBP1
positive regulation of secretion [GoID:GO:0051047; evidenceTypes:HDA|IBA|IC|IDA|IEA|IGI|IMP|IPI|ISS|NAS|TAS]	GeneOntology_BP	3	12	44	0.859935	0.88543	25	1	1.97823	0.0479023	0.76879	CYBA|SDC1|XBP1
response to interleukin-1 [GoID:GO:0070555; evidenceTypes:IBA|IDA|IEA|IEP|IMP|ISS|TAS]	GeneOntology_BP	3	12	44	0.859935	0.88543	25	1	1.97823	0.0479023	0.76879	CYBA|EGR1|ZBP1
response to organophosphorus [GoID:GO:0046683; evidenceTypes:IBA|IDA|IEA|IEP|IMP|ISS|TAS]	GeneOntology_BP	3	12	44	0.859935	0.88543	25	1	1.97823	0.0479023	0.76879	FOSB|JUN|SDC1
response to peptide [GoID:GO:1901652; evidenceTypes:IBA|IC|IDA|IEA|IEP|IGI|IMP|IPI|ISS|NAS|TAS]	GeneOntology_BP	7	48	44	3.43974	1.71709	14.5833	1	1.99112	0.0464673	0.76879	CDKN1B|CYBA|EGR1|FOXO3|KLF4|MZB1|XBP1
sensory system development [GoID:GO:0048880; evidenceTypes:IBA|IC|IDA|IEA|IEP|IGI|IMP|ISS|TAS]	GeneOntology_BP	3	12	44	0.859935	0.88543	25	1	1.97823	0.0479023	0.76879	CDKN1B|KLF4|PRDM1
visual system development [GoID:GO:0150063; evidenceTypes:IBA|IC|IDA|IEA|IEP|IMP|ISS]	GeneOntology_BP	3	12	44	0.859935	0.88543	25	1	1.97823	0.0479023	0.76879	CDKN1B|KLF4|PRDM1
Li(PMID: 24336226)-2013-MolSigVaccines_cell cycle (I) (M4.1)	PAPER	0	40	44	2.86645	1.57852	0	0	-1.9945	0.0460971	0.76879
BUSSLINGER_GASTRIC_IMMUNE_CELLS	MSigDB_C8	16	151	44	10.8208	2.75451	10.596	1	1.9743	0.0483479	0.774879	CD27|CDKN1B|CYBA|DDX3Y|FAM214A|FKBP11|FOSB|IL10RA|JCHAIN|PECAM1|PRDM1|SEL1L3|TSC22D3|TXNIP|VSIR|ZFP36
GSE23568_ID3_TRANSDUCED_VS_ID3_KO_CD8_TCELL_DN	MSigDB_C7	5	29	44	2.07818	1.35688	17.2414	1	1.97156	0.0486603	0.777396	IGKC|IL10RA|ITGA6|TENT5C|ZFP36
RNAseq_ER-Merged__Day7_TLR_UP.LPS	LEEDS	11	231	44	16.5537	3.09864	4.7619	0	-1.97138	0.0486805	0.777396	AQP3|CYBA|DERL3|EGR1|FOSB|HPCAL1|ITGA6|JUN|KLF4|PHF1|VSIR
epithelial cell proliferation [GoID:GO:0050673; evidenceTypes:IBA|IC|IDA|IEA|IEP|IGI|IMP|ISS|TAS]	GeneOntology_BP	5	29	44	2.07818	1.35688	17.2414	1	1.97156	0.0486603	0.777396	CDKN1B|CYBA|ERN1|XBP1|ZFP36
response to hypoxia [GoID:GO:0001666; evidenceTypes:IBA|IDA|IEA|IEP|IGI|IMP|ISS|NAS|TAS]	GeneOntology_BP	5	29	44	2.07818	1.35688	17.2414	1	1.97156	0.0486603	0.777396	AQP3|CDKN1B|CYBA|EGR1|FOXO3
REACTOME_M_PHASE	MSigDB_C2	0	39	44	2.79479	1.56002	0	0	-1.96068	0.0499168	0.78931
MIR548AC	MSigDB_C3	0	39	44	2.79479	1.56002	0	0	-1.96068	0.0499168	0.78931
MIR548BB_3P	MSigDB_C3	0	39	44	2.79479	1.56002	0	0	-1.96068	0.0499168	0.78931
MIR548D_3P	MSigDB_C3	0	39	44	2.79479	1.56002	0	0	-1.96068	0.0499168	0.78931
MIR548H_3P_MIR548Z	MSigDB_C3	0	39	44	2.79479	1.56002	0	0	-1.96068	0.0499168	0.78931
GSE24634_TREG_VS_TCONV_POST_DAY7_IL4_CONVERSION_UP	MSigDB_C7	0	39	44	2.79479	1.56002	0	0	-1.96068	0.0499168	0.78931
TRAVAGLINI_LUNG_PROLIFERATING_NK_T_CELL	MSigDB_C8	0	39	44	2.79479	1.56002	0	0	-1.96068	0.0499168	0.78931
BcellD0-D41_PGCNA_M2 Bcell Blimp1Repressed MHC	LEEDS_GOLD	0	39	44	2.79479	1.56002	0	0	-1.96068	0.0499168	0.78931
response to organonitrogen compound [GoID:GO:0010243; evidenceTypes:IBA|IC|IDA|IEA|IEP|IGI|IMP|IPI|ISS|NAS|TAS]	GeneOntology_BP	11	92	44	6.59283	2.28294	11.9565	1	1.964	0.04953	0.78931	CDKN1B|CYBA|DERL3|EGR1|FOSB|FOXO3|JUN|KLF4|MZB1|SDC1|XBP1
Cell division	UniProt-Keyword	0	39	44	2.79479	1.56002	0	0	-1.96068	0.0499168	0.78931
Chromosome	UniProt-Keyword	0	39	44	2.79479	1.56002	0	0	-1.96068	0.0499168	0.78931
MARSON_BOUND_BY_FOXP3_UNSTIMULATED	MSigDB_C2	10	81	44	5.80456	2.16457	12.3457	1	1.95568	0.0505029	0.797865	CDKN1B|ERN1|FAM214A|FOSB|FOXO3|IL10RA|TSC22D3|TXNIP|VSIR|XBP1
RNAseq_ER-Merged__Day7_TLR_UP.LPS.Exon1A	LEEDS	10	215	44	15.4072	3.0512	4.65116	0	-1.9547	0.0506181	0.798972	CYBA|DERL3|EGR1|FOSB|HPCAL1|IL10RA|JUN|KLF4|PHF1|VSIR
chr10q21	MSigDB_C1	0	4	44	0.286645	0.514588	0	0	-0.328995	0.742159	0.799752
chr10q22	MSigDB_C1	1	4	44	0.286645	0.514588	25	1	1.13151	0.257841	0.799752	VSIR
chr10q23	MSigDB_C1	0	3	44	0.214984	0.446012	0	0	-0.253668	0.799752	0.799752
chr10q24	MSigDB_C1	0	3	44	0.214984	0.446012	0	0	-0.253668	0.799752	0.799752
chr10q26	MSigDB_C1	1	3	44	0.214984	0.446012	33.3333	1	1.28084	0.200248	0.799752	CHST15
chr11q12	MSigDB_C1	0	6	44	0.429967	0.629206	0	0	-0.469275	0.638873	0.799752
chr11q13	MSigDB_C1	0	9	44	0.644951	0.768713	0	0	-0.659197	0.509769	0.799752
chr11q22	MSigDB_C1	0	3	44	0.214984	0.446012	0	0	-0.253668	0.799752	0.799752
chr12p11	MSigDB_C1	0	3	44	0.214984	0.446012	0	0	-0.253668	0.799752	0.799752
chr12p13	MSigDB_C1	2	8	44	0.57329	0.725348	25	1	1.61345	0.106648	0.799752	CD27|CDKN1B
chr12q13	MSigDB_C1	2	7	44	0.501629	0.679061	28.5714	1	1.72949	0.0837211	0.799752	CD63|FKBP11
chr12q23	MSigDB_C1	0	3	44	0.214984	0.446012	0	0	-0.253668	0.799752	0.799752
chr12q24	MSigDB_C1	0	5	44	0.358306	0.574856	0	0	-0.40072	0.688626	0.799752
chr13q12	MSigDB_C1	0	6	44	0.429967	0.629206	0	0	-0.469275	0.638873	0.799752
chr13q14	MSigDB_C1	0	4	44	0.286645	0.514588	0	0	-0.328995	0.742159	0.799752
chr14q11	MSigDB_C1	0	3	44	0.214984	0.446012	0	0	-0.253668	0.799752	0.799752
chr14q24	MSigDB_C1	0	4	44	0.286645	0.514588	0	0	-0.328995	0.742159	0.799752
chr14q32	MSigDB_C1	0	7	44	0.501629	0.679061	0	0	-0.535016	0.592639	0.799752
chr15q15	MSigDB_C1	0	3	44	0.214984	0.446012	0	0	-0.253668	0.799752	0.799752
chr15q21	MSigDB_C1	1	3	44	0.214984	0.446012	33.3333	1	1.28084	0.200248	0.799752	FAM214A
chr15q22	MSigDB_C1	0	4	44	0.286645	0.514588	0	0	-0.328995	0.742159	0.799752
chr15q23	MSigDB_C1	0	3	44	0.214984	0.446012	0	0	-0.253668	0.799752	0.799752
chr16p11	MSigDB_C1	0	5	44	0.358306	0.574856	0	0	-0.40072	0.688626	0.799752
chr16p12	MSigDB_C1	0	4	44	0.286645	0.514588	0	0	-0.328995	0.742159	0.799752
chr16p13	MSigDB_C1	1	4	44	0.286645	0.514588	25	1	1.13151	0.257841	0.799752	TNFRSF17
chr16q12	MSigDB_C1	0	4	44	0.286645	0.514588	0	0	-0.328995	0.742159	0.799752
chr16q22	MSigDB_C1	0	6	44	0.429967	0.629206	0	0	-0.469275	0.638873	0.799752
chr16q23	MSigDB_C1	0	3	44	0.214984	0.446012	0	0	-0.253668	0.799752	0.799752
chr16q24	MSigDB_C1	1	3	44	0.214984	0.446012	33.3333	1	1.28084	0.200248	0.799752	CYBA
chr17p13	MSigDB_C1	0	6	44	0.429967	0.629206	0	0	-0.469275	0.638873	0.799752
chr17q12	MSigDB_C1	0	4	44	0.286645	0.514588	0	0	-0.328995	0.742159	0.799752
chr17q21	MSigDB_C1	0	6	44	0.429967	0.629206	0	0	-0.469275	0.638873	0.799752
chr17q23	MSigDB_C1	2	6	44	0.429967	0.629206	33.3333	1	1.86196	0.0626088	0.799752	ERN1|PECAM1
chr17q25	MSigDB_C1	0	7	44	0.501629	0.679061	0	0	-0.535016	0.592639	0.799752
chr19p13	MSigDB_C1	0	18	44	1.2899	1.07901	0	0	-1.13314	0.257155	0.799752
chr19q13	MSigDB_C1	2	24	44	1.71987	1.23964	8.33333	1	0.635199	0.525299	0.799752	FOSB|ZFP36
chr1p13	MSigDB_C1	0	5	44	0.358306	0.574856	0	0	-0.40072	0.688626	0.799752
chr1p31	MSigDB_C1	0	3	44	0.214984	0.446012	0	0	-0.253668	0.799752	0.799752
chr1p32	MSigDB_C1	1	3	44	0.214984	0.446012	33.3333	1	1.28084	0.200248	0.799752	JUN
chr1p36	MSigDB_C1	0	6	44	0.429967	0.629206	0	0	-0.469275	0.638873	0.799752
chr1q21	MSigDB_C1	1	10	44	0.716612	0.809624	10	1	0.632126	0.527305	0.799752	TXNIP
chr1q22	MSigDB_C1	0	3	44	0.214984	0.446012	0	0	-0.253668	0.799752	0.799752
chr1q23	MSigDB_C1	0	8	44	0.57329	0.725348	0	0	-0.59824	0.54968	0.799752
chr1q32	MSigDB_C1	0	4	44	0.286645	0.514588	0	0	-0.328995	0.742159	0.799752
chr20p12	MSigDB_C1	0	3	44	0.214984	0.446012	0	0	-0.253668	0.799752	0.799752
chr20q11	MSigDB_C1	0	7	44	0.501629	0.679061	0	0	-0.535016	0.592639	0.799752
chr20q13	MSigDB_C1	1	10	44	0.716612	0.809624	10	1	0.632126	0.527305	0.799752	ZBP1
chr21q22	MSigDB_C1	0	5	44	0.358306	0.574856	0	0	-0.40072	0.688626	0.799752
chr22q13	MSigDB_C1	0	13	44	0.931596	0.920819	0	0	-0.884204	0.376586	0.799752
chr2p13	MSigDB_C1	0	4	44	0.286645	0.514588	0	0	-0.328995	0.742159	0.799752
chr2p16	MSigDB_C1	0	3	44	0.214984	0.446012	0	0	-0.253668	0.799752	0.799752
chr2p23	MSigDB_C1	0	4	44	0.286645	0.514588	0	0	-0.328995	0.742159	0.799752
chr2p25	MSigDB_C1	1	3	44	0.214984	0.446012	33.3333	1	1.28084	0.200248	0.799752	HPCAL1
chr2q33	MSigDB_C1	0	4	44	0.286645	0.514588	0	0	-0.328995	0.742159	0.799752
chr2q35	MSigDB_C1	0	3	44	0.214984	0.446012	0	0	-0.253668	0.799752	0.799752
chr3p21	MSigDB_C1	0	6	44	0.429967	0.629206	0	0	-0.469275	0.638873	0.799752
chr3q13	MSigDB_C1	0	4	44	0.286645	0.514588	0	0	-0.328995	0.742159	0.799752
chr3q21	MSigDB_C1	0	3	44	0.214984	0.446012	0	0	-0.253668	0.799752	0.799752
chr3q27	MSigDB_C1	1	4	44	0.286645	0.514588	25	1	1.13151	0.257841	0.799752	KLHL6
chr4p16	MSigDB_C1	0	3	44	0.214984	0.446012	0	0	-0.253668	0.799752	0.799752
chr4q24	MSigDB_C1	0	3	44	0.214984	0.446012	0	0	-0.253668	0.799752	0.799752
chr4q27	MSigDB_C1	0	3	44	0.214984	0.446012	0	0	-0.253668	0.799752	0.799752
chr5q14	MSigDB_C1	0	3	44	0.214984	0.446012	0	0	-0.253668	0.799752	0.799752
chr5q31	MSigDB_C1	2	9	44	0.644951	0.768713	22.2222	1	1.51004	0.131034	0.799752	EGR1|MZB1
chr5q33	MSigDB_C1	0	3	44	0.214984	0.446012	0	0	-0.253668	0.799752	0.799752
chr5q35	MSigDB_C1	1	5	44	0.358306	0.574856	20	1	1.01234	0.311374	0.799752	SQSTM1
chr6p21	MSigDB_C1	1	16	44	1.14658	1.019	6.25	0	-0.412765	0.679779	0.799752	PHF1
chr6p22	MSigDB_C1	0	7	44	0.501629	0.679061	0	0	-0.535016	0.592639	0.799752
chr7p14	MSigDB_C1	0	3	44	0.214984	0.446012	0	0	-0.253668	0.799752	0.799752
chr7q11	MSigDB_C1	0	5	44	0.358306	0.574856	0	0	-0.40072	0.688626	0.799752
chr7q22	MSigDB_C1	0	4	44	0.286645	0.514588	0	0	-0.328995	0.742159	0.799752
chr7q36	MSigDB_C1	0	7	44	0.501629	0.679061	0	0	-0.535016	0.592639	0.799752
chr8p21	MSigDB_C1	0	4	44	0.286645	0.514588	0	0	-0.328995	0.742159	0.799752
chr8q22	MSigDB_C1	0	4	44	0.286645	0.514588	0	0	-0.328995	0.742159	0.799752
chr8q24	MSigDB_C1	0	8	44	0.57329	0.725348	0	0	-0.59824	0.54968	0.799752
chr9p13	MSigDB_C1	1	6	44	0.429967	0.629206	16.6667	1	0.91322	0.361127	0.799752	AQP3
chr9q22	MSigDB_C1	0	3	44	0.214984	0.446012	0	0	-0.253668	0.799752	0.799752
chr9q31	MSigDB_C1	1	3	44	0.214984	0.446012	33.3333	1	1.28084	0.200248	0.799752	KLF4
chr9q33	MSigDB_C1	0	3	44	0.214984	0.446012	0	0	-0.253668	0.799752	0.799752
chr9q34	MSigDB_C1	0	4	44	0.286645	0.514588	0	0	-0.328995	0.742159	0.799752
chrXp22	MSigDB_C1	0	3	44	0.214984	0.446012	0	0	-0.253668	0.799752	0.799752
ABBUD_LIF_SIGNALING_1_DN	MSigDB_C2	1	5	44	0.358306	0.574856	20	1	1.01234	0.311374	0.799752	ITGA6
ABBUD_LIF_SIGNALING_1_UP	MSigDB_C2	1	4	44	0.286645	0.514588	25	1	1.13151	0.257841	0.799752	XBP1
ABE_VEGFA_TARGETS_2HR	MSigDB_C2	0	3	44	0.214984	0.446012	0	0	-0.253668	0.799752	0.799752
ABE_VEGFA_TARGETS_30MIN	MSigDB_C2	1	5	44	0.358306	0.574856	20	1	1.01234	0.311374	0.799752	EGR1
ABRAHAM_ALPC_VS_MULTIPLE_MYELOMA_DN	MSigDB_C2	0	7	44	0.501629	0.679061	0	0	-0.535016	0.592639	0.799752
ABRAHAM_ALPC_VS_MULTIPLE_MYELOMA_UP	MSigDB_C2	2	7	44	0.501629	0.679061	28.5714	1	1.72949	0.0837211	0.799752	CDKN1B|JUN
ABRAMSON_INTERACT_WITH_AIRE	MSigDB_C2	0	8	44	0.57329	0.725348	0	0	-0.59824	0.54968	0.799752
ACEVEDO_LIVER_CANCER_DN	MSigDB_C2	3	35	44	2.50814	1.48299	8.57143	1	0.728184	0.466501	0.799752	EGR1|FOSB|ZFP36
ACEVEDO_LIVER_CANCER_UP	MSigDB_C2	4	74	44	5.30293	2.08247	5.40541	0	-0.901099	0.367536	0.799752	FAM214A|FKBP11|JCHAIN|PECAM1
ACEVEDO_LIVER_CANCER_WITH_H3K27ME3_DN	MSigDB_C2	1	9	44	0.644951	0.768713	11.1111	1	0.689942	0.490231	0.799752	CHST15
ACEVEDO_LIVER_CANCER_WITH_H3K27ME3_UP	MSigDB_C2	0	8	44	0.57329	0.725348	0	0	-0.59824	0.54968	0.799752
ACEVEDO_LIVER_CANCER_WITH_H3K9ME3_DN	MSigDB_C2	1	7	44	0.501629	0.679061	14.2857	1	0.828547	0.407361	0.799752	SQSTM1
ACEVEDO_LIVER_CANCER_WITH_H3K9ME3_UP	MSigDB_C2	0	6	44	0.429967	0.629206	0	0	-0.469275	0.638873	0.799752
ACEVEDO_LIVER_TUMOR_VS_NORMAL_ADJACENT_TISSUE_DN	MSigDB_C2	2	14	44	1.00326	0.954783	14.2857	1	1.11465	0.264999	0.799752	EGR1|FOSB
ACEVEDO_LIVER_TUMOR_VS_NORMAL_ADJACENT_TISSUE_UP	MSigDB_C2	2	57	44	4.08469	1.85622	3.50877	0	-1.27784	0.201306	0.799752	FKBP11|PECAM1
ACEVEDO_METHYLATED_IN_LIVER_CANCER_DN	MSigDB_C2	2	18	44	1.2899	1.07901	11.1111	1	0.88798	0.374552	0.799752	FOXO3|IGKC
ACEVEDO_NORMAL_TISSUE_ADJACENT_TO_LIVER_TUMOR_DN	MSigDB_C2	1	25	44	1.79153	1.26413	4	0	-0.752234	0.45191	0.799752	CADM1
ACEVEDO_NORMAL_TISSUE_ADJACENT_TO_LIVER_TUMOR_UP	MSigDB_C2	0	12	44	0.859935	0.88543	0	0	-0.830456	0.406281	0.799752
ACOSTA_PROLIFERATION_INDEPENDENT_MYC_TARGETS_DN	MSigDB_C2	2	14	44	1.00326	0.954783	14.2857	1	1.11465	0.264999	0.799752	AQP3|CD63
ACOSTA_PROLIFERATION_INDEPENDENT_MYC_TARGETS_UP	MSigDB_C2	0	6	44	0.429967	0.629206	0	0	-0.469275	0.638873	0.799752
ADDYA_ERYTHROID_DIFFERENTIATION_BY_HEMIN	MSigDB_C2	3	17	44	1.21824	1.04949	17.6471	1	1.57513	0.115226	0.799752	EGR1|JUN|TXNIP
AFFAR_YY1_TARGETS_DN	MSigDB_C2	0	26	44	1.86319	1.28807	0	0	-1.48063	0.138706	0.799752
AFFAR_YY1_TARGETS_UP	MSigDB_C2	1	11	44	0.788274	0.848438	9.09091	1	0.58026	0.56174	0.799752	TXNIP
AGUIRRE_PANCREATIC_CANCER_COPY_NUMBER_DN	MSigDB_C2	2	9	44	0.644951	0.768713	22.2222	1	1.51004	0.131034	0.799752	CD63|FKBP11
AGUIRRE_PANCREATIC_CANCER_COPY_NUMBER_UP	MSigDB_C2	0	12	44	0.859935	0.88543	0	0	-0.830456	0.406281	0.799752
AIYAR_COBRA1_TARGETS_DN	MSigDB_C2	0	3	44	0.214984	0.446012	0	0	-0.253668	0.799752	0.799752
AIYAR_COBRA1_TARGETS_UP	MSigDB_C2	0	3	44	0.214984	0.446012	0	0	-0.253668	0.799752	0.799752
AKL_HTLV1_INFECTION_UP	MSigDB_C2	0	4	44	0.286645	0.514588	0	0	-0.328995	0.742159	0.799752
ALCALAY_AML_BY_NPM1_LOCALIZATION_DN	MSigDB_C2	1	27	44	1.93485	1.31149	3.7037	0	-0.826412	0.40857	0.799752	HPCAL1
ALCALAY_AML_BY_NPM1_LOCALIZATION_UP	MSigDB_C2	1	5	44	0.358306	0.574856	20	1	1.01234	0.311374	0.799752	AQP3
ALCALA_APOPTOSIS	MSigDB_C2	0	10	44	0.716612	0.809624	0	0	-0.718101	0.472695	0.799752
ALFANO_MYC_TARGETS	MSigDB_C2	2	20	44	1.43322	1.13546	10	1	0.794007	0.427191	0.799752	ITGA6|SDC1
ALONSO_METASTASIS_UP	MSigDB_C2	1	16	44	1.14658	1.019	6.25	0	-0.412765	0.679779	0.799752	CD63
ALTEMEIER_RESPONSE_TO_LPS_WITH_MECHANICAL_VENTILATION	MSigDB_C2	1	18	44	1.2899	1.07901	5.55556	0	-0.488143	0.625448	0.799752	CSF2RB
AMBROSINI_FLAVOPIRIDOL_TREATMENT_TP53	MSigDB_C2	0	10	44	0.716612	0.809624	0	0	-0.718101	0.472695	0.799752
AMIT_DELAYED_EARLY_GENES	MSigDB_C2	1	7	44	0.501629	0.679061	14.2857	1	0.828547	0.407361	0.799752	ZFP36
AMIT_EGF_RESPONSE_120_HELA	MSigDB_C2	0	7	44	0.501629	0.679061	0	0	-0.535016	0.592639	0.799752
AMIT_EGF_RESPONSE_120_MCF10A	MSigDB_C2	0	5	44	0.358306	0.574856	0	0	-0.40072	0.688626	0.799752
AMIT_EGF_RESPONSE_480_HELA	MSigDB_C2	2	15	44	1.07492	0.987471	13.3333	1	1.0523	0.292661	0.799752	HPCAL1|ITGA6
AMIT_EGF_RESPONSE_60_HELA	MSigDB_C2	1	10	44	0.716612	0.809624	10	1	0.632126	0.527305	0.799752	FOSB
AMIT_EGF_RESPONSE_60_MCF10A	MSigDB_C2	2	6	44	0.429967	0.629206	33.3333	1	1.86196	0.0626088	0.799752	EGR1|JUN
AMIT_SERUM_RESPONSE_120_MCF10A	MSigDB_C2	1	8	44	0.57329	0.725348	12.5	1	0.754882	0.45032	0.799752	KLF4
AMIT_SERUM_RESPONSE_20_MCF10A	MSigDB_C2	1	3	44	0.214984	0.446012	33.3333	1	1.28084	0.200248	0.799752	JUN
AMIT_SERUM_RESPONSE_240_MCF10A	MSigDB_C2	0	3	44	0.214984	0.446012	0	0	-0.253668	0.799752	0.799752
AMIT_SERUM_RESPONSE_60_MCF10A	MSigDB_C2	1	4	44	0.286645	0.514588	25	1	1.13151	0.257841	0.799752	EGR1
AMUNDSON_RESPONSE_TO_ARSENITE	MSigDB_C2	3	21	44	1.50489	1.16252	14.2857	1	1.32569	0.184944	0.799752	FOXO3|IL10RA|TSC22D3
ANASTASSIOU_MULTICANCER_INVASIVENESS_SIGNATURE	MSigDB_C2	0	3	44	0.214984	0.446012	0	0	-0.253668	0.799752	0.799752
ANDERSEN_CHOLANGIOCARCINOMA_CLASS2	MSigDB_C2	0	16	44	1.14658	1.019	0	0	-1.03715	0.299664	0.799752
ANDERSEN_LIVER_CANCER_KRT19_DN	MSigDB_C2	0	3	44	0.214984	0.446012	0	0	-0.253668	0.799752	0.799752
APPIERTO_RESPONSE_TO_FENRETINIDE_DN	MSigDB_C2	0	7	44	0.501629	0.679061	0	0	-0.535016	0.592639	0.799752
ASTON_MAJOR_DEPRESSIVE_DISORDER_DN	MSigDB_C2	0	5	44	0.358306	0.574856	0	0	-0.40072	0.688626	0.799752
ASTON_MAJOR_DEPRESSIVE_DISORDER_UP	MSigDB_C2	1	3	44	0.214984	0.446012	33.3333	1	1.28084	0.200248	0.799752	JUN
AUNG_GASTRIC_CANCER	MSigDB_C2	1	5	44	0.358306	0.574856	20	1	1.01234	0.311374	0.799752	JUN
AZARE_NEOPLASTIC_TRANSFORMATION_BY_STAT3_UP	MSigDB_C2	0	11	44	0.788274	0.848438	0	0	-0.775134	0.43826	0.799752
AZARE_STAT3_TARGETS	MSigDB_C2	0	3	44	0.214984	0.446012	0	0	-0.253668	0.799752	0.799752
BACOLOD_RESISTANCE_TO_ALKYLATING_AGENTS_DN	MSigDB_C2	0	6	44	0.429967	0.629206	0	0	-0.469275	0.638873	0.799752
BACOLOD_RESISTANCE_TO_ALKYLATING_AGENTS_UP	MSigDB_C2	0	4	44	0.286645	0.514588	0	0	-0.328995	0.742159	0.799752
BAELDE_DIABETIC_NEPHROPATHY_DN	MSigDB_C2	3	34	44	2.43648	1.46291	8.82353	1	0.76081	0.446771	0.799752	AQP3|TSC22D3|XBP1
BAELDE_DIABETIC_NEPHROPATHY_UP	MSigDB_C2	1	9	44	0.644951	0.768713	11.1111	1	0.689942	0.490231	0.799752	PECAM1
BAE_BRCA1_TARGETS_DN	MSigDB_C2	0	3	44	0.214984	0.446012	0	0	-0.253668	0.799752	0.799752
BAE_BRCA1_TARGETS_UP	MSigDB_C2	0	5	44	0.358306	0.574856	0	0	-0.40072	0.688626	0.799752
BAKER_HEMATOPOESIS_STAT5_TARGETS	MSigDB_C2	0	6	44	0.429967	0.629206	0	0	-0.469275	0.638873	0.799752
BAKER_HEMATOPOIESIS_STAT3_TARGETS	MSigDB_C2	0	8	44	0.57329	0.725348	0	0	-0.59824	0.54968	0.799752
BAKKER_FOXO3_TARGETS_DN	MSigDB_C2	1	10	44	0.716612	0.809624	10	1	0.632126	0.527305	0.799752	CHST15
BANDRES_RESPONSE_TO_CARMUSTIN_MGMT_48HR_DN	MSigDB_C2	0	7	44	0.501629	0.679061	0	0	-0.535016	0.592639	0.799752
BARIS_THYROID_CANCER_DN	MSigDB_C2	0	10	44	0.716612	0.809624	0	0	-0.718101	0.472695	0.799752
BARRIER_CANCER_RELAPSE_NORMAL_SAMPLE_DN	MSigDB_C2	1	5	44	0.358306	0.574856	20	1	1.01234	0.311374	0.799752	JUN
BARRIER_COLON_CANCER_RECURRENCE_UP	MSigDB_C2	0	3	44	0.214984	0.446012	0	0	-0.253668	0.799752	0.799752
BASAKI_YBX1_TARGETS_DN	MSigDB_C2	3	26	44	1.86319	1.28807	11.5385	1	1.07246	0.283514	0.799752	EGR1|FAM214A|TSC22D3
BASAKI_YBX1_TARGETS_UP	MSigDB_C2	1	49	44	3.5114	1.73335	2.04082	0	-1.57714	0.114764	0.799752	TXNIP
BASSO_B_LYMPHOCYTE_NETWORK	MSigDB_C2	0	28	44	2.00651	1.33442	0	0	-1.56022	0.118708	0.799752
BASSO_CD40_SIGNALING_UP	MSigDB_C2	0	31	44	2.2215	1.40049	0	0	-1.67524	0.0938866	0.799752
BASSO_HAIRY_CELL_LEUKEMIA_UP	MSigDB_C2	1	8	44	0.57329	0.725348	12.5	1	0.754882	0.45032	0.799752	CD63
BAUS_TFF2_TARGETS_UP	MSigDB_C2	0	6	44	0.429967	0.629206	0	0	-0.469275	0.638873	0.799752
BECKER_TAMOXIFEN_RESISTANCE_DN	MSigDB_C2	0	3	44	0.214984	0.446012	0	0	-0.253668	0.799752	0.799752
BECKER_TAMOXIFEN_RESISTANCE_UP	MSigDB_C2	0	6	44	0.429967	0.629206	0	0	-0.469275	0.638873	0.799752
BEGUM_TARGETS_OF_PAX3_FOXO1_FUSION_DN	MSigDB_C2	0	6	44	0.429967	0.629206	0	0	-0.469275	0.638873	0.799752
BEIER_GLIOMA_STEM_CELL_DN	MSigDB_C2	0	7	44	0.501629	0.679061	0	0	-0.535016	0.592639	0.799752
BEIER_GLIOMA_STEM_CELL_UP	MSigDB_C2	0	3	44	0.214984	0.446012	0	0	-0.253668	0.799752	0.799752
BENITEZ_GBM_PROTEASOME_INHIBITION_RESPONSE	MSigDB_C2	0	7	44	0.501629	0.679061	0	0	-0.535016	0.592639	0.799752
BENNETT_SYSTEMIC_LUPUS_ERYTHEMATOSUS	MSigDB_C2	0	6	44	0.429967	0.629206	0	0	-0.469275	0.638873	0.799752
BENPORATH_CYCLING_GENES	MSigDB_C2	4	76	44	5.44625	2.10651	5.26316	0	-0.949271	0.342483	0.799752	CADM1|CDKN1B|FAM214A|SDC1
BENPORATH_EED_TARGETS	MSigDB_C2	2	22	44	1.57655	1.18888	9.09091	1	0.710218	0.477569	0.799752	JUN|KLF4
BENPORATH_ES_1	MSigDB_C2	0	27	44	1.93485	1.31149	0	0	-1.52073	0.128327	0.799752
BENPORATH_ES_2	MSigDB_C2	0	3	44	0.214984	0.446012	0	0	-0.253668	0.799752	0.799752
BENPORATH_ES_CORE_NINE_CORRELATED	MSigDB_C2	0	21	44	1.50489	1.16252	0	0	-1.26962	0.20422	0.799752
BENPORATH_ES_WITH_H3K27ME3	MSigDB_C2	3	25	44	1.79153	1.26413	12	1	1.11886	0.2632	0.799752	IL10RA|JUN|KLF4
BENPORATH_MYC_MAX_TARGETS	MSigDB_C2	5	50	44	3.58306	1.7494	10	1	1.07375	0.282934	0.799752	CDKN1B|CSF2RB|CYBA|FKBP11|SQSTM1
BENPORATH_MYC_TARGETS_WITH_EBOX	MSigDB_C2	3	34	44	2.43648	1.46291	8.82353	1	0.76081	0.446771	0.799752	CD63|JUN|SQSTM1
BENPORATH_NANOG_TARGETS	MSigDB_C2	3	52	44	3.72638	1.78088	5.76923	0	-0.711499	0.476775	0.799752	FOXO3|JUN|TXNDC5
BENPORATH_NOS_TARGETS	MSigDB_C2	0	6	44	0.429967	0.629206	0	0	-0.469275	0.638873	0.799752
BENPORATH_OCT4_TARGETS	MSigDB_C2	0	13	44	0.931596	0.920819	0	0	-0.884204	0.376586	0.799752
BENPORATH_PRC2_TARGETS	MSigDB_C2	2	11	44	0.788274	0.848438	18.1818	1	1.3317	0.182957	0.799752	JUN|KLF4
BENPORATH_PROLIFERATION	MSigDB_C2	0	32	44	2.29316	1.42168	0	0	-1.71252	0.0868008	0.799752
BENPORATH_SOX2_TARGETS	MSigDB_C2	0	35	44	2.50814	1.48299	0	0	-1.82147	0.0685359	0.799752
BERENJENO_TRANSFORMED_BY_RHOA_DN	MSigDB_C2	2	17	44	1.21824	1.04949	11.7647	1	0.939345	0.347554	0.799752	SQSTM1|TXNIP
BERENJENO_TRANSFORMED_BY_RHOA_FOREVER_DN	MSigDB_C2	0	3	44	0.214984	0.446012	0	0	-0.253668	0.799752	0.799752
BERENJENO_TRANSFORMED_BY_RHOA_REVERSIBLY_DN	MSigDB_C2	0	3	44	0.214984	0.446012	0	0	-0.253668	0.799752	0.799752
BERENJENO_TRANSFORMED_BY_RHOA_UP	MSigDB_C2	3	81	44	5.80456	2.16457	3.7037	0	-1.47282	0.1408	0.799752	ITGA6|JUN|KLF4
BERNARD_PPAPDC1B_TARGETS_DN	MSigDB_C2	1	5	44	0.358306	0.574856	20	1	1.01234	0.311374	0.799752	SEL1L3
BERTUCCI_MEDULLARY_VS_DUCTAL_BREAST_CANCER_DN	MSigDB_C2	1	6	44	0.429967	0.629206	16.6667	1	0.91322	0.361127	0.799752	CADM1
BERTUCCI_MEDULLARY_VS_DUCTAL_BREAST_CANCER_UP	MSigDB_C2	1	31	44	2.2215	1.40049	3.22581	0	-0.972027	0.331037	0.799752	CYBA
BHATI_G2M_ARREST_BY_2METHOXYESTRADIOL_DN	MSigDB_C2	0	7	44	0.501629	0.679061	0	0	-0.535016	0.592639	0.799752
BHATI_G2M_ARREST_BY_2METHOXYESTRADIOL_UP	MSigDB_C2	1	16	44	1.14658	1.019	6.25	0	-0.412765	0.679779	0.799752	EGR1
BHATTACHARYA_EMBRYONIC_STEM_CELL	MSigDB_C2	0	14	44	1.00326	0.954783	0	0	-0.9365	0.349016	0.799752
BHAT_ESR1_TARGETS_NOT_VIA_AKT1_DN	MSigDB_C2	2	6	44	0.429967	0.629206	33.3333	1	1.86196	0.0626088	0.799752	CHST15|TSC22D3
BHAT_ESR1_TARGETS_NOT_VIA_AKT1_UP	MSigDB_C2	2	12	44	0.859935	0.88543	16.6667	1	1.25365	0.209968	0.799752	TENT5C|XBP1
BHAT_ESR1_TARGETS_VIA_AKT1_DN	MSigDB_C2	1	5	44	0.358306	0.574856	20	1	1.01234	0.311374	0.799752	CHST15
BHAT_ESR1_TARGETS_VIA_AKT1_UP	MSigDB_C2	3	18	44	1.2899	1.07901	16.6667	1	1.50794	0.131571	0.799752	HPCAL1|TENT5C|XBP1
BIDUS_METASTASIS_DN	MSigDB_C2	0	6	44	0.429967	0.629206	0	0	-0.469275	0.638873	0.799752
BIDUS_METASTASIS_UP	MSigDB_C2	0	26	44	1.86319	1.28807	0	0	-1.48063	0.138706	0.799752
BILANGES_RAPAMYCIN_SENSITIVE_VIA_TSC1_AND_TSC2	MSigDB_C2	0	5	44	0.358306	0.574856	0	0	-0.40072	0.688626	0.799752
BILANGES_SERUM_SENSITIVE_GENES	MSigDB_C2	1	4	44	0.286645	0.514588	25	1	1.13151	0.257841	0.799752	JUN
BILBAN_B_CLL_LPL_DN	MSigDB_C2	1	7	44	0.501629	0.679061	14.2857	1	0.828547	0.407361	0.799752	KLF4
BILBAN_B_CLL_LPL_UP	MSigDB_C2	0	5	44	0.358306	0.574856	0	0	-0.40072	0.688626	0.799752
BILD_CTNNB1_ONCOGENIC_SIGNATURE	MSigDB_C2	0	4	44	0.286645	0.514588	0	0	-0.328995	0.742159	0.799752
BILD_E2F3_ONCOGENIC_SIGNATURE	MSigDB_C2	0	20	44	1.43322	1.13546	0	0	-1.22505	0.220557	0.799752
BILD_HRAS_ONCOGENIC_SIGNATURE	MSigDB_C2	4	21	44	1.50489	1.16252	19.0476	1	1.91165	0.0559212	0.799752	EGR1|ERN1|SDC1|ZFP36
BILD_MYC_ONCOGENIC_SIGNATURE	MSigDB_C2	1	18	44	1.2899	1.07901	5.55556	0	-0.488143	0.625448	0.799752	PHF1
BILD_SRC_ONCOGENIC_SIGNATURE	MSigDB_C2	0	5	44	0.358306	0.574856	0	0	-0.40072	0.688626	0.799752
BIOCARTA_41BB_PATHWAY	MSigDB_C2	1	4	44	0.286645	0.514588	25	1	1.13151	0.257841	0.799752	JUN
BIOCARTA_ACH_PATHWAY	MSigDB_C2	1	3	44	0.214984	0.446012	33.3333	1	1.28084	0.200248	0.799752	FOXO3
BIOCARTA_AKT_PATHWAY	MSigDB_C2	1	8	44	0.57329	0.725348	12.5	1	0.754882	0.45032	0.799752	FOXO3
BIOCARTA_ARENRF2_PATHWAY	MSigDB_C2	1	6	44	0.429967	0.629206	16.6667	1	0.91322	0.361127	0.799752	JUN
BIOCARTA_ARF_PATHWAY	MSigDB_C2	0	5	44	0.358306	0.574856	0	0	-0.40072	0.688626	0.799752
BIOCARTA_ASBCELL_PATHWAY	MSigDB_C2	0	3	44	0.214984	0.446012	0	0	-0.253668	0.799752	0.799752
BIOCARTA_ATM_PATHWAY	MSigDB_C2	1	8	44	0.57329	0.725348	12.5	1	0.754882	0.45032	0.799752	JUN
BIOCARTA_ATRBRCA_PATHWAY	MSigDB_C2	0	3	44	0.214984	0.446012	0	0	-0.253668	0.799752	0.799752
BIOCARTA_BAD_PATHWAY	MSigDB_C2	1	6	44	0.429967	0.629206	16.6667	1	0.91322	0.361127	0.799752	CSF2RB
BIOCARTA_BBCELL_PATHWAY	MSigDB_C2	0	3	44	0.214984	0.446012	0	0	-0.253668	0.799752	0.799752
BIOCARTA_BCR_PATHWAY	MSigDB_C2	1	6	44	0.429967	0.629206	16.6667	1	0.91322	0.361127	0.799752	JUN
BIOCARTA_BLYMPHOCYTE_PATHWAY	MSigDB_C2	0	4	44	0.286645	0.514588	0	0	-0.328995	0.742159	0.799752
BIOCARTA_BTG2_PATHWAY	MSigDB_C2	0	3	44	0.214984	0.446012	0	0	-0.253668	0.799752	0.799752
BIOCARTA_CALCINEURIN_PATHWAY	MSigDB_C2	0	3	44	0.214984	0.446012	0	0	-0.253668	0.799752	0.799752
BIOCARTA_CARDIACEGF_PATHWAY	MSigDB_C2	1	5	44	0.358306	0.574856	20	1	1.01234	0.311374	0.799752	JUN
BIOCARTA_CARM1_PATHWAY	MSigDB_C2	0	3	44	0.214984	0.446012	0	0	-0.253668	0.799752	0.799752
BIOCARTA_CARM_ER_PATHWAY	MSigDB_C2	0	5	44	0.358306	0.574856	0	0	-0.40072	0.688626	0.799752
BIOCARTA_CASPASE_PATHWAY	MSigDB_C2	0	4	44	0.286645	0.514588	0	0	-0.328995	0.742159	0.799752
BIOCARTA_CCR5_PATHWAY	MSigDB_C2	1	3	44	0.214984	0.446012	33.3333	1	1.28084	0.200248	0.799752	JUN
BIOCARTA_CD40_PATHWAY	MSigDB_C2	0	5	44	0.358306	0.574856	0	0	-0.40072	0.688626	0.799752
BIOCARTA_CDMAC_PATHWAY	MSigDB_C2	1	7	44	0.501629	0.679061	14.2857	1	0.828547	0.407361	0.799752	JUN
BIOCARTA_CELLCYCLE_PATHWAY	MSigDB_C2	1	15	44	1.07492	0.987471	6.66667	1	0.417136	0.676579	0.799752	CDKN1B
BIOCARTA_CERAMIDE_PATHWAY	MSigDB_C2	0	4	44	0.286645	0.514588	0	0	-0.328995	0.742159	0.799752
BIOCARTA_CHEMICAL_PATHWAY	MSigDB_C2	0	7	44	0.501629	0.679061	0	0	-0.535016	0.592639	0.799752
BIOCARTA_CREB_PATHWAY	MSigDB_C2	0	3	44	0.214984	0.446012	0	0	-0.253668	0.799752	0.799752
BIOCARTA_CTCF_PATHWAY	MSigDB_C2	1	6	44	0.429967	0.629206	16.6667	1	0.91322	0.361127	0.799752	CDKN1B
BIOCARTA_CXCR4_PATHWAY	MSigDB_C2	0	4	44	0.286645	0.514588	0	0	-0.328995	0.742159	0.799752
BIOCARTA_DC_PATHWAY	MSigDB_C2	0	3	44	0.214984	0.446012	0	0	-0.253668	0.799752	0.799752
BIOCARTA_DEATH_PATHWAY	MSigDB_C2	0	6	44	0.429967	0.629206	0	0	-0.469275	0.638873	0.799752
BIOCARTA_DNAFRAGMENT_PATHWAY	MSigDB_C2	0	3	44	0.214984	0.446012	0	0	-0.253668	0.799752	0.799752
BIOCARTA_EDG1_PATHWAY	MSigDB_C2	0	3	44	0.214984	0.446012	0	0	-0.253668	0.799752	0.799752
BIOCARTA_EFP_PATHWAY	MSigDB_C2	0	6	44	0.429967	0.629206	0	0	-0.469275	0.638873	0.799752
BIOCARTA_EPONFKB_PATHWAY	MSigDB_C2	0	6	44	0.429967	0.629206	0	0	-0.469275	0.638873	0.799752
BIOCARTA_ERK5_PATHWAY	MSigDB_C2	0	3	44	0.214984	0.446012	0	0	-0.253668	0.799752	0.799752
BIOCARTA_FAS_PATHWAY	MSigDB_C2	1	4	44	0.286645	0.514588	25	1	1.13151	0.257841	0.799752	JUN
BIOCARTA_FBW7_PATHWAY	MSigDB_C2	0	4	44	0.286645	0.514588	0	0	-0.328995	0.742159	0.799752
BIOCARTA_FCER1_PATHWAY	MSigDB_C2	1	6	44	0.429967	0.629206	16.6667	1	0.91322	0.361127	0.799752	JUN
BIOCARTA_FMLP_PATHWAY	MSigDB_C2	0	3	44	0.214984	0.446012	0	0	-0.253668	0.799752	0.799752
BIOCARTA_FREE_PATHWAY	MSigDB_C2	0	3	44	0.214984	0.446012	0	0	-0.253668	0.799752	0.799752
BIOCARTA_G1_PATHWAY	MSigDB_C2	1	12	44	0.859935	0.88543	8.33333	1	0.533455	0.593719	0.799752	CDKN1B
BIOCARTA_G2_PATHWAY	MSigDB_C2	0	8	44	0.57329	0.725348	0	0	-0.59824	0.54968	0.799752
BIOCARTA_GCR_PATHWAY	MSigDB_C2	0	5	44	0.358306	0.574856	0	0	-0.40072	0.688626	0.799752
BIOCARTA_GH_PATHWAY	MSigDB_C2	0	3	44	0.214984	0.446012	0	0	-0.253668	0.799752	0.799752
BIOCARTA_GLEEVEC_PATHWAY	MSigDB_C2	1	4	44	0.286645	0.514588	25	1	1.13151	0.257841	0.799752	JUN
BIOCARTA_GPCR_PATHWAY	MSigDB_C2	1	3	44	0.214984	0.446012	33.3333	1	1.28084	0.200248	0.799752	JUN
BIOCARTA_GRANULOCYTES_PATHWAY	MSigDB_C2	1	4	44	0.286645	0.514588	25	1	1.13151	0.257841	0.799752	PECAM1
BIOCARTA_GSK3_PATHWAY	MSigDB_C2	0	4	44	0.286645	0.514588	0	0	-0.328995	0.742159	0.799752
BIOCARTA_HCMV_PATHWAY	MSigDB_C2	0	6	44	0.429967	0.629206	0	0	-0.469275	0.638873	0.799752
BIOCARTA_HER2_PATHWAY	MSigDB_C2	0	4	44	0.286645	0.514588	0	0	-0.328995	0.742159	0.799752
BIOCARTA_HIF_PATHWAY	MSigDB_C2	1	4	44	0.286645	0.514588	25	1	1.13151	0.257841	0.799752	JUN
BIOCARTA_HIVNEF_PATHWAY	MSigDB_C2	0	9	44	0.644951	0.768713	0	0	-0.659197	0.509769	0.799752
BIOCARTA_IGF1_PATHWAY	MSigDB_C2	1	3	44	0.214984	0.446012	33.3333	1	1.28084	0.200248	0.799752	JUN
BIOCARTA_IL10_PATHWAY	MSigDB_C2	1	3	44	0.214984	0.446012	33.3333	1	1.28084	0.200248	0.799752	IL10RA
BIOCARTA_IL17_PATHWAY	MSigDB_C2	0	3	44	0.214984	0.446012	0	0	-0.253668	0.799752	0.799752
BIOCARTA_IL1R_PATHWAY	MSigDB_C2	1	5	44	0.358306	0.574856	20	1	1.01234	0.311374	0.799752	JUN
BIOCARTA_IL2RB_PATHWAY	MSigDB_C2	0	10	44	0.716612	0.809624	0	0	-0.718101	0.472695	0.799752
BIOCARTA_IL2_PATHWAY	MSigDB_C2	1	4	44	0.286645	0.514588	25	1	1.13151	0.257841	0.799752	JUN
BIOCARTA_IL4_PATHWAY	MSigDB_C2	0	3	44	0.214984	0.446012	0	0	-0.253668	0.799752	0.799752
BIOCARTA_IL6_PATHWAY	MSigDB_C2	1	4	44	0.286645	0.514588	25	1	1.13151	0.257841	0.799752	JUN
BIOCARTA_IL7_PATHWAY	MSigDB_C2	0	4	44	0.286645	0.514588	0	0	-0.328995	0.742159	0.799752
BIOCARTA_INSULIN_PATHWAY	MSigDB_C2	1	3	44	0.214984	0.446012	33.3333	1	1.28084	0.200248	0.799752	JUN
BIOCARTA_KERATINOCYTE_PATHWAY	MSigDB_C2	1	7	44	0.501629	0.679061	14.2857	1	0.828547	0.407361	0.799752	JUN
BIOCARTA_LAIR_PATHWAY	MSigDB_C2	0	4	44	0.286645	0.514588	0	0	-0.328995	0.742159	0.799752
BIOCARTA_LONGEVITY_PATHWAY	MSigDB_C2	1	4	44	0.286645	0.514588	25	1	1.13151	0.257841	0.799752	FOXO3
BIOCARTA_LYMPHOCYTE_PATHWAY	MSigDB_C2	1	4	44	0.286645	0.514588	25	1	1.13151	0.257841	0.799752	PECAM1
BIOCARTA_LYM_PATHWAY	MSigDB_C2	1	4	44	0.286645	0.514588	25	1	1.13151	0.257841	0.799752	PECAM1
BIOCARTA_MAPK_PATHWAY	MSigDB_C2	1	6	44	0.429967	0.629206	16.6667	1	0.91322	0.361127	0.799752	JUN
BIOCARTA_MCM_PATHWAY	MSigDB_C2	1	6	44	0.429967	0.629206	16.6667	1	0.91322	0.361127	0.799752	CDKN1B
BIOCARTA_MELANOCYTE_PATHWAY	MSigDB_C2	0	4	44	0.286645	0.514588	0	0	-0.328995	0.742159	0.799752
BIOCARTA_MET_PATHWAY	MSigDB_C2	1	3	44	0.214984	0.446012	33.3333	1	1.28084	0.200248	0.799752	JUN
BIOCARTA_MHC_PATHWAY	MSigDB_C2	0	4	44	0.286645	0.514588	0	0	-0.328995	0.742159	0.799752
BIOCARTA_MITOCHONDRIA_PATHWAY	MSigDB_C2	0	3	44	0.214984	0.446012	0	0	-0.253668	0.799752	0.799752
BIOCARTA_MONOCYTE_PATHWAY	MSigDB_C2	1	4	44	0.286645	0.514588	25	1	1.13151	0.257841	0.799752	PECAM1
BIOCARTA_MTA3_PATHWAY	MSigDB_C2	0	3	44	0.214984	0.446012	0	0	-0.253668	0.799752	0.799752
BIOCARTA_NEUTROPHIL_PATHWAY	MSigDB_C2	1	4	44	0.286645	0.514588	25	1	1.13151	0.257841	0.799752	PECAM1
BIOCARTA_NFAT_PATHWAY	MSigDB_C2	0	4	44	0.286645	0.514588	0	0	-0.328995	0.742159	0.799752
BIOCARTA_NFKB_PATHWAY	MSigDB_C2	0	5	44	0.358306	0.574856	0	0	-0.40072	0.688626	0.799752
BIOCARTA_NKT_PATHWAY	MSigDB_C2	0	4	44	0.286645	0.514588	0	0	-0.328995	0.742159	0.799752
BIOCARTA_NTHI_PATHWAY	MSigDB_C2	0	7	44	0.501629	0.679061	0	0	-0.535016	0.592639	0.799752
BIOCARTA_P27_PATHWAY	MSigDB_C2	1	5	44	0.358306	0.574856	20	1	1.01234	0.311374	0.799752	CDKN1B
BIOCARTA_P53HYPOXIA_PATHWAY	MSigDB_C2	0	8	44	0.57329	0.725348	0	0	-0.59824	0.54968	0.799752
BIOCARTA_P53_PATHWAY	MSigDB_C2	0	12	44	0.859935	0.88543	0	0	-0.830456	0.406281	0.799752
BIOCARTA_PCAF_PATHWAY	MSigDB_C2	1	11	44	0.788274	0.848438	9.09091	1	0.58026	0.56174	0.799752	JUN
BIOCARTA_PDGF_PATHWAY	MSigDB_C2	1	3	44	0.214984	0.446012	33.3333	1	1.28084	0.200248	0.799752	JUN
BIOCARTA_PKC_PATHWAY	MSigDB_C2	0	4	44	0.286645	0.514588	0	0	-0.328995	0.742159	0.799752
BIOCARTA_PLC_PATHWAY	MSigDB_C2	0	3	44	0.214984	0.446012	0	0	-0.253668	0.799752	0.799752
BIOCARTA_PML_PATHWAY	MSigDB_C2	0	5	44	0.358306	0.574856	0	0	-0.40072	0.688626	0.799752
BIOCARTA_PPARA_PATHWAY	MSigDB_C2	1	11	44	0.788274	0.848438	9.09091	1	0.58026	0.56174	0.799752	JUN
BIOCARTA_PRC2_PATHWAY	MSigDB_C2	0	3	44	0.214984	0.446012	0	0	-0.253668	0.799752	0.799752
BIOCARTA_PROTEASOME_PATHWAY	MSigDB_C2	0	8	44	0.57329	0.725348	0	0	-0.59824	0.54968	0.799752
BIOCARTA_RACCYCD_PATHWAY	MSigDB_C2	1	12	44	0.859935	0.88543	8.33333	1	0.533455	0.593719	0.799752	CDKN1B
BIOCARTA_RANKL_PATHWAY	MSigDB_C2	0	3	44	0.214984	0.446012	0	0	-0.253668	0.799752	0.799752
BIOCARTA_RAS_PATHWAY	MSigDB_C2	0	4	44	0.286645	0.514588	0	0	-0.328995	0.742159	0.799752
BIOCARTA_RB_PATHWAY	MSigDB_C2	0	6	44	0.429967	0.629206	0	0	-0.469275	0.638873	0.799752
BIOCARTA_RELA_PATHWAY	MSigDB_C2	0	6	44	0.429967	0.629206	0	0	-0.469275	0.638873	0.799752
BIOCARTA_RNA_PATHWAY	MSigDB_C2	0	5	44	0.358306	0.574856	0	0	-0.40072	0.688626	0.799752
BIOCARTA_SET_PATHWAY	MSigDB_C2	0	3	44	0.214984	0.446012	0	0	-0.253668	0.799752	0.799752
BIOCARTA_SKP2E2F_PATHWAY	MSigDB_C2	0	5	44	0.358306	0.574856	0	0	-0.40072	0.688626	0.799752
BIOCARTA_SRCRPTP_PATHWAY	MSigDB_C2	0	3	44	0.214984	0.446012	0	0	-0.253668	0.799752	0.799752
BIOCARTA_STATHMIN_PATHWAY	MSigDB_C2	0	3	44	0.214984	0.446012	0	0	-0.253668	0.799752	0.799752
BIOCARTA_STRESS_PATHWAY	MSigDB_C2	1	5	44	0.358306	0.574856	20	1	1.01234	0.311374	0.799752	JUN
BIOCARTA_TALL1_PATHWAY	MSigDB_C2	1	5	44	0.358306	0.574856	20	1	1.01234	0.311374	0.799752	TNFRSF17
BIOCARTA_TCR_PATHWAY	MSigDB_C2	1	7	44	0.501629	0.679061	14.2857	1	0.828547	0.407361	0.799752	JUN
BIOCARTA_TCYTOTOXIC_PATHWAY	MSigDB_C2	0	5	44	0.358306	0.574856	0	0	-0.40072	0.688626	0.799752
BIOCARTA_TEL_PATHWAY	MSigDB_C2	0	6	44	0.429967	0.629206	0	0	-0.469275	0.638873	0.799752
BIOCARTA_TFF_PATHWAY	MSigDB_C2	0	3	44	0.214984	0.446012	0	0	-0.253668	0.799752	0.799752
BIOCARTA_TGFB_PATHWAY	MSigDB_C2	0	3	44	0.214984	0.446012	0	0	-0.253668	0.799752	0.799752
BIOCARTA_THELPER_PATHWAY	MSigDB_C2	0	5	44	0.358306	0.574856	0	0	-0.40072	0.688626	0.799752
BIOCARTA_TID_PATHWAY	MSigDB_C2	0	6	44	0.429967	0.629206	0	0	-0.469275	0.638873	0.799752
BIOCARTA_TNFR1_PATHWAY	MSigDB_C2	1	5	44	0.358306	0.574856	20	1	1.01234	0.311374	0.799752	JUN
BIOCARTA_TNFR2_PATHWAY	MSigDB_C2	0	4	44	0.286645	0.514588	0	0	-0.328995	0.742159	0.799752
BIOCARTA_TOLL_PATHWAY	MSigDB_C2	1	4	44	0.286645	0.514588	25	1	1.13151	0.257841	0.799752	JUN
BIOCARTA_TPO_PATHWAY	MSigDB_C2	1	3	44	0.214984	0.446012	33.3333	1	1.28084	0.200248	0.799752	JUN
BIOCARTA_VDR_PATHWAY	MSigDB_C2	0	4	44	0.286645	0.514588	0	0	-0.328995	0.742159	0.799752
BIOCARTA_VEGF_PATHWAY	MSigDB_C2	0	3	44	0.214984	0.446012	0	0	-0.253668	0.799752	0.799752
BIOCARTA_VIP_PATHWAY	MSigDB_C2	0	5	44	0.358306	0.574856	0	0	-0.40072	0.688626	0.799752
BIOCARTA_WNT_PATHWAY	MSigDB_C2	0	3	44	0.214984	0.446012	0	0	-0.253668	0.799752	0.799752
BLALOCK_ALZHEIMERS_DISEASE_INCIPIENT_DN	MSigDB_C2	0	11	44	0.788274	0.848438	0	0	-0.775134	0.43826	0.799752
BLALOCK_ALZHEIMERS_DISEASE_INCIPIENT_UP	MSigDB_C2	2	20	44	1.43322	1.13546	10	1	0.794007	0.427191	0.799752	IL10RA|ITGA6
BLALOCK_ALZHEIMERS_DISEASE_UP	MSigDB_C2	8	96	44	6.87948	2.32309	8.33333	1	0.878578	0.37963	0.799752	FOXO3|IL10RA|ITGA6|JUN|PECAM1|PHF1|TXNIP|ZFP36
BLANCO_MELO_BETA_INTERFERON_TREATED_BRONCHIAL_EPITHELIAL_CELLS_DN	MSigDB_C2	1	5	44	0.358306	0.574856	20	1	1.01234	0.311374	0.799752	AQP3
BLANCO_MELO_BETA_INTERFERON_TREATED_BRONCHIAL_EPITHELIAL_CELLS_UP	MSigDB_C2	1	37	44	2.65147	1.52214	2.7027	0	-1.18283	0.236876	0.799752	ZBP1
BLANCO_MELO_BRONCHIAL_EPITHELIAL_CELLS_INFLUENZA_A_DEL_NS1_INFECTION_DN	MSigDB_C2	0	29	44	2.07818	1.35688	0	0	-1.59912	0.109795	0.799752
BLANCO_MELO_BRONCHIAL_EPITHELIAL_CELLS_INFLUENZA_A_DEL_NS1_INFECTION_UP	MSigDB_C2	6	57	44	4.08469	1.85622	10.5263	1	1.24121	0.214526	0.799752	IL10RA|JUN|KLF4|XBP1|ZBP1|ZFP36
BLANCO_MELO_BRONCHIAL_EPITHELIAL_CELLS_INFLUENZA_A_INFECTION_DN	MSigDB_C2	0	3	44	0.214984	0.446012	0	0	-0.253668	0.799752	0.799752
BLANCO_MELO_BRONCHIAL_EPITHELIAL_CELLS_INFLUENZA_A_INFECTION_UP	MSigDB_C2	1	12	44	0.859935	0.88543	8.33333	1	0.533455	0.593719	0.799752	ERN1
BLANCO_MELO_COVID19_BRONCHIAL_EPITHELIAL_CELLS_SARS_COV_2_INFECTION_DN	MSigDB_C2	1	4	44	0.286645	0.514588	25	1	1.13151	0.257841	0.799752	TSC22D3
BLANCO_MELO_COVID19_BRONCHIAL_EPITHELIAL_CELLS_SARS_COV_2_INFECTION_UP	MSigDB_C2	1	23	44	1.64821	1.21457	4.34783	0	-0.677298	0.498217	0.799752	PRDM1
BLANCO_MELO_COVID19_SARS_COV_2_INFECTION_A594_ACE2_EXPRESSING_CELLS_DN	MSigDB_C2	1	7	44	0.501629	0.679061	14.2857	1	0.828547	0.407361	0.799752	CYBA
BLANCO_MELO_COVID19_SARS_COV_2_INFECTION_A594_ACE2_EXPRESSING_CELLS_RUXOLITINIB_DN	MSigDB_C2	1	9	44	0.644951	0.768713	11.1111	1	0.689942	0.490231	0.799752	CYBA
BLANCO_MELO_COVID19_SARS_COV_2_INFECTION_A594_ACE2_EXPRESSING_CELLS_RUXOLITINIB_UP	MSigDB_C2	6	43	44	3.08143	1.63237	13.9535	1	1.76685	0.0772528	0.799752	CDKN1B|EGR1|FOSB|JUN|KLF4|ZFP36
BLANCO_MELO_COVID19_SARS_COV_2_INFECTION_A594_ACE2_EXPRESSING_CELLS_UP	MSigDB_C2	4	47	44	3.36808	1.70061	8.51064	1	0.771739	0.440269	0.799752	EGR1|FOSB|KLF4|ZFP36
BLANCO_MELO_COVID19_SARS_COV_2_INFECTION_A594_CELLS_DN	MSigDB_C2	1	5	44	0.358306	0.574856	20	1	1.01234	0.311374	0.799752	TXNDC5
BLANCO_MELO_COVID19_SARS_COV_2_INFECTION_A594_CELLS_UP	MSigDB_C2	1	4	44	0.286645	0.514588	25	1	1.13151	0.257841	0.799752	TSC22D3
BLANCO_MELO_COVID19_SARS_COV_2_LOW_MOI_INFECTION_A594_ACE2_EXPRESSING_CELLS_UP	MSigDB_C2	3	23	44	1.64821	1.21457	13.0435	1	1.21774	0.223323	0.799752	EGR1|FOSB|ZFP36
BLANCO_MELO_COVID19_SARS_COV_2_POS_PATIENT_LUNG_TISSUE_DN	MSigDB_C2	0	7	44	0.501629	0.679061	0	0	-0.535016	0.592639	0.799752
BLANCO_MELO_COVID19_SARS_COV_2_POS_PATIENT_LUNG_TISSUE_UP	MSigDB_C2	1	18	44	1.2899	1.07901	5.55556	0	-0.488143	0.625448	0.799752	ZBP1
BLANCO_MELO_HUMAN_PARAINFLUENZA_VIRUS_3_INFECTION_A594_CELLS_DN	MSigDB_C2	1	3	44	0.214984	0.446012	33.3333	1	1.28084	0.200248	0.799752	AQP3
BLANCO_MELO_HUMAN_PARAINFLUENZA_VIRUS_3_INFECTION_A594_CELLS_UP	MSigDB_C2	2	23	44	1.64821	1.21457	8.69565	1	0.671687	0.501783	0.799752	EGR1|KLF4
BLANCO_MELO_INFLUENZA_A_INFECTION_A594_CELLS_DN	MSigDB_C2	0	4	44	0.286645	0.514588	0	0	-0.328995	0.742159	0.799752
BLANCO_MELO_INFLUENZA_A_INFECTION_A594_CELLS_UP	MSigDB_C2	1	3	44	0.214984	0.446012	33.3333	1	1.28084	0.200248	0.799752	EGR1
BLANCO_MELO_MERS_COV_INFECTION_MCR5_CELLS_UP	MSigDB_C2	1	10	44	0.716612	0.809624	10	1	0.632126	0.527305	0.799752	JUN
BLANCO_MELO_RESPIRATORY_SYNCYTIAL_VIRUS_INFECTION_A594_CELLS_DN	MSigDB_C2	1	4	44	0.286645	0.514588	25	1	1.13151	0.257841	0.799752	AQP3
BLANCO_MELO_RESPIRATORY_SYNCYTIAL_VIRUS_INFECTION_A594_CELLS_UP	MSigDB_C2	2	28	44	2.00651	1.33442	7.14286	1	0.50728	0.611959	0.799752	EGR1|KLF4
BLUM_RESPONSE_TO_SALIRASIB_DN	MSigDB_C2	2	47	44	3.36808	1.70061	4.25532	0	-0.983063	0.325576	0.799752	FOSB|SDC1
BLUM_RESPONSE_TO_SALIRASIB_UP	MSigDB_C2	3	31	44	2.2215	1.40049	9.67742	1	0.866487	0.386223	0.799752	EGR1|FOXO3|SQSTM1
BOCHKIS_FOXA2_TARGETS	MSigDB_C2	0	24	44	1.71987	1.23964	0	0	-1.39843	0.161985	0.799752
BOGNI_TREATMENT_RELATED_MYELOID_LEUKEMIA_DN	MSigDB_C2	0	6	44	0.429967	0.629206	0	0	-0.469275	0.638873	0.799752
BOHN_PRIMARY_IMMUNODEFICIENCY_SYNDROM_DN	MSigDB_C2	0	5	44	0.358306	0.574856	0	0	-0.40072	0.688626	0.799752
BOHN_PRIMARY_IMMUNODEFICIENCY_SYNDROM_UP	MSigDB_C2	1	11	44	0.788274	0.848438	9.09091	1	0.58026	0.56174	0.799752	CDKN1B
BONCI_TARGETS_OF_MIR15A_AND_MIR16_1	MSigDB_C2	0	5	44	0.358306	0.574856	0	0	-0.40072	0.688626	0.799752
BONOME_OVARIAN_CANCER_SURVIVAL_OPTIMAL_DEBULKING	MSigDB_C2	1	11	44	0.788274	0.848438	9.09091	1	0.58026	0.56174	0.799752	AQP3
BONOME_OVARIAN_CANCER_SURVIVAL_SUBOPTIMAL_DEBULKING	MSigDB_C2	1	18	44	1.2899	1.07901	5.55556	0	-0.488143	0.625448	0.799752	FOXO3
BOQUEST_STEM_CELL_CULTURED_VS_FRESH_UP	MSigDB_C2	7	55	44	3.94137	1.82664	12.7273	1	1.71185	0.0869249	0.799752	EGR1|JUN|KLF4|SEL1L3|TSC22D3|TXNIP|ZFP36
BOQUEST_STEM_CELL_DN	MSigDB_C2	3	16	44	1.14658	1.019	18.75	1	1.64611	0.099741	0.799752	CSF2RB|ITGA6|PECAM1
BOQUEST_STEM_CELL_UP	MSigDB_C2	0	5	44	0.358306	0.574856	0	0	-0.40072	0.688626	0.799752
BORCZUK_MALIGNANT_MESOTHELIOMA_DN	MSigDB_C2	0	13	44	0.931596	0.920819	0	0	-0.884204	0.376586	0.799752
BORCZUK_MALIGNANT_MESOTHELIOMA_UP	MSigDB_C2	0	27	44	1.93485	1.31149	0	0	-1.52073	0.128327	0.799752
BORLAK_LIVER_CANCER_EGF_UP	MSigDB_C2	1	11	44	0.788274	0.848438	9.09091	1	0.58026	0.56174	0.799752	CD63
BOSCO_EPITHELIAL_DIFFERENTIATION_MODULE	MSigDB_C2	1	4	44	0.286645	0.514588	25	1	1.13151	0.257841	0.799752	IGKC
BOSCO_INTERFERON_INDUCED_ANTIVIRAL_MODULE	MSigDB_C2	1	10	44	0.716612	0.809624	10	1	0.632126	0.527305	0.799752	ZBP1
BOSCO_TH1_CYTOTOXIC_MODULE	MSigDB_C2	0	17	44	1.21824	1.04949	0	0	-1.08569	0.277615	0.799752
BOUDOUKHA_BOUND_BY_IGF2BP2	MSigDB_C2	0	7	44	0.501629	0.679061	0	0	-0.535016	0.592639	0.799752
BOWIE_RESPONSE_TO_EXTRACELLULAR_MATRIX	MSigDB_C2	0	7	44	0.501629	0.679061	0	0	-0.535016	0.592639	0.799752
BOWIE_RESPONSE_TO_TAMOXIFEN	MSigDB_C2	0	5	44	0.358306	0.574856	0	0	-0.40072	0.688626	0.799752
BOYAULT_LIVER_CANCER_SUBCLASS_G123_UP	MSigDB_C2	0	6	44	0.429967	0.629206	0	0	-0.469275	0.638873	0.799752
BOYAULT_LIVER_CANCER_SUBCLASS_G1_UP	MSigDB_C2	0	4	44	0.286645	0.514588	0	0	-0.328995	0.742159	0.799752
BOYAULT_LIVER_CANCER_SUBCLASS_G23_UP	MSigDB_C2	0	10	44	0.716612	0.809624	0	0	-0.718101	0.472695	0.799752
BOYAULT_LIVER_CANCER_SUBCLASS_G3_UP	MSigDB_C2	0	18	44	1.2899	1.07901	0	0	-1.13314	0.257155	0.799752
BOYAULT_LIVER_CANCER_SUBCLASS_G56_DN	MSigDB_C2	0	3	44	0.214984	0.446012	0	0	-0.253668	0.799752	0.799752
BOYAULT_LIVER_CANCER_SUBCLASS_G6_UP	MSigDB_C2	0	3	44	0.214984	0.446012	0	0	-0.253668	0.799752	0.799752
BOYLAN_MULTIPLE_MYELOMA_C_CLUSTER_DN	MSigDB_C2	0	6	44	0.429967	0.629206	0	0	-0.469275	0.638873	0.799752
BOYLAN_MULTIPLE_MYELOMA_C_CLUSTER_UP	MSigDB_C2	0	3	44	0.214984	0.446012	0	0	-0.253668	0.799752	0.799752
BOYLAN_MULTIPLE_MYELOMA_C_DN	MSigDB_C2	1	6	44	0.429967	0.629206	16.6667	1	0.91322	0.361127	0.799752	JUN
BOYLAN_MULTIPLE_MYELOMA_C_D_UP	MSigDB_C2	0	9	44	0.644951	0.768713	0	0	-0.659197	0.509769	0.799752
BOYLAN_MULTIPLE_MYELOMA_C_UP	MSigDB_C2	0	5	44	0.358306	0.574856	0	0	-0.40072	0.688626	0.799752
BOYLAN_MULTIPLE_MYELOMA_D_CLUSTER_DN	MSigDB_C2	0	4	44	0.286645	0.514588	0	0	-0.328995	0.742159	0.799752
BOYLAN_MULTIPLE_MYELOMA_D_DN	MSigDB_C2	2	9	44	0.644951	0.768713	22.2222	1	1.51004	0.131034	0.799752	CHST15|DDX3Y
BOYLAN_MULTIPLE_MYELOMA_D_UP	MSigDB_C2	1	3	44	0.214984	0.446012	33.3333	1	1.28084	0.200248	0.799752	ITGA6
BOYLAN_MULTIPLE_MYELOMA_PCA3_DN	MSigDB_C2	1	5	44	0.358306	0.574856	20	1	1.01234	0.311374	0.799752	DDX3Y
BOYLAN_MULTIPLE_MYELOMA_PCA3_UP	MSigDB_C2	1	10	44	0.716612	0.809624	10	1	0.632126	0.527305	0.799752	JUN
BRACHAT_RESPONSE_TO_CAMPTOTHECIN_DN	MSigDB_C2	0	10	44	0.716612	0.809624	0	0	-0.718101	0.472695	0.799752
BRACHAT_RESPONSE_TO_CAMPTOTHECIN_UP	MSigDB_C2	1	3	44	0.214984	0.446012	33.3333	1	1.28084	0.200248	0.799752	TXNIP
BRACHAT_RESPONSE_TO_METHOTREXATE_DN	MSigDB_C2	0	5	44	0.358306	0.574856	0	0	-0.40072	0.688626	0.799752
BRACHAT_RESPONSE_TO_METHOTREXATE_UP	MSigDB_C2	1	3	44	0.214984	0.446012	33.3333	1	1.28084	0.200248	0.799752	TXNIP
BREDEMEYER_RAG_SIGNALING_NOT_VIA_ATM_DN	MSigDB_C2	0	3	44	0.214984	0.446012	0	0	-0.253668	0.799752	0.799752
BREDEMEYER_RAG_SIGNALING_NOT_VIA_ATM_UP	MSigDB_C2	0	5	44	0.358306	0.574856	0	0	-0.40072	0.688626	0.799752
BREDEMEYER_RAG_SIGNALING_VIA_ATM_NOT_VIA_NFKB_UP	MSigDB_C2	1	4	44	0.286645	0.514588	25	1	1.13151	0.257841	0.799752	JUN
BROCKE_APOPTOSIS_REVERSED_BY_IL6	MSigDB_C2	5	32	44	2.29316	1.42168	15.625	1	1.81083	0.0701674	0.799752	CHST15|FOXO3|JUN|PRDM1|ZFP36
BROWNE_HCMV_INFECTION_10HR_DN	MSigDB_C2	0	4	44	0.286645	0.514588	0	0	-0.328995	0.742159	0.799752
BROWNE_HCMV_INFECTION_10HR_UP	MSigDB_C2	1	12	44	0.859935	0.88543	8.33333	1	0.533455	0.593719	0.799752	FOSB
BROWNE_HCMV_INFECTION_12HR_DN	MSigDB_C2	0	7	44	0.501629	0.679061	0	0	-0.535016	0.592639	0.799752
BROWNE_HCMV_INFECTION_12HR_UP	MSigDB_C2	1	9	44	0.644951	0.768713	11.1111	1	0.689942	0.490231	0.799752	TNFRSF17
BROWNE_HCMV_INFECTION_14HR_DN	MSigDB_C2	0	18	44	1.2899	1.07901	0	0	-1.13314	0.257155	0.799752
BROWNE_HCMV_INFECTION_14HR_UP	MSigDB_C2	3	13	44	0.931596	0.920819	23.0769	1	1.88664	0.0592092	0.799752	AQP3|DDX3Y|TSC22D3
BROWNE_HCMV_INFECTION_16HR_DN	MSigDB_C2	0	6	44	0.429967	0.629206	0	0	-0.469275	0.638873	0.799752
BROWNE_HCMV_INFECTION_16HR_UP	MSigDB_C2	0	10	44	0.716612	0.809624	0	0	-0.718101	0.472695	0.799752
BROWNE_HCMV_INFECTION_18HR_DN	MSigDB_C2	0	8	44	0.57329	0.725348	0	0	-0.59824	0.54968	0.799752
BROWNE_HCMV_INFECTION_18HR_UP	MSigDB_C2	1	15	44	1.07492	0.987471	6.66667	1	0.417136	0.676579	0.799752	TNFRSF17
BROWNE_HCMV_INFECTION_1HR_DN	MSigDB_C2	2	12	44	0.859935	0.88543	16.6667	1	1.25365	0.209968	0.799752	CDKN1B|CSF2RB
BROWNE_HCMV_INFECTION_1HR_UP	MSigDB_C2	0	6	44	0.429967	0.629206	0	0	-0.469275	0.638873	0.799752
BROWNE_HCMV_INFECTION_20HR_DN	MSigDB_C2	0	6	44	0.429967	0.629206	0	0	-0.469275	0.638873	0.799752
BROWNE_HCMV_INFECTION_20HR_UP	MSigDB_C2	0	15	44	1.07492	0.987471	0	0	-0.987451	0.323421	0.799752
BROWNE_HCMV_INFECTION_24HR_DN	MSigDB_C2	0	7	44	0.501629	0.679061	0	0	-0.535016	0.592639	0.799752
BROWNE_HCMV_INFECTION_24HR_UP	MSigDB_C2	1	11	44	0.788274	0.848438	9.09091	1	0.58026	0.56174	0.799752	TNFRSF17
BROWNE_HCMV_INFECTION_2HR_DN	MSigDB_C2	2	9	44	0.644951	0.768713	22.2222	1	1.51004	0.131034	0.799752	CDKN1B|ITGA6
BROWNE_HCMV_INFECTION_2HR_UP	MSigDB_C2	1	4	44	0.286645	0.514588	25	1	1.13151	0.257841	0.799752	EGR1
BROWNE_HCMV_INFECTION_30MIN_DN	MSigDB_C2	0	12	44	0.859935	0.88543	0	0	-0.830456	0.406281	0.799752
BROWNE_HCMV_INFECTION_30MIN_UP	MSigDB_C2	1	5	44	0.358306	0.574856	20	1	1.01234	0.311374	0.799752	ZFP36
BROWNE_HCMV_INFECTION_48HR_DN	MSigDB_C2	4	23	44	1.64821	1.21457	17.3913	1	1.7837	0.0744731	0.799752	FOXO3|JUN|SDC1|ZFP36
BROWNE_HCMV_INFECTION_48HR_UP	MSigDB_C2	0	15	44	1.07492	0.987471	0	0	-0.987451	0.323421	0.799752
BROWNE_HCMV_INFECTION_4HR_DN	MSigDB_C2	2	15	44	1.07492	0.987471	13.3333	1	1.0523	0.292661	0.799752	JUN|ZFP36
BROWNE_HCMV_INFECTION_4HR_UP	MSigDB_C2	0	5	44	0.358306	0.574856	0	0	-0.40072	0.688626	0.799752
BROWNE_HCMV_INFECTION_6HR_UP	MSigDB_C2	0	5	44	0.358306	0.574856	0	0	-0.40072	0.688626	0.799752
BROWNE_HCMV_INFECTION_8HR_DN	MSigDB_C2	0	4	44	0.286645	0.514588	0	0	-0.328995	0.742159	0.799752
BROWNE_HCMV_INFECTION_8HR_UP	MSigDB_C2	0	10	44	0.716612	0.809624	0	0	-0.718101	0.472695	0.799752
BROWNE_INTERFERON_RESPONSIVE_GENES	MSigDB_C2	0	14	44	1.00326	0.954783	0	0	-0.9365	0.349016	0.799752
BROWN_MYELOID_CELL_DEVELOPMENT_DN	MSigDB_C2	0	18	44	1.2899	1.07901	0	0	-1.13314	0.257155	0.799752
BROWN_MYELOID_CELL_DEVELOPMENT_UP	MSigDB_C2	2	16	44	1.14658	1.019	12.5	1	0.994004	0.320221	0.799752	EGR1|VSIR
BRUECKNER_TARGETS_OF_MIRLET7A3_DN	MSigDB_C2	0	6	44	0.429967	0.629206	0	0	-0.469275	0.638873	0.799752
BRUECKNER_TARGETS_OF_MIRLET7A3_UP	MSigDB_C2	2	7	44	0.501629	0.679061	28.5714	1	1.72949	0.0837211	0.799752	KLF4|XBP1
BRUINS_UVC_RESPONSE_EARLY_LATE	MSigDB_C2	0	15	44	1.07492	0.987471	0	0	-0.987451	0.323421	0.799752
BRUINS_UVC_RESPONSE_LATE	MSigDB_C2	2	50	44	3.58306	1.7494	4	0	-1.07243	0.283526	0.799752	HPCAL1|SQSTM1
BRUINS_UVC_RESPONSE_VIA_TP53_GROUP_A	MSigDB_C2	3	29	44	2.07818	1.35688	10.3448	1	0.944033	0.345153	0.799752	MZB1|PECAM1|VSIR
BRUINS_UVC_RESPONSE_VIA_TP53_GROUP_B	MSigDB_C2	2	28	44	2.00651	1.33442	7.14286	1	0.50728	0.611959	0.799752	FOSB|SQSTM1
BRUINS_UVC_RESPONSE_VIA_TP53_GROUP_C	MSigDB_C2	0	3	44	0.214984	0.446012	0	0	-0.253668	0.799752	0.799752
BRUINS_UVC_RESPONSE_VIA_TP53_GROUP_D	MSigDB_C2	0	16	44	1.14658	1.019	0	0	-1.03715	0.299664	0.799752
BRUNO_HEMATOPOIESIS	MSigDB_C2	1	8	44	0.57329	0.725348	12.5	1	0.754882	0.45032	0.799752	SQSTM1
BUFFA_HYPOXIA_METAGENE	MSigDB_C2	0	8	44	0.57329	0.725348	0	0	-0.59824	0.54968	0.799752
BURTON_ADIPOGENESIS_1	MSigDB_C2	0	3	44	0.214984	0.446012	0	0	-0.253668	0.799752	0.799752
BURTON_ADIPOGENESIS_11	MSigDB_C2	0	5	44	0.358306	0.574856	0	0	-0.40072	0.688626	0.799752
BURTON_ADIPOGENESIS_12	MSigDB_C2	0	3	44	0.214984	0.446012	0	0	-0.253668	0.799752	0.799752
BURTON_ADIPOGENESIS_2	MSigDB_C2	1	5	44	0.358306	0.574856	20	1	1.01234	0.311374	0.799752	SDC1
BURTON_ADIPOGENESIS_3	MSigDB_C2	0	35	44	2.50814	1.48299	0	0	-1.82147	0.0685359	0.799752
BURTON_ADIPOGENESIS_5	MSigDB_C2	1	5	44	0.358306	0.574856	20	1	1.01234	0.311374	0.799752	XBP1
BURTON_ADIPOGENESIS_6	MSigDB_C2	1	9	44	0.644951	0.768713	11.1111	1	0.689942	0.490231	0.799752	ITGA6
BURTON_ADIPOGENESIS_7	MSigDB_C2	0	7	44	0.501629	0.679061	0	0	-0.535016	0.592639	0.799752
BURTON_ADIPOGENESIS_8	MSigDB_C2	0	6	44	0.429967	0.629206	0	0	-0.469275	0.638873	0.799752
BURTON_ADIPOGENESIS_9	MSigDB_C2	1	6	44	0.429967	0.629206	16.6667	1	0.91322	0.361127	0.799752	KLF4
BURTON_ADIPOGENESIS_PEAK_AT_0HR	MSigDB_C2	0	5	44	0.358306	0.574856	0	0	-0.40072	0.688626	0.799752
BURTON_ADIPOGENESIS_PEAK_AT_16HR	MSigDB_C2	0	7	44	0.501629	0.679061	0	0	-0.535016	0.592639	0.799752
BURTON_ADIPOGENESIS_PEAK_AT_24HR	MSigDB_C2	0	11	44	0.788274	0.848438	0	0	-0.775134	0.43826	0.799752
BUYTAERT_PHOTODYNAMIC_THERAPY_STRESS_DN	MSigDB_C2	1	36	44	2.5798	1.50273	2.77778	0	-1.14835	0.250825	0.799752	CADM1
BUYTAERT_PHOTODYNAMIC_THERAPY_STRESS_UP	MSigDB_C2	6	56	44	4.01303	1.84152	10.7143	1	1.27413	0.202618	0.799752	FOXO3|KLF4|PHF1|SQSTM1|TXNIP|ZFP36
BYSTROEM_CORRELATED_WITH_IL5_DN	MSigDB_C2	0	9	44	0.644951	0.768713	0	0	-0.659197	0.509769	0.799752
BYSTROEM_CORRELATED_WITH_IL5_UP	MSigDB_C2	1	5	44	0.358306	0.574856	20	1	1.01234	0.311374	0.799752	CD63
BYSTRYKH_HEMATOPOIESIS_STEM_CELL_AND_BRAIN_QTL_CIS	MSigDB_C2	0	5	44	0.358306	0.574856	0	0	-0.40072	0.688626	0.799752
BYSTRYKH_HEMATOPOIESIS_STEM_CELL_AND_BRAIN_QTL_TRANS	MSigDB_C2	2	11	44	0.788274	0.848438	18.1818	1	1.3317	0.182957	0.799752	CYBA|SDC1
BYSTRYKH_HEMATOPOIESIS_STEM_CELL_QTL_CIS	MSigDB_C2	0	11	44	0.788274	0.848438	0	0	-0.775134	0.43826	0.799752
BYSTRYKH_HEMATOPOIESIS_STEM_CELL_QTL_TRANS	MSigDB_C2	1	42	44	3.00977	1.61469	2.38095	0	-1.3514	0.176568	0.799752	ITGA6
CADWELL_ATG16L1_TARGETS_UP	MSigDB_C2	0	3	44	0.214984	0.446012	0	0	-0.253668	0.799752	0.799752
CAFFAREL_RESPONSE_TO_THC_24HR_3_DN	MSigDB_C2	0	3	44	0.214984	0.446012	0	0	-0.253668	0.799752	0.799752
CAFFAREL_RESPONSE_TO_THC_24HR_5_DN	MSigDB_C2	0	9	44	0.644951	0.768713	0	0	-0.659197	0.509769	0.799752
CAFFAREL_RESPONSE_TO_THC_24HR_5_UP	MSigDB_C2	0	7	44	0.501629	0.679061	0	0	-0.535016	0.592639	0.799752
CAFFAREL_RESPONSE_TO_THC_8HR_5_UP	MSigDB_C2	1	3	44	0.214984	0.446012	33.3333	1	1.28084	0.200248	0.799752	CDKN1B
CAFFAREL_RESPONSE_TO_THC_DN	MSigDB_C2	0	8	44	0.57329	0.725348	0	0	-0.59824	0.54968	0.799752
CAFFAREL_RESPONSE_TO_THC_UP	MSigDB_C2	1	6	44	0.429967	0.629206	16.6667	1	0.91322	0.361127	0.799752	CDKN1B
CAIRO_HEPATOBLASTOMA_CLASSES_DN	MSigDB_C2	2	12	44	0.859935	0.88543	16.6667	1	1.25365	0.209968	0.799752	EGR1|TSC22D3
CAIRO_HEPATOBLASTOMA_DN	MSigDB_C2	1	9	44	0.644951	0.768713	11.1111	1	0.689942	0.490231	0.799752	AQP3
CAIRO_HEPATOBLASTOMA_UP	MSigDB_C2	1	16	44	1.14658	1.019	6.25	0	-0.412765	0.679779	0.799752	ITGA6
CAIRO_LIVER_DEVELOPMENT_DN	MSigDB_C2	1	11	44	0.788274	0.848438	9.09091	1	0.58026	0.56174	0.799752	FKBP11
CAIRO_LIVER_DEVELOPMENT_UP	MSigDB_C2	1	5	44	0.358306	0.574856	20	1	1.01234	0.311374	0.799752	JUN
CAIRO_PML_TARGETS_BOUND_BY_MYC_DN	MSigDB_C2	1	4	44	0.286645	0.514588	25	1	1.13151	0.257841	0.799752	CDKN1B
CAIRO_PML_TARGETS_BOUND_BY_MYC_UP	MSigDB_C2	0	8	44	0.57329	0.725348	0	0	-0.59824	0.54968	0.799752
CAMPS_COLON_CANCER_COPY_NUMBER_UP	MSigDB_C2	0	3	44	0.214984	0.446012	0	0	-0.253668	0.799752	0.799752
CARD_MIR302A_TARGETS	MSigDB_C2	0	9	44	0.644951	0.768713	0	0	-0.659197	0.509769	0.799752
CASORELLI_ACUTE_PROMYELOCYTIC_LEUKEMIA_DN	MSigDB_C2	3	62	44	4.443	1.92722	4.83871	0	-0.974586	0.329766	0.799752	CSF2RB|DDX3Y|SQSTM1
CASTELLANO_NRAS_TARGETS_UP	MSigDB_C2	1	7	44	0.501629	0.679061	14.2857	1	0.828547	0.407361	0.799752	SDC1
CEBALLOS_TARGETS_OF_TP53_AND_MYC_DN	MSigDB_C2	0	3	44	0.214984	0.446012	0	0	-0.253668	0.799752	0.799752
CEBALLOS_TARGETS_OF_TP53_AND_MYC_UP	MSigDB_C2	0	3	44	0.214984	0.446012	0	0	-0.253668	0.799752	0.799752
CERIBELLI_PROMOTERS_INACTIVE_AND_BOUND_BY_NFY	MSigDB_C2	1	4	44	0.286645	0.514588	25	1	1.13151	0.257841	0.799752	IGLC1
CHANDRAN_METASTASIS_DN	MSigDB_C2	3	13	44	0.931596	0.920819	23.0769	1	1.88664	0.0592092	0.799752	FOSB|KLF4|ZFP36
CHANDRAN_METASTASIS_TOP50_UP	MSigDB_C2	0	5	44	0.358306	0.574856	0	0	-0.40072	0.688626	0.799752
CHANDRAN_METASTASIS_UP	MSigDB_C2	0	18	44	1.2899	1.07901	0	0	-1.13314	0.257155	0.799752
CHANG_IMMORTALIZED_BY_HPV31_DN	MSigDB_C2	0	5	44	0.358306	0.574856	0	0	-0.40072	0.688626	0.799752
CHANG_IMMORTALIZED_BY_HPV31_UP	MSigDB_C2	1	6	44	0.429967	0.629206	16.6667	1	0.91322	0.361127	0.799752	MANEA
CHARAFE_BREAST_CANCER_BASAL_VS_MESENCHYMAL_DN	MSigDB_C2	0	3	44	0.214984	0.446012	0	0	-0.253668	0.799752	0.799752
CHARAFE_BREAST_CANCER_LUMINAL_VS_BASAL_DN	MSigDB_C2	2	23	44	1.64821	1.21457	8.69565	1	0.671687	0.501783	0.799752	ITGA6|SEL1L3
CHARAFE_BREAST_CANCER_LUMINAL_VS_BASAL_UP	MSigDB_C2	2	13	44	0.931596	0.920819	15.3846	1	1.18156	0.237379	0.799752	CADM1|TENT5C
CHARAFE_BREAST_CANCER_LUMINAL_VS_MESENCHYMAL_DN	MSigDB_C2	0	19	44	1.36156	1.10764	0	0	-1.17957	0.23817	0.799752
CHARAFE_BREAST_CANCER_LUMINAL_VS_MESENCHYMAL_UP	MSigDB_C2	3	13	44	0.931596	0.920819	23.0769	1	1.88664	0.0592092	0.799752	FAM214A|TENT5C|TSC22D3
CHAUHAN_RESPONSE_TO_METHOXYESTRADIOL_DN	MSigDB_C2	2	19	44	1.36156	1.10764	10.5263	1	0.839617	0.401123	0.799752	FOXO3|XBP1
CHAUHAN_RESPONSE_TO_METHOXYESTRADIOL_UP	MSigDB_C2	0	7	44	0.501629	0.679061	0	0	-0.535016	0.592639	0.799752
CHEBOTAEV_GR_TARGETS_DN	MSigDB_C2	0	7	44	0.501629	0.679061	0	0	-0.535016	0.592639	0.799752
CHEBOTAEV_GR_TARGETS_UP	MSigDB_C2	0	6	44	0.429967	0.629206	0	0	-0.469275	0.638873	0.799752
CHEMNITZ_RESPONSE_TO_PROSTAGLANDIN_E2_DN	MSigDB_C2	3	14	44	1.00326	0.954783	21.4286	1	1.80127	0.0716603	0.799752	KLF4|SEL1L3|TXNIP
CHEMNITZ_RESPONSE_TO_PROSTAGLANDIN_E2_UP	MSigDB_C2	0	24	44	1.71987	1.23964	0	0	-1.39843	0.161985	0.799752
CHENG_IMPRINTED_BY_ESTRADIOL	MSigDB_C2	0	6	44	0.429967	0.629206	0	0	-0.469275	0.638873	0.799752
CHEN_ETV5_TARGETS_TESTIS	MSigDB_C2	0	6	44	0.429967	0.629206	0	0	-0.469275	0.638873	0.799752
CHEN_HOXA5_TARGETS_6HR_UP	MSigDB_C2	1	3	44	0.214984	0.446012	33.3333	1	1.28084	0.200248	0.799752	EGR1
CHEN_LIVER_METABOLISM_QTL_CIS	MSigDB_C2	0	4	44	0.286645	0.514588	0	0	-0.328995	0.742159	0.799752
CHEN_LUNG_CANCER_SURVIVAL	MSigDB_C2	0	4	44	0.286645	0.514588	0	0	-0.328995	0.742159	0.799752
CHEN_LVAD_SUPPORT_OF_FAILING_HEART_DN	MSigDB_C2	0	7	44	0.501629	0.679061	0	0	-0.535016	0.592639	0.799752
CHEN_METABOLIC_SYNDROM_NETWORK	MSigDB_C2	9	85	44	6.09121	2.20903	10.5882	1	1.4814	0.138499	0.799752	CADM1|CD63|CSF2RB|CYBA|HPCAL1|IL10RA|JUN|KLHL6|VSIR
CHEN_NEUROBLASTOMA_COPY_NUMBER_GAINS	MSigDB_C2	1	4	44	0.286645	0.514588	25	1	1.13151	0.257841	0.799752	HPCAL1
CHEOK_RESPONSE_TO_HD_MTX_UP	MSigDB_C2	0	6	44	0.429967	0.629206	0	0	-0.469275	0.638873	0.799752
CHEOK_RESPONSE_TO_MERCAPTOPURINE_AND_HD_MTX_DN	MSigDB_C2	0	3	44	0.214984	0.446012	0	0	-0.253668	0.799752	0.799752
CHEOK_RESPONSE_TO_MERCAPTOPURINE_DN	MSigDB_C2	0	3	44	0.214984	0.446012	0	0	-0.253668	0.799752	0.799752
CHESLER_BRAIN_HIGHEST_EXPRESSION	MSigDB_C2	0	3	44	0.214984	0.446012	0	0	-0.253668	0.799752	0.799752
CHESLER_BRAIN_HIGHEST_GENETIC_VARIANCE	MSigDB_C2	0	4	44	0.286645	0.514588	0	0	-0.328995	0.742159	0.799752
CHESLER_BRAIN_QTL_CIS	MSigDB_C2	0	5	44	0.358306	0.574856	0	0	-0.40072	0.688626	0.799752
CHIANG_LIVER_CANCER_SUBCLASS_CTNNB1_DN	MSigDB_C2	3	14	44	1.00326	0.954783	21.4286	1	1.80127	0.0716603	0.799752	CYBA|EGR1|SEL1L3
CHIANG_LIVER_CANCER_SUBCLASS_PROLIFERATION_UP	MSigDB_C2	2	40	44	2.86645	1.57852	5	0	-0.772698	0.439701	0.799752	CYBA|SEL1L3
CHIANG_LIVER_CANCER_SUBCLASS_UNANNOTATED_DN	MSigDB_C2	1	23	44	1.64821	1.21457	4.34783	0	-0.677298	0.498217	0.799752	FKBP11
CHIARADONNA_NEOPLASTIC_TRANSFORMATION_CDC25_DN	MSigDB_C2	1	9	44	0.644951	0.768713	11.1111	1	0.689942	0.490231	0.799752	KLF4
CHIARADONNA_NEOPLASTIC_TRANSFORMATION_CDC25_UP	MSigDB_C2	0	5	44	0.358306	0.574856	0	0	-0.40072	0.688626	0.799752
CHIARADONNA_NEOPLASTIC_TRANSFORMATION_KRAS_CDC25_DN	MSigDB_C2	1	4	44	0.286645	0.514588	25	1	1.13151	0.257841	0.799752	ZFP36
CHIARADONNA_NEOPLASTIC_TRANSFORMATION_KRAS_CDC25_UP	MSigDB_C2	1	7	44	0.501629	0.679061	14.2857	1	0.828547	0.407361	0.799752	ITGA6
CHIARADONNA_NEOPLASTIC_TRANSFORMATION_KRAS_DN	MSigDB_C2	0	8	44	0.57329	0.725348	0	0	-0.59824	0.54968	0.799752
CHIARADONNA_NEOPLASTIC_TRANSFORMATION_KRAS_UP	MSigDB_C2	1	20	44	1.43322	1.13546	5	0	-0.563919	0.572809	0.799752	ITGA6
CHIARETTI_ACUTE_LYMPHOBLASTIC_LEUKEMIA_ZAP70	MSigDB_C2	1	6	44	0.429967	0.629206	16.6667	1	0.91322	0.361127	0.799752	JCHAIN
CHIARETTI_T_ALL_RELAPSE_PROGNOSIS	MSigDB_C2	0	7	44	0.501629	0.679061	0	0	-0.535016	0.592639	0.799752
CHIBA_RESPONSE_TO_TSA	MSigDB_C2	1	5	44	0.358306	0.574856	20	1	1.01234	0.311374	0.799752	SQSTM1
CHIBA_RESPONSE_TO_TSA_UP	MSigDB_C2	1	6	44	0.429967	0.629206	16.6667	1	0.91322	0.361127	0.799752	FOSB
CHICAS_RB1_TARGETS_CONFLUENT	MSigDB_C2	6	46	44	3.29642	1.68391	13.0435	1	1.64134	0.100726	0.799752	AQP3|CADM1|CYTOR|ITGA6|TENT5C|VSIR
CHICAS_RB1_TARGETS_GROWING	MSigDB_C2	1	37	44	2.65147	1.52214	2.7027	0	-1.18283	0.236876	0.799752	EGR1
CHICAS_RB1_TARGETS_LOW_SERUM	MSigDB_C2	1	12	44	0.859935	0.88543	8.33333	1	0.533455	0.593719	0.799752	CYTOR
CHICAS_RB1_TARGETS_SENESCENT	MSigDB_C2	4	55	44	3.94137	1.82664	7.27273	1	0.567481	0.570388	0.799752	FKBP11|JUN|SEL1L3|TXNIP
CHIN_BREAST_CANCER_COPY_NUMBER_UP	MSigDB_C2	0	6	44	0.429967	0.629206	0	0	-0.469275	0.638873	0.799752
CHNG_MULTIPLE_MYELOMA_HYPERPLOID_UP	MSigDB_C2	0	5	44	0.358306	0.574856	0	0	-0.40072	0.688626	0.799752
CHOW_RASSF1_TARGETS_DN	MSigDB_C2	1	3	44	0.214984	0.446012	33.3333	1	1.28084	0.200248	0.799752	FOXO3
CHOW_RASSF1_TARGETS_UP	MSigDB_C2	0	3	44	0.214984	0.446012	0	0	-0.253668	0.799752	0.799752
CHO_NR4A1_TARGETS	MSigDB_C2	0	5	44	0.358306	0.574856	0	0	-0.40072	0.688626	0.799752
CHUANG_OXIDATIVE_STRESS_RESPONSE_UP	MSigDB_C2	2	7	44	0.501629	0.679061	28.5714	1	1.72949	0.0837211	0.799752	EGR1|JUN
CHUNG_BLISTER_CYTOTOXICITY_DN	MSigDB_C2	1	6	44	0.429967	0.629206	16.6667	1	0.91322	0.361127	0.799752	IGKC
CHUNG_BLISTER_CYTOTOXICITY_UP	MSigDB_C2	0	6	44	0.429967	0.629206	0	0	-0.469275	0.638873	0.799752
CHYLA_CBFA2T3_TARGETS_DN	MSigDB_C2	0	5	44	0.358306	0.574856	0	0	-0.40072	0.688626	0.799752
CHYLA_CBFA2T3_TARGETS_UP	MSigDB_C2	3	33	44	2.36482	1.44248	9.09091	1	0.794699	0.426789	0.799752	ERN1|FKBP11|TSC22D3
CLASPER_LYMPHATIC_VESSELS_DURING_METASTASIS_DN	MSigDB_C2	1	3	44	0.214984	0.446012	33.3333	1	1.28084	0.200248	0.799752	SDC1
CLIMENT_BREAST_CANCER_COPY_NUMBER_UP	MSigDB_C2	0	3	44	0.214984	0.446012	0	0	-0.253668	0.799752	0.799752
COATES_MACROPHAGE_M1_VS_M2_DN	MSigDB_C2	0	3	44	0.214984	0.446012	0	0	-0.253668	0.799752	0.799752
COLDREN_GEFITINIB_RESISTANCE_UP	MSigDB_C2	0	4	44	0.286645	0.514588	0	0	-0.328995	0.742159	0.799752
COLINA_TARGETS_OF_4EBP1_AND_4EBP2	MSigDB_C2	1	33	44	2.36482	1.44248	3.0303	0	-1.04334	0.296793	0.799752	ZBP1
COLIN_PILOCYTIC_ASTROCYTOMA_VS_GLIOBLASTOMA_DN	MSigDB_C2	1	4	44	0.286645	0.514588	25	1	1.13151	0.257841	0.799752	SQSTM1
COLLER_MYC_TARGETS_UP	MSigDB_C2	0	8	44	0.57329	0.725348	0	0	-0.59824	0.54968	0.799752
COLLIS_PRKDC_SUBSTRATES	MSigDB_C2	0	3	44	0.214984	0.446012	0	0	-0.253668	0.799752	0.799752
CONCANNON_APOPTOSIS_BY_EPOXOMICIN_DN	MSigDB_C2	1	23	44	1.64821	1.21457	4.34783	0	-0.677298	0.498217	0.799752	CADM1
CONRAD_STEM_CELL	MSigDB_C2	1	3	44	0.214984	0.446012	33.3333	1	1.28084	0.200248	0.799752	KLF4
CORRE_MULTIPLE_MYELOMA_DN	MSigDB_C2	0	4	44	0.286645	0.514588	0	0	-0.328995	0.742159	0.799752
CORRE_MULTIPLE_MYELOMA_UP	MSigDB_C2	0	6	44	0.429967	0.629206	0	0	-0.469275	0.638873	0.799752
COULOUARN_TEMPORAL_TGFB1_SIGNATURE_DN	MSigDB_C2	0	11	44	0.788274	0.848438	0	0	-0.775134	0.43826	0.799752
COULOUARN_TEMPORAL_TGFB1_SIGNATURE_UP	MSigDB_C2	1	6	44	0.429967	0.629206	16.6667	1	0.91322	0.361127	0.799752	ITGA6
CREIGHTON_ENDOCRINE_THERAPY_RESISTANCE_1	MSigDB_C2	1	39	44	2.79479	1.56002	2.5641	0	-1.25102	0.210927	0.799752	CADM1
CREIGHTON_ENDOCRINE_THERAPY_RESISTANCE_2	MSigDB_C2	0	11	44	0.788274	0.848438	0	0	-0.775134	0.43826	0.799752
CREIGHTON_ENDOCRINE_THERAPY_RESISTANCE_3	MSigDB_C2	1	21	44	1.50489	1.16252	4.7619	0	-0.601797	0.547309	0.799752	CD63
CREIGHTON_ENDOCRINE_THERAPY_RESISTANCE_4	MSigDB_C2	3	23	44	1.64821	1.21457	13.0435	1	1.21774	0.223323	0.799752	CADM1|FOXO3|HPCAL1
CREIGHTON_ENDOCRINE_THERAPY_RESISTANCE_5	MSigDB_C2	3	17	44	1.21824	1.04949	17.6471	1	1.57513	0.115226	0.799752	AQP3|SDC1|ZFP36
CROMER_METASTASIS_DN	MSigDB_C2	0	5	44	0.358306	0.574856	0	0	-0.40072	0.688626	0.799752
CROMER_METASTASIS_UP	MSigDB_C2	1	9	44	0.644951	0.768713	11.1111	1	0.689942	0.490231	0.799752	TSC22D3
CROMER_TUMORIGENESIS_UP	MSigDB_C2	0	5	44	0.358306	0.574856	0	0	-0.40072	0.688626	0.799752
CROONQUIST_IL6_DEPRIVATION_DN	MSigDB_C2	0	34	44	2.43648	1.46291	0	0	-1.78561	0.0741619	0.799752
CROONQUIST_NRAS_SIGNALING_DN	MSigDB_C2	0	26	44	1.86319	1.28807	0	0	-1.48063	0.138706	0.799752
CROONQUIST_NRAS_SIGNALING_UP	MSigDB_C2	1	8	44	0.57329	0.725348	12.5	1	0.754882	0.45032	0.799752	JCHAIN
CROONQUIST_NRAS_VS_STROMAL_STIMULATION_DN	MSigDB_C2	3	26	44	1.86319	1.28807	11.5385	1	1.07246	0.283514	0.799752	FOSB|JUN|TSC22D3
CROONQUIST_NRAS_VS_STROMAL_STIMULATION_UP	MSigDB_C2	1	4	44	0.286645	0.514588	25	1	1.13151	0.257841	0.799752	JCHAIN
CROONQUIST_STROMAL_STIMULATION_UP	MSigDB_C2	2	9	44	0.644951	0.768713	22.2222	1	1.51004	0.131034	0.799752	FOSB|TSC22D3
CUI_GLUCOSE_DEPRIVATION	MSigDB_C2	1	14	44	1.00326	0.954783	7.14286	1	0.452395	0.650984	0.799752	TXNIP
CUI_TCF21_TARGETS_2_DN	MSigDB_C2	3	40	44	2.86645	1.57852	7.5	1	0.582397	0.560299	0.799752	KLF4|PRDM1|TXNIP
CUI_TCF21_TARGETS_2_UP	MSigDB_C2	3	38	44	2.72313	1.54123	7.89474	1	0.637413	0.523856	0.799752	CADM1|CDKN1B|CYBA
DACOSTA_ERCC3_ALLELE_XPCS_VS_TTD_DN	MSigDB_C2	0	4	44	0.286645	0.514588	0	0	-0.328995	0.742159	0.799752
DACOSTA_UV_RESPONSE_VIA_ERCC3_COMMON_DN	MSigDB_C2	2	31	44	2.2215	1.40049	6.45161	0	-0.50469	0.613777	0.799752	FOXO3|JUN
DACOSTA_UV_RESPONSE_VIA_ERCC3_COMMON_UP	MSigDB_C2	0	8	44	0.57329	0.725348	0	0	-0.59824	0.54968	0.799752
DACOSTA_UV_RESPONSE_VIA_ERCC3_DN	MSigDB_C2	5	55	44	3.94137	1.82664	9.09091	1	0.919587	0.357789	0.799752	CDKN1B|FOXO3|HPCAL1|ITGA6|JUN
DACOSTA_UV_RESPONSE_VIA_ERCC3_TTD_DN	MSigDB_C2	1	5	44	0.358306	0.574856	20	1	1.01234	0.311374	0.799752	CDKN1B
DACOSTA_UV_RESPONSE_VIA_ERCC3_TTD_UP	MSigDB_C2	0	4	44	0.286645	0.514588	0	0	-0.328995	0.742159	0.799752
DACOSTA_UV_RESPONSE_VIA_ERCC3_UP	MSigDB_C2	1	30	44	2.14984	1.3789	3.33333	0	-0.93599	0.349278	0.799752	SQSTM1
DACOSTA_UV_RESPONSE_VIA_ERCC3_XPCS_UP	MSigDB_C2	0	3	44	0.214984	0.446012	0	0	-0.253668	0.799752	0.799752
DAIRKEE_CANCER_PRONE_RESPONSE_BPA	MSigDB_C2	0	4	44	0.286645	0.514588	0	0	-0.328995	0.742159	0.799752
DAIRKEE_CANCER_PRONE_RESPONSE_BPA_E2	MSigDB_C2	0	9	44	0.644951	0.768713	0	0	-0.659197	0.509769	0.799752
DAIRKEE_CANCER_PRONE_RESPONSE_E2	MSigDB_C2	0	3	44	0.214984	0.446012	0	0	-0.253668	0.799752	0.799752
DALESSIO_TSA_RESPONSE	MSigDB_C2	0	3	44	0.214984	0.446012	0	0	-0.253668	0.799752	0.799752
DANG_BOUND_BY_MYC	MSigDB_C2	7	87	44	6.23453	2.23064	8.04598	1	0.781445	0.434541	0.799752	CD63|CDKN1B|CSF2RB|CYBA|IGKC|ITGA6|SQSTM1
DANG_MYC_TARGETS_DN	MSigDB_C2	1	4	44	0.286645	0.514588	25	1	1.13151	0.257841	0.799752	CDKN1B
DANG_MYC_TARGETS_UP	MSigDB_C2	0	25	44	1.79153	1.26413	0	0	-1.43987	0.149905	0.799752
DANG_REGULATED_BY_MYC_DN	MSigDB_C2	2	21	44	1.50489	1.16252	9.52381	1	0.750937	0.452691	0.799752	CDKN1B|KLF4
DANG_REGULATED_BY_MYC_UP	MSigDB_C2	0	9	44	0.644951	0.768713	0	0	-0.659197	0.509769	0.799752
DARWICHE_PAPILLOMA_PROGRESSION_RISK	MSigDB_C2	0	3	44	0.214984	0.446012	0	0	-0.253668	0.799752	0.799752
DARWICHE_PAPILLOMA_RISK_HIGH_DN	MSigDB_C2	0	7	44	0.501629	0.679061	0	0	-0.535016	0.592639	0.799752
DARWICHE_PAPILLOMA_RISK_HIGH_UP	MSigDB_C2	0	8	44	0.57329	0.725348	0	0	-0.59824	0.54968	0.799752
DARWICHE_PAPILLOMA_RISK_LOW_DN	MSigDB_C2	0	8	44	0.57329	0.725348	0	0	-0.59824	0.54968	0.799752
DARWICHE_PAPILLOMA_RISK_LOW_UP	MSigDB_C2	0	7	44	0.501629	0.679061	0	0	-0.535016	0.592639	0.799752
DARWICHE_SKIN_TUMOR_PROMOTER_DN	MSigDB_C2	0	6	44	0.429967	0.629206	0	0	-0.469275	0.638873	0.799752
DARWICHE_SKIN_TUMOR_PROMOTER_UP	MSigDB_C2	0	9	44	0.644951	0.768713	0	0	-0.659197	0.509769	0.799752
DARWICHE_SQUAMOUS_CELL_CARCINOMA_DN	MSigDB_C2	0	5	44	0.358306	0.574856	0	0	-0.40072	0.688626	0.799752
DARWICHE_SQUAMOUS_CELL_CARCINOMA_UP	MSigDB_C2	0	10	44	0.716612	0.809624	0	0	-0.718101	0.472695	0.799752
DASU_IL6_SIGNALING_SCAR_UP	MSigDB_C2	1	5	44	0.358306	0.574856	20	1	1.01234	0.311374	0.799752	ZFP36
DASU_IL6_SIGNALING_UP	MSigDB_C2	1	6	44	0.429967	0.629206	16.6667	1	0.91322	0.361127	0.799752	ZFP36
DAUER_STAT3_TARGETS_DN	MSigDB_C2	1	6	44	0.429967	0.629206	16.6667	1	0.91322	0.361127	0.799752	AQP3
DAVICIONI_MOLECULAR_ARMS_VS_ERMS_DN	MSigDB_C2	2	8	44	0.57329	0.725348	25	1	1.61345	0.106648	0.799752	FKBP11|SDC1
DAVICIONI_MOLECULAR_ARMS_VS_ERMS_UP	MSigDB_C2	2	13	44	0.931596	0.920819	15.3846	1	1.18156	0.237379	0.799752	SEL1L3|TXNIP
DAVICIONI_PAX_FOXO1_SIGNATURE_IN_ARMS_UP	MSigDB_C2	0	4	44	0.286645	0.514588	0	0	-0.328995	0.742159	0.799752
DAVICIONI_TARGETS_OF_PAX_FOXO1_FUSIONS_DN	MSigDB_C2	0	3	44	0.214984	0.446012	0	0	-0.253668	0.799752	0.799752
DAVIES_MULTIPLE_MYELOMA_VS_MGUS_DN	MSigDB_C2	1	3	44	0.214984	0.446012	33.3333	1	1.28084	0.200248	0.799752	CD27
DAZARD_RESPONSE_TO_UV_NHEK_DN	MSigDB_C2	2	23	44	1.64821	1.21457	8.69565	1	0.671687	0.501783	0.799752	CDKN1B|FOXO3
DAZARD_RESPONSE_TO_UV_SCC_DN	MSigDB_C2	2	12	44	0.859935	0.88543	16.6667	1	1.25365	0.209968	0.799752	DDX3Y|FOXO3
DAZARD_RESPONSE_TO_UV_SCC_UP	MSigDB_C2	1	11	44	0.788274	0.848438	9.09091	1	0.58026	0.56174	0.799752	TSC22D3
DAZARD_UV_RESPONSE_CLUSTER_G1	MSigDB_C2	0	3	44	0.214984	0.446012	0	0	-0.253668	0.799752	0.799752
DAZARD_UV_RESPONSE_CLUSTER_G2	MSigDB_C2	0	3	44	0.214984	0.446012	0	0	-0.253668	0.799752	0.799752
DAZARD_UV_RESPONSE_CLUSTER_G3	MSigDB_C2	1	5	44	0.358306	0.574856	20	1	1.01234	0.311374	0.799752	PRDM1
DAZARD_UV_RESPONSE_CLUSTER_G6	MSigDB_C2	1	13	44	0.931596	0.920819	7.69231	1	0.491018	0.623414	0.799752	FOXO3
DEBIASI_APOPTOSIS_BY_REOVIRUS_INFECTION_DN	MSigDB_C2	2	20	44	1.43322	1.13546	10	1	0.794007	0.427191	0.799752	ITGA6|TXNIP
DEBIASI_APOPTOSIS_BY_REOVIRUS_INFECTION_UP	MSigDB_C2	2	25	44	1.79153	1.26413	8	1	0.600625	0.54809	0.799752	JUN|ZFP36
DELACROIX_RARG_BOUND_MEF	MSigDB_C2	2	14	44	1.00326	0.954783	14.2857	1	1.11465	0.264999	0.799752	SQSTM1|ZBP1
DELACROIX_RAR_BOUND_ES	MSigDB_C2	1	25	44	1.79153	1.26413	4	0	-0.752234	0.45191	0.799752	AQP3
DELACROIX_RAR_TARGETS_UP	MSigDB_C2	1	4	44	0.286645	0.514588	25	1	1.13151	0.257841	0.799752	ZBP1
DELASERNA_MYOD_TARGETS_DN	MSigDB_C2	0	3	44	0.214984	0.446012	0	0	-0.253668	0.799752	0.799752
DELASERNA_MYOD_TARGETS_UP	MSigDB_C2	0	8	44	0.57329	0.725348	0	0	-0.59824	0.54968	0.799752
DELLA_RESPONSE_TO_TSA_AND_BUTYRATE	MSigDB_C2	0	4	44	0.286645	0.514588	0	0	-0.328995	0.742159	0.799752
DELPUECH_FOXO3_TARGETS_DN	MSigDB_C2	0	8	44	0.57329	0.725348	0	0	-0.59824	0.54968	0.799752
DELYS_THYROID_CANCER_UP	MSigDB_C2	5	32	44	2.29316	1.42168	15.625	1	1.81083	0.0701674	0.799752	CYBA|IL10RA|PRDM1|SDC1|SEL1L3
DER_IFN_ALPHA_RESPONSE_UP	MSigDB_C2	0	13	44	0.931596	0.920819	0	0	-0.884204	0.376586	0.799752
DER_IFN_BETA_RESPONSE_UP	MSigDB_C2	0	18	44	1.2899	1.07901	0	0	-1.13314	0.257155	0.799752
DER_IFN_GAMMA_RESPONSE_UP	MSigDB_C2	0	12	44	0.859935	0.88543	0	0	-0.830456	0.406281	0.799752
DESERT_PERIVENOUS_HEPATOCELLULAR_CARCINOMA_SUBCLASS_UP	MSigDB_C2	1	3	44	0.214984	0.446012	33.3333	1	1.28084	0.200248	0.799752	CADM1
DESERT_STEM_CELL_HEPATOCELLULAR_CARCINOMA_SUBCLASS_UP	MSigDB_C2	0	24	44	1.71987	1.23964	0	0	-1.39843	0.161985	0.799752
DEURIG_T_CELL_PROLYMPHOCYTIC_LEUKEMIA_DN	MSigDB_C2	2	39	44	2.79479	1.56002	5.12821	0	-0.742593	0.457728	0.799752	PRDM1|SEL1L3
DEURIG_T_CELL_PROLYMPHOCYTIC_LEUKEMIA_UP	MSigDB_C2	2	24	44	1.71987	1.23964	8.33333	1	0.635199	0.525299	0.799752	JCHAIN|KLF4
DE_YY1_TARGETS_DN	MSigDB_C2	0	8	44	0.57329	0.725348	0	0	-0.59824	0.54968	0.799752
DIAZ_CHRONIC_MEYLOGENOUS_LEUKEMIA_DN	MSigDB_C2	2	19	44	1.36156	1.10764	10.5263	1	0.839617	0.401123	0.799752	IL10RA|KLF4
DIAZ_CHRONIC_MEYLOGENOUS_LEUKEMIA_UP	MSigDB_C2	5	90	44	6.44951	2.26231	5.55556	0	-0.93134	0.351678	0.799752	AQP3|CD63|CSF2RB|FOXO3|SQSTM1
DING_LUNG_CANCER_EXPRESSION_BY_COPY_NUMBER	MSigDB_C2	0	4	44	0.286645	0.514588	0	0	-0.328995	0.742159	0.799752
DING_LUNG_CANCER_MUTATED_RECURRENTLY	MSigDB_C2	0	3	44	0.214984	0.446012	0	0	-0.253668	0.799752	0.799752
DING_LUNG_CANCER_MUTATED_SIGNIFICANTLY	MSigDB_C2	0	5	44	0.358306	0.574856	0	0	-0.40072	0.688626	0.799752
DIRMEIER_LMP1_RESPONSE_EARLY	MSigDB_C2	3	26	44	1.86319	1.28807	11.5385	1	1.07246	0.283514	0.799752	EGR1|JUN|ZFP36
DIRMEIER_LMP1_RESPONSE_LATE_UP	MSigDB_C2	1	12	44	0.859935	0.88543	8.33333	1	0.533455	0.593719	0.799752	SQSTM1
DITTMER_PTHLH_TARGETS_DN	MSigDB_C2	1	7	44	0.501629	0.679061	14.2857	1	0.828547	0.407361	0.799752	ITGA6
DITTMER_PTHLH_TARGETS_UP	MSigDB_C2	0	9	44	0.644951	0.768713	0	0	-0.659197	0.509769	0.799752
DOANE_BREAST_CANCER_ESR1_DN	MSigDB_C2	0	3	44	0.214984	0.446012	0	0	-0.253668	0.799752	0.799752
DOANE_BREAST_CANCER_ESR1_UP	MSigDB_C2	0	4	44	0.286645	0.514588	0	0	-0.328995	0.742159	0.799752
DOANE_RESPONSE_TO_ANDROGEN_DN	MSigDB_C2	0	17	44	1.21824	1.04949	0	0	-1.08569	0.277615	0.799752
DOANE_RESPONSE_TO_ANDROGEN_UP	MSigDB_C2	3	16	44	1.14658	1.019	18.75	1	1.64611	0.099741	0.799752	AQP3|FKBP11|MZB1
DORMOY_ELAVL1_TARGETS	MSigDB_C2	0	5	44	0.358306	0.574856	0	0	-0.40072	0.688626	0.799752
DORN_ADENOVIRUS_INFECTION_12HR_DN	MSigDB_C2	0	10	44	0.716612	0.809624	0	0	-0.718101	0.472695	0.799752
DORN_ADENOVIRUS_INFECTION_12HR_UP	MSigDB_C2	1	5	44	0.358306	0.574856	20	1	1.01234	0.311374	0.799752	TSC22D3
DORN_ADENOVIRUS_INFECTION_24HR_DN	MSigDB_C2	0	11	44	0.788274	0.848438	0	0	-0.775134	0.43826	0.799752
DORN_ADENOVIRUS_INFECTION_24HR_UP	MSigDB_C2	1	3	44	0.214984	0.446012	33.3333	1	1.28084	0.200248	0.799752	TSC22D3
DORN_ADENOVIRUS_INFECTION_32HR_DN	MSigDB_C2	0	9	44	0.644951	0.768713	0	0	-0.659197	0.509769	0.799752
DORN_ADENOVIRUS_INFECTION_32HR_UP	MSigDB_C2	1	4	44	0.286645	0.514588	25	1	1.13151	0.257841	0.799752	TSC22D3
DORN_ADENOVIRUS_INFECTION_48HR_DN	MSigDB_C2	0	9	44	0.644951	0.768713	0	0	-0.659197	0.509769	0.799752
DORN_ADENOVIRUS_INFECTION_48HR_UP	MSigDB_C2	1	5	44	0.358306	0.574856	20	1	1.01234	0.311374	0.799752	TSC22D3
DOUGLAS_BMI1_TARGETS_DN	MSigDB_C2	1	16	44	1.14658	1.019	6.25	0	-0.412765	0.679779	0.799752	SQSTM1
DOUGLAS_BMI1_TARGETS_UP	MSigDB_C2	1	18	44	1.2899	1.07901	5.55556	0	-0.488143	0.625448	0.799752	SDC1
DUAN_PRDM5_TARGETS	MSigDB_C2	0	11	44	0.788274	0.848438	0	0	-0.775134	0.43826	0.799752
DUNNE_TARGETS_OF_AML1_MTG8_FUSION_UP	MSigDB_C2	0	10	44	0.716612	0.809624	0	0	-0.718101	0.472695	0.799752
DURAND_STROMA_NS_UP	MSigDB_C2	1	6	44	0.429967	0.629206	16.6667	1	0.91322	0.361127	0.799752	KLF4
DURAND_STROMA_S_UP	MSigDB_C2	1	9	44	0.644951	0.768713	11.1111	1	0.689942	0.490231	0.799752	TSC22D3
DURCHDEWALD_SKIN_CARCINOGENESIS_UP	MSigDB_C2	0	6	44	0.429967	0.629206	0	0	-0.469275	0.638873	0.799752
DUTERTRE_ESTRADIOL_RESPONSE_24HR_DN	MSigDB_C2	5	30	44	2.14984	1.3789	16.6667	1	1.91637	0.055318	0.799752	AQP3|EGR1|JUN|SQSTM1|TSC22D3
DUTERTRE_ESTRADIOL_RESPONSE_24HR_UP	MSigDB_C2	2	51	44	3.65472	1.76524	3.92157	0	-1.10206	0.270435	0.799752	TENT5C|XBP1
DUTERTRE_ESTRADIOL_RESPONSE_6HR_DN	MSigDB_C2	0	6	44	0.429967	0.629206	0	0	-0.469275	0.638873	0.799752
DUTERTRE_ESTRADIOL_RESPONSE_6HR_UP	MSigDB_C2	0	22	44	1.57655	1.18888	0	0	-1.31334	0.189067	0.799752
DUTTA_APOPTOSIS_VIA_NFKB	MSigDB_C2	0	13	44	0.931596	0.920819	0	0	-0.884204	0.376586	0.799752
EBAUER_TARGETS_OF_PAX3_FOXO1_FUSION_UP	MSigDB_C2	2	10	44	0.716612	0.809624	20	1	1.41672	0.156563	0.799752	ITGA6|TXNIP
EGUCHI_CELL_CYCLE_RB1_TARGETS	MSigDB_C2	0	10	44	0.716612	0.809624	0	0	-0.718101	0.472695	0.799752
EHRLICH_ICF_SYNDROM_DN	MSigDB_C2	2	7	44	0.501629	0.679061	28.5714	1	1.72949	0.0837211	0.799752	CD27|TNFRSF17
EHRLICH_ICF_SYNDROM_UP	MSigDB_C2	0	3	44	0.214984	0.446012	0	0	-0.253668	0.799752	0.799752
EINAV_INTERFERON_SIGNATURE_IN_CANCER	MSigDB_C2	0	6	44	0.429967	0.629206	0	0	-0.469275	0.638873	0.799752
ELVIDGE_HIF1A_AND_HIF2A_TARGETS_DN	MSigDB_C2	1	9	44	0.644951	0.768713	11.1111	1	0.689942	0.490231	0.799752	EGR1
ELVIDGE_HIF1A_AND_HIF2A_TARGETS_UP	MSigDB_C2	0	3	44	0.214984	0.446012	0	0	-0.253668	0.799752	0.799752
ELVIDGE_HIF1A_TARGETS_DN	MSigDB_C2	0	7	44	0.501629	0.679061	0	0	-0.535016	0.592639	0.799752
ELVIDGE_HIF1A_TARGETS_UP	MSigDB_C2	0	3	44	0.214984	0.446012	0	0	-0.253668	0.799752	0.799752
ELVIDGE_HYPOXIA_DN	MSigDB_C2	0	7	44	0.501629	0.679061	0	0	-0.535016	0.592639	0.799752
ENGELMANN_CANCER_PROGENITORS_DN	MSigDB_C2	1	5	44	0.358306	0.574856	20	1	1.01234	0.311374	0.799752	TXNIP
ENGELMANN_CANCER_PROGENITORS_UP	MSigDB_C2	0	4	44	0.286645	0.514588	0	0	-0.328995	0.742159	0.799752
ENK_UV_RESPONSE_EPIDERMIS_DN	MSigDB_C2	4	45	44	3.22476	1.66697	8.88889	1	0.830838	0.406065	0.799752	AQP3|CADM1|EGR1|FOSB
ENK_UV_RESPONSE_EPIDERMIS_UP	MSigDB_C2	0	24	44	1.71987	1.23964	0	0	-1.39843	0.161985	0.799752
ENK_UV_RESPONSE_KERATINOCYTE_DN	MSigDB_C2	3	31	44	2.2215	1.40049	9.67742	1	0.866487	0.386223	0.799752	CDKN1B|DDX3Y|FOXO3
ENK_UV_RESPONSE_KERATINOCYTE_UP	MSigDB_C2	2	43	44	3.08143	1.63237	4.65116	0	-0.863037	0.388117	0.799752	CYBA|ZFP36
EPPERT_CE_HSC_LSC	MSigDB_C2	0	3	44	0.214984	0.446012	0	0	-0.253668	0.799752	0.799752
EPPERT_PROGENITOR	MSigDB_C2	0	11	44	0.788274	0.848438	0	0	-0.775134	0.43826	0.799752
FAELT_B_CLL_WITH_VH3_21_DN	MSigDB_C2	1	3	44	0.214984	0.446012	33.3333	1	1.28084	0.200248	0.799752	CDKN1B
FAELT_B_CLL_WITH_VH3_21_UP	MSigDB_C2	0	4	44	0.286645	0.514588	0	0	-0.328995	0.742159	0.799752
FAELT_B_CLL_WITH_VH_REARRANGEMENTS_UP	MSigDB_C2	0	4	44	0.286645	0.514588	0	0	-0.328995	0.742159	0.799752
FALVELLA_SMOKERS_WITH_LUNG_CANCER	MSigDB_C2	0	5	44	0.358306	0.574856	0	0	-0.40072	0.688626	0.799752
FARDIN_HYPOXIA_11	MSigDB_C2	1	5	44	0.358306	0.574856	20	1	1.01234	0.311374	0.799752	TXNIP
FARMER_BREAST_CANCER_APOCRINE_VS_BASAL	MSigDB_C2	2	28	44	2.00651	1.33442	7.14286	1	0.50728	0.611959	0.799752	SEL1L3|TSC22D3
FARMER_BREAST_CANCER_APOCRINE_VS_LUMINAL	MSigDB_C2	2	23	44	1.64821	1.21457	8.69565	1	0.671687	0.501783	0.799752	CDKN1B|CHST15
FARMER_BREAST_CANCER_BASAL_VS_LULMINAL	MSigDB_C2	1	23	44	1.64821	1.21457	4.34783	0	-0.677298	0.498217	0.799752	TSC22D3
FARMER_BREAST_CANCER_CLUSTER_2	MSigDB_C2	0	10	44	0.716612	0.809624	0	0	-0.718101	0.472695	0.799752
FERNANDEZ_BOUND_BY_MYC	MSigDB_C2	3	26	44	1.86319	1.28807	11.5385	1	1.07246	0.283514	0.799752	CD63|ITGA6|JUN
FERRANDO_HOX11_NEIGHBORS	MSigDB_C2	0	5	44	0.358306	0.574856	0	0	-0.40072	0.688626	0.799752
FERRANDO_LYL1_NEIGHBORS	MSigDB_C2	0	4	44	0.286645	0.514588	0	0	-0.328995	0.742159	0.799752
FERRANDO_TAL1_NEIGHBORS	MSigDB_C2	0	5	44	0.358306	0.574856	0	0	-0.40072	0.688626	0.799752
FERRANDO_T_ALL_WITH_MLL_ENL_FUSION_DN	MSigDB_C2	1	17	44	1.21824	1.04949	5.88235	0	-0.450366	0.652446	0.799752	IGKC
FERRANDO_T_ALL_WITH_MLL_ENL_FUSION_UP	MSigDB_C2	0	7	44	0.501629	0.679061	0	0	-0.535016	0.592639	0.799752
FERRARI_RESPONSE_TO_FENRETINIDE_UP	MSigDB_C2	0	3	44	0.214984	0.446012	0	0	-0.253668	0.799752	0.799752
FERREIRA_EWINGS_SARCOMA_UNSTABLE_VS_STABLE_DN	MSigDB_C2	1	4	44	0.286645	0.514588	25	1	1.13151	0.257841	0.799752	SQSTM1
FERREIRA_EWINGS_SARCOMA_UNSTABLE_VS_STABLE_UP	MSigDB_C2	0	28	44	2.00651	1.33442	0	0	-1.56022	0.118708	0.799752
FEVR_CTNNB1_TARGETS_UP	MSigDB_C2	5	33	44	2.36482	1.44248	15.1515	1	1.7603	0.0783569	0.799752	FAM214A|FKBP11|JUN|TSC22D3|ZBP1
FIGUEROA_AML_METHYLATION_CLUSTER_1_DN	MSigDB_C2	0	4	44	0.286645	0.514588	0	0	-0.328995	0.742159	0.799752
FIGUEROA_AML_METHYLATION_CLUSTER_4_UP	MSigDB_C2	0	3	44	0.214984	0.446012	0	0	-0.253668	0.799752	0.799752
FIGUEROA_AML_METHYLATION_CLUSTER_6_UP	MSigDB_C2	0	3	44	0.214984	0.446012	0	0	-0.253668	0.799752	0.799752
FINAK_BREAST_CANCER_SDPP_SIGNATURE	MSigDB_C2	0	3	44	0.214984	0.446012	0	0	-0.253668	0.799752	0.799752
FINETTI_BREAST_CANCER_KINOME_GREEN	MSigDB_C2	0	4	44	0.286645	0.514588	0	0	-0.328995	0.742159	0.799752
FINETTI_BREAST_CANCER_KINOME_RED	MSigDB_C2	0	4	44	0.286645	0.514588	0	0	-0.328995	0.742159	0.799752
FIRESTEIN_PROLIFERATION	MSigDB_C2	0	10	44	0.716612	0.809624	0	0	-0.718101	0.472695	0.799752
FISCHER_DIRECT_P53_TARGETS_META_ANALYSIS	MSigDB_C2	2	18	44	1.2899	1.07901	11.1111	1	0.88798	0.374552	0.799752	PRDM1|TXNIP
FISCHER_G1_S_CELL_CYCLE	MSigDB_C2	1	22	44	1.57655	1.18888	4.54545	0	-0.639603	0.522431	0.799752	FOSB
FISCHER_G2_M_CELL_CYCLE	MSigDB_C2	1	36	44	2.5798	1.50273	2.77778	0	-1.14835	0.250825	0.799752	CDKN1B
FLECHNER_BIOPSY_KIDNEY_TRANSPLANT_OK_VS_DONOR_UP	MSigDB_C2	2	42	44	3.00977	1.61469	4.7619	0	-0.832935	0.404882	0.799752	IGKC|JCHAIN
FLECHNER_BIOPSY_KIDNEY_TRANSPLANT_REJECTED_VS_OK_DN	MSigDB_C2	3	20	44	1.43322	1.13546	15	1	1.3835	0.166512	0.799752	AQP3|ITGA6|SDC1
FLECHNER_BIOPSY_KIDNEY_TRANSPLANT_REJECTED_VS_OK_UP	MSigDB_C2	2	15	44	1.07492	0.987471	13.3333	1	1.0523	0.292661	0.799752	CD27|IL10RA
FLECHNER_PBL_KIDNEY_TRANSPLANT_OK_VS_DONOR_DN	MSigDB_C2	1	4	44	0.286645	0.514588	25	1	1.13151	0.257841	0.799752	IGKC
FLECHNER_PBL_KIDNEY_TRANSPLANT_OK_VS_DONOR_UP	MSigDB_C2	1	21	44	1.50489	1.16252	4.7619	0	-0.601797	0.547309	0.799752	PECAM1
FLECHNER_PBL_KIDNEY_TRANSPLANT_REJECTED_VS_OK_DN	MSigDB_C2	1	9	44	0.644951	0.768713	11.1111	1	0.689942	0.490231	0.799752	CDKN1B
FLECHNER_PBL_KIDNEY_TRANSPLANT_REJECTED_VS_OK_UP	MSigDB_C2	2	7	44	0.501629	0.679061	28.5714	1	1.72949	0.0837211	0.799752	IGKC|TSC22D3
FLORIO_NEOCORTEX_BASAL_RADIAL_GLIA_DN	MSigDB_C2	1	42	44	3.00977	1.61469	2.38095	0	-1.3514	0.176568	0.799752	TENT5C
FLORIO_NEOCORTEX_BASAL_RADIAL_GLIA_UP	MSigDB_C2	0	8	44	0.57329	0.725348	0	0	-0.59824	0.54968	0.799752
FONTAINE_FOLLICULAR_THYROID_ADENOMA_DN	MSigDB_C2	1	6	44	0.429967	0.629206	16.6667	1	0.91322	0.361127	0.799752	KLF4
FONTAINE_FOLLICULAR_THYROID_ADENOMA_UP	MSigDB_C2	0	4	44	0.286645	0.514588	0	0	-0.328995	0.742159	0.799752
FONTAINE_PAPILLARY_THYROID_CARCINOMA_UP	MSigDB_C2	2	8	44	0.57329	0.725348	25	1	1.61345	0.106648	0.799752	CD63|KLF4
FONTAINE_THYROID_TUMOR_UNCERTAIN_MALIGNANCY_UP	MSigDB_C2	1	4	44	0.286645	0.514588	25	1	1.13151	0.257841	0.799752	CD63
FORTSCHEGGER_PHF8_TARGETS_DN	MSigDB_C2	2	32	44	2.29316	1.42168	6.25	0	-0.533904	0.593408	0.799752	FKBP11|JUN
FORTSCHEGGER_PHF8_TARGETS_UP	MSigDB_C2	1	12	44	0.859935	0.88543	8.33333	1	0.533455	0.593719	0.799752	TXNIP
FOSTER_KDM1A_TARGETS_DN	MSigDB_C2	0	9	44	0.644951	0.768713	0	0	-0.659197	0.509769	0.799752
FOSTER_KDM1A_TARGETS_UP	MSigDB_C2	1	8	44	0.57329	0.725348	12.5	1	0.754882	0.45032	0.799752	TNFRSF17
FOSTER_TOLERANT_MACROPHAGE_DN	MSigDB_C2	1	39	44	2.79479	1.56002	2.5641	0	-1.25102	0.210927	0.799752	ZFP36
FOSTER_TOLERANT_MACROPHAGE_UP	MSigDB_C2	1	13	44	0.931596	0.920819	7.69231	1	0.491018	0.623414	0.799752	TENT5C
FOURNIER_ACINAR_DEVELOPMENT_LATE_2	MSigDB_C2	2	31	44	2.2215	1.40049	6.45161	0	-0.50469	0.613777	0.799752	HPCAL1|TXNDC5
FOURNIER_ACINAR_DEVELOPMENT_LATE_DN	MSigDB_C2	0	4	44	0.286645	0.514588	0	0	-0.328995	0.742159	0.799752
FRASOR_RESPONSE_TO_ESTRADIOL_DN	MSigDB_C2	0	7	44	0.501629	0.679061	0	0	-0.535016	0.592639	0.799752
FRASOR_RESPONSE_TO_ESTRADIOL_UP	MSigDB_C2	0	3	44	0.214984	0.446012	0	0	-0.253668	0.799752	0.799752
FRASOR_RESPONSE_TO_SERM_OR_FULVESTRANT_DN	MSigDB_C2	0	14	44	1.00326	0.954783	0	0	-0.9365	0.349016	0.799752
FRASOR_TAMOXIFEN_RESPONSE_UP	MSigDB_C2	1	8	44	0.57329	0.725348	12.5	1	0.754882	0.45032	0.799752	SDC1
FRIDMAN_IMMORTALIZATION_DN	MSigDB_C2	0	5	44	0.358306	0.574856	0	0	-0.40072	0.688626	0.799752
FRIDMAN_SENESCENCE_DN	MSigDB_C2	1	3	44	0.214984	0.446012	33.3333	1	1.28084	0.200248	0.799752	EGR1
FRIDMAN_SENESCENCE_UP	MSigDB_C2	0	13	44	0.931596	0.920819	0	0	-0.884204	0.376586	0.799752
FUJII_YBX1_TARGETS_DN	MSigDB_C2	0	27	44	1.93485	1.31149	0	0	-1.52073	0.128327	0.799752
FUJII_YBX1_TARGETS_UP	MSigDB_C2	0	3	44	0.214984	0.446012	0	0	-0.253668	0.799752	0.799752
FULCHER_INFLAMMATORY_RESPONSE_LECTIN_VS_LPS_DN	MSigDB_C2	3	41	44	2.93811	1.59674	7.31707	1	0.556426	0.57792	0.799752	KLF4|PECAM1|ZFP36
FULCHER_INFLAMMATORY_RESPONSE_LECTIN_VS_LPS_UP	MSigDB_C2	3	38	44	2.72313	1.54123	7.89474	1	0.637413	0.523856	0.799752	AQP3|CYTOR|JUN
FUNG_IL2_SIGNALING_2	MSigDB_C2	0	4	44	0.286645	0.514588	0	0	-0.328995	0.742159	0.799752
FUNG_IL2_TARGETS_WITH_STAT5_BINDING_SITES_T1	MSigDB_C2	0	3	44	0.214984	0.446012	0	0	-0.253668	0.799752	0.799752
FURUKAWA_DUSP6_TARGETS_PCI35_DN	MSigDB_C2	1	15	44	1.07492	0.987471	6.66667	1	0.417136	0.676579	0.799752	HPCAL1
FURUKAWA_DUSP6_TARGETS_PCI35_UP	MSigDB_C2	1	6	44	0.429967	0.629206	16.6667	1	0.91322	0.361127	0.799752	AQP3
FU_INTERACT_WITH_ALKBH8	MSigDB_C2	0	4	44	0.286645	0.514588	0	0	-0.328995	0.742159	0.799752
GABRIELY_MIR21_TARGETS	MSigDB_C2	0	12	44	0.859935	0.88543	0	0	-0.830456	0.406281	0.799752
GAJATE_RESPONSE_TO_TRABECTEDIN_UP	MSigDB_C2	1	11	44	0.788274	0.848438	9.09091	1	0.58026	0.56174	0.799752	TXNIP
GALINDO_IMMUNE_RESPONSE_TO_ENTEROTOXIN	MSigDB_C2	3	22	44	1.57655	1.18888	13.6364	1	1.2705	0.203908	0.799752	CSF2RB|SQSTM1|TXNIP
GALI_TP53_TARGETS_APOPTOTIC_UP	MSigDB_C2	0	5	44	0.358306	0.574856	0	0	-0.40072	0.688626	0.799752
GALLUZZI_PERMEABILIZE_MITOCHONDRIA	MSigDB_C2	0	6	44	0.429967	0.629206	0	0	-0.469275	0.638873	0.799752
GAL_LEUKEMIC_STEM_CELL_DN	MSigDB_C2	3	31	44	2.2215	1.40049	9.67742	1	0.866487	0.386223	0.799752	CHST15|IGKC|PRDM1
GAL_LEUKEMIC_STEM_CELL_UP	MSigDB_C2	1	7	44	0.501629	0.679061	14.2857	1	0.828547	0.407361	0.799752	FOXO3
GARCIA_TARGETS_OF_FLI1_AND_DAX1_DN	MSigDB_C2	0	15	44	1.07492	0.987471	0	0	-0.987451	0.323421	0.799752
GARCIA_TARGETS_OF_FLI1_AND_DAX1_UP	MSigDB_C2	0	4	44	0.286645	0.514588	0	0	-0.328995	0.742159	0.799752
GARGALOVIC_RESPONSE_TO_OXIDIZED_PHOSPHOLIPIDS_BLUE_UP	MSigDB_C2	2	10	44	0.716612	0.809624	20	1	1.41672	0.156563	0.799752	PHF1|TSC22D3
GARGALOVIC_RESPONSE_TO_OXIDIZED_PHOSPHOLIPIDS_GREY_DN	MSigDB_C2	0	3	44	0.214984	0.446012	0	0	-0.253668	0.799752	0.799752
GARGALOVIC_RESPONSE_TO_OXIDIZED_PHOSPHOLIPIDS_MAGENTA_UP	MSigDB_C2	0	4	44	0.286645	0.514588	0	0	-0.328995	0.742159	0.799752
GARGALOVIC_RESPONSE_TO_OXIDIZED_PHOSPHOLIPIDS_PINK_DN	MSigDB_C2	0	3	44	0.214984	0.446012	0	0	-0.253668	0.799752	0.799752
GARGALOVIC_RESPONSE_TO_OXIDIZED_PHOSPHOLIPIDS_TURQUOISE_DN	MSigDB_C2	0	9	44	0.644951	0.768713	0	0	-0.659197	0.509769	0.799752
GARY_CD5_TARGETS_DN	MSigDB_C2	2	42	44	3.00977	1.61469	4.7619	0	-0.832935	0.404882	0.799752	MANEA|TXNIP
GARY_CD5_TARGETS_UP	MSigDB_C2	2	49	44	3.5114	1.73335	4.08163	0	-1.04272	0.297078	0.799752	HPCAL1|SQSTM1
GAURNIER_PSMD4_TARGETS	MSigDB_C2	0	7	44	0.501629	0.679061	0	0	-0.535016	0.592639	0.799752
GAUSSMANN_MLL_AF4_FUSION_TARGETS_A_DN	MSigDB_C2	0	3	44	0.214984	0.446012	0	0	-0.253668	0.799752	0.799752
GAUSSMANN_MLL_AF4_FUSION_TARGETS_A_UP	MSigDB_C2	1	10	44	0.716612	0.809624	10	1	0.632126	0.527305	0.799752	EGR1
GAUSSMANN_MLL_AF4_FUSION_TARGETS_C_UP	MSigDB_C2	1	11	44	0.788274	0.848438	9.09091	1	0.58026	0.56174	0.799752	SDC1
GAUSSMANN_MLL_AF4_FUSION_TARGETS_E_UP	MSigDB_C2	0	4	44	0.286645	0.514588	0	0	-0.328995	0.742159	0.799752
GAUSSMANN_MLL_AF4_FUSION_TARGETS_F_UP	MSigDB_C2	0	8	44	0.57329	0.725348	0	0	-0.59824	0.54968	0.799752
GAUSSMANN_MLL_AF4_FUSION_TARGETS_G_DN	MSigDB_C2	0	3	44	0.214984	0.446012	0	0	-0.253668	0.799752	0.799752
GAUSSMANN_MLL_AF4_FUSION_TARGETS_G_UP	MSigDB_C2	0	6	44	0.429967	0.629206	0	0	-0.469275	0.638873	0.799752
GAVIN_FOXP3_TARGETS_CLUSTER_P2	MSigDB_C2	1	6	44	0.429967	0.629206	16.6667	1	0.91322	0.361127	0.799752	CHST15
GAVIN_FOXP3_TARGETS_CLUSTER_P3	MSigDB_C2	2	7	44	0.501629	0.679061	28.5714	1	1.72949	0.0837211	0.799752	IL10RA|PRDM1
GAVIN_FOXP3_TARGETS_CLUSTER_P4	MSigDB_C2	0	11	44	0.788274	0.848438	0	0	-0.775134	0.43826	0.799752
GAVIN_FOXP3_TARGETS_CLUSTER_P6	MSigDB_C2	0	21	44	1.50489	1.16252	0	0	-1.26962	0.20422	0.799752
GAVIN_FOXP3_TARGETS_CLUSTER_P7	MSigDB_C2	1	3	44	0.214984	0.446012	33.3333	1	1.28084	0.200248	0.799752	JUN
GAVIN_FOXP3_TARGETS_CLUSTER_T4	MSigDB_C2	2	13	44	0.931596	0.920819	15.3846	1	1.18156	0.237379	0.799752	ITGA6|XBP1
GAVIN_FOXP3_TARGETS_CLUSTER_T7	MSigDB_C2	1	10	44	0.716612	0.809624	10	1	0.632126	0.527305	0.799752	CYBA
GAZDA_DIAMOND_BLACKFAN_ANEMIA_ERYTHROID_DN	MSigDB_C2	3	24	44	1.71987	1.23964	12.5	1	1.16724	0.243112	0.799752	ERN1|FKBP11|SEL1L3
GAZDA_DIAMOND_BLACKFAN_ANEMIA_PROGENITOR_DN	MSigDB_C2	0	4	44	0.286645	0.514588	0	0	-0.328995	0.742159	0.799752
GAZDA_DIAMOND_BLACKFAN_ANEMIA_PROGENITOR_UP	MSigDB_C2	0	7	44	0.501629	0.679061	0	0	-0.535016	0.592639	0.799752
GAZIN_EPIGENETIC_SILENCING_BY_KRAS	MSigDB_C2	0	3	44	0.214984	0.446012	0	0	-0.253668	0.799752	0.799752
GEISS_RESPONSE_TO_DSRNA_DN	MSigDB_C2	0	3	44	0.214984	0.446012	0	0	-0.253668	0.799752	0.799752
GEISS_RESPONSE_TO_DSRNA_UP	MSigDB_C2	1	10	44	0.716612	0.809624	10	1	0.632126	0.527305	0.799752	KLF4
GENTILE_UV_HIGH_DOSE_DN	MSigDB_C2	3	19	44	1.36156	1.10764	15.7895	1	1.44416	0.148694	0.799752	ITGA6|TSC22D3|ZFP36
GENTILE_UV_LOW_DOSE_UP	MSigDB_C2	0	4	44	0.286645	0.514588	0	0	-0.328995	0.742159	0.799752
GENTILE_UV_RESPONSE_CLUSTER_D2	MSigDB_C2	0	3	44	0.214984	0.446012	0	0	-0.253668	0.799752	0.799752
GENTILE_UV_RESPONSE_CLUSTER_D4	MSigDB_C2	1	9	44	0.644951	0.768713	11.1111	1	0.689942	0.490231	0.799752	ZFP36
GENTILE_UV_RESPONSE_CLUSTER_D8	MSigDB_C2	1	8	44	0.57329	0.725348	12.5	1	0.754882	0.45032	0.799752	JUN
GENTLES_LEUKEMIC_STEM_CELL_DN	MSigDB_C2	0	5	44	0.358306	0.574856	0	0	-0.40072	0.688626	0.799752
GENTLES_LEUKEMIC_STEM_CELL_UP	MSigDB_C2	0	6	44	0.429967	0.629206	0	0	-0.469275	0.638873	0.799752
GEORGES_CELL_CYCLE_MIR192_TARGETS	MSigDB_C2	0	10	44	0.716612	0.809624	0	0	-0.718101	0.472695	0.799752
GEORGES_TARGETS_OF_MIR192_AND_MIR215	MSigDB_C2	2	53	44	3.79805	1.79632	3.77358	0	-1.16105	0.245622	0.799752	EGR1|ZNF215
GERHOLD_ADIPOGENESIS_DN	MSigDB_C2	1	11	44	0.788274	0.848438	9.09091	1	0.58026	0.56174	0.799752	SDC1
GERHOLD_ADIPOGENESIS_UP	MSigDB_C2	1	3	44	0.214984	0.446012	33.3333	1	1.28084	0.200248	0.799752	SQSTM1
GERHOLD_RESPONSE_TO_TZD_UP	MSigDB_C2	0	3	44	0.214984	0.446012	0	0	-0.253668	0.799752	0.799752
GERY_CEBP_TARGETS	MSigDB_C2	1	13	44	0.931596	0.920819	7.69231	1	0.491018	0.623414	0.799752	KLF4
GHANDHI_BYSTANDER_IRRADIATION_UP	MSigDB_C2	0	12	44	0.859935	0.88543	0	0	-0.830456	0.406281	0.799752
GHANDHI_DIRECT_IRRADIATION_UP	MSigDB_C2	1	14	44	1.00326	0.954783	7.14286	1	0.452395	0.650984	0.799752	PRDM1
GHO_ATF5_TARGETS_DN	MSigDB_C2	0	3	44	0.214984	0.446012	0	0	-0.253668	0.799752	0.799752
GILMORE_CORE_NFKB_PATHWAY	MSigDB_C2	0	7	44	0.501629	0.679061	0	0	-0.535016	0.592639	0.799752
GINESTIER_BREAST_CANCER_20Q13_AMPLIFICATION_DN	MSigDB_C2	1	8	44	0.57329	0.725348	12.5	1	0.754882	0.45032	0.799752	CYBA
GINESTIER_BREAST_CANCER_ZNF217_AMPLIFIED_DN	MSigDB_C2	1	7	44	0.501629	0.679061	14.2857	1	0.828547	0.407361	0.799752	CYBA
GINESTIER_BREAST_CANCER_ZNF217_AMPLIFIED_UP	MSigDB_C2	0	4	44	0.286645	0.514588	0	0	-0.328995	0.742159	0.799752
GNATENKO_PLATELET_SIGNATURE	MSigDB_C2	0	4	44	0.286645	0.514588	0	0	-0.328995	0.742159	0.799752
GOBERT_CORE_OLIGODENDROCYTE_DIFFERENTIATION	MSigDB_C2	0	4	44	0.286645	0.514588	0	0	-0.328995	0.742159	0.799752
GOBERT_OLIGODENDROCYTE_DIFFERENTIATION_DN	MSigDB_C2	4	42	44	3.00977	1.61469	9.52381	1	0.926212	0.354336	0.799752	CADM1|JUN|SDC1|TXNIP
GOLDRATH_ANTIGEN_RESPONSE	MSigDB_C2	2	57	44	4.08469	1.85622	3.50877	0	-1.27784	0.201306	0.799752	JCHAIN|PRDM1
GOLDRATH_HOMEOSTATIC_PROLIFERATION	MSigDB_C2	0	12	44	0.859935	0.88543	0	0	-0.830456	0.406281	0.799752
GOLUB_ALL_VS_AML_DN	MSigDB_C2	1	4	44	0.286645	0.514588	25	1	1.13151	0.257841	0.799752	SQSTM1
GOLUB_ALL_VS_AML_UP	MSigDB_C2	0	7	44	0.501629	0.679061	0	0	-0.535016	0.592639	0.799752
GOTZMANN_EPITHELIAL_TO_MESENCHYMAL_TRANSITION_DN	MSigDB_C2	2	15	44	1.07492	0.987471	13.3333	1	1.0523	0.292661	0.799752	EGR1|KLF4
GOTZMANN_EPITHELIAL_TO_MESENCHYMAL_TRANSITION_UP	MSigDB_C2	1	9	44	0.644951	0.768713	11.1111	1	0.689942	0.490231	0.799752	JUN
GRABARCZYK_BCL11B_TARGETS_DN	MSigDB_C2	1	7	44	0.501629	0.679061	14.2857	1	0.828547	0.407361	0.799752	MZB1
GRABARCZYK_BCL11B_TARGETS_UP	MSigDB_C2	0	8	44	0.57329	0.725348	0	0	-0.59824	0.54968	0.799752
GRADE_COLON_AND_RECTAL_CANCER_DN	MSigDB_C2	1	6	44	0.429967	0.629206	16.6667	1	0.91322	0.361127	0.799752	CHST15
GRADE_COLON_AND_RECTAL_CANCER_UP	MSigDB_C2	0	31	44	2.2215	1.40049	0	0	-1.67524	0.0938866	0.799752
GRADE_COLON_VS_RECTAL_CANCER_DN	MSigDB_C2	0	3	44	0.214984	0.446012	0	0	-0.253668	0.799752	0.799752
GRADE_COLON_VS_RECTAL_CANCER_UP	MSigDB_C2	0	4	44	0.286645	0.514588	0	0	-0.328995	0.742159	0.799752
GRAESSMANN_APOPTOSIS_BY_DOXORUBICIN_DN	MSigDB_C2	5	93	44	6.6645	2.29311	5.37634	0	-0.99881	0.317887	0.799752	CADM1|CDKN1B|FKBP11|TXNIP|XBP1
GRAESSMANN_APOPTOSIS_BY_DOXORUBICIN_UP	MSigDB_C2	6	63	44	4.51466	1.94094	9.52381	1	1.05654	0.290722	0.799752	EGR1|FOSB|ITGA6|SDC1|ZBP1|ZFP36
GRAESSMANN_APOPTOSIS_BY_SERUM_DEPRIVATION_DN	MSigDB_C2	1	9	44	0.644951	0.768713	11.1111	1	0.689942	0.490231	0.799752	JUN
GRAESSMANN_APOPTOSIS_BY_SERUM_DEPRIVATION_UP	MSigDB_C2	5	36	44	2.5798	1.50273	13.8889	1	1.61682	0.105918	0.799752	EGR1|ERN1|PRDM1|TXNIP|ZBP1
GRAESSMANN_RESPONSE_TO_MC_AND_DOXORUBICIN_DN	MSigDB_C2	2	44	44	3.15309	1.64979	4.54545	0	-0.893111	0.371798	0.799752	FKBP11|TXNIP
GRAESSMANN_RESPONSE_TO_MC_AND_DOXORUBICIN_UP	MSigDB_C2	4	37	44	2.65147	1.52214	10.8108	1	1.10498	0.269167	0.799752	CD27|FOSB|ITGA6|SDC1
GRAESSMANN_RESPONSE_TO_MC_AND_SERUM_DEPRIVATION_UP	MSigDB_C2	2	17	44	1.21824	1.04949	11.7647	1	0.939345	0.347554	0.799752	TXNIP|ZBP1
GRAHAM_CML_DIVIDING_VS_NORMAL_QUIESCENT_DN	MSigDB_C2	0	8	44	0.57329	0.725348	0	0	-0.59824	0.54968	0.799752
GRAHAM_CML_DIVIDING_VS_NORMAL_QUIESCENT_UP	MSigDB_C2	1	38	44	2.72313	1.54123	2.63158	0	-1.21706	0.223583	0.799752	AQP3
GRAHAM_CML_QUIESCENT_VS_CML_DIVIDING_UP	MSigDB_C2	1	3	44	0.214984	0.446012	33.3333	1	1.28084	0.200248	0.799752	JUN
GRAHAM_CML_QUIESCENT_VS_NORMAL_DIVIDING_UP	MSigDB_C2	1	6	44	0.429967	0.629206	16.6667	1	0.91322	0.361127	0.799752	JUN
GRAHAM_CML_QUIESCENT_VS_NORMAL_QUIESCENT_UP	MSigDB_C2	2	22	44	1.57655	1.18888	9.09091	1	0.710218	0.477569	0.799752	AQP3|JUN
GRAHAM_NORMAL_QUIESCENT_VS_NORMAL_DIVIDING_DN	MSigDB_C2	2	30	44	2.14984	1.3789	6.66667	0	-0.475722	0.634273	0.799752	AQP3|CSF2RB
GRAHAM_NORMAL_QUIESCENT_VS_NORMAL_DIVIDING_UP	MSigDB_C2	0	6	44	0.429967	0.629206	0	0	-0.469275	0.638873	0.799752
GRANDVAUX_IFN_RESPONSE_NOT_VIA_IRF3	MSigDB_C2	0	4	44	0.286645	0.514588	0	0	-0.328995	0.742159	0.799752
GRANDVAUX_IRF3_TARGETS_UP	MSigDB_C2	0	4	44	0.286645	0.514588	0	0	-0.328995	0.742159	0.799752
GREENBAUM_E2A_TARGETS_UP	MSigDB_C2	0	12	44	0.859935	0.88543	0	0	-0.830456	0.406281	0.799752
GREGORY_SYNTHETIC_LETHAL_WITH_IMATINIB	MSigDB_C2	1	8	44	0.57329	0.725348	12.5	1	0.754882	0.45032	0.799752	FKBP11
GRESHOCK_CANCER_COPY_NUMBER_UP	MSigDB_C2	2	53	44	3.79805	1.79632	3.77358	0	-1.16105	0.245622	0.799752	FOXO3|TNFRSF17
GROSS_ELK3_TARGETS_DN	MSigDB_C2	0	5	44	0.358306	0.574856	0	0	-0.40072	0.688626	0.799752
GROSS_ELK3_TARGETS_UP	MSigDB_C2	0	3	44	0.214984	0.446012	0	0	-0.253668	0.799752	0.799752
GROSS_HIF1A_TARGETS_DN	MSigDB_C2	0	3	44	0.214984	0.446012	0	0	-0.253668	0.799752	0.799752
GROSS_HYPOXIA_VIA_ELK3_AND_HIF1A_DN	MSigDB_C2	1	7	44	0.501629	0.679061	14.2857	1	0.828547	0.407361	0.799752	TXNIP
GROSS_HYPOXIA_VIA_ELK3_AND_HIF1A_UP	MSigDB_C2	3	14	44	1.00326	0.954783	21.4286	1	1.80127	0.0716603	0.799752	EGR1|KLF4|ZFP36
GROSS_HYPOXIA_VIA_ELK3_ONLY_DN	MSigDB_C2	0	6	44	0.429967	0.629206	0	0	-0.469275	0.638873	0.799752
GROSS_HYPOXIA_VIA_ELK3_UP	MSigDB_C2	1	21	44	1.50489	1.16252	4.7619	0	-0.601797	0.547309	0.799752	TXNIP
GROSS_HYPOXIA_VIA_HIF1A_UP	MSigDB_C2	0	11	44	0.788274	0.848438	0	0	-0.775134	0.43826	0.799752
GRUETZMANN_PANCREATIC_CANCER_UP	MSigDB_C2	2	34	44	2.43648	1.46291	5.88235	0	-0.592928	0.553229	0.799752	KLF4|SDC1
GRYDER_PAX3FOXO1_ENHANCERS_IN_TADS	MSigDB_C2	4	56	44	4.01303	1.84152	7.14286	1	0.545265	0.585571	0.799752	CHST15|HPCAL1|SDC1|SEL1L3
GRYDER_PAX3FOXO1_ENHANCERS_KO_DOWN	MSigDB_C2	3	26	44	1.86319	1.28807	11.5385	1	1.07246	0.283514	0.799752	CHST15|SDC1|SEL1L3
GRYDER_PAX3FOXO1_TOP_ENHANCERS	MSigDB_C2	2	22	44	1.57655	1.18888	9.09091	1	0.710218	0.477569	0.799752	CHST15|SDC1
GUENTHER_GROWTH_SPHERICAL_VS_ADHERENT_DN	MSigDB_C2	0	6	44	0.429967	0.629206	0	0	-0.469275	0.638873	0.799752
GUILLAUMOND_KLF10_TARGETS_UP	MSigDB_C2	0	5	44	0.358306	0.574856	0	0	-0.40072	0.688626	0.799752
GUO_HEX_TARGETS_DN	MSigDB_C2	0	3	44	0.214984	0.446012	0	0	-0.253668	0.799752	0.799752
GUO_TARGETS_OF_IRS1_AND_IRS2	MSigDB_C2	0	10	44	0.716612	0.809624	0	0	-0.718101	0.472695	0.799752
GUTIERREZ_CHRONIC_LYMPHOCYTIC_LEUKEMIA_DN	MSigDB_C2	0	3	44	0.214984	0.446012	0	0	-0.253668	0.799752	0.799752
GUTIERREZ_MULTIPLE_MYELOMA_UP	MSigDB_C2	0	5	44	0.358306	0.574856	0	0	-0.40072	0.688626	0.799752
GUTIERREZ_WALDENSTROEMS_MACROGLOBULINEMIA_2	MSigDB_C2	0	3	44	0.214984	0.446012	0	0	-0.253668	0.799752	0.799752
GU_PDEF_TARGETS_DN	MSigDB_C2	1	3	44	0.214984	0.446012	33.3333	1	1.28084	0.200248	0.799752	FOXO3
GU_PDEF_TARGETS_UP	MSigDB_C2	2	6	44	0.429967	0.629206	33.3333	1	1.86196	0.0626088	0.799752	ITGA6|SDC1
GYORFFY_MITOXANTRONE_RESISTANCE	MSigDB_C2	0	3	44	0.214984	0.446012	0	0	-0.253668	0.799752	0.799752
HADDAD_B_LYMPHOCYTE_PROGENITOR	MSigDB_C2	6	41	44	2.93811	1.59674	14.6341	1	1.85513	0.0635776	0.799752	CD27|CDKN1B|CHST15|DDX3Y|JUN|MZB1
HADDAD_T_LYMPHOCYTE_AND_NK_PROGENITOR_DN	MSigDB_C2	1	14	44	1.00326	0.954783	7.14286	1	0.452395	0.650984	0.799752	JCHAIN
HADDAD_T_LYMPHOCYTE_AND_NK_PROGENITOR_UP	MSigDB_C2	1	5	44	0.358306	0.574856	20	1	1.01234	0.311374	0.799752	FOXO3
HAHTOLA_CTCL_PATHOGENESIS	MSigDB_C2	0	3	44	0.214984	0.446012	0	0	-0.253668	0.799752	0.799752
HAHTOLA_MYCOSIS_FUNGOIDES_CD4_DN	MSigDB_C2	0	8	44	0.57329	0.725348	0	0	-0.59824	0.54968	0.799752
HAHTOLA_MYCOSIS_FUNGOIDES_CD4_UP	MSigDB_C2	2	11	44	0.788274	0.848438	18.1818	1	1.3317	0.182957	0.799752	EGR1|KLF4
HAHTOLA_MYCOSIS_FUNGOIDES_DN	MSigDB_C2	1	4	44	0.286645	0.514588	25	1	1.13151	0.257841	0.799752	JCHAIN
HAHTOLA_MYCOSIS_FUNGOIDES_SKIN_DN	MSigDB_C2	1	5	44	0.358306	0.574856	20	1	1.01234	0.311374	0.799752	ITGA6
HAHTOLA_SEZARY_SYNDROM_DN	MSigDB_C2	0	9	44	0.644951	0.768713	0	0	-0.659197	0.509769	0.799752
HAHTOLA_SEZARY_SYNDROM_UP	MSigDB_C2	0	12	44	0.859935	0.88543	0	0	-0.830456	0.406281	0.799752
HAMAI_APOPTOSIS_VIA_TRAIL_UP	MSigDB_C2	2	45	44	3.22476	1.66697	4.44444	0	-0.923147	0.355931	0.799752	FAM214A|ITGA6
HAN_JNK_SINGALING_DN	MSigDB_C2	0	3	44	0.214984	0.446012	0	0	-0.253668	0.799752	0.799752
HAN_JNK_SINGALING_UP	MSigDB_C2	1	7	44	0.501629	0.679061	14.2857	1	0.828547	0.407361	0.799752	JUN
HAN_SATB1_TARGETS_DN	MSigDB_C2	2	16	44	1.14658	1.019	12.5	1	0.994004	0.320221	0.799752	AQP3|ITGA6
HAN_SATB1_TARGETS_UP	MSigDB_C2	2	26	44	1.86319	1.28807	7.69231	1	0.567849	0.570138	0.799752	CHST15|XBP1
HARRIS_HYPOXIA	MSigDB_C2	2	12	44	0.859935	0.88543	16.6667	1	1.25365	0.209968	0.799752	CDKN1B|JUN
HASLINGER_B_CLL_WITH_13Q14_DELETION	MSigDB_C2	1	3	44	0.214984	0.446012	33.3333	1	1.28084	0.200248	0.799752	KLF4
HATADA_METHYLATED_IN_LUNG_CANCER_UP	MSigDB_C2	0	11	44	0.788274	0.848438	0	0	-0.775134	0.43826	0.799752
HECKER_IFNB1_TARGETS	MSigDB_C2	2	10	44	0.716612	0.809624	20	1	1.41672	0.156563	0.799752	EGR1|ZBP1
HEDENFALK_BREAST_CANCER_BRACX_DN	MSigDB_C2	0	3	44	0.214984	0.446012	0	0	-0.253668	0.799752	0.799752
HEDENFALK_BREAST_CANCER_BRACX_UP	MSigDB_C2	0	4	44	0.286645	0.514588	0	0	-0.328995	0.742159	0.799752
HEIDENBLAD_AMPLICON_8Q24_DN	MSigDB_C2	0	4	44	0.286645	0.514588	0	0	-0.328995	0.742159	0.799752
HELLEBREKERS_SILENCED_DURING_TUMOR_ANGIOGENESIS	MSigDB_C2	1	10	44	0.716612	0.809624	10	1	0.632126	0.527305	0.799752	CADM1
HELLER_HDAC_TARGETS_DN	MSigDB_C2	7	52	44	3.72638	1.78088	13.4615	1	1.8273	0.0676551	0.799752	CADM1|CDKN1B|CHST15|IGKC|SDC1|TNFRSF17|XBP1
HELLER_HDAC_TARGETS_SILENCED_BY_METHYLATION_UP	MSigDB_C2	4	31	44	2.2215	1.40049	12.9032	1	1.35811	0.17443	0.799752	EGR1|ITGA6|SQSTM1|TXNIP
HELLER_HDAC_TARGETS_UP	MSigDB_C2	2	23	44	1.64821	1.21457	8.69565	1	0.671687	0.501783	0.799752	ITGA6|TXNIP
HELLER_SILENCED_BY_METHYLATION_DN	MSigDB_C2	3	21	44	1.50489	1.16252	14.2857	1	1.32569	0.184944	0.799752	JCHAIN|TNFRSF17|TXNDC5
[truncated: 15,711 more rows]

## Sheet: E1_EBV_C1
Gene Signature	GeneSet	Overlapping	GeneSetSize	DiffExpGenes	randomAvg	randomSD	%Overlap	Enriched	Zscore	probability	FDR	EnrichedGenes
RNAseq_JS__WM-R848_UP.WM-CD40L	LEEDS	122	130	333	70.5049	5.04744	93.8462	1	11.0418	2.40217e-28	4.25425e-24	ACTR3|AHCY|AICDA|AKT1|ALYREF|APEX1|ARID5A|ARL2|ARL6IP1|ASF1B|ATAD2|ATAD3A|ATIC|AURKA|BHLHE40|C12ORF75|CACYBP|CBX5|CCNA2|CCT3|CCT5|CCT6A|CCT7|CDC20|CDCA5|CDCA8|CDK2|CDK4|CENPA|CENPE|CENPK|CENPW|CYB5R2|DCTPP1|DDX21|DNAJC9|DTL|E2F1|EED|EEF1A1P5|EGR2|ETF1|EZH2|FAM83D|FDPS|GAPDH|GMNN|GPI|HJURP|HMGB1|HMGB2|HPRT1|IFITM2|ILF2|KIF11|KIFC1|KYNU|LAPTM5|LDHB|LGALS1|LMNB1|LYAR|MAD2L1|MCM2|MCM3|MRPL1|MRPL4|MSH…
RNAseq_JS__R848_UP.CD40L	LEEDS	134	147	333	79.7248	5.27222	91.1565	1	10.9709	5.27425e-28	4.67035e-24	ACTR3|AHCY|AICDA|AK4|ALYREF|ANLN|APEX1|ARID5A|ARL2|ARL6IP1|ASF1B|ATAD2|ATAD3A|AURKA|BATF|BCL2A1|BHLHE40|BYSL|C12ORF75|CACYBP|CBX5|CCNB1|CCNB2|CCNE1|CCT3|CCT5|CCT6A|CCT7|CD19|CDC20|CDCA8|CDK2|CDK4|CDKN2D|CENPA|CENPE|CENPK|CENPW|CYB5R2|DCTPP1|DDX21|DIS3|DNAJC9|DTL|E2F1|EED|EEF1A1P5|ETF1|EZH2|FAM83D|FDPS|GAPDH|GMNN|GPI|GSPT1|HJURP|HMGB1|HMGB2|HPRT1|HSPH1|IFITM2|IL21R|ILF2|KIF11|KIFC1|KYNU|LAPTM5|LDH…
BcellDiff_upABC	LEEDS_GOLD	92	99	333	53.6922	4.54358	92.9293	1	9.10507	8.62132e-20	5.08945e-16	AHCY|AICDA|AK4|ALYREF|ANLN|APEX1|ASF1B|ATAD2|AURKA|BATF|BCL2A1|BHLHE40|BRCA1|CACYBP|CCNA2|CCNB1|CCNB2|CCND3|CCNE1|CCT6A|CCT7|CDC20|CDCA5|CDCA8|CDK2|CENPE|CENPK|CENPW|DCTPP1|DDX21|DNAJC9|DTL|EED|EGR2|ELL3|EZH2|GAPDH|GMNN|GPI|HMGB2|HMGCR|HPRT1|HSPH1|IFITM2|IL21R|IL2RB|KIFC1|KYNU|LDHB|LGALS1|LMNB1|LMO2|LYAR|MAD2L1|MCM2|MCM3|MCOLN2|MELK|MIR155HG|MSH2|MYB|NAMPT|NFKB1|NHP2|NME1|NOP16|PBK|PCLAF|PCNA|PEA…
RNAseq_JS__WM_UP.Normal	LEEDS	13	94	333	50.9805	4.44879	13.8298	0	-8.79313	1.45444e-18	6.43952e-15	CCNC|CD300A|CDK2AP2|CDKN2C|DDX17|GADD45B|GSTM4|IDH2|LMO2|MEF2C|RCBTB2|RHBDD2|STK38
GSE12195_GCB_upCOO-UNC	LEEDS	88	260	333	141.01	6.10471	33.8462	0	-8.75887	1.97221e-18	6.98558e-15	A4GALT|ALCAM|ANKZF1|ARID5A|ARL6IP1|BATF|BHLHE40|BST2|BTLA|CCND3|CCNDBP1|CD300A|CD44|CD69|CNEP1R1|DDX17|EED|EGR2|FCGR2B|FTH1|GADD45B|GIMAP2|GSDMD|GSPT1|GSTM4|HMOX1|ICAM1|IDH1|IER3|IFITM2|IGHM|IKZF5|IL13RA1|IL2RB|IRF5|IRF9|KYNU|LGALS1|LRRK2|LST1|MARCKS|MCTS1|MIR155HG|MNDA|MPDU1|MT1X|MT2A|MX1|MYLIP|NCOR1|NFKBIZ|NKTR|PAN3|PDLIM1|PFKFB4|PLAC8|PLEKHO1|PPID|PPP2CB|PSIP1|PUM3|RBL2|RBM7|RCBTB2|RHEBL1|RILP…
MM_PGCNA_M13 CellCycle	LEEDS_GOLD	63	64	333	34.7101	3.77527	98.4375	1	8.44388	3.06962e-17	6.79536e-14	ANLN|ARL6IP1|ASF1B|ATAD2|AURKA|BRCA1|C12ORF75|CCNA2|CCNB1|CCNB2|CCNE2|CDC20|CDCA5|CDCA8|CDK1|CDK2|CDKN2C|CDKN3|CENPA|CENPE|CENPK|CENPW|COQ2|DNAJC9|DTL|E2F1|EZH2|FAM83D|FOXM1|GGH|GMNN|HJURP|HMGB2|KIF11|KIFC1|LMNB1|MAD2L1|MCM2|MCM3|MELK|MKI67|MSH2|MYB|MYBL2|NSD2|NUF2|NUSAP1|PBK|PCLAF|PCNA|PTPN11|RAD51C|RRM2|SMC2|SMC4|TK1|TOP2A|TPX2|TUBB|TUBB4B|TYMS|ZNF823|ZWINT
RNAseq_ER-Merged__Day7_BCR.SIK1_UP.BCR.Exon1A	LEEDS	144	180	333	97.6221	5.62416	80	1	8.47936	2.26445e-17	5.72906e-14	ACTR3|AHCY|AICDA|ALYREF|APEX1|ARID5A|ARL6IP1|ASF1B|ATAD2|ATAD3A|ATIC|AURKA|BATF|BAX|BCL2|BHLHE40|BTLA|CACYBP|CBX5|CCNA2|CCNB1|CCNB2|CCND3|CCNDBP1|CCNE1|CCT3|CCT5|CCT6A|CD19|CD40|CD69|CD83|CDC20|CDCA5|CDCA8|CDK1|CDK2|CDK4|CENPA|CENPE|CENPK|CENPW|CETN3|DCTPP1|DDX21|DIS3|DNAJC9|DTL|EBF1|EED|EZH2|FBXO5|GAPDH|GGH|GMNN|GSDMD|GSPT1|GSTM4|HMGB1|HMGB2|HPRT1|HSPH1|HVCN1|ICAM1|IL21R|IL2RB|ILF2|IRF5|KIF11|KY…
DLBCL-WithBL_PGCNA_M2 CellCycle	LEEDS_GOLD	84	92	333	49.8958	4.40967	91.3043	1	8.28719	1.15951e-16	1.8668e-13	ANLN|ARL6IP1|ASF1B|ATAD2|AURKA|BRCA1|CACYBP|CCNA2|CCNB1|CCNB2|CCNE2|CCT6A|CDC20|CDC23|CDCA8|CDK1|CDK2|CENPA|CENPE|CENPK|CENPW|CEPT1|CETN3|COQ2|DIS3|DNAJC9|E2F1|EZH2|FAM83D|FAM98A|FBXO5|FOXM1|GGH|GMNN|GSPT1|HMGB1|HMGB2|HPRT1|HSPH1|IKZF5|INTS13|KIF11|KIFC1|LARP4|LMNB1|MAD2L1|MCM2|MELK|MKI67|MSH2|MYBL2|NRAS|NSD2|NUSAP1|ORC2|PBK|PCLAF|PCNA|PDCD10|PPID|PSMA4|PSMA7|PSMD14|PTMA|RAD21|RAD51C|RFC2|RRM2|SH…
RNAseq_JS__WM-CD40L_UP.Normal-CD40L	LEEDS	8	75	333	40.6759	4.04577	10.6667	0	-8.39225	4.76929e-17	9.38491e-14	CD300A|CDKN2C|GADD45B|IDH2|IGHM|RCBTB2|STK38|VPREB3
RNAseq_ER-Merged__Day7_BCR.SIK1_UP.LPS	LEEDS	157	202	333	109.554	5.80498	77.7228	1	8.36058	6.24089e-17	1.10526e-13	ACTR3|AHCY|AICDA|ALYREF|ARL6IP1|ASF1B|ATAD2|ATIC|AURKA|BATF|BAX|BCL2|BTLA|CACYBP|CBX5|CCNA2|CCNB1|CCNB2|CCND3|CCNDBP1|CCNE2|CCT3|CCT5|CCT6A|CD19|CD22|CD24|CD40|CD69|CD72|CD79B|CDC20|CDCA5|CDCA8|CDK2|CDK2AP2|CDK4|CENPA|CENPE|CENPW|CETN3|DCTPP1|DNAJC9|DTL|DUSP2|EBF1|EZH2|FBXO5|FCGR2B|GAPDH|GGH|GMNN|HMGB1|HMGB2|HPRT1|HSPH1|IGHM|IKZF1|IL21R|IL2RG|ILF2|IRF8|KIF11|KIFC1|KYNU|LAPTM5|LMNB1|LMO2|LTB|LY86|…
DLBCL_PGCNA_M7 CellCycle E2F_EGFR	LEEDS_GOLD	73	78	333	42.3029	4.1144	93.5897	1	8.09608	5.67587e-16	5.91293e-13	ALYREF|ANLN|ARL6IP1|ASF1B|ATAD2|AURKA|BRCA1|C12ORF75|CACYBP|CBX5|CCNA2|CCNB1|CCNB2|CCNE2|CCT5|CDC20|CDCA5|CDCA8|CDK1|CDK2|CDKN2C|CDKN3|CENPA|CENPE|CENPK|DNAJC9|DTL|ELP3|ETF1|EZH2|FAM83D|FOXM1|GGH|GMNN|HJURP|HMGB1|HMGB2|KIF11|KIFC1|LMNB1|MAD2L1|MCM3|MELK|MKI67|MSH2|MYBL2|NOL8|NSD2|NUF2|NUSAP1|PBK|PCLAF|PCNA|PSMA4|PTMA|PTPN11|RAD21|RAD51C|RFC2|RRM2|SLC19A2|SMC2|SMC4|TGDS|TK1|TOP2A|TPX2|TUBB|TUBB4B|…
GSE31312_upABC_COO-UNC	LEEDS	217	307	333	166.5	6.17753	70.684	1	8.25985	1.45862e-16	2.15268e-13	ACTR3|AICDA|AK4|ALCAM|ALG10|ALYREF|ANLN|APEX1|ARID1A|ASF1B|ATAD2|ATIC|ATRX|AURKA|BASP1|BATF|BAX|BCL2|BCL2A1|BLNK|BRCA1|BTK|C12ORF75|CACYBP|CBX5|CCNA2|CCNB1|CCNB2|CCNE1|CCNE2|CCT3|CCT5|CCT6A|CD19|CD22|CD24|CD40|CD44|CD72|CD79B|CD83|CDC20|CDC23|CDCA5|CDK1|CDK13|CDK2|CDK4|CDKN2C|CDKN3|CENPA|CENPE|CENPK|CENPW|CEPT1|CETN3|CNEP1R1|CREB1|CXXC5|CYB5R2|DCTPP1|DDX17|DDX21|DIS3|DNAJC9|DTL|E2F1|EBF1|EDF1|EED…
GSE31312_upGCB_COO-UNC	LEEDS	183	247	333	133.959	6.0584	74.0891	1	8.222	2.00134e-16	2.72644e-13	ACTR3|AICDA|ALCAM|ALG10|ALYREF|ANLN|APEX1|ASF1B|ATAD2|ATIC|ATRX|AURKA|BASP1|BCL2A1|BLNK|BRCA1|BTK|C12ORF75|CACYBP|CBX5|CCNA2|CCNB1|CCNB2|CCNE2|CCT3|CCT5|CCT6A|CD19|CD22|CD24|CD40|CD72|CD79B|CD83|CDC23|CDK1|CDK13|CDK2|CDKN2C|CDKN3|CENPA|CENPE|CENPK|CEPT1|CETN3|CREB1|DCTPP1|DDX17|DDX21|DIS3|DNAJC9|DTL|EBF1|EDF1|EED|ELL3|ELP3|EZH2|FAM83D|FAM98A|FBXO5|FDPS|FOXM1|GAPDH|GGH|GMNN|GPI|GSPT1|HIF1A|HJURP|H…
HAY_BONE_MARROW_ERYTHROBLAST	MSigDB_C8	77	83	333	45.0147	4.22438	92.7711	1	8.17723	2.90448e-16	3.42922e-13	A4GALT|ANLN|APEX1|ARL2|ATAD3A|ATIC|AURKA|BRCA1|BYSL|CACYBP|CCNA2|CCNB1|CCNB2|CCNE1|CCT3|CCT5|CCT6A|CCT7|CDC20|CDK1|CDK2|CDK4|CDKN3|CENPE|CENPK|CENPW|CETN3|COMMD1|DNAJC9|DTL|FAM83D|FDPS|GMNN|GSPT1|HPRT1|HSPH1|IDH2|ILF2|LMO2|MCM2|MCM3|MELK|MICU2|MPDU1|MRPL1|MRPL4|MSH2|NDUFA8|NDUFAB1|NOP16|ORC2|PBK|PCLAF|PCNA|PNPT1|POP7|PRMT5|PSMA4|PSMB5|PSMD14|PSMD7|PUS7|RAD51C|RFC2|RIPOR1|RRM2|RUVBL1|SMC2|SNX8|TFR…
GSE12195_upGCB_COO-UNC	LEEDS	230	332	333	180.059	6.15702	69.2771	1	8.1836	2.75487e-16	3.42922e-13	ACTR3|AHCY|AICDA|AK4|AKT1|ALG10|ALYREF|ANLN|APEX1|APOBEC3C|APOBEC3G|ARID1A|ARL2|ASF1B|ATAD2|ATAD3A|ATIC|ATRX|AURKA|BASP1|BAX|BCL2|BCL2A1|BLNK|BRCA1|BYSL|C12ORF75|CACYBP|CBX5|CCNA2|CCNB2|CCNC|CCNE1|CCNE2|CCT3|CCT5|CCT6A|CCT7|CD19|CD22|CD24|CD40|CD72|CD79B|CD83|CDC20|CDC23|CDCA5|CDCA8|CDK1|CDK13|CDK2|CDK2AP2|CDKN2C|CDKN2D|CDKN3|CENPA|CENPE|CENPK|CENPW|CEPT1|CETN3|COMMD1|COQ2|CREB1|CXXC5|CYB5R2|DCTP…
RNAseq_ER-Merged__Day7_UP.BCR.SIK1_BCR.Exon1A	LEEDS	33	137	333	74.3013	5.14394	24.0876	0	-8.12376	4.51952e-16	5.00254e-13	A4GALT|ALCAM|ANKZF1|ARID1A|BST2|CD24|CDKN2C|CXXC5|DDX17|DNMT3A|FCGR2B|FTH1|GADD45B|GGH|HMOX1|IDH1|IDH2|IGHM|IL13RA1|LRRK2|MCOLN2|MKI67|MLEC|MTCO2P12|MYLIP|NKTR|NQO1|PFKFB4|RCBTB2|RIPOR1|TTC39C|TXNRD1|USP32
BcellD3-D20-TGFBconditions_PGCNA_M16 CellCycle_MYC-Target_G2M-Checkpoint	LEEDS_GOLD	72	78	333	42.3029	4.1144	92.3077	1	7.77722	7.41355e-15	5.04977e-12	AHCY|AK4|APEX1|ASF1B|ATAD2|ATIC|AURKA|BRCA1|BYSL|CACYBP|CCNA2|CCNB2|CCND3|CCNE1|CCT3|CCT7|CD300A|CDC20|CDCA5|CDCA8|CDK2|CDKN2D|CDKN3|CENPA|COQ2|DCTPP1|DDX21|DNAJC9|DUSP2|EZH2|FAM83D|FOXM1|GPI|HJURP|HPRT1|HSPH1|IKZF1|ILF2|KIFC1|LMNB1|LYAR|MCM2|MCM3|MELK|MRPL4|MTMR14|MYLIP|NFKB1|NHP2|NME1|NOP16|POP7|PRMT5|PTPN11|PUM3|RAD51C|RFC2|RPL19|RPL29|RRM2|RUVBL1|SNX8|STAT6|TCL1A|TK1|TOP2A|TPX2|TUBB|TUBB4B|TY…
TRAVAGLINI_LUNG_PROLIFERATING_BASAL_CELL	MSigDB_C8	98	113	333	61.285	4.78779	86.7257	1	8.05883	7.70298e-16	7.57888e-13	A4GALT|AHCY|ANLN|APEX1|ARL6IP1|ASF1B|ATAD2|AURKA|BHLHE40|CACYBP|CBX5|CCNA2|CCNB1|CCNB2|CCT3|CCT5|CCT6A|CCT7|CDC20|CDCA5|CDK1|CDK4|CDKN2C|CDKN2D|CDKN3|CENPA|CENPE|CENPK|CENPW|COQ2|DCTPP1|DNAJC9|EZH2|FAM83D|FDPS|FOXM1|GAPDH|GGH|GMNN|GSTM4|HJURP|HMGB1|HMGB2|IDH2|ILF2|KIF11|KIFC1|LDHB|LMNB1|MAD2L1|MARCKS|MCM3|MELK|MKI67|MSH2|NCOR1|NHP2|NME1|NPM1|NUF2|NUSAP1|PARP1|PBK|PCLAF|PCNA|PDLIM1|PGAM1|PKM|POLD4…
G9A_TotalC__Day0_upDay3	LEEDS	172	230	333	124.739	5.98007	74.7826	1	8.04073	8.93062e-16	8.32427e-13	AHCY|AICDA|AK4|ALG10|ALYREF|ANLN|APEX1|ARID5A|ARL2|ASF1B|ATAD2|ATAD3A|ATIC|AURKA|BASP1|BATF|BAX|BHLHE40|BRCA1|BST2|BYSL|C12ORF75|CACYBP|CBX5|CCNA2|CCNB1|CCNB2|CCNC|CCNE1|CCNE2|CCT3|CCT6A|CCT7|CD83|CDC20|CDC23|CDCA5|CDCA8|CDK1|CDK2|CDK4|CDKN3|CENPA|CENPE|CENPK|CENPW|CEPT1|CETN3|COMMD1|COQ2|CYB5R2|DCTPP1|DDX21|DNAJC9|DTL|DUSP2|EED|EGR2|ELL3|ETF1|EZH2|FAM83D|FAM98A|FBXO5|FDPS|FOXM1|GAPDH|GGH|GMNN|GP…
PUJANA_BRCA1_PCC_NETWORK	MSigDB_C2	123	151	333	81.8941	5.32054	81.457	1	7.9841	1.41554e-15	1.25346e-12	ACTR3|AHCY|APEX1|ATIC|AURKA|BAX|BLNK|BRCA1|BTK|BYSL|CBX5|CCNA2|CCNB1|CCNB2|CCNC|CCND3|CCNE1|CCNE2|CCT3|CCT5|CCT6A|CCT7|CD19|CD22|CD40|CD79B|CDC20|CDC23|CDK1|CDK13|CDK2|CDK4|CDKN2C|CDKN3|CENPA|CENPE|CETN3|DDX21|DNAJC9|E2F1|EED|ETF1|EZH2|FDPS|FOXM1|GAPDH|GGH|GSPT1|HMGB2|HMGCR|HPRT1|HSPH1|IGHM|IKZF1|IL2RG|ILF2|IRF5|IRF8|KIF11|KIFC1|KYNU|LARP4|LDHB|LMNB1|LY86|MAD2L1|MCM2|MCM3|MELK|MKI67|MS4A1|MSH2|MY…
RNAseq_ER-Merged__Day7_UP.TLR.Exon1A_BCR.Exon1A	LEEDS	25	116	333	62.9121	4.83638	21.5517	0	-7.95527	1.7874e-15	1.50737e-12	A4GALT|ALCAM|ARID1A|BTLA|CD22|CD24|CD44|HMGCR|IGHM|IRF8|LAPTM5|MCOLN2|MLEC|MYB|MYC|NFKBIZ|NKTR|NSDHL|PLAC8|RCBTB2|RILPL2|SRSF5|TAP1|USP3|ZFP36L1
RNAseq_ER-Merged__Day7_BCR.SIK1_UP.LPS.Exon1A	LEEDS	148	191	333	103.588	5.71957	77.4869	1	7.94614	1.92407e-15	1.54888e-12	ACTR3|AHCY|AICDA|ALYREF|APEX1|ARID5A|ARL6IP1|ASF1B|ATAD3A|ATIC|AURKA|BATF|BAX|BCL2|BTLA|CACYBP|CBX5|CCNB1|CCNB2|CCND3|CCNDBP1|CCNE1|CCNE2|CCT3|CCT5|CCT6A|CD19|CD22|CD24|CD40|CD72|CDC20|CDCA5|CDCA8|CDK2|CDKN2D|CENPA|CENPE|CENPW|CETN3|DCTPP1|DDX21|DIS3|DNAJC9|DTL|EBF1|EED|EZH2|FBXO5|FCGR2B|GAPDH|GGH|HMGB2|HPRT1|HSPH1|ICAM1|IGHM|IKZF1|IL21R|IL2RG|ILF2|IRF8|KIF11|KYNU|LAPTM5|LMNB1|LMO2|LTB|LY86|LYAR|…
GSE10846_CHOP_upABC_COO-UNC	LEEDS	114	138	333	74.8436	5.15727	82.6087	1	7.87389	3.43787e-15	2.64716e-12	AHCY|AICDA|ALYREF|ANLN|APEX1|ASF1B|ATAD3A|ATIC|AURKA|BASP1|BATF|BCL2|BCL2A1|BLNK|BRCA1|BTK|BTLA|BYSL|CACYBP|CBX5|CCNB1|CCNE2|CCT3|CCT5|CD19|CD22|CD24|CD72|CD83|CDC20|CDCA5|CDCA8|CDK1|CDK2|CDK2AP2|CDK4|CDKN3|CENPA|CXXC5|CYB5R2|DCTPP1|DDX21|DNAJC9|DTL|E2F1|ELL3|ELP3|FOXM1|GPI|HJURP|HSPH1|IGHM|IL21R|ILF2|KIF11|LAPTM5|LDHB|MAD2L1|MCM2|MCM3|MCOLN2|MELK|MIR155HG|MKI67|MRPL4|MS4A1|MSH2|MYBL2|NDUFA8|NDUF…
FISCHER_DREAM_TARGETS	MSigDB_C2	78	86	333	46.6417	4.28788	90.6977	1	7.81672	5.42163e-15	4.00071e-12	ALG10|ANLN|ARL6IP1|ASF1B|ATAD2|ATAD3A|AURKA|BHLHE40|BRCA1|BYSL|CACYBP|CBX5|CCNA2|CCNB1|CCNB2|CCNE1|CCT5|CDC20|CDCA5|CDCA8|CDK1|CDK2|CDK4|CDKN2C|CDKN2D|CDKN3|CENPA|CENPE|CENPK|CENPW|DDX21|DNAJC9|DTL|E2F1|EZH2|FAM83D|FBXO5|FOXM1|GGH|GMNN|HJURP|HMGB1|HMGB2|KIF11|KIFC1|LMNB1|MAD2L1|MARCKS|MCM2|MCM3|MELK|MKI67|MSH2|MYBL1|MYBL2|MYC|NSD2|NUF2|NUSAP1|ORC2|PBK|PCLAF|PCNA|POP7|PSIP1|RAD21|RAD51C|RFC2|RRM2|…
GSE10846_RCHOP_upABC_COO-UNC	LEEDS	136	173	333	93.8257	5.55801	78.6127	1	7.78818	6.79807e-15	4.81575e-12	AHCY|AICDA|ALYREF|ANLN|APEX1|ASF1B|ATAD2|ATAD3A|ATIC|AURKA|BASP1|BATF|BCL2|BLNK|BRCA1|BTK|BYSL|CBX5|CCNA2|CCNB1|CCNE2|CCT3|CCT6A|CCT7|CD19|CD22|CD72|CDC20|CDCA5|CDCA8|CDK1|CDK2|CDK2AP2|CDK4|CDKN3|CENPA|CENPE|CENPK|CENPW|CETN3|CXXC5|CYB5R2|DDX21|DNAJC9|DTL|E2F1|EBF1|ELL3|ELP3|ETF1|EZH2|FAM83D|FBXO5|FCGR2B|FOXM1|GAPDH|GPI|HGH1|HJURP|HMGB1|HSPH1|IGHM|IKZF1|ILF2|INTS13|IRF8|KIF11|KIFC1|LAPTM5|LARP4|L…
Proliferation_DLBCL (PMID:12075054)	SignatureDB	68	74	333	40.1336	4.02244	91.8919	1	7.4493	9.38357e-14	5.73045e-11	AKT1|APEX1|ARL6IP1|ATIC|AURKA|BRCA1|BTK|CBX5|CCNA2|CCNB1|CCNC|CCNE1|CCT3|CDC20|CDK1|CDK2|CDK4|CDKN3|CENPA|CENPE|CENPW|CEPT1|CETN3|DTL|GAPDH|GPI|GSPT1|HJURP|HMGB2|HPRT1|IKZF1|ILF2|KIF11|LMNB1|MAD2L1|MCM2|MELK|MKI67|MYBL2|MYC|NDUFA8|NFKB1|NHP2|NME1|NPM1|NR3C1|NRAS|NSD2|PARP1|PBK|PCNA|PDCD10|PGAM1|PPP2CB|PSMA7|PSMB4|PSMD14|RAD21|RPLP1|RRM2|TGDS|TK1|TOP2A|TUBB|TXNRD1|UQCRC1|USP1|YWHAZ
GSE12195_ABC_upCOO-UNC	LEEDS	75	222	333	120.401	5.93603	33.7838	0	-7.70118	1.34814e-14	8.84277e-12	A4GALT|ACTR3|ANKZF1|ARID5A|BST2|CCNB2|CCND3|CCNDBP1|CD300A|CD69|CNEP1R1|DDX17|EBF1|EGR2|ELP3|FAM98A|FTH1|GADD45B|GIMAP2|GSDMD|GSPT1|GSTM4|HIF1A|HMOX1|HVCN1|IDH1|IER3|IFITM2|IKZF5|IL13RA1|IL2RB|IRF9|LGALS1|LMO2|LST1|MARCKS|MCTS1|MEF2C|MPDU1|MT1X|MT2A|MX1|MYLIP|NCOR1|NKTR|NR3C1|PAN3|PEA15|PFKFB4|PLAC8|PPP2CB|PSIP1|RBL2|RCBTB2|RIPOR1|S100A9|SF3B1|SH3GL1|SHPRH|SP110|SRSF5|STK38|TBX21|TNFAIP3|TNFSF13B…
RNAseq_JS__UP.R848_CD40L	LEEDS	6	60	333	32.5407	3.66866	10	0	-7.52696	5.19369e-14	3.28501e-11	CD24|CDKN2C|GADD45B|IRF9|PPP2CB|RIPOR1
BRCA_PGCNA_M7 CellCycle	LEEDS_GOLD	69	78	333	42.3029	4.1144	88.4615	1	6.87358	6.2611e-12	2.6401e-09	ALYREF|ANLN|ASF1B|CACYBP|CCNA2|CCNB1|CCNB2|CCNE1|CCT5|CCT7|CDC20|CDCA5|CDCA8|CDK1|CDK2|CDK4|CDKN2D|CDKN3|CENPA|CENPE|CENPK|CENPW|COQ2|DNAJC9|DTL|E2F1|EZH2|FAM83D|FBXO5|FOXM1|GAPDH|GGH|GMNN|GPI|HJURP|HMGB2|HPRT1|IDH1|KIF11|KIFC1|LMNB1|LYAR|MAD2L1|MCM2|MCM3|MELK|MKI67|MSH2|MYBL2|NSD2|NUF2|NUSAP1|PBK|PCLAF|PCNA|PNPT1|RFC2|RRM2|RUVBL1|SMC2|SMC4|TFRC|TK1|TOP2A|TPX2|TUBB|TXNRD1|TYMS|ZWINT
RNAseq_ER-Merged__Day7_UP.BCR.SIK1_LPS	LEEDS	43	151	333	81.8941	5.32054	28.4768	0	-7.3698	1.70885e-13	1.00879e-10	A4GALT|ALCAM|ANKZF1|ARID1A|ATRX|BASP1|BST2|CD300A|CD44|DDX17|DNMT3A|EGR2|FTH1|GADD45B|GGH|HMOX1|IDH1|IDH2|IER3|IFITM2|IL2RB|IRF5|LARP4|LGALS1|LST1|MARCKS|MKI67|MLEC|NEK6|NKTR|NOL8|NR3C1|NRAS|PFKFB4|PLEKHO1|RHBDD2|S100A9|SERPINB8|SHPRH|SNX8|TET2|TFRC|TTC39C
Monti_upGCB_COO-UNC	LEEDS	130	167	333	90.5717	5.4978	77.8443	1	7.35569	1.89945e-13	1.07512e-10	AHCY|AKT1|ALCAM|ALYREF|APEX1|ASF1B|ATAD2|ATIC|ATRX|AURKA|BASP1|BLNK|BRCA1|BTK|BYSL|C12ORF75|CBX5|CCNA2|CCNB1|CCNB2|CCNE2|CCT3|CCT5|CCT6A|CCT7|CD19|CD22|CD40|CD79B|CD83|CDC20|CDC23|CDCA5|CDCA8|CDK2|CDK2AP2|CDK4|CDKN2C|CDKN3|CENPA|CENPK|CETN3|DCTPP1|DDX17|DNAJC9|DUSP2|E2F1|EBF1|EED|ELL3|EZH2|FAM83D|FAM98A|FBXO5|FDPS|FOXM1|GAPDH|GPI|HJURP|HMGB1|HMGB2|HMGCR|HSPH1|IL21R|INTS13|IRF8|KIF11|KIFC1|LMNB1|L…
Signal	UniProt-Keyword	20	97	333	52.6075	4.50617	20.6186	0	-7.35269	1.94263e-13	1.07512e-10	ALCAM|BTLA|CD19|CD22|CD24|CD300A|CD40|CD44|CD79B|CD83|FCGR2B|GGH|ICAM1|IL13RA1|IL21R|IL2RB|IL2RG|LY86|MLEC|VPREB3
GSE10846_CHOP_upGCB_COO-UNC	LEEDS	106	130	333	70.5049	5.04744	81.5385	1	7.28013	3.33493e-13	1.78974e-10	A4GALT|AHCY|ALYREF|ANLN|APEX1|ASF1B|ATAD2|ATIC|AURKA|BASP1|BLNK|BRCA1|BTK|BYSL|CBX5|CCNB1|CCNB2|CCNE2|CCT5|CD19|CD22|CD83|CDC20|CDCA5|CDCA8|CDK1|CDK2|CDK2AP2|CDK4|CDKN2C|CDKN3|CENPE|CENPW|CETN3|DCTPP1|DNAJC9|E2F1|EBF1|ELL3|ELP3|EZH2|FOXM1|GAPDH|GMNN|HJURP|HMGB1|HMGB2|ILF2|IRF8|KIF11|KIFC1|LMO2|LTB|LY86|MCM2|MCM3|MEF2C|MELK|MKI67|MRPL4|MS4A1|MSH2|MYBL1|MYBL2|NDUFA8|NHP2|NME1|NR3C1|NSD2|NSDHL|NUF2|…
GSE31312_ABC_upCOO-UNC	LEEDS	42	147	333	79.7248	5.27222	28.5714	0	-7.21346	5.45492e-13	2.84137e-10	A4GALT|AK4|APOBEC3C|APOBEC3G|ARL2|ATRX|BST2|CDK2|COQ2|DNMT3A|FDPS|GIMAP2|GSTM4|HPRT1|IDH1|IDH2|IGHM|IRF5|KYNU|LGALS1|MTMR14|MYC|MYLIP|NCOR1|NEK6|NQO1|PFKFB4|PLAC8|POLD4|PSMD7|PTPN11|RCBTB2|RFC2|RHBDD2|RPLP1|STK38|TBX21|TFRC|TNIP1|TP53BP2|TTC39C|USP49
GOBERT_OLIGODENDROCYTE_DIFFERENTIATION_UP	MSigDB_C2	65	71	333	38.5065	3.95099	91.5493	1	7.19825	6.09911e-13	3.08615e-10	AK4|ASF1B|ATAD2|AURKA|CCNA2|CCNB1|CCNB2|CCND3|CCNE1|CCNE2|CDC20|CDCA5|CDCA8|CDK1|CDK2|CDKN2C|CDKN3|CENPA|CENPE|CENPK|CENPW|DCTPP1|DNAJC9|DTL|E2F1|EZH2|FAM83D|FBXO5|FOXM1|GMNN|HJURP|HMGB2|KIF11|KIFC1|LDHB|LMNB1|LYAR|MAD2L1|MCM2|MCM3|MEF2C|MELK|MKI67|MLEC|MYB|MYBL1|MYBL2|NSD2|NUF2|NUSAP1|PBK|PCLAF|PDLIM1|PLEKHO1|RFC2|RRM2|SMC2|SMC4|SRM|TK1|TOP2A|TPX2|TYMS|USP1|XRCC2
GSE10846_RCHOP_upGCB_COO-UNC	LEEDS	121	154	333	83.5212	5.3557	78.5714	1	7.19242	6.3655e-13	3.13147e-10	AHCY|ALYREF|ANLN|APEX1|ARID1A|ASF1B|ATAD2|ATAD3A|ATIC|AURKA|BASP1|BLNK|BRCA1|BTK|BYSL|C12ORF75|CBX5|CCNA2|CCNB1|CCNE2|CCT3|CCT6A|CD19|CD22|CD83|CDC20|CDCA5|CDCA8|CDK1|CDK2|CDK2AP2|CDK4|CDKN2C|CDKN3|CENPA|CENPE|CETN3|CXXC5|DDX17|DDX21|DNAJC9|DTL|DUSP2|E2F1|EBF1|ELL3|EZH2|FAM83D|FBXO5|FOXM1|GAPDH|GMNN|GPI|HGH1|HJURP|HMGB1|IRF8|KIF11|KIFC1|LAPTM5|LDHB|LMNB1|LMO2|LY86|MCM2|MCM3|MEF2C|MELK|MKI67|MRPL4…
PUJANA_CHEK2_PCC_NETWORK	MSigDB_C2	75	85	333	46.0993	4.26691	88.2353	1	7.16726	7.65128e-13	3.66227e-10	ATIC|AURKA|BRCA1|CCNA2|CCNB1|CCNB2|CCNC|CCNE2|CCT3|CCT5|CD19|CD79B|CDC20|CDC23|CDK1|CDK4|CDKN2C|CENPA|CENPE|DDX21|DNAJC9|EED|EZH2|FDPS|FOXM1|GSPT1|HMGB2|HMGCR|HPRT1|HSPH1|ILF2|KIF11|KIFC1|LARP4|LDHB|LMNB1|MAD2L1|MCM2|MCM3|MELK|MKI67|MSH2|MYBL2|MYC|NHP2|NME1|NOP16|NPM1|NSD2|PARP1|PCLAF|PCNA|PDCD10|PPID|PSIP1|PSMA4|PSMA6|PSMB4|PTMA|PUM3|RAD21|RAD51C|RB1|RRM2|RUVBL1|SMC2|SMC4|TCL1A|TFRC|TGDS|TOP2A|T…
ZHONG_PFC_C1_OPC	MSigDB_C8	48	49	333	26.5749	3.3481	97.9592	1	7.15804	8.18387e-13	3.81411e-10	ANLN|ARL6IP1|ASF1B|ATAD2|AURKA|BRCA1|CCNA2|CCNB1|CCNB2|CDC20|CDCA5|CDCA8|CDK1|CDKN2C|CDKN3|CENPA|CENPE|CENPK|CENPW|FAM83D|FBXO5|FOXM1|GMNN|HJURP|HMGB1|HMGB2|KIF11|KIFC1|LGALS1|MAD2L1|MELK|MKI67|MT2A|NUF2|NUSAP1|PBK|PCLAF|PCNA|RAD21|RRM2|SMC2|SMC4|TK1|TOP2A|TPX2|TUBB4B|USP1|ZWINT
TRAVAGLINI_LUNG_PROLIFERATING_MACROPHAGE_CELL	MSigDB_C8	90	107	333	58.0309	4.68676	84.1121	1	7.11637	1.10808e-12	5.03184e-10	ALCAM|ANLN|ARL2|ARL6IP1|ASF1B|ATAD2|AURKA|BAX|BCL2A1|BHLHE40|BRCA1|CACYBP|CCNA2|CCNB1|CCNB2|CCT5|CDC20|CDCA5|CDK1|CDK4|CDKN2C|CDKN3|CENPA|CENPE|CENPK|CENPW|COQ2|DCTPP1|DNAJC9|E2F1|EZH2|FBXO5|FDPS|FOXM1|FTH1|GAPDH|GGH|GMNN|GSDMD|HJURP|HMGB1|HMGB2|HPRT1|IDH2|ILF2|KIF11|KIFC1|KYNU|LDHB|LGALS1|LY86|LYAR|MAD2L1|MCM3|MELK|MKI67|MNDA|MT1X|MT2A|MX1|MYBL2|NUF2|NUSAP1|PBK|PCLAF|PCNA|PDLIM1|PKM|PSMA4|PSMA6|…
BLCA_PGCNA_M25 CellCycle	LEEDS_GOLD	76	88	333	47.7264	4.32923	86.3636	1	6.86576	6.6139e-12	2.66209e-09	ANLN|ASF1B|ATAD2|AURKA|BRCA1|CACYBP|CCNA2|CCNB1|CCNB2|CCNE1|CCNE2|CDC20|CDCA5|CDCA8|CDK1|CDK2|CDK4|CDKN2C|CDKN2D|CDKN3|CENPA|CENPE|CENPK|CENPW|COQ2|DNAJC9|DTL|E2F1|EZH2|FAM83D|FBXO5|FOXM1|GGH|GMNN|HJURP|HMGB2|HMGCR|HPRT1|KIF11|KIFC1|LMNB1|LYAR|MAD2L1|MCM2|MCM3|MELK|MKI67|MSH2|MYB|MYBL2|NIP7|NRAS|NSD2|NUF2|NUSAP1|PBK|PCLAF|PCNA|PUS7|RAD51C|RFC2|RHEBL1|RRM2|RUVBL1|SMC4|SNX8|TFRC|TK1|TOP2A|TPX2|TTC3…
Li(PMID: 24336226)-2013-MolSigVaccines_cell cycle (I) (M4.1)	PAPER	40	40	333	21.6938	3.04904	100	1	6.84784	7.49743e-12	2.87094e-09	ANLN|AURKA|BRCA1|CCNA2|CCNB1|CCNB2|CCNE2|CDC20|CDCA5|CDCA8|CDK1|CDKN3|CENPA|CENPE|CENPK|CENPW|DTL|FAM83D|FBXO5|FOXM1|GMNN|HJURP|KIF11|KIFC1|MAD2L1|MCM2|MELK|MKI67|MYBL2|NUF2|NUSAP1|PBK|PCNA|RRM2|SMC2|SMC4|TOP2A|TPX2|TYMS|ZWINT
BcellD0-D41_PGCNA_M13 RibosomeBiogenesis_Translation	LEEDS_GOLD	48	50	333	27.1173	3.3791	96	1	6.80148	1.03547e-11	3.66765e-09	ACTR3|ALYREF|APOBEC3C|ARL6IP1|ATAD2|ATIC|BATF|BYSL|CCNA2|CENPK|DCTPP1|DDX21|DNAJC9|DUSP2|EEF1A1P5|ELL3|FTH1|HMGB2|HPRT1|HSPH1|LMO2|MCM2|MCOLN2|MIR155HG|MRPL1|MSH2|NOP16|NPM1|NRAS|PARP1|PDCD10|PPID|PTMA|RAD51C|RFC2|RPL19|RPL29|RPL3|RPL36|SERPINB8|SMC2|TFRC|TNF|TTC39C|TUBB|USP1|XRCC2|YWHAZ
Monti_upABC_COO-UNC	LEEDS	133	176	333	95.4528	5.58689	75.5682	1	6.86944	6.44541e-12	2.65461e-09	AHCY|AICDA|AKT1|ALCAM|ALYREF|APEX1|ASF1B|ATAD2|ATIC|AURKA|BASP1|BATF|BAX|BCL2|BLNK|BRCA1|BTK|BYSL|CCNA2|CCNB1|CCNB2|CCNE1|CCT5|CCT6A|CCT7|CD22|CD40|CD44|CD79B|CDC20|CDC23|CDCA5|CDCA8|CDK2|CDK2AP2|CDK4|CENPA|CENPE|CENPK|CETN3|CXXC5|CYB5R2|DCTPP1|DDX17|DDX21|DNAJC9|DTL|E2F1|EED|ELL3|ETF1|EZH2|FAM83D|FAM98A|FBXO5|FDPS|FOXM1|GAPDH|GPI|HJURP|HMGB2|HMGCR|HSPH1|IGHM|IKZF1|IL21R|ILF2|INTS13|KIF11|KIFC1|L…
mouseBcell-D0-D7-AllTypes_PGCNA_M11 CellCycle MitoticSpindle OxPhos MYBL2	LEEDS_GOLD	46	48	333	26.0326	3.31669	95.8333	1	6.61473	3.72243e-11	1.24385e-08	AICDA|AK4|ANLN|BRCA1|CACYBP|CCNA2|CCNB1|CCNE2|CCT6A|CDK1|CDKN3|CENPE|CENPK|DTL|EZH2|FBXO5|FDPS|GMNN|HMGB1|HMGB2|HMGCR|HPRT1|KIF11|MAD2L1|MELK|NDUFAB1|NSD2|NSDHL|NUF2|NUSAP1|PBK|PCLAF|PCNA|PGAM1|PSMA4|PSMA6|PSMD14|RRM2|SLC19A2|SMC2|TOP2A|TPX2|TXNL1|TYMS|XRCC2|ZWINT
Acetylation	UniProt-Keyword	151	206	333	111.723	5.83365	73.301	1	6.85354	7.2043e-12	2.83529e-09	ACTR3|AHCY|AK4|AKT1|ALYREF|ANLN|APEX1|ARID1A|ATAD3A|ATIC|ATRX|BAX|BRCA1|BTK|CACYBP|CBX5|CCNA2|CCNB1|CCNDBP1|CCT3|CCT5|CCT6A|CCT7|CDC20|CDC23|CDK1|CDK13|CDK2|CDK4|CDKN2D|CNEP1R1|COMMD1|CYB5R2|DCTPP1|DDX17|DDX21|DIS3|DTL|E2F1|EBF1|EDF1|EED|EEF1A1P5|EGR2|ETF1|FDPS|FTH1|GAPDH|GMNN|GPI|HGH1|HIF1A|HMGB1|HMGB2|HPRT1|HSPH1|HUWE1|IDH1|IDH2|IFITM2|KIF11|KYNU|LARP4|LDHB|LGALS1|LMNB1|MAD2L1|MCM2|MCM3|MEF2C|M…
KINSEY_TARGETS_OF_EWSR1_FLII_FUSION_UP	MSigDB_C2	78	91	333	49.3534	4.38984	85.7143	1	6.84553	7.61909e-12	2.87094e-09	ALYREF|ANLN|ASF1B|ATAD2|ATAD3A|AURKA|BRCA1|CACYBP|CCNB1|CCNB2|CCNC|CCNE2|CDC20|CDCA5|CDCA8|CDK1|CDK13|CDK2|CDKN3|CENPA|DCTPP1|DDX21|DNAJC9|DTL|E2F1|ETF1|FAM83D|FBXO5|FOXM1|GMNN|GSTM4|HJURP|HMGB1|HMGB2|HSPH1|KIF11|LARP4|LMNB1|MAD2L1|MCM2|MCM3|MELK|MKI67|MPDU1|MSH2|MTMR6|MYB|MYBL1|MYBL2|NIP7|NPM1|NRAS|NSD2|NUF2|NUSAP1|ORC2|PARP1|PCLAF|PCNA|PPID|PRKCB|PTPN11|PUS7|RAD51C|RFC2|RRM2|RUVBL1|SH2B3|SMC2|S…
HALLMARK_E2F_TARGETS	MSigDB_H	45	47	333	25.4902	3.28486	95.7447	1	6.52	7.03091e-11	2.10802e-08	ASF1B|ATAD2|AURKA|BRCA1|CBX5|CCNB2|CCNE1|CDC20|CDCA8|CDK1|CDK4|CDKN2C|CDKN3|CENPE|DCTPP1|EED|EZH2|GSPT1|HMGB2|LMNB1|LYAR|MAD2L1|MCM2|MCM3|MELK|MKI67|MSH2|MYBL2|MYC|NME1|ORC2|PCNA|POP7|PSIP1|RAD21|RAD51C|RFC2|RRM2|SMC4|TFRC|TK1|TOP2A|TP53|TUBB|USP1
BERENJENO_TRANSFORMED_BY_RHOA_UP	MSigDB_C2	71	81	333	43.93	4.18103	87.6543	1	6.83786	8.03877e-12	2.96597e-09	AHCY|AK4|ALCAM|ALYREF|ANLN|ASF1B|AURKA|BAX|BRCA1|BYSL|CACYBP|CBX5|CCNA2|CCNB1|CCT3|CCT7|CD44|CDC20|CDCA5|CDCA8|CDK1|CENPA|DCTPP1|DDX21|DNAJC9|DTL|E2F1|EED|ETF1|EZH2|FOXM1|GAPDH|GMNN|HMGB2|HPRT1|HSPH1|IER3|KIF11|MAD2L1|MCM2|MCM3|MKI67|MSH2|MYBL2|MYC|NFKBIZ|NHP2|NME1|NOP16|NUSAP1|PCLAF|PCNA|PDLIM1|PGAM1|PNPT1|PPID|PSMA7|PSMB3|PSMB5|PUM3|SMC2|SMC4|SRM|TFRC|TK1|TNFAIP3|TOP2A|TP53|TXNRD1|TYMS|USP1
GSE32918_upGCB_COO-UNC	LEEDS	134	178	333	96.5375	5.6057	75.2809	1	6.82799	8.61098e-12	3.11225e-09	A4GALT|ACTR3|AHCY|ANLN|APEX1|ARID1A|ARL6IP1|ASF1B|ATAD2|AURKA|BASP1|BCL2A1|BLNK|BRCA1|BTK|CBX5|CCNA2|CCNB1|CCNC|CCNE1|CCNE2|CCT3|CCT6A|CCT7|CD19|CD22|CD79B|CD83|CDC20|CDCA5|CDCA8|CDK13|CDK2|CDK2AP2|CDK4|CDKN3|CENPA|CENPK|CENPW|CEPT1|CETN3|DCTPP1|DDX17|DDX21|DTL|EBF1|EED|ELL3|EZH2|FAM83D|FBXO5|FOXM1|GAPDH|GSPT1|HIF1A|HJURP|HMGB2|HMGCR|HPRT1|HSPH1|HVCN1|IKZF1|IKZF5|ILF2|IRF8|KIF11|KIFC1|LAPTM5|LARP…
BcellD0-D41_PGCNA_M12 Mitochondrion RegulationOfCellCycle	LEEDS_GOLD	58	65	333	35.2524	3.80119	89.2308	1	6.35846	2.03785e-10	5.30741e-08	AHCY|AK4|AKT1|ARID5A|BASP1|BHLHE40|CACYBP|CBX5|CCNB1|CCNE2|CDC20|CDK2|CDK4|CETN3|E2F1|EDF1|ETF1|EZH2|FDPS|GAPDH|GMNN|GPI|ICAM1|IDH1|IER3|IFITM2|IL21R|INTS13|LDHB|LGALS1|MRPL4|MT1X|NAMPT|NDUFA8|NDUFAB1|NME1|NSD2|PCNA|PGAM1|PKM|PNPT1|POP7|PSMA6|PSMA7|PSMB3|PSMB4|PSMB5|PSMB8|PSMD14|PTPN11|RBM7|TAP1|TBX21|TNFAIP3|TUBB4B|TXNL1|UQCRC1|ZWINT
FAN_EMBRYONIC_CTX_NSC_2	MSigDB_C8	43	44	333	23.8632	3.18669	97.7273	1	6.69217	2.1988e-11	7.63543e-09	ARL6IP1|ASF1B|AURKA|CCNA2|CCNB1|CCNB2|CDC20|CDCA5|CDCA8|CDK1|CDKN2C|CDKN3|CENPA|CENPE|CENPK|CENPW|EZH2|FAM83D|FBXO5|FOXM1|GGH|HJURP|HMGB2|ILF2|KIF11|KIFC1|LGALS1|LMNB1|MAD2L1|MELK|MKI67|NUF2|NUSAP1|PBK|RAD21|RRM2|SMC2|SMC4|TK1|TOP2A|TPX2|TUBB4B|ZWINT
GSE34171_upGCB_COO-UNC	LEEDS	78	92	333	49.8958	4.40967	84.7826	1	6.66741	2.60353e-11	8.86701e-09	AHCY|ANLN|ASF1B|ATAD2|AURKA|BASP1|BLNK|BRCA1|BTK|CBX5|CCNB1|CCNB2|CCNE2|CD19|CD22|CD40|CD79B|CD83|CDC20|CDCA5|CDCA8|CDK1|CDK2|CDK2AP2|CDKN3|CENPA|CENPK|CETN3|DCTPP1|DTL|E2F1|EBF1|ELL3|EZH2|FAM83D|FDPS|GMNN|HMGB2|IKZF1|KIF11|KIFC1|LMO2|MAD2L1|MCM2|MCM3|MEF2C|MS4A1|MSH2|MYBL1|MYBL2|NHP2|NME1|NSD2|NUF2|NUSAP1|PARP1|PBK|PCLAF|PCNA|POLD4|PRMT5|RFC2|SMC2|SPIB|TK1|TNFRSF13C|TOP2A|TPX2|TUBB|TUBB4B|TYMS|U…
upABC_COO-UNC	LEEDS_GOLD	71	84	333	45.557	4.24575	84.5238	1	6.26726	3.67446e-10	8.91433e-08	AHCY|AICDA|APEX1|ASF1B|ATIC|AURKA|BASP1|BATF|BCL2|BLNK|BRCA1|BTK|BYSL|CCNB1|CD22|CDC20|CDCA5|CDCA8|CDK1|CDK2|CDK4|CENPA|CENPK|CXXC5|CYB5R2|DCTPP1|DDX21|DTL|E2F1|ELL3|FOXM1|HJURP|HSPH1|IKZF1|ILF2|KIF11|KIFC1|LAPTM5|MAD2L1|MCM2|MCM3|MCOLN2|MELK|MKI67|MS4A1|MSH2|MYBL2|NHP2|NME1|NPM1|NUSAP1|PARP1|PCNA|PRMT5|PUS7|RAD51C|RUVBL1|SMC2|SMC4|SPIB|SRM|TCL1A|TK1|TOP2A|TPX2|TRIM28|TUBB|TUBB4B|TYMS|UBR5|ZWINT
RNAseq_ER-Merged__Day7_UP.BCR.Exon1A_BCR	LEEDS	118	154	333	83.5212	5.3557	76.6234	1	6.59952	4.12482e-11	1.35279e-08	AHCY|AKT1|ALYREF|APEX1|ARID5A|ARL2|ASF1B|ATAD3A|ATIC|AURKA|BATF|BAX|BCL2|BHLHE40|BYSL|CCNB1|CCNB2|CCND3|CCNE1|CCT3|CCT5|CCT6A|CDC20|CDCA5|CDCA8|CDK1|CDK4|CDKN2D|CENPA|CENPW|COMMD1|DCTPP1|DNMT3A|E2F1|EDF1|EGR2|EZH2|FAM83D|GAPDH|GGH|GMNN|GSDMD|HGH1|HMGB2|HMOX1|HSPH1|ICAM1|IER3|IFITM2|IL21R|IL2RB|ILF2|IRF5|KIFC1|LGALS1|LMNB1|LST1|LTB|LYAR|MCM2|MCM3|MELK|MIR155HG|MPDU1|MRPL4|MTMR14|MX1|MYBL2|MYC|NDUF…
RNAseq_ER-Merged__Day7_TLR_UP.LPS	LEEDS	164	231	333	125.282	5.98525	70.9957	1	6.56669	5.14462e-11	1.65657e-08	AHCY|AKT1|ALYREF|APEX1|ARID5A|ARL2|ASF1B|ATAD2|ATAD3A|ATIC|AURKA|BATF|BAX|BCL2|BST2|BYSL|CACYBP|CCNA2|CCNB1|CCNB2|CCND3|CCT3|CCT5|CCT6A|CD19|CD24|CD40|CD69|CD72|CD79B|CDC20|CDCA5|CDCA8|CDK1|CDK2AP2|CDK4|CDKN2D|CENPA|CENPE|CENPW|COMMD1|CXXC5|DCTPP1|DNAJC9|DTL|DUSP2|E2F1|EBF1|EDF1|EZH2|FAM83D|FCGR2B|FDPS|FOXM1|FTH1|GADD45B|GAPDH|GGH|GMNN|HGH1|HMGB1|HMGB2|HMOX1|HSPH1|ICAM1|IDH2|IER3|IFITM2|IL21R|ILF…
RNAseq_ER-Merged__Day7_TLR_UP.BCR.Exon1A	LEEDS	157	219	333	118.774	5.9183	71.6895	1	6.56372	5.24825e-11	1.65976e-08	AHCY|AKT1|ALYREF|APEX1|ARID5A|ARL2|ASF1B|ATAD3A|ATIC|AURKA|BATF|BAX|BCL2|BHLHE40|BYSL|CACYBP|CCNA2|CCNB1|CCNB2|CCND3|CCNE1|CCT3|CCT5|CCT6A|CD300A|CD40|CDC20|CDCA5|CDCA8|CDK1|CDK2|CDK2AP2|CDK4|CDKN2D|CENPA|CENPE|CENPK|CENPW|COMMD1|DCTPP1|DDX21|DNAJC9|DNMT3A|DTL|E2F1|EDF1|EGR2|EZH2|FAM83D|GAPDH|GGH|GMNN|GSDMD|GSTM4|HGH1|HMGB1|HMGB2|HMOX1|HSPH1|ICAM1|IER3|IFITM2|IL21R|IL2RB|ILF2|IRF5|KIFC1|KYNU|LAPT…
MANALO_HYPOXIA_DN	MSigDB_C2	37	37	333	20.0668	2.94012	100	1	6.55455	5.58107e-11	1.73405e-08	ASF1B|ATIC|BRCA1|BYSL|CCNA2|CCNE1|CCNE2|CDK1|COQ2|DDX21|DNAJC9|FBXO5|GMNN|HJURP|MAD2L1|MCM2|MCM3|MELK|NME1|NOP16|NUSAP1|PARP1|PBK|PCLAF|POP7|PRMT5|PUM3|RB1|RFC2|RRM2|RUVBL1|SRM|TPX2|TRAF3IP3|TUBB4B|USP1|ZWINT
GSE32918_upABC_COO-UNC	LEEDS	154	214	333	116.062	5.88726	71.9626	1	6.55169	5.68907e-11	1.73713e-08	ACTR3|AHCY|AICDA|ALYREF|ANLN|APEX1|ARID1A|ARL6IP1|ASF1B|ATAD2|AURKA|BASP1|BAX|BCL2|BCL2A1|BLNK|BRCA1|BTK|BTLA|CBX5|CCNA2|CCNB1|CCNB2|CCNC|CCNE1|CCNE2|CCT3|CCT6A|CCT7|CD19|CD22|CD44|CD79B|CD83|CDC20|CDCA5|CDCA8|CDK13|CDK2|CDK2AP2|CDK4|CDKN3|CENPA|CENPE|CENPK|CENPW|CEPT1|CETN3|COQ2|CYB5R2|DCTPP1|DDX17|DDX21|DIS3|DTL|E2F1|EED|EGR2|ELL3|EZH2|FCGR2B|FOXM1|GAPDH|GSPT1|HIF1A|HJURP|HMGB2|HPRT1|HSPH1|IDH1…
REACTOME_CELL_CYCLE	MSigDB_C2	74	87	333	47.184	4.30865	85.0575	1	6.51765	7.14179e-11	2.10802e-08	AKT1|ATRX|AURKA|BRCA1|CCNA2|CCNB1|CCNB2|CCND3|CCNE1|CCNE2|CDC20|CDC23|CDCA5|CDCA8|CDK1|CDK2|CDK4|CDKN2C|CDKN2D|CENPA|CENPE|CENPK|CENPW|CNEP1R1|E2F1|FBXO5|FOXM1|GMNN|HJURP|LMNB1|MAD2L1|MCM2|MCM3|MYBL2|MYC|NEK6|NHP2|NPM1|NSD2|NUF2|ORC2|PCNA|POLD4|PPP2CB|PRKCB|PSMA4|PSMA6|PSMA7|PSMB10|PSMB3|PSMB4|PSMB5|PSMB8|PSMB9|PSMD14|PSMD7|RAD21|RAD51C|RB1|RBL2|RFC2|RRM2|RUVBL1|SMC2|SMC4|TK1|TOP2A|TP53|TPX2|TUBB…
OCT2_shRNA_OCT2_ChIP (PMID:26993806)	SignatureDB	57	65	333	35.2524	3.80119	87.6923	1	6.04435	1.50013e-09	3.20089e-07	AHCY|ALYREF|ANKZF1|ANLN|APEX1|ATAD2|BRCA1|BST2|CCNA2|CCT5|CCT6A|CD69|CDK1|CENPK|DIS3|DTL|E2F1|EGR2|EZH2|FBXO5|GMNN|GSPT1|HMGB1|HMGB2|IKZF1|IRF5|KIF11|LDHB|LMNB1|MAD2L1|MCM3|MSH2|MYBL1|MYC|NAMPT|NME1|NUF2|NUSAP1|PARP1|PCNA|PSIP1|PTMA|PUM3|PUS7|RFC2|RHEBL1|RRM2|RUVBL1|SMC2|SMC4|STK38|TFRC|TK1|TOP2A|TPX2|TXNRD1|XRCC2
GSE12195_upABC_COO-UNC	LEEDS	233	357	333	193.617	6.09505	65.2661	1	6.51373	7.33061e-11	2.12828e-08	AHCY|AICDA|AK4|AKT1|ALCAM|ALG10|ALYREF|ANLN|APEX1|APOBEC3C|APOBEC3G|ARID1A|ARL2|ARL6IP1|ASF1B|ATAD2|ATAD3A|ATIC|ATRX|BASP1|BAX|BCL2|BCL2A1|BHLHE40|BRCA1|BTK|BTLA|C12ORF75|CACYBP|CBX5|CCNA2|CCNC|CCNE1|CCNE2|CCT3|CCT5|CCT6A|CCT7|CD19|CD22|CD24|CD40|CD44|CD72|CD79B|CD83|CDC20|CDC23|CDCA5|CDCA8|CDK1|CDK13|CDK2|CDK2AP2|CDKN2C|CDKN2D|CDKN3|CENPA|CENPE|CENPK|CENPW|CEPT1|CETN3|COMMD1|COQ2|CREB1|CXXC5|CYB…
GSE22470_upABC_COO-UNC	LEEDS	94	117	333	63.4544	4.8523	80.3419	1	6.5081	7.61079e-11	2.17399e-08	AICDA|APEX1|ATAD2|ATAD3A|ATIC|BASP1|BATF|BCL2|BCL2A1|BLNK|BRCA1|BYSL|CCNB1|CCNE1|CD24|CD72|CD79B|CD83|CDCA8|CDK1|CDK2|CDK4|CENPA|CETN3|CYB5R2|DCTPP1|DDX21|DNAJC9|DTL|DUSP2|E2F1|ELL3|ELP3|GPI|GSPT1|HJURP|HMGB1|HMGB2|HSPH1|IGHM|IKZF1|IL21R|ILF2|IRF5|KIF11|KIFC1|LAPTM5|MAD2L1|MCM2|MCM3|MELK|MKI67|MS4A1|MSH2|MTMR14|MYBL2|MYC|NFKB1|NFKBIE|NHP2|NME1|NOP16|NPM1|NUSAP1|PCNA|POP7|PRMT5|PTPN11|PUS7|RAD21|R…
MODULE_54	MSigDB_C4	57	63	333	34.1678	3.74906	90.4762	1	6.50422	7.80991e-11	2.19545e-08	AHCY|ANLN|ARL6IP1|ASF1B|ATAD2|AURKA|BYSL|CCNA2|CCNB1|CCNB2|CCNE2|CCT5|CCT6A|CDC20|CDCA5|CDK1|CDK4|CDKN2C|CDKN3|CENPA|CENPE|E2F1|FAM83D|FOXM1|GGH|GMNN|HJURP|HMGB2|HPRT1|HSPH1|HUWE1|KIF11|KIFC1|LMNB1|MAD2L1|MCM2|MCM3|MELK|MKI67|MSH2|MYBL2|NME1|NQO1|NUF2|NUSAP1|PBK|PCLAF|PCNA|PSMD14|PUM3|RRM2|SMC2|SMC4|TOP2A|TPX2|TYMS|ZWINT
RNAseq_JS__UP.Normal-R848_Normal-CD40L	LEEDS	1	33	333	17.8974	2.78626	3.0303	0	-6.47286	9.61655e-11	2.66108e-08	IL13RA1
RNAseq_ER-Merged__Day7_UP.BCR.SIK1_LPS.Exon1A	LEEDS	42	138	333	74.8436	5.15727	30.4348	0	-6.41675	1.39218e-10	3.79315e-08	ALCAM|ANKZF1|ARID1A|ATRX|BASP1|BST2|CD300A|CD44|CXXC5|DNMT3A|EGR2|FTH1|GADD45B|GGH|HJURP|IDH1|IDH2|IER3|IFITM2|IL13RA1|IL2RB|LARP4|LGALS1|LST1|MARCKS|MCOLN2|MLEC|NKTR|NR3C1|NRAS|PFKFB4|PLEKHO1|RIPOR1|S100A9|SERPINB8|SH3GL1|SHPRH|SNX8|TFRC|TTC39C|VPREB3|ZFP36L1
MARKEY_RB1_ACUTE_LOF_UP	MSigDB_C2	40	41	333	22.2362	3.08422	97.561	1	6.40105	1.54311e-10	4.14069e-08	AHCY|ANLN|ASF1B|AURKA|BRCA1|CBX5|CCNA2|CCNB1|CCNB2|CDK1|CDK2|CDKN3|CENPA|CENPK|DCTPP1|DNAJC9|DTL|E2F1|GMNN|HJURP|HMGB2|IDH2|KIF11|MAD2L1|MCM3|MKI67|NQO1|NUSAP1|PARP1|PCLAF|PCNA|PSIP1|PTMA|RAD21|RRM2|SMC2|TGDS|TK1|TUBB|TYMS
GSE22470_ABC_upCOO-UNC	LEEDS	23	94	333	50.9805	4.44879	24.4681	0	-6.36206	1.99063e-10	5.2618e-08	APOBEC3G|BHLHE40|BST2|CD300A|FTH1|HMOX1|IDH1|IER3|IFITM2|IL13RA1|IL2RG|LGALS1|LST1|MTMR6|MYLIP|PEA15|PLAC8|PLEKHO1|PPP2CB|SH3GL1|STK38|TBX21|TNFAIP3
HIF1alpha_1.5x_down (PMID:15374877)	SignatureDB	30	30	333	16.2704	2.66344	100	1	5.82522	5.70363e-09	1.04135e-06	ASF1B|BRCA1|BYSL|CCNA2|CCNE1|CCNE2|CDK1|DDX21|DNAJC9|FBXO5|GMNN|HJURP|MAD2L1|MCM2|MELK|NOP16|NUSAP1|PARP1|PBK|PCLAF|POP7|RB1|RFC2|RRM2|RUVBL1|SRM|TPX2|TRAF3IP3|TUBB4B|ZWINT
FEVR_CTNNB1_TARGETS_DN	MSigDB_C2	55	61	333	33.0831	3.69576	90.1639	1	6.32441	2.54206e-10	6.52462e-08	APEX1|ASF1B|BRCA1|CBX5|CCNA2|CCNB2|CCNE2|CCT3|CCT5|CD44|CDC20|CDK1|CDKN3|CENPE|CENPK|CENPW|CETN3|CREB1|DDX21|DIS3|E2F1|EED|EZH2|FBXO5|FOXM1|HGH1|HMGB1|HMGB2|IFITM2|KIFC1|LARP4|MCM2|MCM3|MELK|MKI67|MRPL1|MSH2|MYB|NUF2|PCLAF|PCNA|PPID|PSMA6|RAD21|RFC2|RPL3|RRM2|RUVBL1|SF3B1|TOP2A|TRIM28|TUBB|TYMS|USP1|YWHAZ
CAIRO_HEPATOBLASTOMA_CLASSES_UP	MSigDB_C2	60	68	333	36.8795	3.87728	88.2353	1	6.31218	2.75127e-10	6.96072e-08	AHCY|AK4|APEX1|ATIC|AURKA|BYSL|CCNA2|CCNB1|CCNB2|CCNE1|CCT3|CCT5|CCT6A|CCT7|CDC20|CDCA8|CDK1|CDK4|CDKN3|CENPA|DNAJC9|DNMT3A|DTL|EZH2|FBXO5|HJURP|HMGB2|HUWE1|ILF2|KIF11|MAD2L1|MCM2|MCM3|MKI67|MSH2|NHP2|NIP7|NME1|NOP16|NPM1|NSD2|NUSAP1|PARP1|PBK|POP7|PRMT5|PSMB5|PUS7|RFC2|RPL19|RPL36|RRM2|RUVBL1|SMC2|SMC4|TFRC|TOP2A|TPX2|TRIM28|YWHAZ
PUJANA_BRCA2_PCC_NETWORK	MSigDB_C2	52	57	333	30.9137	3.58543	91.2281	1	6.30019	2.97281e-10	7.41528e-08	AURKA|BAX|BRCA1|CCNA2|CCNB1|CCNB2|CCND3|CCNE2|CDC20|CDC23|CDK1|CDKN2C|CDKN3|CENPA|CENPE|DNAJC9|E2F1|EZH2|FOXM1|HMGB2|HPRT1|KIF11|KIFC1|LMNB1|MAD2L1|MCM2|MCM3|MELK|MKI67|MSH2|MYB|MYBL1|MYBL2|NSD2|ORC2|PCLAF|PCNA|PSIP1|RAD21|RAD51C|RB1|RCBTB2|RRM2|SMC2|SMC4|TOP2A|TPX2|TRIM28|TYMS|UBR5|USP1|ZWINT
RNAseq_ER-Merged__Day7_TLR_UP.LPS.Exon1A	LEEDS	153	215	333	116.604	5.89362	71.1628	1	6.27723	3.44664e-10	8.47777e-08	AHCY|AKT1|ALYREF|APEX1|ARID5A|ARL2|ASF1B|ATAD3A|ATIC|AURKA|BATF|BAX|BCL2|BYSL|CACYBP|CCNA2|CCNB1|CCNB2|CCND3|CCNE2|CCT3|CCT5|CCT6A|CD24|CD40|CDC20|CDCA5|CDCA8|CDK1|CDK2AP2|CDK4|CDKN2D|CENPA|CENPE|CENPW|COMMD1|DCTPP1|DDX21|DNAJC9|DTL|E2F1|EDF1|EZH2|FAM83D|FCGR2B|FDPS|FOXM1|GADD45B|GAPDH|GGH|GMNN|HGH1|HMGB1|HMGB2|HMOX1|HSPH1|ICAM1|IER3|IFITM2|IL21R|ILF2|IRF5|IRF8|KIF11|KIFC1|LAPTM5|LGALS1|LMNB1|LTB…
upGCB_COO-UNC	LEEDS_GOLD	63	75	333	40.6759	4.04577	84	1	5.76521	8.15557e-09	1.43005e-06	AHCY|ANLN|ASF1B|ATAD2|AURKA|BASP1|BLNK|BRCA1|BTK|CBX5|CCNB1|CCNB2|CCNE2|CD19|CD22|CD79B|CD83|CDCA8|CDK2|CDK2AP2|CDKN2C|CDKN3|CETN3|EBF1|ELL3|EZH2|GAPDH|HJURP|IRF8|KIF11|KIFC1|LMO2|MCM3|MEF2C|MKI67|MS4A1|MSH2|MYBL1|NR3C1|NUF2|NUSAP1|PARP1|PBK|PCLAF|PCNA|POLD4|REL|RFC2|SMC2|SPIB|TK1|TNFRSF13C|TOP2A|TPX2|TUBB|TUBB4B|TYMS|UBR5|VPREB3|ZCCHC7|ZFP36L1|ZNF581|ZWINT
ROSTY_CERVICAL_CANCER_PROLIFERATION_CLUSTER	MSigDB_C2	42	44	333	23.8632	3.18669	95.4545	1	6.23	4.66435e-10	1.11629e-07	ASF1B|ATAD2|AURKA|BRCA1|CCNA2|CCNB1|CCNB2|CCNE2|CDC20|CDCA8|CDK1|CENPA|CENPE|DTL|E2F1|EZH2|FBXO5|FOXM1|GGH|GMNN|HJURP|HMGB2|KIF11|KIFC1|LMNB1|MAD2L1|MCM2|MELK|MKI67|MYBL2|NUSAP1|PBK|PCLAF|PCNA|RRM2|SMC2|SMC4|TK1|TOP2A|TPX2|TYMS|ZWINT
RNAseq_ER-Merged__Day4_UP.LPS_LPS.Exon1A	LEEDS	38	127	333	68.8779	5.0043	29.9213	0	-6.21945	4.98907e-10	1.17809e-07	AKT1|ALCAM|BST2|CDK2AP2|CXXC5|DUSP2|EDF1|EGR2|FAM83D|FOXM1|GADD45B|GGH|HJURP|HMGB2|HVCN1|IDH2|IGHM|IL21R|KIFC1|LTB|MCM2|MCOLN2|MLEC|MRPL4|NFKBIE|POP7|PSMB10|PSMB5|RCBTB2|RILPL2|RIPOR1|RPL29|RPL36|RPLP1|TNFRSF13C|TNIP1|VPREB3|ZFP36L1
HSD17B8_TARGET_GENES	MSigDB_C3	51	56	333	30.3713	3.55703	91.0714	1	6.20764	5.37875e-10	1.25339e-07	ALG10|ANLN|ASF1B|ATAD2|ATAD3A|BRCA1|C12ORF75|CCNA2|CCNB2|CCNE1|CDC20|CDC23|CDCA5|CDCA8|CDK1|CDKN2C|CDKN2D|CDKN3|CENPA|CENPE|CENPK|CENPW|DTL|E2F1|FAM83D|FBXO5|FOXM1|HJURP|HMGB1|HMGB2|KIFC1|MAD2L1|MCM3|MELK|MKI67|MYBL1|MYBL2|NOL8|NSD2|NUF2|PBK|PCLAF|RRM2|SH3GL1|SMC2|SMC4|TK1|TOP2A|XRCC2|ZNF738|ZWINT
GSE10846_CHOP_ABC_upCOO-UNC	LEEDS	25	97	333	52.6075	4.50617	25.7732	0	-6.19086	5.98361e-10	1.37623e-07	APOBEC3G|BST2|EGR2|FTH1|GIMAP2|HIF1A|HMOX1|IDH1|IER3|IFITM2|IL13RA1|IL2RB|LMO2|LST1|MT2A|MTMR6|MX1|MYLIP|NCOR1|PFKFB4|SHPRH|STK38|TAP1|TBX21|TNFSF13B
ZHOU_CELL_CYCLE_GENES_IN_IR_RESPONSE_24HR	MSigDB_C2	33	33	333	17.8974	2.78626	100	1	6.14636	7.92799e-10	1.80006e-07	ALYREF|ANLN|CACYBP|CCNA2|CCNB1|CCNB2|CDC20|CDCA8|CDK1|CDK2|CDKN3|CENPA|CENPK|DCTPP1|DNAJC9|E2F1|EZH2|FBXO5|HMGB2|KIF11|KIFC1|LMNB1|MAD2L1|MCM2|MCM3|MELK|MYBL2|NUF2|NUSAP1|PCNA|SMC2|TOP2A|USP1
RHEIN_ALL_GLUCOCORTICOID_THERAPY_DN	MSigDB_C2	53	59	333	31.9984	3.64124	89.8305	1	6.14177	8.16076e-10	1.82946e-07	AHCY|APEX1|APOBEC3G|ATIC|ATRX|BCL2|BHLHE40|BLNK|CACYBP|CCNB2|CCND3|CCT3|CCT6A|CCT7|CDK1|CDK4|CREB1|DTL|GAPDH|GGH|GMNN|GPI|HPRT1|IDH2|KIF11|LDHB|MAD2L1|MCM2|MCTS1|MEF2C|MELK|MYB|NDUFA8|NHP2|NME1|NPM1|NSD2|NUSAP1|PCLAF|PCNA|PDLIM1|PSIP1|PSMA6|PSMB8|PSMB9|PSMD14|RPL3|RRM2|SMC2|TOP2A|TUBB|TYMS|ZWINT
FAN_EMBRYONIC_CTX_MICROGLIA_1	MSigDB_C8	41	43	333	23.3208	3.15304	95.3488	1	6.13127	8.71792e-10	1.92993e-07	ANLN|ARL6IP1|ASF1B|ATAD2|AURKA|CCNA2|CCNB1|CCNB2|CDC20|CDCA8|CDK1|CDK2AP2|CDKN2C|CDKN3|CENPE|CENPW|EZH2|FAM83D|FBXO5|FOXM1|GGH|HJURP|HMGB2|KIF11|MAD2L1|MELK|MKI67|NUF2|NUSAP1|PBK|PCLAF|PCNA|RAD21|RRM2|SMC2|SMC4|TK1|TOP2A|TPX2|TUBB4B|ZWINT
ZNF407_TARGET_GENES	MSigDB_C3	67	79	333	42.8453	4.13682	84.8101	1	6.11266	9.7987e-10	2.14241e-07	ANKZF1|APEX1|APOBEC3G|ARID5A|ATAD3A|BAX|BYSL|CCND3|CCT3|CCT5|CCT6A|CDC20|CDK4|CENPA|CENPE|CNEP1R1|COMMD1|DTL|EED|ELP3|FOXM1|GPI|GSDMD|GSPT1|GSTM4|IKZF5|IL13RA1|ILF2|KIFC1|MAD2L1|MCTS1|MX1|NAMPT|NFKBIE|NFKBIZ|NHP2|NME1|NUF2|PBK|PGLS|PKM|PNPT1|POP7|PSMA4|PSMB5|PSMD14|PTMA|PUM3|RAD51C|RBL2|RPL3|RPL36|SIRT1|SMC2|SNX8|SUPT5H|TNFAIP3|TNIP1|TP53BP2|TRMT1L|TXNRD1|USP1|USP32|YWHAZ|ZCCHC7|ZNF581|ZNF823
REACTOME_CELL_CYCLE_MITOTIC	MSigDB_C2	64	75	333	40.6759	4.04577	85.3333	1	6.04494	1.49467e-09	3.20089e-07	AKT1|AURKA|CCNA2|CCNB1|CCNB2|CCND3|CCNE1|CCNE2|CDC20|CDC23|CDCA5|CDCA8|CDK1|CDK2|CDK4|CDKN2C|CDKN2D|CENPA|CENPE|CENPK|CNEP1R1|E2F1|FBXO5|FOXM1|GMNN|LMNB1|MAD2L1|MCM2|MCM3|MYBL2|MYC|NEK6|NUF2|ORC2|PCNA|POLD4|PPP2CB|PRKCB|PSMA4|PSMA6|PSMA7|PSMB10|PSMB3|PSMB4|PSMB5|PSMB8|PSMB9|PSMD14|PSMD7|RAD21|RB1|RBL2|RFC2|RRM2|SMC2|SMC4|TK1|TOP2A|TP53|TPX2|TUBB|TUBB4B|TYMS|ZWINT
HALLMARK_MYC_TARGETS_V1	MSigDB_H	33	34	333	18.4397	2.82573	97.0588	1	5.6803	1.34462e-08	2.16484e-06	APEX1|CCNA2|CCT3|CCT5|CCT7|CDC20|CDK2|CDK4|DDX21|ETF1|GSPT1|HPRT1|ILF2|MAD2L1|MCM2|MYC|NDUFAB1|NHP2|NME1|NOP16|NPM1|ORC2|PCNA|PSMA4|PSMA6|PSMA7|PSMB3|PSMD14|PSMD7|SRM|TRIM28|TYMS|USP1
MEBARKI_HCC_PROGENITOR_FZD8CRD_UP	MSigDB_C2	56	64	333	34.7101	3.77527	87.5	1	5.95376	2.62052e-09	5.45992e-07	ALG10|ANLN|ASF1B|ATAD2|AURKA|BRCA1|CACYBP|CCNA2|CCNB1|CCNE2|CDC20|CDCA5|CDCA8|CDK1|CDK2|CDKN3|CENPA|CENPE|CENPW|DNAJC9|E2F1|EZH2|FAM83D|FBXO5|FOXM1|HJURP|HMGB2|KIF11|KIFC1|LMNB1|MAD2L1|MCM2|MELK|MKI67|MSH2|MYB|MYBL2|NSD2|NUF2|NUSAP1|PBK|PCLAF|PCNA|PEA15|PLEKHO1|RFC2|RHEBL1|RRM2|SMC4|SP140|TK1|TOP2A|TPX2|TUBB4B|TYMS|ZWINT
SHEDDEN_LUNG_CANCER_POOR_SURVIVAL_A6	MSigDB_C2	56	64	333	34.7101	3.77527	87.5	1	5.95376	2.62052e-09	5.45992e-07	ACTR3|AK4|ATAD2|AURKA|CBX5|CCNA2|CCNB1|CCNB2|CCNE1|CCNE2|CCT5|CDC20|CDCA8|CDK1|CDKN2C|CDKN2D|CDKN3|CENPA|CENPE|DNAJC9|DTL|EZH2|FBXO5|FOXM1|GAPDH|GGH|HJURP|HMGB2|INTS13|KIF11|LDHB|LMNB1|MAD2L1|MELK|MKI67|MYBL1|MYBL2|NME1|NRAS|NSD2|NUSAP1|PBK|PCLAF|PCNA|PKM|PPID|PSMA7|RFC2|RRM2|SMC2|SRM|TK1|TOP2A|TPX2|TYMS|ZWINT
Disulfide bond	UniProt-Keyword	38	124	333	67.2508	4.96004	30.6452	0	-5.94454	2.77232e-09	5.70905e-07	AKT1|ALCAM|APEX1|BST2|BTLA|CCT3|CD19|CD22|CD300A|CD40|CD44|CD69|CD72|CD79B|CD83|FCGR2B|HMGB1|HMGB2|ICAM1|IGHM|IL13RA1|IL21R|IL2RB|IL2RG|LMNB1|LY86|MCOLN2|MICU2|MS4A1|NDUFA8|NPM1|TFRC|TNF|TNFRSF13C|TNFSF13B|TXNL1|TXNRD1|VPREB3
DODD_NASOPHARYNGEAL_CARCINOMA_DN	MSigDB_C2	83	104	333	56.4039	4.63424	79.8077	1	5.93388	2.95856e-09	5.95548e-07	AHCY|ALYREF|ANLN|ATAD2|ATIC|AURKA|BRCA1|CACYBP|CBX5|CCNA2|CCNB1|CCNB2|CCNE2|CCT3|CCT6A|CDCA5|CDK1|CDK4|CDKN3|CENPA|CENPE|CENPK|DDX21|DNAJC9|DTL|E2F1|ELP3|EZH2|FBXO5|FOXM1|GAPDH|GMNN|HJURP|HMGB2|HPRT1|ICAM1|IDH1|ILF2|INTS13|KIF11|LGALS1|LMNB1|LYAR|MAD2L1|MCM2|MCM3|MELK|MKI67|MNDA|MSH2|MYC|NME1|NOL8|NOP16|NPM1|NRAS|NSD2|NUF2|NUSAP1|ORC2|PBK|PCLAF|PCNA|PNPT1|PSMA4|PSMA7|PSMB3|PSMD14|PUS7|RAD21|RAD51…
GRADE_COLON_AND_RECTAL_CANCER_UP	MSigDB_C2	31	31	333	16.8127	2.70515	100	1	5.93384	2.95925e-09	5.95548e-07	AHCY|ATIC|AURKA|CCNB1|CCT5|CCT7|CD44|CDK1|HJURP|HMGB1|HMGB2|LDHB|LST1|LYAR|MCM2|MCM3|MELK|MYC|NIP7|NOL8|NPM1|NUSAP1|PCNA|PKM|PNPT1|PSMB3|PSMD14|RFC2|RRM2|SH3GL1|TGDS
GSE22470_upGCB_COO-UNC	LEEDS	69	83	333	45.0147	4.22438	83.1325	1	5.91777	3.26337e-09	6.49373e-07	ACTR3|AHCY|AK4|ASF1B|ATAD2|AURKA|BASP1|BLNK|BRCA1|BYSL|CBX5|CCNB1|CCNB2|CCND3|CCNE2|CD19|CD22|CD40|CD79B|CD83|CDCA8|CDK1|CDK13|CDK2|CDK2AP2|CDKN3|DNAJC9|ELL3|FDPS|GAPDH|GMNN|HIF1A|HJURP|HMGB1|HPRT1|IKZF1|IRF8|KIFC1|LMO2|MCM3|MCTS1|MEF2C|MKI67|MS4A1|MSH2|MTMR14|MYBL1|MYBL2|NHP2|NR3C1|NUSAP1|PARP1|PBK|PCNA|POLD4|PSIP1|REL|RFC2|SMC2|SPIB|TCL1A|TK1|TOP2A|TPX2|TUBB|TUBB4B|UBR5|VPREB3|ZFP36L1
nuclear lumen [GoID:GO:0031981; evidenceTypes:HDA|IBA|IDA|IEA|IMP|ISS|NAS|TAS]	GeneOntology_CC	176	259	333	140.467	6.10156	67.9537	1	5.90299	3.56962e-09	7.02422e-07	AKT1|ALYREF|ANLN|APEX1|ARID1A|ARID5A|ARL2|ASF1B|ATAD2|ATRX|AURKA|BASP1|BATF|BCL2|BHLHE40|BRCA1|BYSL|CACYBP|CBX5|CCNA2|CCNB1|CCNC|CCND3|CCNDBP1|CCNE1|CCNE2|CD79B|CDC20|CDC23|CDCA5|CDCA8|CDK1|CDK13|CDK2|CDK4|CDKN2D|CENPA|CENPE|CENPK|CENPW|CETN3|COMMD1|CREB1|CXXC5|DDX17|DDX21|DIS3|DNAJC9|DNMT3A|DTL|DUSP2|E2F1|EDF1|EED|EGR2|ELL3|ELP3|EZH2|FBXO5|FDPS|FOXM1|GMNN|GPI|GSDMD|HIF1A|HJURP|HMGB1|HMGB2|HMOX1|…
cytosol [GoID:GO:0005829; evidenceTypes:HDA|IBA|IC|IDA|IEA|IGI|IMP|IPI|ISS|NAS|TAS]	GeneOntology_CC	183	272	333	147.518	6.13726	67.2794	1	5.85673	4.72056e-09	9.18693e-07	ACTR3|AHCY|AKT1|ALYREF|ANLN|APOBEC3G|ARL2|ATIC|AURKA|BAX|BCL2|BLNK|BST2|BTK|BYSL|CACYBP|CCNA2|CCNB1|CCNB2|CCNE1|CCNE2|CCT3|CCT5|CCT6A|CCT7|CD44|CD79B|CDC20|CDC23|CDCA5|CDCA8|CDK1|CDK13|CDK2|CDK4|CDKN2C|CDKN2D|CDKN3|CENPA|CENPE|CENPK|CNEP1R1|COMMD1|CXXC5|DCTPP1|DDX17|DDX21|DIS3|DNAJC9|DTL|EDF1|EED|ELL3|ELP3|ETF1|FAM83D|FBXO5|FDPS|FTH1|GAPDH|GGH|GMNN|GPI|GSDMD|GSPT1|GSTM4|HIF1A|HMOX1|HPRT1|HSPH1|HU…
GSE34171_upABC_COO-UNC	LEEDS	64	76	333	41.2182	4.06888	84.2105	1	5.85288	4.8313e-09	9.30025e-07	AHCY|ASF1B|AURKA|BLNK|BRCA1|BYSL|CBX5|CCNB1|CCNB2|CCNE1|CD22|CDC20|CDCA5|CDCA8|CDK1|CDK2|CENPA|CENPK|CXXC5|CYB5R2|DCTPP1|DDX21|DTL|E2F1|ELL3|ETF1|FAM83D|FOXM1|HMGB2|IKZF1|IKZF5|KIF11|KIFC1|LDHB|MAD2L1|MCM2|MCM3|MELK|MKI67|MS4A1|MYBL2|NHP2|NME1|NPM1|NSD2|NUF2|NUSAP1|PARP1|PCLAF|PRMT5|PUM3|RRM2|RUVBL1|SPIB|SRM|TFRC|TK1|TOP2A|TPX2|TRIM28|TUBB|TYMS|USP49|ZWINT
KONG_E2F3_TARGETS	MSigDB_C2	30	30	333	16.2704	2.66344	100	1	5.82522	5.70363e-09	1.04135e-06	ASF1B|AURKA|BRCA1|CCNA2|CCNB1|CCNE1|CDC20|CDCA5|CENPK|EZH2|HJURP|HMGB2|KIF11|LMNB1|MCM3|MELK|MKI67|MYB|NUF2|NUSAP1|PBK|PCLAF|PSIP1|RPL3|SMC2|TK1|TOP2A|TPX2|TYMS|USP1
GNF2_PCNA	MSigDB_C4	30	30	333	16.2704	2.66344	100	1	5.82522	5.70363e-09	1.04135e-06	AURKA|CCNA2|CCNB2|CDC20|CDCA8|CDK1|CENPE|DNAJC9|DTL|FOXM1|GMNN|HMGB2|KIF11|MCM2|MCM3|MELK|MKI67|MSH2|MYBL2|NSD2|NUSAP1|PCLAF|PCNA|RRM2|SMC2|SMC4|TOP2A|TPX2|TYMS|ZWINT
GSE13547_CTRL_VS_ANTI_IGM_STIM_BCELL_12H_UP	MSigDB_C7	30	30	333	16.2704	2.66344	100	1	5.82522	5.70363e-09	1.04135e-06	ASF1B|AURKA|BRCA1|CBX5|CCNA2|CCNB2|CCNE1|CDCA8|CDK1|CDKN3|CENPE|FBXO5|HMGB2|KIF11|LMNB1|MAD2L1|MCM3|MKI67|MT2A|MYBL1|NUF2|PBK|PLAC8|PLEKHO1|RRM2|SMC2|TK1|TOP2A|TPX2|TXNRD1
mitotic cell cycle [GoID:GO:0000278; evidenceTypes:IBA|IDA|IEA|IEP|IGI|IMP|ISS|NAS|TAS]	GeneOntology_BP	72	88	333	47.7264	4.32923	81.8182	1	5.82545	5.69575e-09	1.04135e-06	AKT1|ANLN|APEX1|ATRX|AURKA|BCL2|BRCA1|CCNA2|CCNB1|CCNB2|CCND3|CCNE1|CCNE2|CDC20|CDC23|CDCA5|CDCA8|CDK1|CDK13|CDK2|CDK2AP2|CDK4|CDKN2C|CDKN2D|CDKN3|CENPA|CENPE|CENPK|CENPW|DNMT3A|DTL|E2F1|EZH2|FBXO5|FOXM1|GSPT1|INTS13|KIF11|KIFC1|MAD2L1|MCM2|MCM3|MELK|MKI67|MSH2|MYB|MYBL1|MYBL2|NEK6|NUF2|NUSAP1|PBK|PCNA|PRKCB|PRMT5|PTPN11|RAD21|RAD51C|RB1|RBL2|SIRT1|SMC2|SMC4|TNF|TP53|TPX2|TUBB|TUBB4B|USP3|XRCC2|Z…
Li(PMID: 24336226)-2013-MolSigVaccines_cell cycle and transcription (M4.0)	PAPER	56	67	333	36.3371	3.85219	83.5821	1	5.32918	9.86555e-08	1.15708e-05	ANLN|ASF1B|ATAD2|AURKA|BRCA1|CCNA2|CCNB1|CCNB2|CCNE2|CDC20|CDCA5|CDCA8|CDK1|CDKN3|CENPA|CENPE|CENPK|CENPW|DTL|EZH2|FAM83D|FBXO5|FOXM1|GGH|GMNN|HJURP|HMOX1|IL13RA1|KIF11|KIFC1|KYNU|LMNB1|LMO2|LST1|LY86|MAD2L1|MARCKS|MCM2|MELK|MKI67|MNDA|MYBL2|NSD2|NUF2|NUSAP1|PBK|PCLAF|PCNA|RRM2|S100A9|SMC2|TK1|TOP2A|TPX2|TYMS|ZWINT
WHITEFORD_PEDIATRIC_CANCER_MARKERS	MSigDB_C2	34	35	333	18.9821	2.86451	97.1429	1	5.7873	7.15255e-09	1.29257e-06	ASF1B|ATAD2|AURKA|CCNA2|CCNB1|CCNB2|CDCA5|CDCA8|CDK1|CDK4|CENPA|CENPE|E2F1|GAPDH|GGH|ILF2|KIF11|MAD2L1|MELK|MKI67|MYBL2|NME1|NSD2|NUF2|NUSAP1|PBK|PCNA|RRM2|SMC4|TK1|TOP2A|TPX2|TYMS|ZWINT
TARTE_PLASMA_CELL_VS_PLASMABLAST_DN	MSigDB_C2	49	55	333	29.829	3.52829	89.0909	1	5.76728	8.05631e-09	1.43005e-06	AHCY|ATIC|BYSL|CBX5|CCNA2|CCNB1|CCNE1|CCT5|CCT6A|CCT7|CDC20|CDK1|CDKN3|CENPA|CENPE|EED|ETF1|EZH2|FDPS|FOXM1|GGH|GPI|GSPT1|HMGB2|HPRT1|HUWE1|IDH2|IL2RB|KIF11|KIFC1|KYNU|LDHB|LGALS1|LMNB1|MAD2L1|MCM3|MKI67|NME1|PCLAF|PCNA|PDLIM1|PRKCB|PSMB8|PSMD14|RB1|RRM2|TFRC|TOP2A|TYMS
mouseBcell-D0-D7-AllTypes_PGCNA_M3 Mitochondria CellCycle OxPhos MYBL2	LEEDS_GOLD	41	46	333	24.9479	3.25259	89.1304	1	5.23348	1.66351e-07	1.7855e-05	ASF1B|AURKA|BATF|BYSL|CCNB2|CCT7|CDC20|CDCA8|CDK4|CENPW|COMMD1|DCTPP1|E2F1|ELP3|FAM83D|FOXM1|GAPDH|GSTM4|KIFC1|MCM2|MCM3|MPDU1|MYBL2|NDUFA8|NHP2|NME1|NQO1|PDLIM1|PKM|PSMA7|PSMB3|PSMB4|PSMB5|PTPN11|RUVBL1|SRM|TK1|TP53|TUBB|TUBB4B|TXNRD1
Holmes (PMID:32603407)_LZ-b UP_Log2FCgt1.5	PAPER	34	37	333	20.0668	2.94012	91.8919	1	5.07146	3.94772e-07	3.79968e-05	AHCY|APEX1|ATIC|BATF|BCL2A1|CCT3|CCT5|CCT6A|CCT7|CD83|CDK4|DCTPP1|DDX21|DUSP2|GSPT1|ILF2|LMO2|LYAR|MCOLN2|MIR155HG|MRPL4|MYC|NFKBIE|NHP2|NME1|NOP16|PGAM1|PKM|PSMA6|PSMA7|SPIB|SRM|TUBB|ZFP36L1
GSE31312_GCB_upCOO-UNC	LEEDS	52	152	333	82.4365	5.33236	34.2105	0	-5.752	8.81926e-09	1.53127e-06	APOBEC3C|APOBEC3G|ARID5A|ARL2|ATAD3A|BHLHE40|BST2|CD300A|CD69|DNMT3A|GIMAP2|GSTM4|HMOX1|HPRT1|IDH1|IFITM2|IGHM|IL2RB|IRF9|KYNU|LGALS1|LST1|MARCKS|MCTS1|MNDA|MT1X|MT2A|MTMR14|MYB|MYLIP|NCOR1|NQO1|PGLS|PLAC8|POLD4|PSMD7|PTPN11|RCBTB2|RHBDD2|RILPL2|RPLP1|S100A9|STK38|TBX21|TET2|TFRC|TNFSF13B|TNIP1|TRAF3IP3|TTC39C|TXNL1|ZBED1
GSE10846_RCHOP_ABC_upCOO-UNC	LEEDS	21	83	333	45.0147	4.22438	25.3012	0	-5.74789	9.03644e-09	1.55017e-06	APOBEC3G|BST2|CNEP1R1|EGR2|FTH1|GIMAP2|GSDMD|HIF1A|IDH1|IER3|IFITM2|IL13RA1|IL2RB|LST1|MT1X|MTMR6|MYLIP|S100A9|TAP1|TNFAIP3|TNFSF13B
cell cycle process [GoID:GO:0022402; evidenceTypes:IBA|IC|IDA|IEA|IEP|IGI|IMP|ISS|NAS|TAS]	GeneOntology_BP	75	93	333	50.4381	4.42932	80.6452	1	5.74664	9.10318e-09	1.55017e-06	ACTR3|AICDA|AKT1|ANLN|APEX1|ARL2|ATRX|AURKA|BCL2|BRCA1|CCNA2|CCNB1|CCNB2|CCND3|CCNE1|CCNE2|CDC20|CDC23|CDCA5|CDCA8|CDK1|CDK13|CDK2|CDK2AP2|CDK4|CDKN2C|CDKN2D|CDKN3|CENPA|CENPE|CENPK|CETN3|DTL|E2F1|EZH2|FAM83D|FBXO5|FOXM1|GMNN|GSPT1|INTS13|KIF11|KIFC1|MAD2L1|MCM2|MCM3|MELK|MKI67|MSH2|MYBL1|MYBL2|NCOR1|NEK6|NPM1|NUF2|NUSAP1|PCLAF|PCNA|PRKCB|PRMT5|PTPN11|RAD21|RAD51C|RB1|RBL2|SIRT1|SMC2|SMC4|TOP2A|T…
DUTERTRE_ESTRADIOL_RESPONSE_24HR_UP	MSigDB_C2	46	51	333	27.6596	3.4097	90.1961	1	5.73237	9.90377e-09	1.67044e-06	ANLN|ASF1B|ATAD2|AURKA|BCL2|BRCA1|CBX5|CCNA2|CCNB2|CCNE2|CDCA5|CDK1|CDK2|DTL|E2F1|FAM83D|FBXO5|FOXM1|GGH|GMNN|HPRT1|KIF11|KIFC1|LMNB1|MCM2|MCM3|MELK|MKI67|MYB|MYBL1|MYBL2|NME1|NUSAP1|PBK|PCLAF|PCNA|RFC2|RRM2|SMC2|TET2|TK1|TOP2A|TPX2|TYMS|XRCC2|ZWINT
TRAVAGLINI_LUNG_PROLIFERATING_NK_T_CELL	MSigDB_C8	37	39	333	21.1515	3.0133	94.8718	1	5.72489	1.03498e-08	1.7292e-06	ASF1B|ATAD2|C12ORF75|CCNA2|CDC20|CDCA8|CDK1|CDKN3|CENPK|DNAJC9|DTL|DUSP2|E2F1|EZH2|GGH|GMNN|HMGB1|HMGB2|HPRT1|IDH2|MAD2L1|MCM3|MELK|MKI67|MYBL2|NUF2|PCNA|PTMA|RRM2|SMC2|SMC4|TK1|TOP2A|TPX2|TUBB4B|TYMS|ZWINT
REACTOME_MITOTIC_METAPHASE_AND_ANAPHASE	MSigDB_C2	29	29	333	15.728	2.62092	100	1	5.71492	1.09757e-08	1.79982e-06	CCNB1|CCNB2|CDC20|CDC23|CDCA5|CDCA8|CDK1|CENPA|CENPE|CENPK|FBXO5|LMNB1|MAD2L1|NUF2|PPP2CB|PSMA4|PSMA6|PSMA7|PSMB10|PSMB3|PSMB4|PSMB5|PSMB8|PSMB9|PSMD14|PSMD7|RAD21|TUBB4B|ZWINT
GNF2_CCNA2	MSigDB_C4	29	29	333	15.728	2.62092	100	1	5.71492	1.09757e-08	1.79982e-06	ASF1B|AURKA|CCNA2|CCNB2|CDC20|CDCA8|CDK1|CENPA|CENPE|EZH2|FOXM1|GMNN|HJURP|HMGB2|KIF11|MCM2|MCM3|MELK|MKI67|NUSAP1|PCLAF|PCNA|RRM2|SMC2|SMC4|TOP2A|TPX2|TYMS|ZWINT
MUELLER_PLURINET	MSigDB_C2	40	43	333	23.3208	3.15304	93.0233	1	5.70451	1.16679e-08	1.89577e-06	APEX1|ATIC|AURKA|BCL2|BYSL|CCNA2|CCNB1|CCNB2|CCNE1|CDK1|CENPE|DCTPP1|GMNN|HMGB1|HPRT1|HSPH1|MCM2|MCM3|MSH2|MYB|MYBL2|MYC|NME1|NPM1|ORC2|PARP1|PCNA|POP7|PPID|PRMT5|PSIP1|PSMA6|PTMA|RFC2|RUVBL1|SIRT1|TK1|TP53|TPX2|TRIM28
Cell_cycle_Liu (PMID:15123814)	SignatureDB	34	37	333	20.0668	2.94012	91.8919	1	5.07146	3.94772e-07	3.79968e-05	ANLN|ARL6IP1|ATAD2|AURKA|CCNA2|CCNB1|CCNB2|CCNE1|CCNE2|CDCA5|CDCA8|CDK1|CDKN3|CENPA|CENPE|DTL|FAM83D|GMNN|HJURP|HMGB2|KIF11|KIFC1|MKI67|NUF2|NUSAP1|PCNA|RAD21|RAD51C|RRM2|SMC4|TOP2A|TPX2|TUBB4B|USP1
memBcell-D3-D6_minCI50_PGCNA_M3 UpD3-D5 MYC E2F RibosomeBiogenesis Mitochondria	LEEDS_GOLD	27	28	333	15.1857	2.57753	96.4286	1	5.00339	5.63306e-07	5.16899e-05	APEX1|CCNA2|CCT6A|CCT7|CDK4|DDX21|ETF1|GSPT1|HPRT1|LYAR|NAMPT|NIP7|NRAS|ORC2|PBK|PSMA4|PSMD7|PUM3|PUS7|REL|RHEBL1|RPL29|RUVBL1|SMC2|TPX2|TRMT1L|ZWINT
OCT2_shRNA_OCT2_OCAB_ChIP (PMID:26993806)	SignatureDB	30	32	333	17.355	2.74608	93.75	1	4.96111	7.00932e-07	6.2081e-05	AHCY|ANLN|APEX1|ATAD2|BRCA1|CCNA2|CCT6A|CENPK|DTL|E2F1|GMNN|HMGB1|HMGB2|IKZF1|IRF5|KIF11|MYBL1|MYC|NAMPT|PARP1|PCNA|PSIP1|PTMA|RFC2|RHEBL1|RRM2|RUVBL1|TFRC|TOP2A|TPX2
RNAseq_ER-Merged__Day7_TLR.Exon1A_UP.BCR.SIK1	LEEDS	35	114	333	61.8274	4.80412	30.7018	0	-5.63149	1.78658e-08	2.80002e-06	ANLN|ATRX|BASP1|CD300A|CD72|CDKN2C|CXXC5|DNMT3A|FCGR2B|FTH1|GADD45B|GGH|HMOX1|IDH1|IDH2|IER3|IFITM2|IL13RA1|LARP4|LST1|MCOLN2|MTCO2P12|MYLIP|NAMPT|NQO1|PFKFB4|PLEKHO1|RIPOR1|SERPINB8|SHPRH|TFRC|TRAPPC11|TTC39C|TXNRD1|VPREB3
Cytoplasm	UniProt-Keyword	163	239	333	129.621	6.02409	68.2008	1	5.62647	1.83933e-08	2.85741e-06	ACTR3|AHCY|AICDA|AKT1|ALYREF|ANKZF1|ANLN|APEX1|APOBEC3C|APOBEC3G|ARL2|AURKA|BATF|BAX|BCL2A1|BHLHE40|BLNK|BRCA1|BST2|BTK|BYSL|CACYBP|CCNA2|CCNB1|CCND3|CCNDBP1|CCT3|CCT5|CCT6A|CCT7|CDC20|CDCA5|CDCA8|CDK1|CDK2|CDK2AP2|CDK4|CDKN2D|CDKN3|CENPE|CETN3|CNEP1R1|COMMD1|CXXC5|DCTPP1|DDX17|DDX21|DIS3|DNAJC9|DNMT3A|DTL|EDF1|EEF1A1P5|ELP3|ETF1|FAM83D|FBXO5|FDPS|GAPDH|GMNN|GPI|GSDMD|GSTM4|HIF1A|HMGB1|HMGB2|HPRT…
KOBAYASHI_EGFR_SIGNALING_24HR_DN	MSigDB_C2	50	57	333	30.9137	3.58543	87.7193	1	5.62302	1.87647e-08	2.86952e-06	ASF1B|ATAD2|AURKA|BRCA1|CCNA2|CCNB1|CCND3|CCNE2|CDC20|CDCA8|CDK1|CDK2|CDKN3|CENPA|DNAJC9|DTL|E2F1|EZH2|GMNN|HJURP|HMGB2|IER3|KIF11|LMNB1|MAD2L1|MCM2|MCM3|MELK|MKI67|MSH2|MYBL1|MYBL2|NME1|NUSAP1|PBK|PCNA|PUS7|RFC2|RRM2|SMC2|SMC4|SRM|TK1|TOP2A|TPX2|TUBB|TUBB4B|TYMS|USP1|ZWINT
RNAseq_JS__UP.WM-CD40L_Normal-CD40L	LEEDS	57	67	333	36.3371	3.85219	85.0746	1	5.62126	1.89573e-08	2.86952e-06	AICDA|APEX1|ARID5A|ARL2|ASF1B|ATAD2|BATF|BCL2A1|BRCA1|CACYBP|CCT5|CD40|CD83|CDCA5|CDK2|CDK4|CENPK|CYB5R2|DCTPP1|E2F1|EGR2|ELL3|EZH2|FAM83D|HSPH1|INTS13|LDHB|LRRK2|LYAR|MCM2|MCM3|MIR155HG|MIR3142HG|MNDA|MRPL1|MSH2|MT2A|MYB|NEK6|NFKB1|NHP2|NME1|NPM1|PCNA|PEA15|PPID|RFC2|RILPL2|SH2B3|SPIB|STAT6|TFRC|TNF|TTC39C|TUBB|XRCC2|ZWINT
Cell cycle	UniProt-Keyword	57	67	333	36.3371	3.85219	85.0746	1	5.62126	1.89573e-08	2.86952e-06	ANLN|ARL2|AURKA|BRCA1|CCNA2|CCNB1|CCNB2|CCND3|CCNDBP1|CCNE1|CCNE2|CDC20|CDC23|CDCA5|CDCA8|CDK1|CDK2|CDK4|CDKN2C|CDKN2D|CDKN3|CENPA|CENPE|CENPW|CETN3|E2F1|FAM83D|FBXO5|FOXM1|GMNN|HJURP|IKZF1|INTS13|KIF11|KIFC1|MAD2L1|MCM2|MCM3|MCTS1|MELK|MKI67|NEK6|NR3C1|NUF2|NUSAP1|RAD21|RB1|RBL2|RUVBL1|SMC2|SMC4|TET2|TP53|TP53BP2|TPX2|USP3|ZWINT
RNAseq_ER-Merged__Day7_BCR.Exon1A_UP.BCR	LEEDS	41	127	333	68.8779	5.0043	32.2835	0	-5.61617	1.95234e-08	2.93016e-06	ALCAM|BTLA|CD22|CD24|CD72|CD83|CDK13|CEPT1|DDX17|DUSP2|EBF1|ELL3|FAM98A|GGH|IGHM|IKZF1|IL13RA1|INTS13|IRF8|IRF9|LMO2|LRRK2|MCOLN2|MEF2C|MKI67|MS4A1|MTMR6|MYBL1|MYLIP|NKTR|NR3C1|PAN3|PRKCB|PSIP1|RB1|SF3B1|SH2B3|SHPRH|STK38|USP32|ZCCHC7
GSE34171_ABC_upCOO-UNC	LEEDS	10	54	333	29.2866	3.49919	18.5185	0	-5.61233	1.99619e-08	2.9708e-06	CEPT1|FTH1|GIMAP2|IER3|LST1|MTMR6|MYLIP|STK38|TNFSF13B|TRAF3IP3
GNF2_CDC2	MSigDB_C4	28	28	333	15.1857	2.57753	100	1	5.60283	2.10878e-08	3.01182e-06	AURKA|CCNA2|CCNB2|CDC20|CDCA8|CDK1|CENPE|DNAJC9|EZH2|FOXM1|HJURP|HMGB2|KIF11|KIFC1|MCM2|MELK|MKI67|MYBL2|NSD2|NUSAP1|PCNA|RRM2|SMC2|SMC4|TOP2A|TPX2|TYMS|ZWINT
GNF2_CENPF	MSigDB_C4	28	28	333	15.1857	2.57753	100	1	5.60283	2.10878e-08	3.01182e-06	AURKA|CCNA2|CCNB2|CDC20|CDCA8|CDK1|CENPE|DNAJC9|FOXM1|HJURP|HMGB2|KIF11|KIFC1|MCM2|MCM3|MKI67|MYBL2|NSD2|NUSAP1|PCLAF|PCNA|RRM2|SMC2|SMC4|TOP2A|TPX2|TYMS|ZWINT
GNF2_RRM1	MSigDB_C4	28	28	333	15.1857	2.57753	100	1	5.60283	2.10878e-08	3.01182e-06	AURKA|CCNA2|CCNB2|CCT6A|CDC20|CDCA8|CDK1|CENPE|DTL|FOXM1|GMNN|HMGB2|KIF11|MCM2|MCM3|MELK|MKI67|MSH2|NUSAP1|PCLAF|PCNA|PSMD14|RRM2|SMC2|SMC4|TOP2A|TYMS|ZWINT
GSE24634_IL4_VS_CTRL_TREATED_NAIVE_CD4_TCELL_DAY7_UP	MSigDB_C7	28	28	333	15.1857	2.57753	100	1	5.60283	2.10878e-08	3.01182e-06	BAX|CBX5|CCNA2|CCNB1|CCNB2|CDC20|CDCA8|CDK1|CDKN3|DTL|GGH|HMGB2|IDH2|IL21R|KIF11|MCM2|MELK|MKI67|MYB|NUSAP1|PCLAF|RRM2|TK1|TPX2|TUBB|TUBB4B|TYMS|ZWINT
nucleus [GoID:GO:0005634; evidenceTypes:HDA|IBA|IC|IDA|IEA|IGI|IMP|IPI|ISS|NAS|TAS]	GeneOntology_CC	229	360	333	195.244	6.08478	63.6111	1	5.60423	2.09186e-08	3.01182e-06	ACTR3|AHCY|AICDA|AKT1|ALYREF|ANLN|APEX1|APOBEC3C|APOBEC3G|ARID1A|ARID5A|ARL2|ASF1B|ATAD2|ATRX|AURKA|BASP1|BATF|BAX|BCL2|BHLHE40|BRCA1|BTK|BYSL|CACYBP|CBX5|CCNA2|CCNB1|CCNB2|CCNC|CCND3|CCNDBP1|CCNE1|CCNE2|CD79B|CDC20|CDC23|CDCA5|CDCA8|CDK1|CDK13|CDK2|CDK2AP2|CDK4|CDKN2C|CDKN2D|CENPA|CENPE|CENPK|CENPW|CEPT1|CETN3|CNEP1R1|COMMD1|CREB1|CXXC5|CYB5R2|DCTPP1|DDX17|DDX21|DIS3|DNAJC9|DNMT3A|DTL|DUSP2|E2F1…
cell cycle [GoID:GO:0007049; evidenceTypes:IBA|IC|IDA|IEA|IEP|IGI|IMP|ISS|NAS|TAS]	GeneOntology_BP	98	130	333	70.5049	5.04744	75.3846	1	5.59026	2.26733e-08	3.21235e-06	ACTR3|AICDA|AKT1|ANLN|APEX1|ARL2|ATRX|AURKA|BAX|BCL2|BRCA1|CCNA2|CCNB1|CCNB2|CCNC|CCND3|CCNDBP1|CCNE1|CCNE2|CDC20|CDC23|CDCA5|CDCA8|CDK1|CDK13|CDK2|CDK2AP2|CDK4|CDKN2C|CDKN2D|CDKN3|CENPA|CENPE|CENPK|CENPW|CETN3|DNMT3A|DTL|E2F1|EZH2|FAM83D|FBXO5|FOXM1|GADD45B|GMNN|GSPT1|HJURP|IKZF1|INTS13|KIF11|KIFC1|MAD2L1|MCM2|MCM3|MCTS1|MELK|MKI67|MSH2|MYB|MYBL1|MYBL2|MYC|NCOR1|NEK6|NPM1|NR3C1|NUF2|NUSAP1|PBK|P…
GSE22470_GCB_upCOO-UNC	LEEDS	29	100	333	54.2345	4.56203	29	0	-5.58191	2.37897e-08	3.34377e-06	APOBEC3G|ARID5A|BHLHE40|BST2|CD300A|CD44|CD69|CDKN2D|COQ2|DNMT3A|GSDMD|HMOX1|IDH1|IFITM2|IL2RB|LST1|MARCKS|MNDA|MTMR6|NQO1|PLAC8|PLEKHO1|SH2B3|SP110|SRM|TAP1|TBX21|TNFAIP3|TRAF3IP3
Glycoprotein	UniProt-Keyword	44	133	333	72.1319	5.0895	33.0827	0	-5.57246	2.51173e-08	3.50258e-06	A4GALT|AKT1|ALCAM|BST2|BTLA|CD19|CD22|CD24|CD300A|CD40|CD44|CD69|CD72|CD79B|CD83|CEPT1|EZH2|FCGR2B|GAPDH|GGH|HIF1A|HMGCR|ICAM1|IER3|IGHM|IL13RA1|IL21R|IL2RB|IL2RG|LTB|LY86|MCM3|MLEC|MTMR14|MYC|NRAS|PSMA6|PSMA7|SLC19A2|TET2|TFRC|TNF|TNFSF13B|TP53
Holmes (PMID:32603407)_PBL-b DN_Log2FCgt1.5	PAPER	54	66	333	35.7948	3.82683	81.8182	1	4.94905	7.45775e-07	6.57098e-05	A4GALT|ACTR3|AICDA|BASP1|BAX|BCL2A1|BTK|CCND3|CCT3|CCT6A|CD19|CD22|CD24|CD40|CD72|CD79B|CD83|ELL3|GAPDH|HMGB1|HVCN1|IRF8|LAPTM5|LDHB|LMO2|LTB|LY86|MS4A1|MTMR14|NPM1|NR3C1|PARP1|PGLS|PKM|POLD4|PSIP1|PSMA7|PSMB10|PTMA|REL|RPL19|RPL29|RPL36|SP140|SPIB|SRSF5|TCL1A|TNFRSF13C|TUBB|TXNL1|VPREB3|ZCCHC7|ZFP36L1|ZNF581
Cell_cycle_Whitfield (PMID:12058064)	SignatureDB	58	72	333	39.0489	3.97505	80.5556	1	4.94756	7.51501e-07	6.58865e-05	ANLN|ARL6IP1|ASF1B|ATAD2|ATRX|AURKA|BRCA1|CCNA2|CCNB1|CCNB2|CCNE1|CCNE2|CD24|CDC20|CDCA5|CDCA8|CDK1|CDKN2C|CDKN2D|CDKN3|CENPA|CENPE|CYB5R2|ELP3|FAM83D|FOXM1|GMNN|HIF1A|HJURP|HMGB2|HMGCR|ILF2|KIF11|KIFC1|LMNB1|LYAR|MAD2L1|MELK|MKI67|MSH2|NKTR|NR3C1|NUF2|NUSAP1|PBK|PCNA|PSMA7|RAD21|RAD51C|RRM2|SMC4|SRSF5|TOP2A|TPX2|TXNRD1|TYMS|USP1|ZWINT
RNAseq_ER-Merged__Day4_LPS_UP.LPS.Exon1A	LEEDS	99	132	333	71.5896	5.0756	75	1	5.53968	3.03026e-08	4.12815e-06	ACTR3|AICDA|APEX1|ATAD2|ATIC|BCL2|BTK|BTLA|CACYBP|CBX5|CCNC|CCNDBP1|CCNE1|CCT6A|CCT7|CD19|CD22|CD83|CDK13|CDK2|CENPE|CENPK|CEPT1|CETN3|CREB1|DDX21|DIS3|DNAJC9|DNMT3A|EBF1|EED|ETF1|EZH2|FCGR2B|GSPT1|HIF1A|HPRT1|HSPH1|IDH1|IFITM2|ILF2|KIF11|KYNU|LMO2|LRRK2|LY86|MAD2L1|MARCKS|MCTS1|MELK|MICU2|MIR155HG|MRPL1|MS4A1|MSH2|MTMR14|MYB|MYLIP|NCOR1|NDUFAB1|NPM1|NSDHL|NUF2|NUSAP1|ORC2|PAN3|PBK|PCLAF|PDCD10|P…
Transmembrane helix	UniProt-Keyword	47	139	333	75.386	5.17048	33.8129	0	-5.53497	3.11279e-08	4.20821e-06	A4GALT|ALCAM|ALG10|ARL6IP1|ATAD3A|BAX|BCL2|BST2|BTLA|CD19|CD22|CD300A|CD40|CD44|CD69|CD72|CD79B|CD83|CEPT1|CNEP1R1|COQ2|FCGR2B|HMGCR|HVCN1|ICAM1|IER3|IFITM2|IL13RA1|IL21R|IL2RB|IL2RG|LAPTM5|LTB|MCOLN2|MLEC|MPDU1|MS4A1|MTCO2P12|NSDHL|RHBDD2|SLC19A2|TAP1|TFRC|TNF|TNFRSF13C|TNFSF13B|TRAF3IP3
BUSSLINGER_DUODENAL_DIFFERENTIATING_STEM_CELLS	MSigDB_C8	35	37	333	20.0668	2.94012	94.5946	1	5.51412	3.50529e-08	4.70293e-06	AHCY|APEX1|ARL6IP1|BHLHE40|CCT5|CCT6A|DDX21|GAPDH|HMGB1|HMGB2|IDH2|MARCKS|MKI67|MLEC|MT1X|MT2A|NDUFAB1|NPM1|PCLAF|PCNA|PDLIM1|PKM|PTMA|RPL19|RPL29|RPL3|RPL36|RPLP1|RRM2|SMC4|TFRC|TOP2A|TRIM28|TUBB|YWHAZ
BcellDiffDetailed+Alpha_Day10	LEEDS	5	39	333	21.1515	3.0133	12.8205	0	-5.50936	3.60134e-08	4.79547e-06	MARCKS|PNPT1|SLC19A2|USP49|XRCC2
mitotic cell cycle process [GoID:GO:1903047; evidenceTypes:IBA|IDA|IEA|IEP|IGI|IMP|ISS|NAS|TAS]	GeneOntology_BP	60	72	333	39.0489	3.97505	83.3333	1	5.49877	3.8245e-08	5.05462e-06	AKT1|ANLN|APEX1|ATRX|AURKA|BCL2|BRCA1|CCNA2|CCNB1|CCNB2|CCND3|CCNE1|CCNE2|CDC20|CDC23|CDCA5|CDCA8|CDK1|CDK13|CDK2|CDK2AP2|CDK4|CDKN2C|CDKN2D|CDKN3|CENPA|CENPE|CENPK|DTL|E2F1|EZH2|FBXO5|FOXM1|GSPT1|INTS13|KIF11|KIFC1|MAD2L1|MCM2|MCM3|MELK|MKI67|MSH2|MYBL2|NEK6|NUF2|NUSAP1|PCNA|PRKCB|PRMT5|RAD21|RAD51C|RB1|RBL2|SMC2|SMC4|TP53|TPX2|ZFP36L1|ZWINT
GSE14415_TCONV_VS_FOXP3_KO_INDUCED_TREG_DN	MSigDB_C7	27	27	333	14.6433	2.53325	100	1	5.48886	4.04528e-08	5.26778e-06	AHCY|ATAD2|BRCA1|CBX5|CCNA2|CCNB2|CDCA8|CDK1|CDK2|CENPA|DCTPP1|DDX21|DTL|KIF11|MAD2L1|MCM2|MCM3|MT2A|NOP16|NUF2|ORC2|PBK|PLAC8|PSMD14|RRM2|SMC2|TPX2
GSE22895_upGCB_COO-UNC	LEEDS	51	59	333	31.9984	3.64124	86.4407	1	5.49006	4.01791e-08	5.26778e-06	AK4|ANLN|BASP1|BLNK|BRCA1|CBX5|CCNB2|CCNE2|CD19|CD22|CD79B|CD83|CDCA8|CDK2|CDKN2C|CENPK|E2F1|EBF1|ELL3|EZH2|FDPS|HIF1A|HJURP|IRF8|KIFC1|LMO2|MCM3|MEF2C|MKI67|MS4A1|MSH2|MYBL1|NEK6|NUSAP1|PARP1|POLD4|REL|RFC2|SPIB|TK1|TNFRSF13C|TOP2A|TPX2|UBR5|USP49|VPREB3|XRCC2|ZCCHC7|ZFP36L1|ZNF581|ZWINT
nucleoplasm [GoID:GO:0005654; evidenceTypes:HDA|IBA|IDA|IEA|IMP|ISS|NAS|TAS]	GeneOntology_CC	167	248	333	134.502	6.06238	67.3387	1	5.44341	5.22695e-08	6.75688e-06	AKT1|ALYREF|ANLN|APEX1|ARID1A|ARID5A|ARL2|ASF1B|ATAD2|ATRX|AURKA|BASP1|BATF|BCL2|BHLHE40|BRCA1|BYSL|CACYBP|CBX5|CCNA2|CCNB1|CCNC|CCND3|CCNDBP1|CCNE1|CCNE2|CD79B|CDC20|CDC23|CDCA5|CDCA8|CDK1|CDK13|CDK2|CDK4|CDKN2D|CENPA|CENPE|CENPK|CENPW|COMMD1|CREB1|CXXC5|DDX17|DDX21|DIS3|DNAJC9|DNMT3A|DTL|DUSP2|E2F1|EDF1|EED|EGR2|ELL3|EZH2|FBXO5|FDPS|FOXM1|GMNN|GPI|GSDMD|HIF1A|HJURP|HMGB1|HMGB2|HMOX1|HSPH1|HUWE1…
Transmembrane	UniProt-Keyword	49	142	333	77.013	5.20945	34.507	0	-5.42292	5.86346e-08	7.52478e-06	A4GALT|ALCAM|ALG10|ARL6IP1|ATAD3A|BAX|BCL2|BST2|BTLA|CD19|CD22|CD300A|CD40|CD44|CD69|CD72|CD79B|CD83|CEPT1|CNEP1R1|COQ2|FCGR2B|GSDMD|HMGCR|HVCN1|ICAM1|IER3|IFITM2|IGHM|IL13RA1|IL21R|IL2RB|IL2RG|LAPTM5|LTB|MCOLN2|MLEC|MPDU1|MS4A1|MTCO2P12|NSDHL|RHBDD2|SLC19A2|TAP1|TFRC|TNF|TNFRSF13C|TNFSF13B|TRAF3IP3
MITSIADES_RESPONSE_TO_APLIDIN_DN	MSigDB_C2	34	36	333	19.5244	2.90263	94.4444	1	5.40664	6.42193e-08	8.18218e-06	AHCY|AURKA|CBX5|CCNA2|CCNB1|CCNE1|CDCA8|CENPA|FBXO5|FOXM1|GPI|HJURP|MCM2|MELK|MKI67|MSH2|MYB|MYBL2|MYC|NSD2|NSDHL|NUSAP1|PARP1|PCLAF|PGAM1|PTPN11|RRM2|SF3B1|SMC2|TOP2A|TPX2|TUBB|TYMS|ZWINT
GSE22895_ABC_upCOO-UNC	LEEDS	13	60	333	32.5407	3.66866	21.6667	0	-5.4027	6.56458e-08	8.3042e-06	ARID5A|BST2|CCND3|CD300A|GIMAP2|ICAM1|IL13RA1|IL2RG|LST1|MYLIP|STK38|TAP1|TNFSF13B
SOTIRIOU_BREAST_CANCER_GRADE_1_VS_3_UP	MSigDB_C2	37	40	333	21.6938	3.04904	92.5	1	5.39391	6.89392e-08	8.65896e-06	AURKA|BYSL|CCNA2|CCNB1|CCNB2|CCNE2|CCT5|CDC20|CDCA8|CDK1|CDK2|CDKN3|CENPA|CENPE|DNAJC9|E2F1|EZH2|FBXO5|FOXM1|HJURP|KIF11|KIFC1|LMNB1|MAD2L1|MCM2|MCM3|MELK|MKI67|MYBL2|NME1|NUSAP1|PSMA7|RRM2|TOP2A|TPX2|TXNRD1|ZWINT
RNAseq_JS__UP.WM-R848_WM-CD40L	LEEDS	6	41	333	22.2362	3.08422	14.6341	0	-5.39017	7.03922e-08	8.76118e-06	CD24|HVCN1|LST1|RIPOR1|S100A9|TNFRSF13C
RNAseq_JS__WM-R848_UP.Normal-R848	LEEDS	4	35	333	18.9821	2.86451	11.4286	0	-5.38928	7.07424e-08	8.76118e-06	CDK2AP2|LMO2|MEF2C|SUPT5H
intrinsic component of membrane [GoID:GO:0031224; evidenceTypes:HDA|IBA|IC|IDA|IEA|IGC|IGI|IMP|IPI|ISM|ISS|NAS|RCA|TAS]	GeneOntology_CC	54	152	333	82.4365	5.33236	35.5263	0	-5.37916	7.48362e-08	9.20381e-06	A4GALT|ALCAM|ALG10|ARL6IP1|ATAD3A|BAX|BCL2|BST2|BTLA|CD19|CD22|CD24|CD300A|CD40|CD44|CD69|CD72|CD79B|CD83|CEPT1|CNEP1R1|COQ2|FCGR2B|GSDMD|HMGCR|HVCN1|ICAM1|IER3|IFITM2|IGHM|IL13RA1|IL21R|IL2RB|IL2RG|LAPTM5|LST1|LTB|MCOLN2|MICU2|MLEC|MPDU1|MS4A1|NDUFA8|NDUFAB1|NSDHL|RHBDD2|SLC19A2|TAP1|TFRC|TNF|TNFRSF13C|TNFSF13B|TRAF3IP3|UQCRC1
ZHOU_CELL_CYCLE_GENES_IN_IR_RESPONSE_6HR	MSigDB_C2	26	26	333	14.101	2.48801	100	1	5.3729	7.74796e-08	9.46319e-06	BRCA1|CCNA2|CDCA5|CDCA8|CDK2|CENPA|CENPK|DCTPP1|DNAJC9|DTL|E2F1|EZH2|FBXO5|GMNN|HMGB2|KIF11|KIFC1|LMNB1|MAD2L1|MCM2|MCM3|MYBL2|NUSAP1|PCLAF|SMC2|USP1
chromosome organization [GoID:GO:0051276; evidenceTypes:HDA|IBA|IC|IDA|IEA|IEP|IGI|IMP|IPI|ISS|NAS|TAS]	GeneOntology_BP	76	97	333	52.6075	4.50617	78.3505	1	5.35966	8.3379e-08	1.0114e-05	AICDA|APEX1|ARID1A|ASF1B|ATAD2|ATRX|AURKA|BRCA1|CCNA2|CCNB1|CCNE1|CCNE2|CCT3|CCT5|CCT6A|CCT7|CDC20|CDC23|CDCA5|CDCA8|CDK1|CDK2|CENPA|CENPE|CENPK|CENPW|DNAJC9|DNMT3A|EED|EZH2|FBXO5|HJURP|HMGB1|HMGB2|HUWE1|IKZF1|KIFC1|LRRK2|MAD2L1|MCM2|MCM3|MKI67|MSH2|MYB|MYC|NCOR1|NEK6|NHP2|NPM1|NR3C1|NSD2|NUF2|NUSAP1|PARP1|PCNA|PRKCB|PRMT5|RAD21|RAD51C|RB1|RBL2|RELA|RFC2|RUVBL1|SHPRH|SIRT1|SMC2|SMC4|TET2|TOP2A|TP…
MORI_LARGE_PRE_BII_LYMPHOCYTE_UP	MSigDB_C2	30	31	333	16.8127	2.70515	96.7742	1	5.34983	8.80352e-08	1.05345e-05	ALYREF|ASF1B|AURKA|CCNA2|CCNB1|CCNB2|CDC20|CDCA5|CDK1|CDKN2C|CDKN3|CENPA|CENPE|DTL|HJURP|HMGB1|LGALS1|LMNB1|MCM2|MCM3|MELK|MKI67|MYBL2|RAD21|RRM2|SMC2|SMC4|TOP2A|TUBB|TUBB4B
chromosomal region [GoID:GO:0098687; evidenceTypes:HDA|IBA|IC|IDA|IEA|IGI|IMP|ISS|NAS|TAS]	GeneOntology_CC	30	31	333	16.8127	2.70515	96.7742	1	5.34983	8.80352e-08	1.05345e-05	ALYREF|APEX1|ATRX|CBX5|CCNB1|CDCA5|CDCA8|CDK1|CENPA|CENPE|CENPK|CENPW|DNMT3A|EZH2|HJURP|IKZF1|MAD2L1|MCM2|MCM3|MSH2|NHP2|NUF2|ORC2|PARP1|PCNA|PPP2CB|RAD21|SMC4|TOP2A|ZWINT
BLUM_RESPONSE_TO_SALIRASIB_DN	MSigDB_C2	42	47	333	25.4902	3.28486	89.3617	1	5.33535	9.53596e-08	1.13343e-05	AURKA|BRCA1|CCNA2|CCNB2|CCND3|CCNE2|CDC20|CDK1|CDK2|CDKN2C|CDKN3|CENPA|E2F1|EZH2|FBXO5|GMNN|HMGB1|KIF11|MAD2L1|MCM2|MCM3|MKI67|MSH2|MYBL2|NUSAP1|PARP1|PBK|PCNA|PGAM1|PKM|RFC2|RRM2|SMC2|SMC4|TK1|TOP2A|TPX2|TUBB|TUBB4B|TYMS|USP1|ZWINT
PUJANA_ATM_PCC_NETWORK	MSigDB_C2	88	116	333	62.9121	4.83638	75.8621	1	5.33297	9.662e-08	1.14076e-05	ACTR3|APEX1|APOBEC3C|ATIC|AURKA|BAX|BLNK|BRCA1|BTK|CCNA2|CCNE1|CD19|CD22|CD40|CD72|CD79B|CDC20|CDK1|CDK13|CDKN2C|CENPA|DDX21|DNAJC9|EED|EZH2|FCGR2B|FOXM1|HMGB2|IKZF1|IL13RA1|IL2RG|ILF2|IRF5|IRF8|KIFC1|KYNU|LAPTM5|LDHB|LMNB1|LY86|MAD2L1|MCM2|MKI67|MS4A1|MSH2|MYBL2|MYC|NFKB1|NHP2|NKTR|NOP16|NPM1|NR3C1|NRAS|NSD2|PARP1|PCLAF|PCNA|PDCD10|PFKFB4|PKM|POLD4|PSIP1|PSMA4|PSMB8|PTMA|RAD21|RAD51C|RB1|REL|RPL…
BcellD3-D20-TGFBconditions_PGCNA_M6 NuclearDiv_Meta-Anaphase	LEEDS_GOLD	37	42	333	22.7785	3.11888	88.0952	1	4.81425	1.47754e-06	0.000121145	AICDA|ANLN|CBX5|CCNB1|CCT6A|CD69|CDK1|CDK4|CENPE|CENPK|CENPW|DTL|EGR2|GSPT1|HMGB2|INTS13|KIF11|LMO2|MAD2L1|MRPL1|MS4A1|MYB|MYC|NUF2|NUSAP1|ORC2|PBK|PCNA|PDCD10|PRKCB|PSMA4|PSMA6|REL|SMC2|SPIB|USP1|ZWINT
integral component of membrane [GoID:GO:0016021; evidenceTypes:HDA|IBA|IC|IDA|IEA|IGC|IGI|IMP|IPI|ISM|ISS|NAS|RCA|TAS]	GeneOntology_CC	53	149	333	80.8094	5.29659	35.5705	0	-5.29736	1.1749e-07	1.36892e-05	A4GALT|ALCAM|ALG10|ARL6IP1|ATAD3A|BAX|BCL2|BST2|BTLA|CD19|CD22|CD300A|CD40|CD44|CD69|CD72|CD79B|CD83|CEPT1|CNEP1R1|COQ2|FCGR2B|GSDMD|HMGCR|HVCN1|ICAM1|IER3|IFITM2|IGHM|IL13RA1|IL21R|IL2RB|IL2RG|LAPTM5|LST1|LTB|MCOLN2|MICU2|MLEC|MPDU1|MS4A1|NDUFA8|NDUFAB1|NSDHL|RHBDD2|SLC19A2|TAP1|TFRC|TNF|TNFRSF13C|TNFSF13B|TRAF3IP3|UQCRC1
REACTOME_METABOLISM_OF_RNA	MSigDB_C2	36	39	333	21.1515	3.0133	92.3077	1	5.28782	1.2378e-07	1.41429e-05	AKT1|ALYREF|APOBEC3C|BYSL|DDX21|DIS3|ETF1|GSPT1|NHP2|NIP7|NXF1|PAN3|POP7|PRMT5|PSMA4|PSMA6|PSMA7|PSMB10|PSMB3|PSMB4|PSMB5|PSMB8|PSMB9|PSMD14|PSMD7|PUS7|RPL19|RPL29|RPL3|RPL36|RPLP1|SF3B1|SRSF5|SUPT5H|YWHAZ|ZFP36L1
REACTOME_M_PHASE	MSigDB_C2	36	39	333	21.1515	3.0133	92.3077	1	5.28782	1.2378e-07	1.41429e-05	CCNB1|CCNB2|CDC20|CDC23|CDCA5|CDCA8|CDK1|CENPA|CENPE|CENPK|CNEP1R1|FBXO5|LMNB1|MAD2L1|NEK6|NUF2|PPP2CB|PRKCB|PSMA4|PSMA6|PSMA7|PSMB10|PSMB3|PSMB4|PSMB5|PSMB8|PSMB9|PSMD14|PSMD7|RAD21|RB1|SMC2|SMC4|TUBB|TUBB4B|ZWINT
GSE24634_TREG_VS_TCONV_POST_DAY7_IL4_CONVERSION_UP	MSigDB_C7	36	39	333	21.1515	3.0133	92.3077	1	5.28782	1.2378e-07	1.41429e-05	ATAD2|AURKA|CBX5|CCNA2|CCNB1|CCNB2|CD79B|CDC20|CDCA8|CDKN3|CENPA|CENPE|DTL|EZH2|GMNN|HJURP|IDH2|IGHM|IL2RB|KIF11|LMNB1|MCM2|MELK|MYB|MYBL2|NSD2|NUSAP1|PCLAF|PRKCB|RRM2|SP140|TK1|TPX2|TUBB4B|TYMS|ZWINT
RNAseq_ER__UP.D7-TLR_D7-BCR	LEEDS	7	43	333	23.3208	3.15304	16.2791	0	-5.28435	1.26151e-07	1.43214e-05	ALCAM|CD24|FCGR2B|GGH|IGHM|MX1|MYLIP
PATIL_LIVER_CANCER	MSigDB_C2	51	60	333	32.5407	3.66866	85	1	5.27206	1.34901e-07	1.52172e-05	ARL2|ASF1B|ATAD2|AURKA|CCNA2|CCT5|CD24|CDCA5|CDCA8|CDK1|CDK4|CDKN2C|CDKN3|CENPW|DTL|E2F1|EZH2|FDPS|FOXM1|GMNN|HJURP|IL21R|ILF2|KIF11|MAD2L1|MCM3|MYBL2|NHP2|NPM1|NUF2|NUSAP1|PBK|PCLAF|PCNA|PEA15|RAD21|RRM2|SMC4|TK1|TOP2A|TP53BP2|TPX2|TRIM28|TRMT1L|TUBB|TXNRD1|TYMS|UBR5|USP1|YWHAZ|ZWINT
GSE34171_GCB_upCOO-UNC	LEEDS	30	99	333	53.6922	4.54358	30.303	0	-5.2627	1.41956e-07	1.59116e-05	ARID5A|BTLA|CD300A|CD44|CD69|CEPT1|CNEP1R1|DNMT3A|GIMAP2|IDH1|IER3|IL2RB|IRF9|LST1|MARCKS|MNDA|MT1X|MT2A|MTMR6|PLAC8|PLEKHO1|PSMB10|RHEBL1|RILPL2|S100A9|TAP1|TBX21|TNFAIP3|TNFSF13B|TRAF3IP3
MISSIAGLIA_REGULATED_BY_METHYLATION_DN	MSigDB_C2	25	25	333	13.5586	2.44177	100	1	5.25482	1.48167e-07	1.64002e-05	ALYREF|ARL6IP1|AURKA|CCNA2|CDK1|CDKN2C|CDKN3|CENPE|EZH2|FOXM1|GMNN|HMGB1|HMGB2|KIFC1|LMNB1|MKI67|NUSAP1|PCLAF|PSIP1|SMC2|SMC4|TK1|TRIM28|TYMS|ZWINT
GNF2_SMC4L1	MSigDB_C4	25	25	333	13.5586	2.44177	100	1	5.25482	1.48167e-07	1.64002e-05	AURKA|CCNA2|CCNB2|CDC20|CDCA8|CDK1|DNAJC9|DTL|FBXO5|FOXM1|GMNN|HMGB2|KIF11|MCM2|MCM3|MSH2|NUSAP1|PCLAF|PCNA|SMC2|SMC4|TOP2A|TYMS|USP1|ZWINT
Membrane	UniProt-Keyword	85	213	333	115.52	5.88083	39.9061	0	-5.24453	1.56679e-07	1.72347e-05	A4GALT|AKT1|ALCAM|ALG10|ARL6IP1|ATAD3A|BASP1|BAX|BCL2|BLNK|BST2|BTK|BTLA|CCND3|CD19|CD22|CD24|CD300A|CD40|CD44|CD69|CD72|CD79B|CD83|CDK4|CEPT1|CNEP1R1|COMMD1|COQ2|DNAJC9|DTL|FCGR2B|GAPDH|GSDMD|HMGB1|HMGCR|HMOX1|HVCN1|ICAM1|IER3|IFITM2|IGHM|IL13RA1|IL21R|IL2RB|IL2RG|LAPTM5|LDHB|LMNB1|LRRK2|LTB|MARCKS|MCOLN2|MELK|MLEC|MPDU1|MS4A1|MTCO2P12|MTMR6|MX1|MYLIP|NDUFA8|NKTR|NRAS|NSDHL|PDCD10|PLEKHO1|PNPT1|…
RNAseq_ER-Merged__Day7_UP.LPS.Exon1A_BCR.Exon1A	LEEDS	31	101	333	54.7769	4.58032	30.6931	0	-5.23896	1.61487e-07	1.76539e-05	ALCAM|BCL2|BTLA|CD22|CD24|CD72|CDK2AP2|DUSP2|EBF1|FCGR2B|GADD45B|IGHM|IL2RG|IRF8|LAPTM5|LRRK2|MCOLN2|MLEC|MRPL1|MS4A1|MYB|MYLIP|NFKBIE|NFKBIZ|PLAC8|PRKCB|RCBTB2|TAP1|TBX21|TXNRD1|USP3
MORI_IMMATURE_B_LYMPHOCYTE_DN	MSigDB_C2	29	30	333	16.2704	2.66344	96.6667	1	5.23626	1.63867e-07	1.78042e-05	CCNA2|CCNB1|CCNB2|CDC20|CDCA5|CDK1|CDKN2C|CDKN3|CENPA|DTL|EZH2|HJURP|HMGB1|HMGB2|KIFC1|LGALS1|LMNB1|MCM2|MCM3|MELK|MKI67|NUSAP1|PCNA|RRM2|SMC2|SMC4|TOP2A|TUBB|TUBB4B
HAY_BONE_MARROW_PRO_B	MSigDB_C8	41	46	333	24.9479	3.25259	89.1304	1	5.23348	1.66351e-07	1.7855e-05	ARL6IP1|ASF1B|ATAD2|CBX5|CCND3|CCNE2|CD24|CD72|CDCA5|CDCA8|CDKN2C|CENPA|E2F1|EZH2|FBXO5|FOXM1|GGH|HJURP|HMGB1|HMGB2|KIF11|KIFC1|LMNB1|MAD2L1|MKI67|NSD2|NUF2|NUSAP1|PARP1|PDLIM1|PSIP1|PSMB8|PTMA|RAD21|SMC4|TOP2A|TPX2|TUBB|TYMS|USP1|ZWINT
TotalBcell-D0-D6_minCI50_PGCNA_M4 UpD3-D5 MYC CellCycle Mitochondria MitocondrialRibosome	LEEDS_GOLD	28	30	333	16.2704	2.66344	93.3333	1	4.72784	2.26925e-06	0.000168859	A4GALT|ANLN|BRCA1|CCNB1|CCT6A|CCT7|CDK1|CENPK|CENPW|DTL|EED|ETF1|FDPS|GMNN|HMGB2|KIF11|LDHB|LGALS1|MAD2L1|MCTS1|MRPL1|NDUFAB1|PCNA|PDCD10|PSMB8|PSMD14|RBM7|USP1
TotalBcell-D0-D6_minCI50_PGCNA_M9 UpD3-D5 MYC CellCycle Mitochondria RibosomeBiogenesis	LEEDS_GOLD	28	30	333	16.2704	2.66344	93.3333	1	4.72784	2.26925e-06	0.000168859	ATAD3A|BYSL|CCT3|CDC20|CENPA|DDX21|GAPDH|LMNB1|LYAR|MRPL4|NDUFA8|NHP2|NIP7|NOP16|NRAS|NSDHL|PCLAF|PGAM1|PKM|POP7|PRMT5|PSMB4|PSMB5|RHEBL1|RUVBL1|TAP1|TP53BP2|TUBB
LEE_BMP2_TARGETS_DN	MSigDB_C2	57	69	333	37.4218	3.90211	82.6087	1	5.22686	1.7241e-07	1.82838e-05	AK4|APEX1|ASF1B|ATAD2|ATAD3A|ATIC|AURKA|BASP1|BRCA1|BYSL|CACYBP|CCNE1|CCNE2|CCT3|CCT6A|CCT7|CENPW|DCTPP1|DDX21|DIS3|DTL|ETF1|EZH2|FAM98A|GMNN|GSPT1|HMGCR|HSPH1|ILF2|LARP4|LYAR|MAD2L1|MCM2|MCM3|MELK|MLEC|NAMPT|NHP2|NIP7|NME1|NOL8|NOP16|ORC2|PARP1|PCLAF|PGAM1|PNPT1|PPID|PUM3|RRM2|RUVBL1|SRM|TFRC|TXNL1|TXNRD1|USP1|ZWINT
DNA metabolic process [GoID:GO:0006259; evidenceTypes:IBA|IC|IDA|IEA|IEP|IGI|IMP|IPI|ISS|NAS|TAS]	GeneOntology_BP	65	81	333	43.93	4.18103	80.2469	1	5.22375	1.75338e-07	1.84836e-05	AICDA|AKT1|ALYREF|APEX1|APOBEC3C|APOBEC3G|ATRX|BATF|BAX|BRCA1|CCNE1|CCNE2|CCT3|CCT5|CCT6A|CCT7|CD40|CDCA5|CDK1|CDK2|CDKN2D|COMMD1|DCTPP1|DDX21|DNMT3A|DTL|EZH2|FOXM1|HMGB1|HMGB2|HUWE1|MCM2|MCM3|MSH2|MYC|NHP2|NME1|NPM1|NSD2|ORC2|PARP1|PCLAF|PCNA|POLD4|PRMT5|PSMD14|RAD21|RAD51C|RFC2|RUVBL1|SHPRH|SIRT1|STAT6|TBX21|TET2|TFRC|TK1|TOP2A|TP53|TRIM28|TYMS|UBR5|USP1|USP3|XRCC2
GSE15750_DAY6_VS_DAY10_EFF_CD8_TCELL_UP	MSigDB_C7	32	34	333	18.4397	2.82573	94.1176	1	5.18714	2.13546e-07	2.22465e-05	ASF1B|AURKA|BRCA1|C12ORF75|CCNB2|CDC20|CDCA8|CDK1|CDKN3|CENPA|CENPE|CENPW|FAM83D|FBXO5|GMNN|KIF11|MAD2L1|MCM2|MELK|MT2A|MYBL1|MYBL2|NSD2|NUF2|NUSAP1|PBK|PCLAF|RRM2|SMC2|TK1|TOP2A|TPX2
ZHONG_PFC_MAJOR_TYPES_NPCS	MSigDB_C8	32	34	333	18.4397	2.82573	94.1176	1	5.18714	2.13546e-07	2.22465e-05	ATAD2|CCNA2|CCNB1|CCNB2|CDC20|CDCA5|CDK1|CDKN3|CENPK|CENPW|FBXO5|GMNN|HJURP|HMGB2|KIF11|MAD2L1|MCM2|MCM3|MELK|MKI67|NUF2|NUSAP1|PBK|PCLAF|PCNA|RRM2|SMC2|SMC4|TOP2A|TPX2|TUBB4B|ZWINT
WONG_EMBRYONIC_STEM_CELL_CORE	MSigDB_C2	43	49	333	26.5749	3.3481	87.7551	1	5.1793	2.22723e-07	2.29327e-05	AK4|APEX1|AURKA|BAX|CCNA2|CCNB2|CCNC|CCT5|CDC20|CDCA5|CDCA8|CDK1|CDK4|CDKN3|DTL|FDPS|GMNN|HMGB2|KIF11|LMNB1|MAD2L1|MCM2|MCM3|MRPL4|MSH2|MYBL2|MYC|NDUFAB1|NHP2|NIP7|NUSAP1|PARP1|PCNA|POP7|PSMA7|PSMB5|PSMD14|RRM2|RUVBL1|SMC2|SMC4|TOP2A|TP53
GSE36476_CTRL_VS_TSST_ACT_72H_MEMORY_CD4_TCELL_YOUNG_DN	MSigDB_C7	35	38	333	20.6091	2.97701	92.1053	1	5.18036	2.21458e-07	2.29327e-05	AURKA|BATF|CCNB1|CCNB2|CDC20|CDCA8|CDKN3|CENPA|CENPE|DCTPP1|DTL|FBXO5|FOXM1|GGH|GMNN|KIF11|KIFC1|MCM2|MKI67|MLEC|MYB|NME1|NQO1|NUSAP1|PBK|PCLAF|PCNA|PGAM1|RB1|RRM2|SRM|TK1|TOP2A|TYMS|ZWINT
REACTOME_SEPARATION_OF_SISTER_CHROMATIDS	MSigDB_C2	24	24	333	13.0163	2.39446	100	1	5.13449	2.82908e-07	2.87948e-05	CDC20|CDC23|CDCA5|CDCA8|CENPA|CENPE|CENPK|MAD2L1|NUF2|PPP2CB|PSMA4|PSMA6|PSMA7|PSMB10|PSMB3|PSMB4|PSMB5|PSMB8|PSMB9|PSMD14|PSMD7|RAD21|TUBB4B|ZWINT
GNF2_CCNB2	MSigDB_C4	24	24	333	13.0163	2.39446	100	1	5.13449	2.82908e-07	2.87948e-05	AURKA|CCNA2|CCNB2|CDC20|CDCA8|CDK1|CENPE|FOXM1|GMNN|HMGB2|KIF11|MCM2|MELK|NSD2|NUSAP1|PBK|PCNA|RRM2|SMC2|SMC4|TOP2A|TPX2|TYMS|ZWINT
HORIUCHI_WTAP_TARGETS_DN	MSigDB_C2	40	45	333	24.4055	3.21988	88.8889	1	5.13047	2.89015e-07	2.92483e-05	ANLN|ASF1B|AURKA|CCNA2|CCNB1|CCNB2|CCNC|CCT7|CD44|CDC20|CDCA8|CDK1|CDKN3|CENPA|CENPW|FAM83D|FDPS|FOXM1|GMNN|GSPT1|HJURP|HMGB2|HMGCR|KIF11|LDHB|LMNB1|MAD2L1|MELK|MKI67|MYBL2|NUF2|NUSAP1|PBK|PCLAF|RPL3|RRM2|TK1|TOP2A|TPX2|TYMS
BLANCO_MELO_BRONCHIAL_EPITHELIAL_CELLS_INFLUENZA_A_DEL_NS1_INFECTION_DN	MSigDB_C2	28	29	333	15.728	2.62092	96.5517	1	5.12081	3.04226e-07	3.04398e-05	ANLN|ASF1B|AURKA|BRCA1|CCNA2|CCNB2|CDCA5|CDCA8|CDKN3|CENPE|DTL|E2F1|FOXM1|HJURP|KIF11|KIFC1|LMNB1|MCM2|MYBL2|NSD2|NUF2|NUSAP1|PCLAF|RRM2|TK1|TOP2A|XRCC2|ZWINT
WINNEPENNINCKX_MELANOMA_METASTASIS_UP	MSigDB_C2	28	29	333	15.728	2.62092	96.5517	1	5.12081	3.04226e-07	3.04398e-05	ANLN|ATAD2|AURKA|CACYBP|CCNB1|CCNB2|CCT5|CCT7|CDCA5|CDCA8|CDK1|CDKN3|CENPA|FAM98A|GMNN|KIF11|MELK|NME1|NSD2|NUF2|PCLAF|PCNA|RRM2|SMC2|TK1|TOP2A|TYMS|ZWINT
RNA binding [GoID:GO:0003723; evidenceTypes:HDA|IBA|IC|IDA|IEA|IGI|IMP|IPI|ISS|NAS|TAS]	GeneOntology_MF	73	94	333	50.9805	4.44879	77.6596	1	5.10788	3.25789e-07	3.24142e-05	AICDA|ALYREF|APEX1|APOBEC3C|APOBEC3G|ARID5A|BRCA1|BST2|BYSL|CCT3|CCT5|CCT6A|CDK13|DDX17|DDX21|DIS3|EDF1|EEF1A1P5|ELP3|ETF1|EZH2|FAM98A|FDPS|GSPT1|HMGB1|HMGB2|HUWE1|ILF2|LARP4|LGALS1|LYAR|MCTS1|MKI67|MRPL1|MRPL4|NHP2|NIP7|NME1|NOL8|NOP16|NPM1|NQO1|NR3C1|NUSAP1|NXF1|PAN3|PARP1|PKM|PNPT1|POP7|PSIP1|PSMA6|PUM3|PUS7|RBM7|RPL19|RPL29|RPL3|RPL36|SF3B1|SRSF5|SUPT5H|TFRC|TOP2A|TP53|TRIM28|TRMT1L|TUBB4B|TY…
RNAseq_ER__D4-LPS-Exon1A_UP.D4-TLR	LEEDS	33	104	333	56.4039	4.63424	31.7308	0	-5.09774	3.43726e-07	3.40078e-05	AK4|ALCAM|ANKZF1|ARID5A|BASP1|BHLHE40|BST2|BTLA|CD44|CD69|CYB5R2|DNMT3A|EGR2|GGH|HMGCR|HUWE1|IER3|IL13RA1|IL2RB|IRF9|LDHB|LST1|MARCKS|MEF2C|MIR155HG|MX1|NAMPT|NFKB1|REL|TET2|TFRC|TNFAIP3|ZFP36L1
GSE23568_CTRL_VS_ID3_TRANSDUCED_CD8_TCELL_DN	MSigDB_C7	34	37	333	20.0668	2.94012	91.8919	1	5.07146	3.94772e-07	3.79968e-05	AHCY|ALYREF|ANLN|ASF1B|AURKA|BRCA1|CBX5|CCNA2|CCNB2|CDC20|CDCA5|CDCA8|CDK1|CENPE|CENPK|CXXC5|DTL|E2F1|KIF11|MAD2L1|MCM2|MCOLN2|MX1|MYBL2|MYC|NDUFAB1|NUSAP1|PCLAF|PGAM1|PLAC8|PSMB3|RRM2|TOP2A|USP3
RNAseq_ER-Merged__Day7_UP.TLR_BCR.Exon1A	LEEDS	61	163	333	88.4023	5.4558	37.4233	0	-5.07361	3.9034e-07	3.79968e-05	ALCAM|ANKZF1|BTK|BTLA|CD22|CD24|CD44|CD72|CDK13|CDKN2C|CEPT1|CNEP1R1|DDX17|EBF1|ELL3|FAM98A|FCGR2B|GGH|HMGCR|IGHM|IKZF1|IKZF5|IL13RA1|IL2RG|INTS13|IRF9|LMO2|LRRK2|MCOLN2|MCTS1|MEF2C|MICU2|MLEC|MS4A1|MTMR6|MYBL1|MYLIP|NKTR|NR3C1|NSDHL|PAN3|PPP2CB|PRKCB|PSIP1|RB1|RBM7|RCBTB2|SF3B1|SHPRH|SIRT1|SP110|SP140|STK38|TGDS|TRAPPC11|TXNL1|UBR5|USP3|USP32|YWHAZ|ZCCHC7
scGC_cluster1_DZ (PMID:30104629)	SignatureDB	57	72	333	39.0489	3.97505	79.1667	1	4.67799	2.89707e-06	0.000212013	AICDA|ARL6IP1|C12ORF75|CBX5|CCNB1|CCND3|CCNDBP1|CCT3|CCT5|CCT6A|CDK2AP2|CDKN2C|CDKN2D|COMMD1|CREB1|DDX17|EZH2|FDPS|GAPDH|GSPT1|HMGB1|HMGB2|HPRT1|IKZF1|ILF2|LDHB|LMNB1|MAD2L1|MICU2|MYBL1|MYBL2|NDUFA8|NUSAP1|PAN3|PCLAF|PDCD10|PGAM1|POLD4|PRKCB|PSIP1|PSMA4|PSMB3|PSMD7|PTMA|RAD21|RB1|RPL29|RUVBL1|SF3B1|SMC4|TCL1A|TRIM28|TUBB|TUBB4B|UBR5|USP1|YWHAZ
BcellD0-D41_PGCNA_M5 CellCycle (DREAM)	LEEDS_GOLD	33	37	333	20.0668	2.94012	89.1892	1	4.65574	3.22816e-06	0.00023146	AICDA|ANLN|C12ORF75|CCNE1|CCT3|CCT5|CDCA5|CDCA8|CDK1|CENPA|DTL|FAM98A|FBXO5|FOXM1|HJURP|HUWE1|ILF2|KIF11|KIFC1|MELK|MKI67|MYBL2|NUSAP1|PCLAF|PSMD7|RRM2|RUVBL1|SMC4|SUPT5H|TK1|TOP2A|TPX2|TYMS
Mitosis	UniProt-Keyword	31	33	333	17.8974	2.78626	93.9394	1	5.07498	3.87533e-07	3.79968e-05	ANLN|AURKA|CCNA2|CCNB1|CCNB2|CDC20|CDC23|CDCA5|CDCA8|CDK1|CDK2|CENPA|CENPE|CENPW|CETN3|FAM83D|FBXO5|INTS13|KIF11|KIFC1|MAD2L1|NEK6|NR3C1|NUF2|NUSAP1|RAD21|RUVBL1|SMC2|SMC4|TPX2|ZWINT
VECCHI_GASTRIC_CANCER_EARLY_UP	MSigDB_C2	51	61	333	33.0831	3.69576	83.6066	1	5.06243	4.13937e-07	3.96261e-05	ALYREF|ANLN|ATAD2|AURKA|BRCA1|BYSL|CCNA2|CCNB1|CCNB2|CCNE1|CCT3|CDC20|CDCA5|CDK1|CDKN3|CENPA|CENPK|CENPW|DTL|EZH2|FOXM1|GGH|HMGB1|HSPH1|IFITM2|LYAR|MAD2L1|MCM2|MELK|MKI67|MYB|MYBL2|NME1|NOP16|NPM1|NSD2|NUF2|NUSAP1|PBK|PCLAF|POP7|PSMA7|PSMB8|PTMA|PUS7|RRM2|SMC4|TK1|TOP2A|TPX2|ZWINT
GSE10846_CHOP_GCB_upCOO-UNC	LEEDS	41	121	333	65.6238	4.91465	33.8843	0	-5.05793	4.23836e-07	4.03556e-05	APOBEC3G|ARID5A|BST2|CD300A|CD44|CD69|CNEP1R1|DNMT3A|FTH1|GIMAP2|GSTM4|HMOX1|IDH1|IFITM2|IL2RB|IRF9|LST1|MARCKS|MNDA|MT1X|MT2A|MTMR6|MX1|MYB|NAMPT|NCOR1|NFKBIZ|PLAC8|PLEKHO1|PSMB10|RHEBL1|RILPL2|S100A9|SH2B3|SP110|TAP1|TBX21|TNFAIP3|TNFSF13B|TNIP1|USP3
BENPORATH_CYCLING_GENES	MSigDB_C2	61	76	333	41.2182	4.06888	80.2632	1	5.0416	4.61655e-07	4.37214e-05	ANLN|ARL6IP1|ASF1B|ATAD2|AURKA|BRCA1|CCNA2|CCNB1|CCNB2|CCNE1|CCNE2|CD24|CDC20|CDCA8|CDKN2C|CDKN2D|CDKN3|CENPA|CENPE|CYB5R2|DIS3|DTL|E2F1|ELP3|FAM83D|FOXM1|GMNN|HIF1A|HJURP|HMGB2|HMGCR|ILF2|KIF11|KIFC1|LMNB1|LYAR|MAD2L1|MCM2|MELK|MKI67|MSH2|NKTR|NR3C1|NUF2|NUSAP1|PBK|PCLAF|PCNA|RAD21|RAD51C|RFC2|RRM2|SMC4|SRSF5|TOP2A|TPX2|TUBB4B|TXNRD1|TYMS|USP1|ZWINT
TIEN_INTESTINE_PROBIOTICS_24HR_UP	MSigDB_C2	39	44	333	23.8632	3.18669	88.6364	1	5.0263	5.00036e-07	4.6905e-05	AURKA|CACYBP|CCNA2|CCNB1|CDKN3|CENPA|CETN3|DCTPP1|DNAJC9|EED|ETF1|FAM98A|FBXO5|FDPS|FOXM1|GGH|GMNN|HJURP|HMGCR|HPRT1|KIF11|LARP4|MAD2L1|MCM2|MCM3|NDUFA8|NIP7|NME1|NUSAP1|PCNA|PGAM1|PSMA6|RFC2|RRM2|SMC4|SRSF5|TK1|TYMS|ZWINT
RNAseq_ER-Merged__Day7_UP.TLR_BCR	LEEDS	10	49	333	26.5749	3.3481	20.4082	0	-5.0261	5.00567e-07	4.6905e-05	ALCAM|CD24|FCGR2B|GGH|IGHM|IRF9|MX1|MYLIP|NKTR|PPP2CB
GNF2_CDC20	MSigDB_C4	23	23	333	12.4739	2.34603	100	1	5.01176	5.3935e-07	5.02731e-05	AURKA|CCNA2|CCNB2|CDC20|CDCA8|CDK1|CENPE|FOXM1|GMNN|KIF11|MCM2|MELK|MKI67|NSD2|NUSAP1|PCNA|RRM2|SMC2|SMC4|TOP2A|TPX2|TYMS|ZWINT
GSE1460_INTRATHYMIC_T_PROGENITOR_VS_NAIVE_CD4_TCELL_CORD_BLOOD_UP	MSigDB_C7	27	28	333	15.1857	2.57753	96.4286	1	5.00339	5.63306e-07	5.16899e-05	CCNA2|CCT5|CCT7|CDC20|CENPE|ELP3|ETF1|FBXO5|GMNN|HMGB2|MAD2L1|MSH2|MYBL2|NSDHL|PCNA|PSIP1|PSMA6|PSMD14|RAD51C|RUVBL1|SMC2|TFRC|TP53BP2|TUBB|TXNRD1|USP1|ZWINT
GSE40666_WT_VS_STAT1_KO_CD8_TCELL_WITH_IFNA_STIM_90MIN_DN	MSigDB_C7	27	28	333	15.1857	2.57753	96.4286	1	5.00339	5.63306e-07	5.16899e-05	ALYREF|ASF1B|BASP1|CDCA5|CDCA8|CDK1|CDK2|CENPK|CENPW|DNMT3A|E2F1|EGR2|EZH2|GMNN|MAD2L1|MELK|MX1|PCLAF|PCNA|PLEKHO1|RFC2|RRM2|SMC2|TFRC|TK1|TOP2A|TUBB
Proliferation_Node1618 (PMID:15075390)	SignatureDB	24	25	333	13.5586	2.44177	96	1	4.63808	3.51669e-06	0.00024813	CCNB1|CCNB2|CDC20|CDCA8|CDK1|CDKN3|DTL|EZH2|FOXM1|HJURP|HMGB2|MAD2L1|MCM2|MELK|NSD2|NUSAP1|PBK|PCLAF|PCNA|RRM2|SMC4|TOP2A|TPX2|TYMS
BENPORATH_PROLIFERATION	MSigDB_C2	30	32	333	17.355	2.74608	93.75	1	4.96111	7.00932e-07	6.2081e-05	ANLN|ATAD2|AURKA|CCNB2|CDCA5|CDK1|CDKN3|CENPA|CENPE|DTL|EZH2|IDH2|ILF2|MAD2L1|MCM2|MCM3|MSH2|MYBL2|NUF2|PARP1|PBK|PCNA|PDCD10|PSMB4|RRM2|S100A9|TFRC|TOP2A|TP53BP2|TYMS
HOFFMANN_LARGE_TO_SMALL_PRE_BII_LYMPHOCYTE_UP	MSigDB_C2	30	32	333	17.355	2.74608	93.75	1	4.96111	7.00932e-07	6.2081e-05	ANLN|AURKA|CBX5|CCNA2|CCNB1|CCNB2|CCNE1|CDC20|CDCA5|CDK1|CDKN2C|CDKN3|CENPA|CENPE|DCTPP1|GSPT1|HJURP|HMGB2|KIFC1|MELK|MKI67|NUSAP1|PCLAF|RRM2|SMC2|SMC4|TK1|TOP2A|TUBB|TUBB4B
MARSON_BOUND_BY_E2F4_UNSTIMULATED	MSigDB_C2	50	60	333	32.5407	3.66866	83.3333	1	4.96666	6.81141e-07	6.2081e-05	ANLN|ASF1B|ATRX|AURKA|CCNA2|CCNB2|CDC20|CDCA5|CDCA8|CDK1|CDK2AP2|CENPA|CENPE|CENPK|DNAJC9|DTL|E2F1|EZH2|FBXO5|HJURP|KIF11|KIFC1|MAD2L1|MCM3|MELK|MPDU1|MSH2|MYBL2|MYC|NHP2|NOL8|NUF2|NUSAP1|PBK|PCLAF|POP7|PSMB9|PTMA|RPL3|RRM2|SMC2|SMC4|TAP1|TOP2A|TP53|TPX2|TUBB|TXNL1|USP1|XRCC2
SARRIO_EPITHELIAL_MESENCHYMAL_TRANSITION_UP	MSigDB_C2	33	36	333	19.5244	2.90263	91.6667	1	4.96106	7.01084e-07	6.2081e-05	ANLN|ASF1B|BRCA1|CCNA2|CCNB1|CDCA5|CDK1|CDK2|CENPA|CENPE|CENPW|DTL|E2F1|FBXO5|FOXM1|GMNN|IDH2|KIF11|MAD2L1|MCM2|MCM3|MKI67|MSH2|MT2A|MYBL1|PCNA|RFC2|RRM2|TOP2A|TUBB|TUBB4B|TYMS|ZWINT
RNAseq_ER-Merged__Day4_UP.TLR_LPS.Exon1A	LEEDS	35	107	333	58.0309	4.68676	32.7103	0	-4.96207	6.97473e-07	6.2081e-05	AK4|ALCAM|ANKZF1|ARID5A|ATRX|BASP1|BHLHE40|BST2|CD44|CD69|CD83|CYB5R2|DNMT3A|EGR2|GGH|HMGCR|HUWE1|IER3|IL13RA1|IL2RB|IRF9|LDHB|LST1|MARCKS|MEF2C|MIR155HG|MX1|NAMPT|NFKB1|PGAM1|REL|TET2|TFRC|TNFAIP3|ZFP36L1
chromosome segregation [GoID:GO:0007059; evidenceTypes:IBA|IC|IDA|IEA|IEP|IMP|ISS|NAS|TAS]	GeneOntology_BP	30	32	333	17.355	2.74608	93.75	1	4.96111	7.00932e-07	6.2081e-05	ACTR3|ATRX|BRCA1|CCNB1|CCNE1|CCNE2|CDC20|CDC23|CDCA5|CDCA8|CENPE|CENPK|CENPW|FAM83D|FBXO5|HJURP|KIFC1|MAD2L1|MKI67|NEK6|NR3C1|NUF2|NUSAP1|RAD21|RAD51C|RB1|SMC2|SMC4|TOP2A|ZWINT
HALLMARK_G2M_CHECKPOINT	MSigDB_H	35	40	333	21.6938	3.04904	87.5	1	4.59693	4.28767e-06	0.000288725	ATRX|AURKA|CCNA2|CCNB2|CDC20|CDK1|CDK4|CDKN2C|CDKN3|CENPA|CENPE|E2F1|EZH2|FBXO5|GSPT1|HIF1A|KIF11|LMNB1|MAD2L1|MARCKS|MCM2|MCM3|MKI67|MT2A|MYBL2|MYC|NSD2|NUSAP1|PBK|PRMT5|RAD21|SMC2|SMC4|TOP2A|TPX2
memBcell-D3-D6_minCI50_PGCNA_M4 UpD3.0h-D3.6h PeptideChainElongation	LEEDS_GOLD	28	31	333	16.8127	2.70515	90.3226	1	4.38391	1.1657e-05	0.000709432	ACTR3|AK4|CCNB1|CDK1|CENPW|DTL|EED|FDPS|GMNN|HMGB1|HMGB2|LARP4|LDHB|MCTS1|MRPL1|MSH2|MTMR6|NDUFAB1|NOL8|PCNA|PDCD10|PPP2CB|PTMA|RBM7|RPLP1|TXNL1|USP1|ZFP36L1
memBcell-D3-D6_minCI50_PGCNA_M9 UpD3.0h UpD3.12h-D5 CellCycle MYC E2F	LEEDS_GOLD	28	31	333	16.8127	2.70515	90.3226	1	4.38391	1.1657e-05	0.000709432	ALYREF|ATAD2|BRCA1|CACYBP|CBX5|CCNE1|CCNE2|CDC23|CDK2|CDKN3|CENPK|EZH2|FBXO5|HSPH1|ILF2|INTS13|KIFC1|LMNB1|MAD2L1|MCM3|NUF2|PGAM1|RAD51C|RB1|RRM2|SMC4|TP53|TUBB
Leucine_starve_down (PMID:12101249)	SignatureDB	25	27	333	14.6433	2.53325	92.5926	1	4.36256	1.28551e-05	0.000753636	AURKA|BST2|BYSL|CCNA2|CCNB1|CCT5|CCT6A|CDC20|CDK2AP2|DDX21|ETF1|FAM98A|FDPS|GSPT1|HPRT1|LDHB|MLEC|NOP16|NXF1|PGAM1|PSMA7|PSMD14|SRM|TFRC|TK1
intracellular non-membrane-bounded organelle [GoID:GO:0043232; evidenceTypes:HDA|IBA|IC|IDA|IEA|IGI|IMP|IPI|ISA|ISS|NAS|TAS]	GeneOntology_CC	174	266	333	144.264	6.12219	65.4135	1	4.9392	7.84438e-07	6.77678e-05	ACTR3|AICDA|AKT1|ALYREF|ANLN|APEX1|APOBEC3C|APOBEC3G|ARID1A|ARID5A|ARL2|ASF1B|ATAD3A|ATRX|AURKA|BASP1|BATF|BHLHE40|BLNK|BRCA1|BYSL|CBX5|CCNB1|CCNB2|CCNE1|CCNE2|CCT3|CCT5|CCT6A|CCT7|CDC20|CDCA5|CDCA8|CDK1|CDK2|CDK2AP2|CDK4|CENPA|CENPE|CENPK|CENPW|CETN3|CREB1|DDX17|DDX21|DIS3|DNMT3A|DTL|E2F1|EBF1|EDF1|EED|EGR2|ELL3|ELP3|EZH2|FAM83D|FBXO5|FOXM1|GAPDH|GIMAP2|HIF1A|HJURP|HMGB1|HMGB2|HMOX1|HSPH1|IKZF1|…
non-membrane-bounded organelle [GoID:GO:0043228; evidenceTypes:HDA|IBA|IC|IDA|IEA|IGI|IMP|IPI|ISA|ISS|NAS|TAS]	GeneOntology_CC	174	266	333	144.264	6.12219	65.4135	1	4.9392	7.84438e-07	6.77678e-05	ACTR3|AICDA|AKT1|ALYREF|ANLN|APEX1|APOBEC3C|APOBEC3G|ARID1A|ARID5A|ARL2|ASF1B|ATAD3A|ATRX|AURKA|BASP1|BATF|BHLHE40|BLNK|BRCA1|BYSL|CBX5|CCNB1|CCNB2|CCNE1|CCNE2|CCT3|CCT5|CCT6A|CCT7|CDC20|CDCA5|CDCA8|CDK1|CDK2|CDK2AP2|CDK4|CENPA|CENPE|CENPK|CENPW|CETN3|CREB1|DDX17|DDX21|DIS3|DNMT3A|DTL|E2F1|EBF1|EDF1|EED|EGR2|ELL3|ELP3|EZH2|FAM83D|FBXO5|FOXM1|GAPDH|GIMAP2|HIF1A|HJURP|HMGB1|HMGB2|HMOX1|HSPH1|IKZF1|…
BcellD7-APRIL_PGCNA_M13	LEEDS_GOLD	18	18	333	9.76221	2.08418	100	1	4.35549	1.32769e-05	0.000753636	ATIC|BLNK|CCT5|CCT6A|CDK4|DNAJC9|GMNN|HSPH1|NME1|NOL8|PNPT1|PSMA6|PSMA7|PTPN11|PUS7|RFC2|SRM|TFRC
ISHIDA_E2F_TARGETS	MSigDB_C2	22	22	333	11.9316	2.29641	100	1	4.88646	1.02667e-06	8.78376e-05	ANLN|ASF1B|CCNA2|CCNB1|CCNB2|CCNE1|CDC20|CDK1|CDK2|CDKN2C|DCTPP1|EZH2|HMGB2|MCM3|MKI67|NUSAP1|PCNA|RB1|RRM2|SMC2|TK1|TOP2A
Cell division	UniProt-Keyword	35	39	333	21.1515	3.0133	89.7436	1	4.87718	1.07614e-06	9.16272e-05	ANLN|AURKA|CCNA2|CCNB1|CCNB2|CCND3|CCNE1|CCNE2|CDC20|CDC23|CDCA5|CDCA8|CDK1|CDK2|CDK4|CENPA|CENPE|CENPW|CETN3|FAM83D|FBXO5|INTS13|KIF11|KIFC1|MAD2L1|NEK6|NR3C1|NUF2|NUSAP1|RAD21|RUVBL1|SMC2|SMC4|TPX2|ZWINT
MANNO_MIDBRAIN_NEUROTYPES_HPROGFPM	MSigDB_C8	40	46	333	24.9479	3.25259	86.9565	1	4.87164	1.10677e-06	9.37842e-05	AK4|ANLN|ATAD2|AURKA|BRCA1|CCNA2|CCNB1|CCNB2|CDCA5|CDCA8|CDK1|CDKN3|CENPE|CENPK|CENPW|FAM83D|FOXM1|GMNN|HJURP|HMGB1|HMGB2|KIF11|LMNB1|MAD2L1|MCM2|MELK|MKI67|MT1X|NPM1|NUF2|NUSAP1|PBK|RRM2|SMC2|SMC4|TOP2A|TPX2|TYMS|ZFP36L1|ZWINT
CASORELLI_ACUTE_PROMYELOCYTIC_LEUKEMIA_DN	MSigDB_C2	51	62	333	33.6254	3.72256	82.2581	1	4.86027	1.17224e-06	9.88588e-05	ACTR3|APOBEC3C|ATIC|AURKA|BAX|BRCA1|CCNA2|CCNB1|CCNB2|CCT5|CCT7|CD40|CDC20|CDK1|CDKN3|CENPA|CENPE|CEPT1|DNAJC9|EED|ELP3|FDPS|FOXM1|GAPDH|HMGCR|KIF11|KIFC1|KYNU|LAPTM5|LDHB|LMO2|MCM2|MCM3|MEF2C|MELK|MKI67|NME1|NPM1|NSDHL|NUSAP1|PPID|PSMB5|RPL3|RRM2|SMC4|TK1|TOP2A|TUBB|TYMS|UQCRC1|ZWINT
nucleolus [GoID:GO:0005730; evidenceTypes:HDA|IBA|IDA|IEA|IMP|ISS|NAS|TAS]	GeneOntology_CC	53	65	333	35.2524	3.80119	81.5385	1	4.85505	1.20358e-06	0.000101021	APEX1|ARID5A|ARL2|BYSL|CBX5|CDCA8|CDK4|CENPW|CETN3|DDX17|DDX21|DIS3|DTL|EDF1|ELL3|ELP3|HJURP|HMGB2|HMOX1|ILF2|LYAR|MCM2|MCM3|MKI67|MNDA|MYC|NFKBIE|NHP2|NIP7|NOL8|NOP16|NPM1|NSD2|NUSAP1|PARP1|POP7|PPID|PUM3|RBL2|RBM7|RELA|RPL19|RPL3|RPL36|SIRT1|SMC2|SP140|SRSF5|TOP2A|TP53|TXNRD1|TYMS|ZCCHC7
TARTE_PLASMA_CELL_VS_B_LYMPHOCYTE_UP	MSigDB_C2	0	17	333	9.21987	2.02716	0	0	-4.84074	1.29355e-06	0.000107553
COAD_PGCNA_M4 CellCycle SMARCA2-Correlated	LEEDS_GOLD	36	43	333	23.3208	3.15304	83.7209	1	4.19835	2.68865e-05	0.00137619	ACTR3|ALG10|ANLN|ATIC|C12ORF75|CCNB1|CCT7|CDK1|CDK2|CDK4|CENPA|CENPK|CENPW|DDX21|DNAJC9|FAM98A|FBXO5|FOXM1|GMNN|HJURP|INTS13|KIF11|LARP4|LMNB1|MKI67|MLEC|MSH2|PDCD10|PNPT1|PSMD14|PTPN11|RRM2|SMC4|TXNRD1|TYMS|ZWINT
BASAKI_YBX1_TARGETS_UP	MSigDB_C2	42	49	333	26.5749	3.3481	85.7143	1	4.83434	1.33589e-06	0.000110554	ALYREF|ANLN|ASF1B|AURKA|CACYBP|CCNA2|CCNB1|CCNB2|CCND3|CDC20|CDCA8|CDK1|CDK2|CDK2AP2|CDKN3|CENPA|CENPW|DNAJC9|DTL|FAM83D|HJURP|HMGB2|ILF2|MAD2L1|MCM2|MCM3|MELK|MKI67|MT1X|MT2A|MYBL1|NSD2|NUF2|PBK|PLAC8|RFC2|SMC2|TK1|TPX2|TUBB4B|TYMS|ZWINT
HAY_BONE_MARROW_PLASMA_CELL	MSigDB_C8	1	21	333	11.3893	2.2455	4.7619	0	-4.83116	1.35737e-06	0.000111809	IGHM
Blimp_proliferation_repressed (PMID:12150891)	SignatureDB	16	16	333	8.67752	1.96828	100	1	4.06849	4.7318e-05	0.00228962	AURKA|CDC20|CDK1|CDK2|CDKN2C|FTH1|IKZF1|MCM2|MYBL2|MYC|NPM1|PARP1|PCNA|PSMB9|RB1|TUBB
intracellular organelle lumen [GoID:GO:0070013; evidenceTypes:HDA|IBA|IDA|IEA|IMP|ISS|NAS|TAS]	GeneOntology_CC	193	302	333	163.788	6.17671	63.9073	1	4.80711	1.53129e-06	0.000123832	AK4|AKT1|ALYREF|ANLN|APEX1|ARID1A|ARID5A|ARL2|ASF1B|ATAD2|ATAD3A|ATRX|AURKA|BASP1|BATF|BCL2|BHLHE40|BRCA1|BYSL|CACYBP|CBX5|CCNA2|CCNB1|CCNC|CCND3|CCNDBP1|CCNE1|CCNE2|CD79B|CDC20|CDC23|CDCA5|CDCA8|CDK1|CDK13|CDK2|CDK4|CDKN2D|CENPA|CENPE|CENPK|CENPW|CETN3|COMMD1|CREB1|CXXC5|DDX17|DDX21|DIS3|DNAJC9|DNMT3A|DTL|DUSP2|E2F1|EDF1|EED|EGR2|ELL3|ELP3|EZH2|FBXO5|FDPS|FOXM1|FTH1|GGH|GMNN|GPI|GSDMD|HIF1A|HJUR…
membrane-enclosed lumen [GoID:GO:0031974; evidenceTypes:HDA|IBA|IDA|IEA|IMP|ISS|NAS|TAS]	GeneOntology_CC	193	302	333	163.788	6.17671	63.9073	1	4.80711	1.53129e-06	0.000123832	AK4|AKT1|ALYREF|ANLN|APEX1|ARID1A|ARID5A|ARL2|ASF1B|ATAD2|ATAD3A|ATRX|AURKA|BASP1|BATF|BCL2|BHLHE40|BRCA1|BYSL|CACYBP|CBX5|CCNA2|CCNB1|CCNC|CCND3|CCNDBP1|CCNE1|CCNE2|CD79B|CDC20|CDC23|CDCA5|CDCA8|CDK1|CDK13|CDK2|CDK4|CDKN2D|CENPA|CENPE|CENPK|CENPW|CETN3|COMMD1|CREB1|CXXC5|DDX17|DDX21|DIS3|DNAJC9|DNMT3A|DTL|DUSP2|E2F1|EDF1|EED|EGR2|ELL3|ELP3|EZH2|FBXO5|FDPS|FOXM1|FTH1|GGH|GMNN|GPI|GSDMD|HIF1A|HJUR…
organelle lumen [GoID:GO:0043233; evidenceTypes:HDA|IBA|IDA|IEA|IMP|ISS|NAS|TAS]	GeneOntology_CC	193	302	333	163.788	6.17671	63.9073	1	4.80711	1.53129e-06	0.000123832	AK4|AKT1|ALYREF|ANLN|APEX1|ARID1A|ARID5A|ARL2|ASF1B|ATAD2|ATAD3A|ATRX|AURKA|BASP1|BATF|BCL2|BHLHE40|BRCA1|BYSL|CACYBP|CBX5|CCNA2|CCNB1|CCNC|CCND3|CCNDBP1|CCNE1|CCNE2|CD79B|CDC20|CDC23|CDCA5|CDCA8|CDK1|CDK13|CDK2|CDK4|CDKN2D|CENPA|CENPE|CENPK|CENPW|CETN3|COMMD1|CREB1|CXXC5|DDX17|DDX21|DIS3|DNAJC9|DNMT3A|DTL|DUSP2|E2F1|EDF1|EED|EGR2|ELL3|ELP3|EZH2|FBXO5|FDPS|FOXM1|FTH1|GGH|GMNN|GPI|GSDMD|HIF1A|HJUR…
RNAseq_ER-Merged__Day7_UP.LPS_BCR	LEEDS	124	180	333	97.6221	5.62416	68.8889	1	4.79253	1.64693e-06	0.000131978	AHCY|AKT1|ALYREF|APEX1|ARID5A|ARL2|ASF1B|ATIC|AURKA|BATF|BAX|BCL2|BST2|BYSL|CCNB1|CCNB2|CCND3|CCT3|CCT5|CCT6A|CD24|CD40|CD69|CDC20|CDCA5|CDCA8|CDK1|CDK2AP2|CDK4|CENPA|CENPW|COMMD1|CXXC5|DCTPP1|DUSP2|E2F1|EDF1|EZH2|FAM83D|FCGR2B|FDPS|GADD45B|GAPDH|GGH|GMNN|HGH1|HMGB1|HMGB2|HMOX1|HSPH1|ICAM1|IDH2|IGHM|IL21R|IRF8|KIFC1|LAPTM5|LGALS1|LMNB1|LTB|LYAR|MCM2|MCM3|MCOLN2|MPDU1|MRPL4|MTCO2P12|MYBL2|MYC|NDUF…
organelle organization [GoID:GO:0006996; evidenceTypes:HDA|HMP|IBA|IC|IDA|IEA|IEP|IGI|IMP|ISS|NAS|TAS]	GeneOntology_BP	124	180	333	97.6221	5.62416	68.8889	1	4.79253	1.64693e-06	0.000131978	ACTR3|AICDA|AKT1|ANLN|APEX1|ARID1A|ARL2|ARL6IP1|ASF1B|ATAD2|ATAD3A|ATRX|AURKA|BAX|BCL2|BRCA1|BST2|CCNA2|CCNB1|CCNB2|CCNE1|CCNE2|CCT3|CCT5|CCT6A|CCT7|CDC20|CDC23|CDCA5|CDCA8|CDK1|CDK13|CDK2|CDK2AP2|CENPA|CENPE|CENPK|CENPW|CETN3|CREB1|DNAJC9|DNMT3A|EED|EZH2|FBXO5|GAPDH|HIF1A|HJURP|HMGB1|HMGB2|HUWE1|ICAM1|IKZF1|INTS13|KIF11|KIFC1|LAPTM5|LARP4|LRRK2|MAD2L1|MARCKS|MCM2|MCM3|MCTS1|MKI67|MSH2|MYB|MYBL1|…
BcellDiffDetailed_Day10	LEEDS	10	47	333	25.4902	3.28486	21.2766	0	-4.78267	1.72982e-06	0.000137996	BHLHE40|CDKN2C|IDH2|IRF9|MARCKS|PNPT1|SLC19A2|USP49|XRCC2|ZNF738
GSE22895_GCB_upCOO-UNC	LEEDS	22	76	333	41.2182	4.06888	28.9474	0	-4.77338	1.81161e-06	0.000143354	APOBEC3G|ARID5A|BTLA|CD300A|COQ2|DNMT3A|GIMAP2|HMOX1|IL2RB|IL2RG|IRF9|LST1|PLAC8|PLEKHO1|PSMB10|RILPL2|TAP1|TBX21|TET2|TNFSF13B|TRAF3IP3|TTC39C
RNAseq_ER-Merged__Day7_TLR.Exon1A_UP.BCR.Exon1A	LEEDS	86	117	333	63.4544	4.8523	73.5043	1	4.77321	1.81317e-06	0.000143354	AHCY|AICDA|APEX1|ARID5A|ASF1B|ATIC|AURKA|BASP1|BATF|BHLHE40|CACYBP|CCNB2|CCND3|CCNE1|CCT3|CCT6A|CD300A|CD40|CD83|CDCA5|CDCA8|CDK1|CDK4|CENPE|CETN3|COMMD1|CXXC5|DNMT3A|DTL|EZH2|FTH1|GMNN|GSPT1|HPRT1|HSPH1|IER3|IFITM2|IL21R|IL2RB|ILF2|IRF5|KYNU|LMNB1|LMO2|LST1|LTB|LY86|MAD2L1|MARCKS|MCM3|MELK|MSH2|MTCO2P12|MTMR14|MX1|MYBL2|NDUFAB1|NFKB1|NHP2|NOP16|NPM1|NUF2|PCLAF|PCNA|PGAM1|PLEKHO1|PRMT5|PUM3|RRM2|…
AFFAR_YY1_TARGETS_DN	MSigDB_C2	25	26	333	14.101	2.48801	96.1538	1	4.76216	1.91536e-06	0.000149431	AURKA|CCNA2|CCNB1|CCNB2|CENPA|CENPE|CREB1|FCGR2B|FDPS|FOXM1|HMGB1|HMGB2|IDH1|IGHM|KIF11|LMNB1|MAD2L1|MCM3|MKI67|MNDA|MSH2|NSDHL|SMC2|TK1|TOP2A
BIDUS_METASTASIS_UP	MSigDB_C2	25	26	333	14.101	2.48801	96.1538	1	4.76216	1.91536e-06	0.000149431	ASF1B|AURKA|CCNA2|CCNB1|CCNB2|CDC23|CDK1|CENPA|DDX21|GMNN|HUWE1|KIF11|LARP4|LMNB1|MAD2L1|MARCKS|NRAS|NSD2|NUSAP1|PBK|RRM2|SMC4|TFRC|TPX2|TYMS
KANG_DOXORUBICIN_RESISTANCE_UP	MSigDB_C2	25	26	333	14.101	2.48801	96.1538	1	4.76216	1.91536e-06	0.000149431	ASF1B|ATAD2|AURKA|CDC20|CDCA8|CDK1|CDKN3|CENPA|FOXM1|HJURP|HMGB2|LMNB1|MAD2L1|MKI67|NQO1|NSD2|NUSAP1|PBK|PCLAF|RRM2|TK1|TOP2A|TPX2|TYMS|ZWINT
SONG_TARGETS_OF_IE86_CMV_PROTEIN	MSigDB_C2	21	21	333	11.3893	2.2455	100	1	4.7584	1.95134e-06	0.000149603	CCNE1|CDK1|DNAJC9|E2F1|EZH2|FOXM1|HMGB2|KIF11|MAD2L1|MCM2|MCM3|MSH2|MYBL2|PCLAF|PCNA|RAD51C|RFC2|TK1|TPX2|TYMS|ZWINT
GNF2_HMMR	MSigDB_C4	21	21	333	11.3893	2.2455	100	1	4.7584	1.95134e-06	0.000149603	AURKA|CCNA2|CCNB2|CDC20|CDCA8|CDK1|CENPE|FOXM1|GMNN|KIF11|MCM2|MELK|MKI67|NUSAP1|PCNA|RRM2|SMC2|SMC4|TOP2A|TYMS|ZWINT
GNF2_MCM4	MSigDB_C4	21	21	333	11.3893	2.2455	100	1	4.7584	1.95134e-06	0.000149603	ASF1B|AURKA|CCNA2|CCNB2|CDC20|CDCA8|FOXM1|GMNN|KIF11|LMNB1|MAD2L1|MCM2|MCM3|MELK|PCLAF|PCNA|RRM2|SMC4|TOP2A|TYMS|ZWINT
GNF2_RRM2	MSigDB_C4	21	21	333	11.3893	2.2455	100	1	4.7584	1.95134e-06	0.000149603	AURKA|CCNA2|CCNB2|CDC20|CDCA8|CDK1|CENPE|FOXM1|GMNN|KIF11|LMNB1|MCM2|MCM3|MELK|MKI67|NUSAP1|PCNA|RRM2|TOP2A|TYMS|ZWINT
GSE32918_ABC_upCOO-UNC	LEEDS	2	24	333	13.0163	2.39446	8.33333	0	-4.7536	1.99828e-06	0.000152541	TTC39C|USP49
CROONQUIST_IL6_DEPRIVATION_DN	MSigDB_C2	31	34	333	18.4397	2.82573	91.1765	1	4.73548	2.1854e-06	0.000165399	AURKA|BRCA1|CCNA2|CCNB1|CCNB2|CCNE2|CDC20|CDK1|CDKN3|CENPA|CENPE|FOXM1|GGH|HMGB2|KIF11|KIFC1|MAD2L1|MCM2|MCM3|MKI67|MYBL2|PCLAF|PCNA|RRM2|SMC2|SMC4|TK1|TOP2A|TPX2|TYMS|ZWINT
GSE36476_CTRL_VS_TSST_ACT_72H_MEMORY_CD4_TCELL_OLD_DN	MSigDB_C7	31	34	333	18.4397	2.82573	91.1765	1	4.73548	2.1854e-06	0.000165399	AURKA|CCNA2|CCNB1|CCNB2|CCNE1|CCT3|CDC20|CDK4|CENPA|DTL|FOXM1|HJURP|KIF11|MCM2|MELK|MKI67|MYB|NME1|NUSAP1|PCLAF|PGAM1|PSMB5|RAD51C|RRM2|SMC2|TK1|TOP2A|TPX2|TUBB|TYMS|ZWINT
MANNO_MIDBRAIN_NEUROTYPES_HPROGBP	MSigDB_C8	41	48	333	26.0326	3.31669	85.4167	1	4.73127	2.23122e-06	0.000168148	ANLN|ATAD2|AURKA|BRCA1|CCNA2|CCNB1|CCNB2|CDCA5|CDCA8|CDK1|CDK2|CDKN3|CENPE|CENPK|CENPW|DNAJC9|FAM83D|FBXO5|FOXM1|GMNN|HJURP|HMGB2|KIF11|LMNB1|MAD2L1|MELK|MKI67|MYBL2|NUF2|NUSAP1|PBK|PCNA|RRM2|SMC4|TK1|TOP2A|TPX2|TYMS|ZFP36L1|ZNF738|ZWINT
RUIZ_TNC_TARGETS_DN	MSigDB_C2	28	30	333	16.2704	2.66344	93.3333	1	4.72784	2.26925e-06	0.000168859	ASF1B|ATAD2|CCNA2|CCNE1|CCNE2|CD44|CDK1|DCTPP1|DNAJC9|DTL|E2F1|FOXM1|GMNN|HJURP|MAD2L1|MCM2|MCM3|MELK|MT1X|MYBL1|PBK|PEA15|POP7|RRM2|TUBB4B|TYMS|USP1|ZWINT
Chiche(PMID: 24644022)-2014_M3.3	PAPER	19	20	333	10.8469	2.19323	95	1	3.97634	6.9983e-05	0.00320243	ANLN|AURKA|CCNA2|CCNB2|CDC20|CDCA5|CDKN3|CENPA|DTL|GGH|KIF11|MELK|NUSAP1|PCLAF|RRM2|TK1|TOP2A|TPX2|TYMS
Cell_cycle_Cho&Whitfield (PMID:11137997, 12058064)	SignatureDB	21	23	333	12.4739	2.34603	91.3043	1	3.84128	0.000122395	0.00506453	ARL6IP1|ATAD2|AURKA|CCNA2|CCNB1|CCNB2|CDC20|CDCA8|CDK1|CDKN2D|CENPA|FAM83D|FOXM1|GMNN|KIF11|KIFC1|MELK|MKI67|RAD21|TOP2A|TPX2
GSE28726_NAIVE_VS_ACTIVATED_CD4_TCELL_DN	MSigDB_C7	36	41	333	22.2362	3.08422	87.8049	1	4.70627	2.52285e-06	0.000186165	AHCY|AURKA|BHLHE40|BRCA1|CCNA2|CCNB1|CCNB2|CCT5|CDC20|CDK4|CDKN3|EZH2|GGH|GPI|HSPH1|KIF11|LGALS1|MCM2|MCM3|MELK|MKI67|MYBL2|NME1|NRAS|PCLAF|PCNA|PKM|PSMA6|PSMB3|PSMB9|RRM2|SMC2|SRM|TNF|TPX2|TYMS
ZHONG_PFC_C1_MICROGLIA	MSigDB_C8	36	41	333	22.2362	3.08422	87.8049	1	4.70627	2.52285e-06	0.000186165	ANLN|ASF1B|ATAD2|AURKA|BHLHE40|CACYBP|CCNA2|CCNB1|CCNB2|CDCA5|CDCA8|CDK1|CDKN3|COQ2|FAM83D|GMNN|HJURP|HMGB1|HMGB2|IDH2|ILF2|KIF11|MCM3|NUF2|NUSAP1|PBK|PCLAF|PCNA|PNPT1|RAD21|RFC2|RRM2|TK1|TOP2A|TPX2|ZWINT
MANNO_MIDBRAIN_NEUROTYPES_HPROGFPL	MSigDB_C8	43	51	333	27.6596	3.4097	84.3137	1	4.70514	2.53688e-06	0.000186424	AK4|ANLN|ATAD2|AURKA|BRCA1|CCNA2|CCNB1|CCNB2|CDCA5|CDCA8|CDK1|CDK2|CDKN3|CENPE|CENPW|EZH2|FAM83D|FBXO5|FOXM1|GMNN|HJURP|HMGB2|KIF11|LMNB1|MAD2L1|MCM2|MCM3|MELK|MKI67|MT1X|MYBL2|NUF2|NUSAP1|PBK|RRM2|SMC2|SMC4|TK1|TOP2A|TPX2|TYMS|ZFP36L1|ZWINT
TotalBcell-D0-D6_minCI50_PGCNA_M7 UpD3-D5 MYC CellCycle Mitochondria Ribosome	LEEDS_GOLD	18	19	333	10.3046	2.1395	94.7368	1	3.83424	0.000125953	0.00516347	ALYREF|ATAD2|CACYBP|CBX5|CDK2|CDKN3|CETN3|EZH2|ILF2|NME1|ORC2|PBK|PSMD7|PUM3|RPL29|RRM2|TP53|YWHAZ
RNAseq_JS__Normal-R848_UP.Normal-CD40L	LEEDS	49	60	333	32.5407	3.66866	81.6667	1	4.6674	3.0504e-06	0.000222315	AICDA|AK4|BATF|BHLHE40|C12ORF75|CACYBP|CCT5|CCT6A|CD19|CDKN2D|CENPE|DCTPP1|DDX21|EEF1A1P5|GAPDH|GPI|HMGB2|HVCN1|IFITM2|IL2RB|KYNU|LAPTM5|LGALS1|LMNB1|LTB|LYAR|MARCKS|MCM2|MIR155HG|MYB|MYC|MYLIP|NAMPT|NOP16|NPM1|PDCD10|PDLIM1|PGAM1|PKM|PLAC8|PLEKHO1|PTMA|RPL19|RPL29|RPL3|RPL36|SERPINB8|TUBB|YWHAZ
NUYTTEN_EZH2_TARGETS_DN	MSigDB_C2	51	63	333	34.1678	3.74906	80.9524	1	4.66484	3.0886e-06	0.000224176	ALYREF|ATAD2|AURKA|BRCA1|CCNA2|CCNB1|CCNB2|CCNE1|CCNE2|CDC20|CDCA5|CDCA8|CDK1|CDK2AP2|CDKN3|CENPA|CENPE|CENPW|CETN3|DTL|EZH2|FAM83D|FOXM1|GMNN|HJURP|HMGB1|HMGB2|HPRT1|IRF5|KIFC1|LMNB1|MCM2|MRPL1|MTMR6|MYB|MYBL1|NSD2|NUF2|PBK|PCLAF|PSMB4|PTMA|PUS7|RAD51C|RRM2|SMC4|TFRC|TOP2A|TPX2|TYMS|ZWINT
REACTOME_MITOTIC_G1_PHASE_AND_G1_S_TRANSITION	MSigDB_C2	38	44	333	23.8632	3.18669	86.3636	1	4.66077	3.15033e-06	0.000227724	AKT1|CCNA2|CCNB1|CCND3|CCNE1|CCNE2|CDK1|CDK2|CDK4|CDKN2C|CDKN2D|E2F1|FBXO5|GMNN|MCM2|MCM3|MYBL2|MYC|ORC2|PCNA|PPP2CB|PSMA4|PSMA6|PSMA7|PSMB10|PSMB3|PSMB4|PSMB5|PSMB8|PSMB9|PSMD14|PSMD7|RB1|RBL2|RRM2|TK1|TOP2A|TYMS
TotalBcell-D0-D6_minCI50_PGCNA_M14 UpD3-D4 StemLike	LEEDS_GOLD	14	14	333	7.59283	1.84424	100	1	3.76336	0.000167644	0.00636133	AICDA|ARL2|ATIC|CCND3|CDK4|ELL3|HPRT1|IL21R|IL2RB|MCM2|NFKB1|SMC2|TRMT1L|TTC39C
memBcell-D3-D6_minCI50_PGCNA_M13 UpD3-D5 LU_EZH2_TARGETS_UP	LEEDS_GOLD	14	14	333	7.59283	1.84424	100	1	3.76336	0.000167644	0.00636133	A4GALT|BATF|CDK13|GADD45B|HMOX1|LY86|MTMR14|NME1|NSDHL|PGLS|PLEKHO1|RHBDD2|RPL36|TNIP1
DANG_MYC_TARGETS_UP	MSigDB_C2	24	25	333	13.5586	2.44177	96	1	4.63808	3.51669e-06	0.00024813	APEX1|BAX|CCNB1|CCT5|CDK4|E2F1|GAPDH|IRF9|MIR155HG|MSH2|NME1|NPM1|NRAS|PCNA|PPID|PTMA|RFC2|RPL19|RPL3|SRM|TFRC|TK1|TP53|TYMS
REACTOME_DNA_REPLICATION	MSigDB_C2	24	25	333	13.5586	2.44177	96	1	4.63808	3.51669e-06	0.00024813	CCNA2|CCNE1|CCNE2|CDC23|CDK2|E2F1|GMNN|MCM2|MCM3|ORC2|PCNA|POLD4|PSMA4|PSMA6|PSMA7|PSMB10|PSMB3|PSMB4|PSMB5|PSMB8|PSMB9|PSMD14|PSMD7|RFC2
MORF_SOD1	MSigDB_C4	24	25	333	13.5586	2.44177	96	1	4.63808	3.51669e-06	0.00024813	ATIC|CCNB1|CCT3|CCT5|CCT7|CDC23|CDK4|FDPS|GSPT1|HUWE1|ILF2|MSH2|NDUFAB1|NHP2|NME1|NSDHL|PCLAF|PCNA|PSMA4|PSMB4|PSMD7|PTPN11|RAD21|TRIM28
Holmes (PMID:32603407)_CC_S_AND_G1-S_NOT_G2-M_OR_M	PAPER	14	14	333	7.59283	1.84424	100	1	3.76336	0.000167644	0.00636133	APEX1|CACYBP|CCNE2|CCT6A|CDK4|DCTPP1|E2F1|MCM2|MCM3|MSH2|NME1|RFC2|SRM|UQCRC1
chromosome, centromeric region [GoID:GO:0000775; evidenceTypes:IBA|IDA|IEA|IMP|ISS|NAS|TAS]	GeneOntology_CC	20	20	333	10.8469	2.19323	100	1	4.62738	3.70318e-06	0.000260251	ATRX|CBX5|CCNB1|CDCA5|CDCA8|CENPA|CENPE|CENPK|CENPW|DNMT3A|HJURP|IKZF1|MAD2L1|NUF2|ORC2|PPP2CB|RAD21|SMC4|TOP2A|ZWINT
GSE10846_RCHOP_GCB_upCOO-UNC	LEEDS	46	127	333	68.8779	5.0043	36.2205	0	-4.62568	3.73375e-06	0.000260327	APOBEC3G|ARID5A|BATF|BTLA|CD300A|CD44|CD69|CNEP1R1|DNMT3A|FTH1|GIMAP2|GSDMD|HMOX1|IDH1|IER3|IFITM2|IL13RA1|IL2RB|LGALS1|LRRK2|LST1|MARCKS|MNDA|MT1X|MT2A|MTMR6|MYB|MYLIP|NAMPT|PLAC8|PLEKHO1|PSMA6|PSMB10|RHEBL1|RILPL2|S100A9|SLC19A2|TAP1|TBX21|TNFAIP3|TNFSF13B|TP53BP2|TTC39C|USP3|USP32|ZNF823
RNAseq_ER-Merged__Day7_UP.TLR.Exon1A_LPS.Exon1A	LEEDS	20	70	333	37.9642	3.92668	28.5714	0	-4.62531	3.74044e-06	0.000260327	ALCAM|BASP1|BTLA|CD44|EGR2|GSDMD|HVCN1|IGHM|IL2RB|LGALS1|LST1|MARCKS|MIR155HG|MLEC|MYB|MYC|NEK6|SNX8|TET2|ZFP36L1
plasma membrane [GoID:GO:0005886; evidenceTypes:HDA|IBA|IC|IDA|IEA|IGI|IMP|IPI|ISM|ISS|NAS|RCA|TAS]	GeneOntology_CC	63	162	333	87.8599	5.44507	38.8889	0	-4.62487	3.74836e-06	0.000260327	AKT1|ALCAM|ARL2|ATIC|BASP1|BLNK|BRCA1|BST2|BTK|BTLA|CD19|CD22|CD24|CD300A|CD40|CD44|CD69|CD72|CD79B|CD83|DNAJC9|FCGR2B|GAPDH|GPI|GSDMD|HMGB1|HMOX1|HVCN1|ICAM1|IFITM2|IGHM|IL13RA1|IL21R|IL2RB|IL2RG|LAPTM5|LRRK2|LTB|MARCKS|MCOLN2|MCTS1|MELK|MLEC|MS4A1|MTMR6|MYLIP|NAMPT|NKTR|NME1|NRAS|PDCD10|PLEKHO1|PRKCB|PTPN11|RHEBL1|S100A9|SH2B3|SLC19A2|TFRC|TNF|TNFRSF13C|TNFSF13B|TRAF3IP3
RNAseq_ER-Merged__Day7_UP.TLR.Exon1A_LPS	LEEDS	32	97	333	52.6075	4.50617	32.9897	0	-4.62361	3.77123e-06	0.000260626	A4GALT|ALCAM|ARID5A|BTLA|CCNDBP1|CD44|CDKN2D|COQ2|EGR2|GSDMD|HUWE1|IGHM|IL2RB|LGALS1|LST1|MARCKS|MICU2|MIR155HG|MYB|MYC|NCOR1|NEK6|NSDHL|PDLIM1|PKM|PSMB8|PTPN11|RHBDD2|SNX8|STAT6|TET2|TFRC
Cell membrane	UniProt-Keyword	38	110	333	59.658	4.73793	34.5455	0	-4.62301	3.78209e-06	0.000260626	AKT1|ALCAM|BASP1|BLNK|BST2|BTK|BTLA|CD19|CD22|CD24|CD300A|CD40|CD44|CD79B|DNAJC9|FCGR2B|GSDMD|HMGB1|HVCN1|IFITM2|IGHM|IL2RB|IL2RG|MCOLN2|MELK|MS4A1|MTMR6|MYLIP|NKTR|NRAS|PDCD10|PLEKHO1|S100A9|SLC19A2|TFRC|TNF|TNFSF13B|TRAF3IP3
GSE2405_S_AUREUS_VS_UNTREATED_NEUTROPHIL_DN	MSigDB_C7	30	33	333	17.8974	2.78626	90.9091	1	4.62013	3.83492e-06	0.000262226	ASF1B|AURKA|CCNA2|CCNE1|CDCA5|CDCA8|CDKN3|CENPA|CENPE|DTL|EZH2|FBXO5|FDPS|GMNN|IGHM|INTS13|MAD2L1|MKI67|MYB|NUF2|NUSAP1|PBK|PCNA|PRKCB|RCBTB2|RRM2|RUVBL1|TK1|TOP2A|TPX2
GSE36476_CTRL_VS_TSST_ACT_40H_MEMORY_CD4_TCELL_OLD_DN	MSigDB_C7	30	33	333	17.8974	2.78626	90.9091	1	4.62013	3.83492e-06	0.000262226	AURKA|CCNB1|CCNB2|CCT3|CDK4|CENPA|DCTPP1|DTL|GAPDH|HJURP|IDH1|IER3|IL13RA1|KIF11|MCM2|MELK|NME1|PCLAF|PGAM1|PSMB5|RAD51C|RRM2|SMC2|TK1|TOP2A|TPX2|TUBB|TXNL1|TYMS|ZWINT
Li(PMID: 24336226)-2013-MolSigVaccines_mitotic cell cycle in stimulated CD4 T cells (M4.5)	PAPER	14	14	333	7.59283	1.84424	100	1	3.76336	0.000167644	0.00636133	CDC20|CDCA5|CDK1|CENPK|FBXO5|KIF11|MAD2L1|MELK|MIR155HG|NUF2|PCLAF|RRM2|TOP2A|TYMS
GSE14415_NATURAL_TREG_VS_TCONV_DN	MSigDB_C7	27	29	333	15.728	2.62092	93.1034	1	4.60824	4.06089e-06	0.000274498	ASF1B|AURKA|BRCA1|CBX5|CCNA2|CCNB2|CDCA8|CDK1|CDKN3|CENPE|FBXO5|HMGB2|KIF11|LMNB1|MAD2L1|MCM2|MCM3|MYBL1|NUF2|PBK|RAD51C|RRM2|SMC2|TK1|TOP2A|TPX2|USP3
GSE30962_PRIMARY_VS_SECONDARY_ACUTE_LCMV_INF_CD8_TCELL_UP	MSigDB_C7	27	29	333	15.728	2.62092	93.1034	1	4.60824	4.06089e-06	0.000274498	ASF1B|BRCA1|BTLA|C12ORF75|CCNA2|CCNB2|CDCA5|CENPA|CENPE|CENPK|EZH2|FBXO5|GMNN|HJURP|HMGB2|MCM3|MELK|NUF2|NUSAP1|PCLAF|RCBTB2|RRM2|SMC2|TK1|TOP2A|TUBB4B|XRCC2
Monti (PMID:15550490)_OXYPHOS	PAPER	57	78	333	42.3029	4.1144	73.0769	1	3.69695	0.000218206	0.00798436	ACTR3|AHCY|ATRX|BATF|BCL2|BCL2A1|CCNB1|CCT3|CCT5|CCT6A|CD79B|CDK1|CDK4|CDKN3|CENPA|DDX21|EDF1|EED|HIF1A|HPRT1|HSPH1|IDH1|IGHM|ILF2|IRF8|KYNU|LGALS1|LTB|MCTS1|MIR155HG|MNDA|NDUFAB1|NME1|NPM1|PCLAF|PCNA|PGAM1|PLAC8|PSIP1|PSMA6|PSMA7|PSMB4|PSMB9|PTPN11|PUM3|RAD21|RCBTB2|RILPL2|RPL29|RPL3|RPL36|SMC2|TFRC|TOP2A|TXNL1|USP3|ZWINT
Holmes (PMID:32603407)_CC_S_AND_G2-M_NOT_G1-S_OR_M	PAPER	17	18	333	9.76221	2.08418	94.4444	1	3.68826	0.000225792	0.00821103	ALYREF|ASF1B|CBX5|CDK1|CDKN2C|CDKN2D|EZH2|FBXO5|MKI67|NUSAP1|RRM2|SMC2|TK1|TOP2A|TUBB|TYMS|ZWINT
intracellular organelle [GoID:GO:0043229; evidenceTypes:HDA|IBA|IC|IDA|IEA|IGI|IMP|IPI|ISA|ISS|NAS|TAS]	GeneOntology_CC	291	496	333	269.003	4.86809	58.6694	1	4.57228	4.8245e-06	0.000322422	A4GALT|ACTR3|AHCY|AICDA|AK4|AKT1|ALG10|ALYREF|ANLN|APEX1|APOBEC3C|APOBEC3G|ARID1A|ARID5A|ARL2|ARL6IP1|ASF1B|ATAD2|ATAD3A|ATRX|AURKA|BASP1|BATF|BAX|BCL2|BCL2A1|BHLHE40|BLNK|BRCA1|BST2|BTK|BYSL|CACYBP|CBX5|CCNA2|CCNB1|CCNB2|CCNC|CCND3|CCNDBP1|CCNE1|CCNE2|CCT3|CCT5|CCT6A|CCT7|CD22|CD300A|CD40|CD44|CD79B|CDC20|CDC23|CDCA5|CDCA8|CDK1|CDK13|CDK2|CDK2AP2|CDK4|CDKN2C|CDKN2D|CENPA|CENPE|CENPK|CENPW|CEPT1|…
PASQUALUCCI_LYMPHOMA_BY_GC_STAGE_UP	MSigDB_C2	4	29	333	15.728	2.62092	13.7931	0	-4.5713	4.84706e-06	0.000322712	BASP1|BLNK|CD44|MT1X
Nucleus	UniProt-Keyword	180	281	333	152.399	6.15534	64.0569	1	4.56942	4.89069e-06	0.000324398	ACTR3|AICDA|AKT1|ALYREF|ANLN|APEX1|APOBEC3C|APOBEC3G|ARID1A|ARID5A|ARL2|ASF1B|ATAD2|ATRX|BATF|BCL2|BHLHE40|BRCA1|BTK|BYSL|CACYBP|CBX5|CCNA2|CCNB1|CCNC|CCND3|CCNDBP1|CCNE1|CCNE2|CDCA5|CDCA8|CDK1|CDK13|CDK2|CDK2AP2|CDK4|CDKN2D|CENPA|CENPK|CENPW|CEPT1|CETN3|CNEP1R1|COMMD1|CREB1|CXXC5|DCTPP1|DDX17|DDX21|DIS3|DNAJC9|DNMT3A|DTL|DUSP2|E2F1|EBF1|EDF1|EED|EGR2|ELP3|EZH2|FBXO5|FOXM1|GAPDH|GMNN|HIF1A|HJURP|…
FISCHER_G2_M_CELL_CYCLE	MSigDB_C2	32	36	333	19.5244	2.90263	88.8889	1	4.5427	5.55374e-06	0.000367003	ANLN|ARL6IP1|AURKA|CCNA2|CCNB1|CCNB2|CDC20|CDCA8|CDK1|CDKN2C|CDKN2D|CENPA|CENPE|FAM83D|FOXM1|HJURP|HMGB2|HMGCR|KIF11|KIFC1|MAD2L1|MELK|MKI67|MTMR6|NUF2|NUSAP1|PBK|RAD21|RAD51C|TOP2A|TPX2|TUBB
RNAseq_ER-Merged__Day7_UP.TLR_LPS.Exon1A	LEEDS	61	157	333	85.1482	5.38995	38.8535	0	-4.54068	5.60734e-06	0.000369167	ACTR3|ALCAM|ANKZF1|BASP1|BTK|BTLA|CCNC|CD44|CD83|CDK13|CEPT1|CNEP1R1|DDX17|EED|ELL3|FAM98A|GGH|GSPT1|HIF1A|HMGCR|IDH1|IGHM|IKZF5|IL13RA1|IL2RB|INTS13|IRF9|KYNU|LARP4|LMO2|LRRK2|LST1|MARCKS|MCTS1|MEF2C|MICU2|MS4A1|MTMR6|MX1|MYBL1|MYLIP|NKTR|NR3C1|PAN3|PPP2CB|PSIP1|RB1|RBL2|RBM7|SF3B1|SHPRH|SIRT1|SP110|SP140|TET2|TFRC|TGDS|TRAF3IP3|USP32|VPREB3|YWHAZ
KD_DirHyb_Day6_CVID_upCVID-CD27	LEEDS	1	19	333	10.3046	2.1395	5.26316	0	-4.51523	6.32487e-06	0.000414864	DUSP2
microtubule cytoskeleton [GoID:GO:0015630; evidenceTypes:IBA|IC|IDA|IEA|IMP|IPI|ISS|NAS|TAS]	GeneOntology_CC	57	73	333	39.5912	3.99886	78.0822	1	4.50465	6.64836e-06	0.000434474	AKT1|APEX1|ARL2|AURKA|BRCA1|CCNB1|CCNB2|CCNE1|CCNE2|CCT3|CCT5|CCT6A|CCT7|CDC20|CDCA8|CDK1|CDK2|CDK2AP2|CENPE|CETN3|DTL|E2F1|FAM83D|FBXO5|GAPDH|HSPH1|KIF11|KIFC1|MAD2L1|MARCKS|MCM3|MX1|NCOR1|NEK6|NME1|NPM1|NR3C1|NUSAP1|ORC2|PCLAF|PCNA|PEA15|PPP2CB|PSMB4|PSMB5|RAD21|RB1|RILPL2|RUVBL1|TAP1|TOP2A|TP53|TPX2|TUBB|TUBB4B|XRCC2|ZBED1
GSE15750_DAY6_VS_DAY10_TRAF6KO_EFF_CD8_TCELL_UP	MSigDB_C7	29	32	333	17.355	2.74608	90.625	1	4.50298	6.70087e-06	0.000436296	ANLN|AURKA|CBX5|CCNA2|CCNB2|CDCA5|CDK1|CDKN3|CENPA|CENPE|CENPK|DTL|FOXM1|HMGB2|MAD2L1|MCM3|MELK|MKI67|MT2A|MYBL2|NUF2|PBK|PCNA|RRM2|SMC2|TK1|TOP2A|TPX2|TUBB4B
REACTOME_MITOTIC_PROMETAPHASE	MSigDB_C2	19	19	333	10.3046	2.1395	100	1	4.49317	7.01717e-06	0.000448643	CCNB1|CCNB2|CDC20|CDCA5|CDCA8|CDK1|CENPA|CENPE|CENPK|MAD2L1|NEK6|NUF2|PPP2CB|RAD21|SMC2|SMC4|TUBB|TUBB4B|ZWINT
GNF2_BUB1B	MSigDB_C4	19	19	333	10.3046	2.1395	100	1	4.49317	7.01717e-06	0.000448643	ASF1B|AURKA|CCNA2|CCNB2|CDC20|CDCA8|GMNN|HJURP|KIF11|LMNB1|MCM2|MCM3|MELK|PCNA|RRM2|SMC4|TOP2A|TYMS|ZWINT
GNF2_FEN1	MSigDB_C4	19	19	333	10.3046	2.1395	100	1	4.49317	7.01717e-06	0.000448643	CCNA2|CCNB2|CDK1|DNAJC9|DTL|FOXM1|GMNN|HMGB2|KIF11|MCM2|MCM3|MSH2|NUSAP1|PCLAF|PCNA|SMC4|TOP2A|TYMS|ZWINT
GSE18893_TCONV_VS_TREG_24H_TNF_STIM_UP	MSigDB_C7	19	19	333	10.3046	2.1395	100	1	4.49317	7.01717e-06	0.000448643	BHLHE40|BRCA1|CCNE2|CDC23|CDCA5|CDK2|E2F1|FBXO5|GMNN|ILF2|MCM2|MRPL4|MSH2|MYBL2|NDUFA8|PCNA|RFC2|TFRC|TUBB
BUSSLINGER_DUODENAL_TRANSIT_AMPLIFYING_CELLS	MSigDB_C8	19	19	333	10.3046	2.1395	100	1	4.49317	7.01717e-06	0.000448643	ARL6IP1|GAPDH|HMGB1|HMGB2|IDH2|MARCKS|MKI67|MLEC|MT2A|NDUFAB1|NPM1|PTMA|RPL19|RPL29|RPL3|RPL36|RPLP1|TFRC|TOP2A
RNAseq_ER-Merged__Day4_UP.TLR.Exon1A_BCR.Exon1A	LEEDS	25	80	333	43.3876	4.15903	31.25	0	-4.47162	7.7628e-06	0.000494529	A4GALT|AICDA|AK4|ALCAM|BRCA1|BST2|BTLA|CD22|CD24|CD44|CD69|CYB5R2|EBF1|FCGR2B|GGH|IGHM|IL13RA1|IRF9|MIR155HG|MX1|RCBTB2|SLC19A2|TNFAIP3|TYMS|USP3
cell surface receptor signaling pathway [GoID:GO:0007166; evidenceTypes:HDA|IBA|IC|IDA|IEA|IEP|IGI|IMP|IPI|ISS|NAS|TAS]	GeneOntology_BP	61	156	333	84.6059	5.37863	39.1026	0	-4.4513	8.53526e-06	0.00054179	AKT1|BAX|BCL2|BCL2A1|BLNK|BRCA1|BTK|BTLA|CCND3|CCNE1|CD19|CD22|CD24|CD300A|CD40|CD44|CD79B|CDK4|CREB1|FCGR2B|HIF1A|HMGB2|HMOX1|ICAM1|IFITM2|IGHM|IL13RA1|IL21R|IL2RB|IL2RG|IRF5|IRF9|LAPTM5|LRRK2|LY86|MEF2C|MNDA|MS4A1|MX1|NAMPT|NFKB1|NFKBIZ|NSDHL|PARP1|PDCD10|PEA15|PRKCB|PTPN11|RB1|RELA|RUVBL1|SH2B3|SH3GL1|SIRT1|STAT6|TNF|TNFAIP3|TNFRSF13C|TNFSF13B|TP53|UBR5
Monti (PMID:15550490)_BCR	PAPER	63	88	333	47.7264	4.32923	71.5909	1	3.65116	0.000261054	0.00935883	AICDA|APOBEC3C|ARID1A|ASF1B|ATIC|BASP1|BLNK|BTK|CCNB2|CCND3|CD19|CD22|CD24|CD40|CD44|CD72|CD83|CDC20|CDCA8|CDK2|CYB5R2|DDX17|GAPDH|GPI|GSPT1|HJURP|HSPH1|HUWE1|IDH2|IGHM|IKZF1|KIF11|LAPTM5|LMNB1|LMO2|LY86|MCM2|MEF2C|MKI67|MS4A1|MYBL1|MYC|NEK6|NHP2|NUSAP1|PARP1|PRKCB|PUS7|REL|RRM2|SMC4|SPIB|SRM|STAT6|TCL1A|TK1|TNF|TP53|TPX2|TUBB|TUBB4B|VPREB3|YWHAZ
FLORIO_NEOCORTEX_BASAL_RADIAL_GLIA_DN	MSigDB_C2	36	42	333	22.7785	3.11888	85.7143	1	4.44487	8.79468e-06	0.000552318	AK4|ANLN|AURKA|BRCA1|CCNB1|CCNB2|CDC20|CDCA5|CDCA8|CDK1|CDKN3|CENPA|CENPE|CENPK|DTL|FBXO5|FOXM1|HJURP|HMGB2|KIF11|KIFC1|LMNB1|MAD2L1|MELK|MKI67|MYBL2|NUF2|NUSAP1|PBK|RRM2|SMC4|TK1|TOP2A|TPX2|XRCC2|ZWINT
LINDGREN_BLADDER_CANCER_CLUSTER_3_UP	MSigDB_C2	36	42	333	22.7785	3.11888	85.7143	1	4.44487	8.79468e-06	0.000552318	ATAD2|AURKA|BRCA1|C12ORF75|CCNB1|CCNB2|CCNE1|CDCA8|CDK1|CDK2|CDKN2C|CENPA|CENPE|E2F1|EZH2|FAM83D|GGH|GMNN|HMGB2|HMOX1|IDH2|KIF11|KIFC1|MAD2L1|MELK|MSH2|MYBL2|PCNA|RAD51C|RRM2|TFRC|TK1|TOP2A|TXNRD1|TYMS|ZWINT
cell periphery [GoID:GO:0071944; evidenceTypes:HDA|IBA|IC|IDA|IEA|IGI|IMP|IPI|ISM|ISO|ISS|NAS|RCA|TAS]	GeneOntology_CC	69	172	333	93.2834	5.5482	40.1163	0	-4.44213	8.90734e-06	0.000557417	ACTR3|AKT1|ALCAM|ANLN|ARL2|ATIC|BASP1|BAX|BLNK|BRCA1|BST2|BTK|BTLA|CD19|CD22|CD24|CD300A|CD40|CD44|CD69|CD72|CD79B|CD83|DNAJC9|FCGR2B|GAPDH|GPI|GSDMD|HMGB1|HMOX1|HVCN1|ICAM1|IFITM2|IGHM|IL13RA1|IL21R|IL2RB|IL2RG|LAPTM5|LGALS1|LRRK2|LTB|MARCKS|MCOLN2|MCTS1|MELK|MLEC|MS4A1|MTMR6|MYLIP|NAMPT|NKTR|NME1|NRAS|PDCD10|PKM|PLEKHO1|PRKCB|PTPN11|RHEBL1|S100A9|SERPINB8|SH2B3|SLC19A2|TFRC|TNF|TNFRSF13C|TNFSF1…
BURTON_ADIPOGENESIS_3	MSigDB_C2	31	35	333	18.9821	2.86451	88.5714	1	4.42802	9.51014e-06	0.000590963	ASF1B|AURKA|BRCA1|CCNB1|CCNB2|CCNE2|CDC20|CDCA8|CDK1|CENPK|DTL|EZH2|HMGB2|IL13RA1|ILF2|KIF11|MAD2L1|MCM2|MCM3|MKI67|MNDA|NQO1|NUSAP1|PCLAF|PCNA|RRM2|SMC2|TK1|TOP2A|TYMS|USP1
PUJANA_XPRSS_INT_NETWORK	MSigDB_C2	31	35	333	18.9821	2.86451	88.5714	1	4.42802	9.51014e-06	0.000590963	AURKA|BRCA1|CCNA2|CDC20|CDK1|CDKN2C|CENPA|DNAJC9|EZH2|FOXM1|HMGB2|KIFC1|LMNB1|MAD2L1|MCM2|MKI67|MSH2|MYBL2|NSD2|PCLAF|PCNA|PSIP1|RAD21|RAD51C|RB1|SMC2|SMC4|TOP2A|USP1|USP49|ZWINT
GSE22886_NAIVE_BCELL_VS_BM_PLASMA_CELL_DN	MSigDB_C7	4	28	333	15.1857	2.57753	14.2857	0	-4.42644	9.58024e-06	0.000593238	IDH2|LGALS1|NME1|SRM
KRIGE_RESPONSE_TO_TOSEDOSTAT_24HR_UP	MSigDB_C2	17	61	333	33.0831	3.69576	27.8689	0	-4.40225	1.07134e-05	0.000661096	BCL2A1|CBX5|CD40|CD69|FTH1|IDH1|LGALS1|MTMR6|NAMPT|NQO1|PSIP1|RCBTB2|S100A9|SH2B3|TAP1|TRAF3IP3|USP3
JOHNSTONE_PARVB_TARGETS_3_DN	MSigDB_C2	52	66	333	35.7948	3.82683	78.7879	1	4.38758	1.14619e-05	0.000704828	ALCAM|ALG10|ALYREF|ARID1A|ATAD2|CBX5|CCNA2|CCND3|CCNE2|CDC20|CDCA8|CDK1|CDKN2C|CENPA|CENPE|CENPW|CEPT1|CETN3|DTL|EED|EZH2|FAM98A|FBXO5|GMNN|HMGB1|KIF11|MAD2L1|MCTS1|MELK|MSH2|MYBL1|NIP7|NKTR|NQO1|NUF2|NUSAP1|ORC2|PBK|PCNA|PSIP1|PTMA|RFC2|RRM2|SMC2|SMC4|TK1|TOP2A|TYMS|USP1|ZCCHC7|ZNF738|ZWINT
GSE12845_IGD_POS_BLOOD_VS_PRE_GC_TONSIL_BCELL_DN	MSigDB_C7	28	31	333	16.8127	2.70515	90.3226	1	4.38391	1.1657e-05	0.000709432	CBX5|CCNB1|CCNB2|CCT5|CD69|CDC20|CDK4|CDKN3|CENPE|DCTPP1|DDX21|DTL|DUSP2|EZH2|FOXM1|HMGB1|KIF11|MAD2L1|MELK|MKI67|MYB|NME1|PBK|PGAM1|RUVBL1|SH2B3|SMC2|UBR5
vanBeers (PMID:28735890)_MM-GEP-PrognosticSigs_IFM15	PAPER	13	13	333	7.05049	1.77863	100	1	3.60276	0.000314856	0.0104617	CDKN3|GGH|HMGB2|MAD2L1|MCM2|MCM3|MYBL2|PCLAF|PCNA|RRM2|SMC4|TYMS|ZWINT
Myeloma_PR_subgroup_up (PMID:16728703)	SignatureDB	13	13	333	7.05049	1.77863	100	1	3.60276	0.000314856	0.0104617	AURKA|CCNB1|CCNB2|CDK1|EZH2|FOXM1|NUF2|NUSAP1|PCLAF|RRM2|TOP2A|TPX2|TYMS
LEE_LIVER_CANCER_SURVIVAL_DN	MSigDB_C2	22	23	333	12.4739	2.34603	95.6522	1	4.38222	1.17478e-05	0.000712511	ACTR3|ANLN|ATAD2|CCNA2|CCNB1|CCT5|CCT6A|CDCA8|CDK4|DCTPP1|HIF1A|HMGB2|IER3|LYAR|MARCKS|MCM2|NPM1|PCLAF|PCNA|PTMA|SMC2|USP1
SHEDDEN_LUNG_CANCER_GOOD_SURVIVAL_A12	MSigDB_C2	7	36	333	19.5244	2.90263	19.4444	0	-4.37873	1.19371e-05	0.00072152	BASP1|BCL2|CD19|CD300A|HGH1|IGHM|TCL1A
GOLDRATH_ANTIGEN_RESPONSE	MSigDB_C2	46	57	333	30.9137	3.58543	80.7018	1	4.37184	1.23205e-05	0.00073965	ALCAM|ANLN|ASF1B|AURKA|BCL2A1|BHLHE40|BRCA1|CBX5|CCNA2|CCNB1|CCNB2|CD24|CD44|CDC20|CDCA5|CDCA8|CDK1|CDKN2C|CDKN3|CENPA|DTL|EZH2|GADD45B|GAPDH|GGH|GMNN|HMGB2|IER3|IRF8|KIF11|LGALS1|LMNB1|MAD2L1|MCM3|MKI67|MS4A1|MT1X|NUSAP1|PCLAF|PCNA|PGAM1|RAD21|RRM2|TK1|TOP2A|TYMS
WEI_MYCN_TARGETS_WITH_E_BOX	MSigDB_C2	46	57	333	30.9137	3.58543	80.7018	1	4.37184	1.23205e-05	0.00073965	ANLN|ATAD2|BASP1|BYSL|CACYBP|CCNE1|CCNE2|CCT6A|CCT7|CDCA5|CDK1|CENPA|CENPK|DCTPP1|DDX21|ETF1|FAM83D|GMNN|HMGB1|HPRT1|HSPH1|LARP4|LYAR|MAD2L1|MLEC|MRPL1|MRPL4|MSH2|NAMPT|NOP16|NSDHL|PARP1|PNPT1|POP7|PPID|PSMD14|PUM3|PUS7|RAD51C|RB1|RRM2|RUVBL1|SMC2|SRM|TFRC|TUBB
BORCZUK_MALIGNANT_MESOTHELIOMA_UP	MSigDB_C2	25	27	333	14.6433	2.53325	92.5926	1	4.36256	1.28551e-05	0.000753636	AHCY|CCNB1|CCNE2|CCT3|CCT5|CDK4|CDKN2C|HPRT1|ILF2|KIF11|MAD2L1|NHP2|NME1|PARP1|PCLAF|PCNA|PKM|RAD21|RFC2|SMC4|TK1|TOP2A|TPX2|YWHAZ|ZWINT
BOYAULT_LIVER_CANCER_SUBCLASS_G3_UP	MSigDB_C2	18	18	333	9.76221	2.08418	100	1	4.35549	1.32769e-05	0.000753636	ATIC|CCNA2|CCT5|EZH2|FTH1|HJURP|MAD2L1|MARCKS|MELK|NME1|NRAS|PRMT5|PSMD14|PUS7|RAD21|SRM|UBR5|USP3
FUJII_YBX1_TARGETS_DN	MSigDB_C2	25	27	333	14.6433	2.53325	92.5926	1	4.36256	1.28551e-05	0.000753636	ASF1B|ATAD2|BRCA1|CCT5|CDC23|CDK2|CDKN3|CENPK|DTL|FBXO5|FOXM1|KIF11|LMNB1|MAD2L1|MCM2|MCM3|MELK|MYBL1|MYBL2|NSD2|NUSAP1|RRM2|TK1|TOP2A|ZWINT
PAL_PRMT5_TARGETS_UP	MSigDB_C2	18	18	333	9.76221	2.08418	100	1	4.35549	1.32769e-05	0.000753636	AHCY|APEX1|CCNB2|CDC20|CDK4|CETN3|GMNN|HMGB2|KIF11|MARCKS|MCM2|MKI67|NFKB1|NME1|PCLAF|PSIP1|PSMB5|TYMS
REACTOME_REGULATION_OF_EXPRESSION_OF_SLITS_AND_ROBOS	MSigDB_C2	18	18	333	9.76221	2.08418	100	1	4.35549	1.32769e-05	0.000753636	ETF1|GSPT1|PSMA4|PSMA6|PSMA7|PSMB10|PSMB3|PSMB4|PSMB5|PSMB8|PSMB9|PSMD14|PSMD7|RPL19|RPL29|RPL3|RPL36|RPLP1
REN_BOUND_BY_E2F	MSigDB_C2	18	18	333	9.76221	2.08418	100	1	4.35549	1.32769e-05	0.000753636	CBX5|CCNA2|CDK1|CDK2|CENPA|CENPE|HMGB1|MAD2L1|MCM3|MSH2|PCNA|RB1|RFC2|SMC2|SMC4|TK1|TOP2A|TP53
GNF2_CENPE	MSigDB_C4	18	18	333	9.76221	2.08418	100	1	4.35549	1.32769e-05	0.000753636	AURKA|CCNA2|CCNB2|CDC20|CDCA8|CDK1|CENPE|FOXM1|KIF11|MKI67|MYBL2|NSD2|NUSAP1|PCNA|RRM2|SMC2|TYMS|ZWINT
GNF2_CKS2	MSigDB_C4	18	18	333	9.76221	2.08418	100	1	4.35549	1.32769e-05	0.000753636	CCNA2|CCNB2|CDC20|CDK1|CENPE|DTL|FOXM1|GMNN|HMGB2|MCM2|NUSAP1|PCLAF|PCNA|SMC2|SMC4|TOP2A|TYMS|ZWINT
GNF2_H2AFX	MSigDB_C4	18	18	333	9.76221	2.08418	100	1	4.35549	1.32769e-05	0.000753636	AURKA|CCNA2|CCNB2|CDC20|CDCA8|CDK1|CENPE|DNAJC9|FOXM1|HMGB2|MCM2|NSD2|NUSAP1|PCNA|RRM2|SMC4|TYMS|ZWINT
GNF2_TTK	MSigDB_C4	18	18	333	9.76221	2.08418	100	1	4.35549	1.32769e-05	0.000753636	CCNA2|CCNB2|CDC20|CDK1|FOXM1|GMNN|HJURP|KIF11|MCM2|MELK|NUSAP1|PCNA|SMC2|SMC4|TOP2A|TPX2|TYMS|ZWINT
GSE14415_INDUCED_VS_NATURAL_TREG_DN	MSigDB_C7	25	27	333	14.6433	2.53325	92.5926	1	4.36256	1.28551e-05	0.000753636	ASF1B|BRCA1|BST2|CCNA2|CCNB2|CDCA8|CDK1|CENPA|DCTPP1|EZH2|KIF11|LMNB1|MCM2|MCM3|MELK|MKI67|MT2A|MYB|NME1|NUF2|PBK|PLAC8|SMC2|TOP2A|TPX2
GSE22886_UNSTIM_VS_IL15_STIM_NKCELL_DN	MSigDB_C7	25	27	333	14.6433	2.53325	92.5926	1	4.36256	1.28551e-05	0.000753636	CCT5|CCT6A|CCT7|CDC20|CDK2|CDK2AP2|CDK4|DCTPP1|DNAJC9|DTL|GMNN|HMGCR|LTB|MAD2L1|MCM2|MLEC|NME1|NSDHL|PBK|PCNA|PSMB5|PSMD14|SMC4|TUBB4B|USP1
GSE2405_0H_VS_9H_A_PHAGOCYTOPHILUM_STIM_NEUTROPHIL_DN	MSigDB_C7	18	18	333	9.76221	2.08418	100	1	4.35549	1.32769e-05	0.000753636	ACTR3|ARL6IP1|CCT5|HMGB1|IGHM|LAPTM5|LDHB|MKI67|NPM1|PCLAF|PCNA|PSMA6|RPL19|RPL3|RPL36|RRM2|TUBB|YWHAZ
BcellD7-TGFB-SDF1_PGCNA_M1 Bcell_BLIMP1-Repressed	LEEDS_GOLD	32	40	333	21.6938	3.04904	80	1	3.51337	0.000442458	0.0136515	CD19|CD22|CD24|CD300A|CD72|CD79B|CDCA5|CDKN2D|EBF1|ELL3|FBXO5|FCGR2B|FOXM1|GPI|IFITM2|IRF8|LMO2|LTB|LY86|MCOLN2|MS4A1|MX1|MYBL2|NHP2|PGLS|PLAC8|SP110|SP140|SPIB|TCL1A|TUBB4B|ZWINT
nuclear chromosome segregation [GoID:GO:0098813; evidenceTypes:IBA|IC|IDA|IEA|IEP|IMP|ISS|NAS|TAS]	GeneOntology_BP	25	27	333	14.6433	2.53325	92.5926	1	4.36256	1.28551e-05	0.000753636	ACTR3|ATRX|CCNB1|CCNE1|CCNE2|CDC20|CDC23|CDCA5|CDCA8|CENPE|CENPK|FAM83D|FBXO5|KIFC1|MAD2L1|NEK6|NUF2|NUSAP1|RAD21|RAD51C|RB1|SMC2|SMC4|TOP2A|ZWINT
DLBCL_PGCNA_M8 Mitochondrian MYC_Overexpression RibosomeBiogenesis	LEEDS_GOLD	32	40	333	21.6938	3.04904	80	1	3.51337	0.000442458	0.0136515	AHCY|APEX1|ARL2|ATAD3A|ATIC|BAX|BYSL|CCNE1|CCT7|CDK4|DCTPP1|DDX21|E2F1|FAM98A|GSPT1|HSPH1|LDHB|LYAR|MRPL4|MYC|NHP2|NME1|NOP16|PGLS|PNPT1|PRMT5|PSMB5|PSMD7|PUM3|SRM|UQCRC1|ZNF581
Repeat	UniProt-Keyword	63	159	333	86.2329	5.41229	39.6226	0	-4.35805	1.31226e-05	0.000753636	ALCAM|ANKZF1|APOBEC3G|BRCA1|CBX5|CD19|CD22|CD40|CDC20|CDC23|CDKN2C|CDKN2D|CETN3|DDX21|DTL|EED|EGR2|FCGR2B|HIF1A|HMGB1|HMGB2|ICAM1|IKZF1|IKZF5|IL13RA1|IL21R|LMO2|LRRK2|LYAR|MICU2|MKI67|MPDU1|MYB|MYBL1|MYBL2|NCOR1|NDUFA8|NFKB1|NFKBIE|NFKBIZ|NKTR|NSD2|NXF1|PARP1|PPID|PRKCB|PTPN11|PUM3|RCBTB2|RPL29|S100A9|SF3B1|SRSF5|SUPT5H|TNFAIP3|TP53BP2|TRIM28|TTC39C|USP32|ZCCHC7|ZFP36L1|ZNF581|ZNF823
Li(PMID: 24336226)-2013-MolSigVaccines_cell cycle (III) (M103)	PAPER	18	20	333	10.8469	2.19323	90	1	3.4185	0.000629679	0.0175592	CCNA2|CCNB1|CCNB2|CCNE1|CCNE2|CDC20|CDC23|CDK1|CDK2|CDK4|CDKN2C|E2F1|MAD2L1|MCM2|MCM3|PCNA|RAD21|RBL2
DNA repair [GoID:GO:0006281; evidenceTypes:IBA|IC|IDA|IEA|IEP|IGI|IMP|IPI|ISS|NAS|TAS]	GeneOntology_BP	35	41	333	22.2362	3.08422	85.3659	1	4.3349	1.45824e-05	0.000819858	APEX1|ATRX|BRCA1|CDCA5|CDK1|CDK2|CDKN2D|COMMD1|DTL|FOXM1|HMGB1|HMGB2|HUWE1|MCM2|MCM3|MSH2|NPM1|NSD2|PARP1|PCLAF|PCNA|POLD4|PSMD14|RAD21|RAD51C|RFC2|RUVBL1|SHPRH|SIRT1|TP53|TRIM28|UBR5|USP1|USP3|XRCC2
organelle fission [GoID:GO:0048285; evidenceTypes:IBA|IC|IDA|IEA|IEP|IGI|IMP|ISS|NAS|TAS]	GeneOntology_BP	35	41	333	22.2362	3.08422	85.3659	1	4.3349	1.45824e-05	0.000819858	ACTR3|ANLN|ATRX|AURKA|CCNB1|CCNB2|CCNE1|CCNE2|CDC20|CDC23|CDCA5|CDCA8|CDK13|CENPE|CENPK|FBXO5|KIF11|KIFC1|LRRK2|MAD2L1|MKI67|MYBL1|MYBL2|NEK6|NUF2|NUSAP1|PRMT5|RAD21|RAD51C|RB1|SMC2|SMC4|TOP2A|TPX2|ZWINT
KD_DASL_Ly3_PU1_DN-reg	LEEDS	0	14	333	7.59283	1.84424	0	0	-4.33207	1.47714e-05	0.000827855
RNAseq_ER-Merged__Day7_LPS.Exon1A_UP.BCR	LEEDS	48	128	333	69.4202	5.0188	37.5	0	-4.32864	1.50034e-05	0.000838202	ACTR3|ALCAM|ATRX|BASP1|BHLHE40|BTK|BTLA|CCNC|CD300A|CD83|CDK13|CEPT1|CNEP1R1|DDX17|DNMT3A|EGR2|ELL3|GGH|HIF1A|HVCN1|IKZF1|IKZF5|IL13RA1|IL2RB|INTS13|KYNU|LARP4|LMO2|LRRK2|LST1|MARCKS|MEF2C|MS4A1|MYBL1|NKTR|NR3C1|NRAS|S100A9|SF3B1|SHPRH|SIRT1|SP110|TET2|TFRC|USP32|VPREB3|YWHAZ|ZCCHC7
REACTOME_S_PHASE	MSigDB_C2	30	34	333	18.4397	2.82573	88.2353	1	4.31162	1.62064e-05	0.000899732	AKT1|CCNA2|CCNE1|CCNE2|CDC23|CDCA5|CDK2|CDK4|E2F1|MCM2|MCM3|MYC|ORC2|PCNA|POLD4|PSMA4|PSMA6|PSMA7|PSMB10|PSMB3|PSMB4|PSMB5|PSMB8|PSMB9|PSMD14|PSMD7|RAD21|RB1|RBL2|RFC2
GSE23568_ID3_KO_VS_WT_CD8_TCELL_UP	MSigDB_C7	30	34	333	18.4397	2.82573	88.2353	1	4.31162	1.62064e-05	0.000899732	ALYREF|ANLN|ASF1B|AURKA|BAX|CBX5|CCNB2|CDC20|CDCA5|CDCA8|CDK1|CENPK|CXXC5|DTL|HMGB2|KIF11|LMNB1|MAD2L1|MARCKS|MCOLN2|MKI67|MX1|NDUFAB1|NUSAP1|PCLAF|PLAC8|PSMB3|RFC2|TOP2A|TXNL1
DIAZ_CHRONIC_MEYLOGENOUS_LEUKEMIA_UP	MSigDB_C2	67	90	333	48.8111	4.36982	74.4444	1	4.29266	1.76548e-05	0.000974037	ACTR3|AKT1|ATIC|ATRX|BRCA1|BTK|CACYBP|CCT3|CCT6A|CDC23|CDK2|CETN3|DDX21|ETF1|FDPS|GGH|GMNN|GSPT1|HMGB1|HMGCR|HPRT1|HSPH1|IFITM2|IKZF1|ILF2|KYNU|LDHB|LMO2|MAD2L1|MARCKS|MCM3|MICU2|MPDU1|MSH2|MYC|NAMPT|NCOR1|NDUFA8|NDUFAB1|NFKB1|NME1|ORC2|PARP1|PDCD10|PPID|PPP2CB|PRMT5|PSIP1|PSMA4|PSMA7|PSMB5|PSMD7|RAD21|RBM7|RUVBL1|SIRT1|SMC2|SMC4|SRSF5|TFRC|TP53BP2|TXNL1|TXNRD1|UQCRC1|USP1|YWHAZ|ZFP36L1
KD_DirHyb_Day6_upCntrl_CVID	LEEDS	8	38	333	20.6091	2.97701	21.0526	0	-4.29319	1.76125e-05	0.000974037	CD44|CDKN2C|CENPA|GGH|IKZF1|NME1|RAD21|SLC19A2
CB_1p5_up (PMID:22740445)	SignatureDB	20	23	333	12.4739	2.34603	86.9565	1	3.3484	0.000812792	0.0217769	AICDA|ANLN|AURKA|CCNA2|CCNB1|CCNB2|CDC20|CDCA8|CDK1|CDKN3|CENPA|CENPE|HJURP|MYBL1|NUF2|NUSAP1|PSIP1|TOP2A|TPX2|TUBB4B
WANG_RESPONSE_TO_GSK3_INHIBITOR_SB216763_DN	MSigDB_C2	41	50	333	27.1173	3.3791	82	1	4.27761	1.88908e-05	0.00103578	ALYREF|ASF1B|ATAD2|BRCA1|BYSL|CCNA2|CCNE1|CCNE2|CDK2|CENPK|DCTPP1|DTL|GMNN|HSPH1|LMO2|LYAR|MAD2L1|MCM2|MCM3|MELK|MSH2|MYBL2|MYC|NHP2|NIP7|NOP16|NUF2|PBK|PUS7|RFC2|RRM2|RUVBL1|SERPINB8|SMC2|TFRC|TK1|TNF|TNFAIP3|TYMS|XRCC2|ZWINT
E2F5_TARGET_GENES	MSigDB_C3	43	53	333	28.7443	3.46973	81.1321	1	4.27216	1.93589e-05	0.00105491	ALG10|ANKZF1|ATAD2|CCNA2|CCNB2|CDCA5|CDCA8|CDKN3|CENPA|CENPW|E2F1|FBXO5|FOXM1|GSPT1|HIF1A|HMGB1|HMGB2|LMNB1|MCM2|MCM3|MEF2C|MELK|MKI67|MYB|NEK6|NR3C1|NSD2|NUF2|PBK|PPID|PSMB5|PTMA|RRM2|SH3GL1|SMC4|TK1|TOP2A|TP53|TP53BP2|TPX2|USP3|ZCCHC7|ZWINT
MODULE_198	MSigDB_C4	43	53	333	28.7443	3.46973	81.1321	1	4.27216	1.93589e-05	0.00105491	AKT1|APEX1|CBX5|CCNA2|CCNB1|CCNB2|CCNE1|CCNE2|CDK1|CDK2|CDKN2C|CENPA|CENPE|DDX17|E2F1|EZH2|FOXM1|HIF1A|HMGB1|HMGB2|ILF2|LMNB1|LMO2|MAD2L1|MCM3|MNDA|MSH2|MYBL2|MYC|NME1|PCNA|POP7|PSMA4|PSMB5|PTMA|RAD21|RAD51C|RFC2|SMC2|STK38|TOP2A|ZFP36L1|ZWINT
GSE21063_WT_VS_NFATC1_KO_8H_ANTI_IGM_STIM_BCELL_UP	MSigDB_C7	27	30	333	16.2704	2.66344	90	1	4.26283	2.01857e-05	0.00109659	ANLN|ASF1B|AURKA|CCNA2|CCNB1|CCNE1|CCNE2|CDK1|DTL|EZH2|FAM83D|FBXO5|GGH|HJURP|KIF11|KIFC1|MAD2L1|MELK|MKI67|NUF2|PRKCB|PSMD14|RHEBL1|TOP2A|TPX2|TUBB|TYMS
GSE18203_CTRL_VS_INTRATUMORAL_CPG_INJ_MC38_TUMOR_DN	MSigDB_C7	32	37	333	20.0668	2.94012	86.4865	1	4.26006	2.04375e-05	0.00110294	ASF1B|AURKA|BCL2A1|BHLHE40|CCNA2|CCNB2|CD44|CD83|CDCA5|CDK1|CDKN2C|CENPA|CETN3|COMMD1|DCTPP1|GADD45B|HIF1A|HMGB2|HPRT1|LGALS1|LYAR|MKI67|MRPL1|NUSAP1|PCLAF|PCNA|PGAM1|PLAC8|RB1|RRM2|TOP2A|TPX2
GSE36476_CTRL_VS_TSST_ACT_40H_MEMORY_CD4_TCELL_YOUNG_DN	MSigDB_C7	32	37	333	20.0668	2.94012	86.4865	1	4.26006	2.04375e-05	0.00110294	BATF|BRCA1|BYSL|CCNB1|CCNB2|CCNE1|CCNE2|CDC20|CDCA8|CDKN3|CENPA|CENPE|DCTPP1|DTL|HJURP|HPRT1|KIF11|MCM2|MKI67|NME1|NQO1|NUSAP1|PCLAF|PCNA|PGAM1|PUS7|RRM2|TK1|TOP2A|TPX2|TUBB|TYMS
intracellular anatomical structure [GoID:GO:0005622; evidenceTypes:HDA|HMP|IBA|IC|IDA|IEA|IEP|IGI|IMP|IPI|ISA|ISO|ISS|NAS|TAS]	GeneOntology_CC	312	545	333	295.578	3.90211	57.2477	1	4.25949	2.04893e-05	0.00110294	A4GALT|ACTR3|AHCY|AICDA|AK4|AKT1|ALG10|ALYREF|ANKZF1|ANLN|APEX1|APOBEC3C|APOBEC3G|ARID1A|ARID5A|ARL2|ARL6IP1|ASF1B|ATAD2|ATAD3A|ATIC|ATRX|AURKA|BASP1|BATF|BAX|BCL2|BCL2A1|BHLHE40|BLNK|BRCA1|BST2|BTK|BYSL|CACYBP|CBX5|CCNA2|CCNB1|CCNB2|CCNC|CCND3|CCNDBP1|CCNE1|CCNE2|CCT3|CCT5|CCT6A|CCT7|CD22|CD24|CD300A|CD40|CD44|CD79B|CDC20|CDC23|CDCA5|CDCA8|CDK1|CDK13|CDK2|CDK2AP2|CDK4|CDKN2C|CDKN2D|CDKN3|CENPA|C…
REACTOME_APC_C_MEDIATED_DEGRADATION_OF_CELL_CYCLE_PROTEINS	MSigDB_C2	21	22	333	11.9316	2.29641	95.4545	1	4.25008	2.13693e-05	0.00113991	AURKA|CCNA2|CCNB1|CDC20|CDC23|CDK1|CDK2|FBXO5|MAD2L1|PSMA4|PSMA6|PSMA7|PSMB10|PSMB3|PSMB4|PSMB5|PSMB8|PSMB9|PSMD14|PSMD7|RB1
GSE21670_UNTREATED_VS_TGFB_IL6_TREATED_CD4_TCELL_UP	MSigDB_C7	21	22	333	11.9316	2.29641	95.4545	1	4.25008	2.13693e-05	0.00113991	AICDA|ANLN|ATAD2|AURKA|CCNB2|CCND3|CCNE1|CDC20|CENPA|CENPE|E2F1|FAM83D|MELK|MYBL1|NSD2|NUF2|NUSAP1|PSIP1|TK1|UBR5|ZWINT
sister chromatid segregation [GoID:GO:0000819; evidenceTypes:IBA|IDA|IEA|IEP|IMP|ISS|NAS|TAS]	GeneOntology_BP	21	22	333	11.9316	2.29641	95.4545	1	4.25008	2.13693e-05	0.00113991	ATRX|CCNB1|CDC20|CDC23|CDCA5|CDCA8|CENPE|CENPK|FBXO5|KIFC1|MAD2L1|NEK6|NUF2|NUSAP1|RAD21|RAD51C|RB1|SMC2|SMC4|TOP2A|ZWINT
CROONQUIST_NRAS_SIGNALING_DN	MSigDB_C2	24	26	333	14.101	2.48801	92.3077	1	4.23621	2.27327e-05	0.00120178	AURKA|CCNA2|CCNB1|CCNB2|CDC20|CDK1|CDKN3|CENPA|FOXM1|HMGB2|KIF11|MCM2|MCM3|MKI67|MYBL2|PCLAF|PCNA|RAD51C|SMC2|SMC4|TK1|TOP2A|TPX2|ZWINT
CSR_LATE_UP.V1_UP	MSigDB_C6	24	26	333	14.101	2.48801	92.3077	1	4.23621	2.27327e-05	0.00120178	ANLN|BHLHE40|CCND3|CDCA8|CDK1|DCTPP1|EZH2|FAM83D|FOXM1|GMNN|HMGB1|ILF2|LYAR|MCM3|MT1X|MT2A|MYBL2|NUF2|PBK|PRMT5|PSMD14|RRM2|SRM|ZWINT
GSE24634_TEFF_VS_TCONV_DAY5_IN_CULTURE_UP	MSigDB_C7	24	26	333	14.101	2.48801	92.3077	1	4.23621	2.27327e-05	0.00120178	BHLHE40|CACYBP|CDKN3|EZH2|FAM98A|FOXM1|GGH|GMNN|GSPT1|LMNB1|MAD2L1|MCM2|MELK|MYB|MYBL2|NDUFAB1|PCLAF|PUM3|PUS7|RRM2|SLC19A2|SMC2|SMC4|TYMS
CHIANG_LIVER_CANCER_SUBCLASS_PROLIFERATION_UP	MSigDB_C2	34	40	333	21.6938	3.04904	85	1	4.22353	2.40509e-05	0.00126392	ANLN|AURKA|CCNA2|CCNB1|CCNB2|CCNE1|CD24|CDC20|CDCA5|CDK1|CDKN3|CENPE|CENPK|DTL|EZH2|FBXO5|FOXM1|HJURP|HMGB2|KIF11|LMNB1|MAD2L1|MARCKS|MCM2|MKI67|NUF2|NUSAP1|PBK|PKM|SMC4|TAP1|TOP2A|TPX2|ZWINT
nuclear division [GoID:GO:0000280; evidenceTypes:IBA|IC|IDA|IEA|IEP|IGI|IMP|ISS|NAS|TAS]	GeneOntology_BP	34	40	333	21.6938	3.04904	85	1	4.22353	2.40509e-05	0.00126392	ACTR3|ANLN|ATRX|AURKA|CCNB1|CCNB2|CCNE1|CCNE2|CDC20|CDC23|CDCA5|CDCA8|CDK13|CENPE|CENPK|FBXO5|KIF11|KIFC1|MAD2L1|MKI67|MYBL1|MYBL2|NEK6|NUF2|NUSAP1|PRMT5|RAD21|RAD51C|RB1|SMC2|SMC4|TOP2A|TPX2|ZWINT
RNAseq_ER-Merged__Day7_UP.LPS.Exon1A_BCR	LEEDS	112	165	333	89.487	5.47699	67.8788	1	4.21873	2.45679e-05	0.00128727	AHCY|AKT1|ALYREF|APEX1|ARID5A|ARL2|ASF1B|ATAD3A|ATIC|AURKA|BATF|BAX|BCL2|BYSL|CCNB1|CCNB2|CCND3|CCNE2|CCT3|CCT5|CCT6A|CD24|CD40|CDC20|CDCA5|CDCA8|CDK2AP2|CDK4|CDKN2D|CENPA|CENPW|COMMD1|DCTPP1|E2F1|EDF1|EZH2|FCGR2B|FDPS|GAPDH|GGH|GMNN|HGH1|HMGB2|HMOX1|HSPH1|ICAM1|IGHM|IL21R|KIFC1|LAPTM5|LGALS1|LMNB1|LYAR|MCM2|MCM3|MRPL1|MRPL4|MYBL2|MYC|NDUFA8|NEK6|NFKB1|NFKBIE|NFKBIZ|NHP2|NIP7|NME1|NOP16|NPM1|NQO1…
REACTOME_DNA_REPLICATION_PRE_INITIATION	MSigDB_C2	17	17	333	9.21987	2.02716	100	1	4.21405	2.50833e-05	0.00129135	CDK2|E2F1|GMNN|MCM2|MCM3|ORC2|PSMA4|PSMA6|PSMA7|PSMB10|PSMB3|PSMB4|PSMB5|PSMB8|PSMB9|PSMD14|PSMD7
STARK_PREFRONTAL_CORTEX_22Q11_DELETION_DN	MSigDB_C2	17	17	333	9.21987	2.02716	100	1	4.21405	2.50833e-05	0.00129135	ALCAM|CACYBP|CCT3|CCT5|FDPS|GPI|IDH1|MCTS1|NDUFA8|NME1|NSD2|PLEKHO1|POP7|PSMB3|PSMB4|PSMD14|USP1
GNF2_ESPL1	MSigDB_C4	17	17	333	9.21987	2.02716	100	1	4.21405	2.50833e-05	0.00129135	ASF1B|CCNA2|CCNB2|CDC20|CDCA8|CENPA|CENPE|FOXM1|KIF11|MAD2L1|MELK|MKI67|PCNA|RRM2|SMC2|TOP2A|TPX2
MORF_DEK	MSigDB_C4	17	17	333	9.21987	2.02716	100	1	4.21405	2.50833e-05	0.00129135	CCT7|CDK2|ETF1|HMGB2|HPRT1|HUWE1|ILF2|MCM2|MSH2|PCLAF|PCNA|PSMA4|PSMB4|RAD21|TRIM28|USP1|YWHAZ
BUSSLINGER_ESOPHAGEAL_EARLY_SUPRABASAL_CELLS	MSigDB_C8	17	17	333	9.21987	2.02716	100	1	4.21405	2.50833e-05	0.00129135	CCNB1|CCT5|CDK1|DDX21|HMGB1|HMGB2|MKI67|MT2A|NPM1|PCNA|PTMA|RAD21|RPLP1|RRM2|SMC4|TOP2A|TUBB
FAN_OVARY_CL10_PUTATIVE_EARLY_ATRESIA_GRANULOSA_CELL	MSigDB_C8	17	17	333	9.21987	2.02716	100	1	4.21405	2.50833e-05	0.00129135	APEX1|GAPDH|HMGB1|HMGB2|IDH1|LDHB|NDUFAB1|NHP2|NME1|PKM|PSMA4|PSMA7|PSMB3|PSMB5|PTMA|RPL3|TUBB
cytoskeleton [GoID:GO:0005856; evidenceTypes:IBA|IC|IDA|IEA|IMP|IPI|ISS|NAS|TAS]	GeneOntology_CC	66	89	333	48.2687	4.34962	74.1573	1	4.20525	2.6079e-05	0.00133872	ACTR3|AKT1|ANLN|APEX1|ARL2|AURKA|BASP1|BRCA1|CCNB1|CCNB2|CCNE1|CCNE2|CCT3|CCT5|CCT6A|CCT7|CDC20|CDCA8|CDK1|CDK2|CDK2AP2|CENPE|CETN3|DTL|E2F1|FAM83D|FBXO5|GAPDH|HSPH1|KIF11|KIFC1|LMNB1|MAD2L1|MARCKS|MCM3|MX1|MYLIP|NCOR1|NEK6|NME1|NPM1|NR3C1|NUSAP1|ORC2|PCLAF|PCNA|PDLIM1|PEA15|PPP2CB|PRKCB|PSMB4|PSMB5|RAD21|RB1|RILPL2|RUVBL1|S100A9|SH3GL1|TAP1|TOP2A|TP53|TPX2|TUBB|TUBB4B|XRCC2|ZBED1
CB_1p33_up (PMID:22740445)	SignatureDB	26	32	333	17.355	2.74608	81.25	1	3.27397	0.00106047	0.0271808	AICDA|ANLN|AURKA|CCNA2|CCNB1|CCNB2|CCND3|CDC20|CDCA8|CDK1|CDKN3|CENPA|CENPE|FAM83D|HJURP|KIF11|KIFC1|MAD2L1|MKI67|MYBL1|NUF2|NUSAP1|PSIP1|TOP2A|TPX2|TUBB4B
GSE39556_CD8A_DC_VS_NK_CELL_MOUSE_3H_POST_POLYIC_INJ_UP	MSigDB_C7	29	33	333	17.8974	2.78626	87.8788	1	4.19341	2.7479e-05	0.00139843	AURKA|BRCA1|CCNA2|CCNB1|CCNB2|CCNE1|CCNE2|CDC20|CDK1|CDK2|CDKN2C|CDKN3|CENPA|CENPE|COQ2|FOXM1|GGH|HPRT1|KIF11|MELK|POP7|RRM2|SMC4|TK1|TOP2A|TPX2|TUBB4B|XRCC2|ZWINT
KAECH_DAY8_EFF_VS_MEMORY_CD8_TCELL_UP	MSigDB_C7	29	33	333	17.8974	2.78626	87.8788	1	4.19341	2.7479e-05	0.00139843	ASF1B|BATF|BCL2A1|BRCA1|CCNA2|CCNB2|CDC20|CDCA5|CDK1|CDK2|CDKN2C|CDKN3|CENPA|EZH2|HMGB2|IDH1|IRF8|KIF11|LGALS1|LMNB1|MAD2L1|MKI67|NUSAP1|PCLAF|PRKCB|PSMA4|RRM2|TOP2A|TYMS
SETX_TARGET_GENES	MSigDB_C3	59	78	333	42.3029	4.1144	75.641	1	4.19261	2.75762e-05	0.00139935	ARL2|ATAD3A|ATIC|BRCA1|CCNB1|CCT3|CCT7|CD44|CD72|CDCA5|CDK1|COMMD1|DDX21|DNMT3A|GAPDH|GPI|GSDMD|HGH1|IKZF5|LARP4|MICU2|MPDU1|MSH2|MT2A|MYC|NCOR1|NDUFA8|NFKBIZ|NME1|NOL8|NQO1|NUF2|ORC2|PBK|PCLAF|PCNA|PGAM1|PKM|PSMA4|PSMB3|PSMB4|PSMB5|PSMD7|PUM3|REL|RFC2|RIPOR1|RPL19|RPLP1|SLC19A2|SRSF5|STAT6|SUPT5H|TOP2A|TP53|TRMT1L|TUBB4B|TXNRD1|ZWINT
MODULE_252	MSigDB_C4	38	46	333	24.9479	3.25259	82.6087	1	4.18202	2.88933e-05	0.001462	AKT1|APEX1|CBX5|CCNA2|CCNB1|CCNB2|CCNE2|CDK1|CDK4|CDKN2C|CENPA|CENPE|E2F1|EZH2|FOXM1|HMGB1|HMGB2|ILF2|LMNB1|LMO2|MAD2L1|MCM3|MNDA|MSH2|MYBL2|MYC|NME1|PCNA|POP7|PSMA4|PSMB5|RAD21|RAD51C|SMC2|STK38|TOP2A|ZFP36L1|ZWINT
MODULE_98	MSigDB_C4	46	58	333	31.456	3.6135	79.3103	1	4.17548	2.97359e-05	0.00150035	AKT1|APEX1|CBX5|CCNA2|CCNB1|CCNB2|CCND3|CCNE1|CCNE2|CDK1|CDK2|CDKN2C|CENPA|CENPE|DDX17|E2F1|EGR2|EZH2|FOXM1|HIF1A|HMGB1|HMGB2|ILF2|LMNB1|LMO2|MAD2L1|MCM3|MNDA|MSH2|MYBL2|MYC|NME1|PCNA|POP7|PSMA4|PSMA7|PSMB5|PTMA|RAD21|RAD51C|RFC2|SMC2|STK38|TOP2A|ZFP36L1|ZWINT
cell division [GoID:GO:0051301; evidenceTypes:IBA|IDA|IEA|IGI|IMP|ISS|NAS|TAS]	GeneOntology_BP	42	52	333	28.202	3.43991	80.7692	1	4.16918	3.057e-05	0.00153805	ACTR3|ANLN|AURKA|CCNA2|CCNB1|CCNB2|CCND3|CCNE1|CCNE2|CDC20|CDC23|CDCA5|CDCA8|CDK1|CDK2|CDK2AP2|CDK4|CENPA|CENPE|CENPW|CETN3|FAM83D|FBXO5|INTS13|KIF11|KIFC1|MAD2L1|MYC|NEK6|NR3C1|NUF2|NUSAP1|RAD21|RB1|RBL2|RUVBL1|SMC2|SMC4|TOP2A|TPX2|TUBB|ZWINT
RNAseq_ER__All_UP.TLR_BCR	LEEDS	10	42	333	22.7785	3.11888	23.8095	0	-4.14823	3.35053e-05	0.00168096	A4GALT|ANKZF1|BST2|CD24|CYB5R2|IRF9|MIR155HG|MX1|PSMB9|TAP1
GSE33292_WT_VS_TCF1_KO_DN3_THYMOCYTE_DN	MSigDB_C7	26	29	333	15.728	2.62092	89.6552	1	4.13963	3.47873e-05	0.00174035	AHCY|ATIC|CCNB1|CCNE1|CCNE2|CCT5|CDK1|CDK4|CDKN3|CENPA|CENPE|COQ2|FOXM1|GGH|HPRT1|KIF11|MELK|MPDU1|MS4A1|MT2A|NME1|POP7|TK1|TOP2A|TPX2|ZWINT
GAVIN_FOXP3_TARGETS_CLUSTER_P6	MSigDB_C2	20	21	333	11.3893	2.2455	95.2381	1	4.11487	3.874e-05	0.00192721	AURKA|CCNA2|CCNB1|CCNB2|CDC20|CDCA5|CDCA8|CDK1|CENPE|CENPK|ICAM1|IRF8|NUF2|NUSAP1|PBK|PCLAF|RRM2|TK1|TPX2|TYMS
WHITFIELD_CELL_CYCLE_LITERATURE	MSigDB_C2	20	21	333	11.3893	2.2455	95.2381	1	4.11487	3.874e-05	0.00192721	AURKA|BRCA1|CCNA2|CCNB1|CCNB2|CCNE1|CCNE2|CDC20|CDK1|CDKN2C|CDKN2D|CDKN3|CENPA|E2F1|MCM2|MSH2|PCNA|RRM2|TOP2A|TYMS
memBcell-D3-D6_minCI50_PGCNA_M6 UpD3-D5 Mitochondria RibosomeBiogenesis MYC	LEEDS_GOLD	14	15	333	8.13518	1.90737	93.3333	1	3.22339	0.00126683	0.0298742	ATAD3A|BAX|BYSL|CCT3|CD19|DCTPP1|MRPL4|NHP2|NOP16|PCLAF|POP7|PRMT5|PSMB5|TUBB4B
REACTOME_NERVOUS_SYSTEM_DEVELOPMENT	MSigDB_C2	28	32	333	17.355	2.74608	87.5	1	4.07331	4.63496e-05	0.0022865	ACTR3|ALCAM|CD24|CD72|CREB1|EGR2|ETF1|GSPT1|HMGCR|NRAS|PSMA4|PSMA6|PSMA7|PSMB10|PSMB3|PSMB4|PSMB5|PSMB8|PSMB9|PSMD14|PSMD7|PTPN11|RPL19|RPL29|RPL3|RPL36|RPLP1|TUBB4B
GSE24574_BCL6_LOW_TFH_VS_TCONV_CD4_TCELL_DN	MSigDB_C7	28	32	333	17.355	2.74608	87.5	1	4.07331	4.63496e-05	0.0022865	AURKA|BHLHE40|CCT6A|CDK2|CDK4|CETN3|EZH2|FAM98A|GAPDH|IDH2|KIFC1|LGALS1|MCM2|MCM3|MELK|MYBL2|NRAS|PARP1|PEA15|PKM|PPID|PSMB9|PSMD14|SRM|TOP2A|TP53|TYMS|ZWINT
REACTOME_ASSEMBLY_OF_THE_PRE_REPLICATIVE_COMPLEX	MSigDB_C2	16	16	333	8.67752	1.96828	100	1	4.06849	4.7318e-05	0.00228962	E2F1|GMNN|MCM2|MCM3|ORC2|PSMA4|PSMA6|PSMA7|PSMB10|PSMB3|PSMB4|PSMB5|PSMB8|PSMB9|PSMD14|PSMD7
GNF2_MKI67	MSigDB_C4	16	16	333	8.67752	1.96828	100	1	4.06849	4.7318e-05	0.00228962	AURKA|CCNA2|CDC20|CDK1|CENPA|CENPE|FOXM1|KIF11|MELK|MKI67|NUSAP1|PCNA|RRM2|TOP2A|TPX2|ZWINT
GNF2_RFC4	MSigDB_C4	16	16	333	8.67752	1.96828	100	1	4.06849	4.7318e-05	0.00228962	CCNA2|CCNB2|CDK1|FOXM1|GMNN|KIF11|MCM2|MCM3|MSH2|PCLAF|PCNA|SMC2|SMC4|TOP2A|TYMS|ZWINT
GNF2_SMC2L1	MSigDB_C4	16	16	333	8.67752	1.96828	100	1	4.06849	4.7318e-05	0.00228962	CCNA2|CCNB2|CDC20|CDCA8|CDK1|CENPE|FOXM1|KIF11|MCM3|MYBL2|NUSAP1|PCNA|SMC2|SMC4|TOP2A|ZWINT
MORF_FEN1	MSigDB_C4	16	16	333	8.67752	1.96828	100	1	4.06849	4.7318e-05	0.00228962	CCNB1|CCT3|CCT5|CDK4|DNAJC9|FOXM1|GSPT1|MCM3|NHP2|NSDHL|PCLAF|PCNA|PTPN11|RFC2|TRIM28|ZWINT
GSE34205_HEALTHY_VS_RSV_INF_INFANT_PBMC_DN	MSigDB_C7	16	16	333	8.67752	1.96828	100	1	4.06849	4.7318e-05	0.00228962	CCNE1|CDCA5|CDK1|CDKN3|E2F1|FOXM1|GSPT1|LGALS1|MELK|MKI67|NME1|NRAS|PCLAF|S100A9|TK1|TYMS
Holmes (PMID:32603407)_CC_S_ONLY	PAPER	14	15	333	8.13518	1.90737	93.3333	1	3.22339	0.00126683	0.0298742	ATIC|CCND3|CCNE1|CDK2|GGH|HPRT1|IDH2|MELK|NSD2|PSIP1|RAD51C|TP53|TRIM28|USP1
MANNO_MIDBRAIN_NEUROTYPES_HENDO	MSigDB_C8	20	65	333	35.2524	3.80119	30.7692	0	-4.06479	4.8075e-05	0.00231991	CD19|EGR2|GADD45B|ICAM1|IFITM2|LMO2|MEF2C|MIR155HG|MT1X|MT2A|MYC|NAMPT|NQO1|NR3C1|POLD4|SERPINB8|SH2B3|STAT6|TFRC|ZFP36L1
RNAseq_ER-Merged__Day7_UP.LPS_BCR.Exon1A	LEEDS	46	121	333	65.6238	4.91465	38.0165	0	-4.05953	4.91719e-05	0.0023664	ALCAM|CD22|CD24|CD69|CD72|CDK2AP2|CDKN2C|CXXC5|DUSP2|EBF1|FAM98A|FCGR2B|GADD45B|IGHM|IKZF1|IL13RA1|IL2RG|IRF8|LAPTM5|LRRK2|MCOLN2|MLEC|MS4A1|MTCO2P12|MYBL1|MYLIP|NAMPT|NFKBIE|NFKBIZ|NKTR|NQO1|PLAC8|PPP2CB|PRKCB|RB1|RCBTB2|RILPL2|RIPOR1|SRSF5|TAP1|TNFRSF13C|TNIP1|TXNRD1|USP3|VPREB3|ZFP36L1
GSE26156_DOUBLE_POSITIVE_VS_CD4_SINGLE_POSITIVE_THYMOCYTE_DN	MSigDB_C7	30	35	333	18.9821	2.86451	85.7143	1	4.02746	5.63836e-05	0.00270611	AHCY|AK4|AURKA|CCNB1|CCNB2|CCNE1|CCT5|CCT6A|CDKN3|CENPE|EZH2|IDH2|KIF11|KIFC1|MCM3|MYBL2|NHP2|NME1|NRAS|PARP1|PEA15|PSMA6|PSMB5|PSMB9|PSMD14|SRM|TNIP1|TP53|TPX2|TYMS
RNAseq_ER-Merged__Day7_UP.TLR.Exon1A_TLR	LEEDS	134	205	333	111.181	5.8266	65.3659	1	4.02256	5.7568e-05	0.00275548	AHCY|AKT1|ALYREF|APEX1|ARID1A|ARID5A|ARL2|ASF1B|ATAD3A|ATIC|AURKA|BATF|BAX|BCL2|BST2|BYSL|CCNA2|CCNB1|CCNB2|CCND3|CCT3|CCT5|CCT6A|CD40|CDC20|CDCA5|CDCA8|CDK1|CDK2AP2|CDK4|CDKN2D|CENPA|CENPE|CENPW|COMMD1|COQ2|DCTPP1|E2F1|EDF1|EGR2|EZH2|FAM83D|FDPS|FOXM1|GAPDH|GGH|GMNN|GSDMD|HGH1|HMGB1|HMGB2|HMOX1|ICAM1|IER3|IFITM2|IL21R|IL2RB|IRF5|IRF8|KIFC1|LAPTM5|LGALS1|LMNB1|LTB|LYAR|MCM2|MCM3|MELK|MIR155HG|MPD…
RHODES_UNDIFFERENTIATED_CANCER	MSigDB_C2	25	28	333	15.1857	2.57753	89.2857	1	4.01418	5.96518e-05	0.00283226	CCNA2|CCNB1|CCT6A|CDC20|CDK1|CDKN3|CENPA|EZH2|FOXM1|GGH|HMGB2|ILF2|MAD2L1|MCM2|MCM3|MELK|MYBL2|NME1|PCLAF|PCNA|PSMD14|RAD21|TAP1|TOP2A|TUBB
GSE22313_HEALTHY_VS_SLE_MOUSE_CD4_TCELL_DN	MSigDB_C7	25	28	333	15.1857	2.57753	89.2857	1	4.01418	5.96518e-05	0.00283226	ASF1B|BLNK|CCNA2|CCNB2|CCNE2|CDCA8|CDK1|CENPW|COQ2|DTL|ELP3|HJURP|IDH2|IL13RA1|LMNB1|MCM3|MEF2C|MELK|MKI67|PARP1|RRM2|SERPINB8|TPX2|TRAF3IP3|TYMS
G9A_TotalC__upDay0_Day3	LEEDS	76	181	333	98.1645	5.63326	41.989	0	-4.01449	5.95737e-05	0.00283226	ANKZF1|APOBEC3C|BCL2|BTK|BTLA|CACYBP|CCNDBP1|CCT5|CD22|CD24|CD40|CD44|CD69|CD72|CD79B|CDK13|CXXC5|DIS3|EBF1|EDF1|ELP3|FCGR2B|FTH1|GIMAP2|GSDMD|GSTM4|HVCN1|IL13RA1|IL2RG|IRF8|IRF9|LAPTM5|LTB|LY86|MARCKS|MEF2C|MICU2|MS4A1|MTMR14|MX1|MYLIP|NKTR|NR3C1|NXF1|PAN3|PDLIM1|PLAC8|PLEKHO1|PNPT1|POLD4|PRKCB|RBL2|REL|RHBDD2|RIPOR1|RPLP1|SF3B1|SHPRH|SIRT1|SP110|SRSF5|STAT6|STK38|TCL1A|TNFRSF13C|TNIP1|TRAF3IP3|…
MODULE_88	MSigDB_C4	15	53	333	28.7443	3.46973	28.3019	0	-4.01122	6.0407e-05	0.00286045	AK4|CD24|CDC20|HMOX1|IER3|IGHM|IL2RG|LAPTM5|LMO2|LST1|MEF2C|NQO1|PCLAF|S100A9|TCL1A
GSE12366_GC_BCELL_VS_PLASMA_CELL_DN	MSigDB_C7	1	16	333	8.67752	1.96828	6.25	0	-4.00741	6.13873e-05	0.00289141	CCNC
mouseBcell-D0-D7-AllTypes_PGCNA_M10 RibosomeBiogenesis	LEEDS_GOLD	18	21	333	11.3893	2.2455	85.7143	1	3.06086	0.002207	0.0464338	CCNC|CDK2|CETN3|CNEP1R1|DIS3|DNAJC9|EED|ILF2|KYNU|MSH2|NFKB1|NOL8|PDCD10|PNPT1|PPID|RAD51C|SMC4|UBR5
GRAHAM_CML_DIVIDING_VS_NORMAL_QUIESCENT_UP	MSigDB_C2	32	38	333	20.6091	2.97701	84.2105	1	3.9963	6.43405e-05	0.00302247	AURKA|BRCA1|CCNA2|CCNB1|CCNB2|CCNE1|CCNE2|CDC20|CDK1|CDKN3|CENPA|EZH2|FBXO5|GGH|GMNN|GSPT1|IDH2|KIF11|MAD2L1|MCM2|MELK|NUSAP1|PBK|PCLAF|PDLIM1|RRM2|SMC2|TK1|TOP2A|TPX2|TYMS|ZWINT
RODRIGUES_THYROID_CARCINOMA_POORLY_DIFFERENTIATED_UP	MSigDB_C2	46	59	333	31.9984	3.64124	77.9661	1	3.98554	6.73277e-05	0.00315443	AK4|ANLN|ATAD2|ATIC|AURKA|BRCA1|CACYBP|CBX5|CCNA2|CCNB1|CCNE1|CCNE2|CCT6A|CDK1|CENPW|DNAJC9|DTL|FBXO5|GSPT1|HMGB2|LMNB1|LYAR|MAD2L1|MCM2|MKI67|MYBL1|NAMPT|NME1|NOP16|NPM1|NQO1|NRAS|NUSAP1|PBK|PCNA|PNPT1|PSMD14|RAD51C|RFC2|SMC2|SMC4|TFRC|TYMS|USP1|YWHAZ|ZWINT
REACTOME_SWITCHING_OF_ORIGINS_TO_A_POST_REPLICATIVE_STATE	MSigDB_C2	19	20	333	10.8469	2.19323	95	1	3.97634	6.9983e-05	0.00320243	CCNA2|CCNE1|CCNE2|CDC23|CDK2|MCM2|MCM3|ORC2|PSMA4|PSMA6|PSMA7|PSMB10|PSMB3|PSMB4|PSMB5|PSMB8|PSMB9|PSMD14|PSMD7
MODULE_244	MSigDB_C4	22	24	333	13.0163	2.39446	91.6667	1	3.97574	7.01606e-05	0.00320243	AK4|CCT6A|CDK1|CDK2|CDK4|CENPE|DDX17|ILF2|KIF11|MCM3|MELK|MKI67|MSH2|NME1|PCNA|PFKFB4|RAD51C|RFC2|SMC2|STK38|TK1|TOP2A
MORF_CSNK2B	MSigDB_C4	19	20	333	10.8469	2.19323	95	1	3.97634	6.9983e-05	0.00320243	ATIC|CCT3|CCT5|CCT7|CDC23|CDK4|GPI|HUWE1|NDUFAB1|NHP2|NSDHL|PCLAF|PCNA|PSMB4|PTPN11|RAD21|RFC2|TRIM28|UQCRC1
GSE1460_INTRATHYMIC_T_PROGENITOR_VS_NAIVE_CD4_TCELL_ADULT_BLOOD_UP	MSigDB_C7	19	20	333	10.8469	2.19323	95	1	3.97634	6.9983e-05	0.00320243	ATIC|AURKA|CCNA2|CCT5|CCT6A|CDC20|CDKN3|FBXO5|FOXM1|MAD2L1|MKI67|NHP2|NSDHL|PBK|POP7|RAD51C|SMC4|TUBB4B|ZWINT
GSE24634_TEFF_VS_TCONV_DAY3_IN_CULTURE_UP	MSigDB_C7	22	24	333	13.0163	2.39446	91.6667	1	3.97574	7.01606e-05	0.00320243	BCL2|BCL2A1|CCNB2|CDK1|CENPA|CYB5R2|EED|EZH2|FAM98A|LTB|NOP16|PBK|PCNA|PUM3|PUS7|SMC2|SMC4|TK1|TOP2A|TUBB|TYMS|ZWINT
GSE25088_WT_VS_STAT6_KO_MACROPHAGE_DN	MSigDB_C7	22	24	333	13.0163	2.39446	91.6667	1	3.97574	7.01606e-05	0.00320243	ASF1B|AURKA|CCNB1|CCNB2|CDK1|DTL|EZH2|FOXM1|GMNN|KIF11|MELK|MKI67|MYB|NUSAP1|PCLAF|PCNA|PSMA6|RRM2|TOP2A|TPX2|TYMS|ZWINT
HOWARD_NK_CELL_INACT_MONOV_INFLUENZA_A_INDONESIA_05_2005_H5N1_AGE_18_49YO_3DY_UP	MSigDB_C7	22	24	333	13.0163	2.39446	91.6667	1	3.97574	7.01606e-05	0.00320243	ANLN|ASF1B|CCNA2|CCNE1|CDC20|CDCA5|CDCA8|CDK1|CENPE|DTL|E2F1|HJURP|KIFC1|MKI67|MYBL2|NUSAP1|RRM2|TK1|TOP2A|TPX2|TYMS|ZWINT
mitotic sister chromatid segregation [GoID:GO:0000070; evidenceTypes:IBA|IDA|IEA|IEP|IMP|ISS|NAS|TAS]	GeneOntology_BP	19	20	333	10.8469	2.19323	95	1	3.97634	6.9983e-05	0.00320243	ATRX|CCNB1|CDC20|CDC23|CDCA5|CDCA8|CENPE|CENPK|FBXO5|KIFC1|MAD2L1|NEK6|NUF2|NUSAP1|RAD21|RB1|SMC2|SMC4|ZWINT
ribonucleoprotein complex biogenesis [GoID:GO:0022613; evidenceTypes:EXP|IBA|IC|IDA|IEA|IMP|ISS|NAS|TAS]	GeneOntology_BP	19	20	333	10.8469	2.19323	95	1	3.97634	6.9983e-05	0.00320243	BYSL|DDX17|DDX21|DIS3|LYAR|MCTS1|MRPL1|NHP2|NIP7|NOL8|NOP16|NPM1|POP7|PRMT5|PSIP1|RPL3|RUVBL1|SF3B1|SRSF5
HALLMARK_MITOTIC_SPINDLE	MSigDB_H	13	14	333	7.59283	1.84424	92.8571	1	3.05794	0.00222861	0.0464338	ANLN|AURKA|CCNB2|CDK1|CENPE|FBXO5|KIF11|LMNB1|MARCKS|NUSAP1|SMC4|TOP2A|TPX2
RNAseq_ER-Merged__Day7_BCR.SIK1_UP.BCR	LEEDS	103	152	333	82.4365	5.33236	67.7632	1	3.96931	7.20802e-05	0.0032816	ACTR3|AICDA|ARL6IP1|ATAD2|ATRX|BCL2|BHLHE40|BTK|BTLA|CBX5|CCNC|CCNDBP1|CD19|CD22|CD24|CD40|CD72|CD83|CDK13|CDK2|CEPT1|CETN3|CNEP1R1|COQ2|DDX17|DNAJC9|DTL|DUSP2|EBF1|EED|ELL3|EZH2|FBXO5|GSPT1|HIF1A|HMGCR|HUWE1|HVCN1|IKZF1|IL21R|INTS13|IRF8|IRF9|KIF11|KYNU|LAPTM5|LMNB1|LMO2|LRRK2|LY86|MARCKS|MCTS1|MEF2C|MICU2|MIR155HG|MRPL1|MS4A1|MSH2|MTMR14|MX1|MYB|MYBL1|NCOR1|NFKB1|NFKBIE|NPM1|NR3C1|NSDHL|NUSAP1|…
GEORGES_TARGETS_OF_MIR192_AND_MIR215	MSigDB_C2	42	53	333	28.7443	3.46973	79.2453	1	3.96506	7.33763e-05	0.00332288	ALCAM|ALG10|ANLN|ARL6IP1|ATAD2|BCL2|BRCA1|CCNE1|CD83|CDC20|CDKN2D|CDKN3|CENPA|CENPE|CENPK|CNEP1R1|DTL|FAM83D|FBXO5|HJURP|KIFC1|LMNB1|MAD2L1|MCM3|MKI67|MT1X|MYB|NFKBIZ|NSD2|NUF2|RAD21|RB1|RCBTB2|SH2B3|SIRT1|SLC19A2|SMC2|SMC4|TNFSF13B|TRAF3IP3|USP1|ZNF823
REACTOME_CELL_CYCLE_CHECKPOINTS	MSigDB_C2	36	44	333	23.8632	3.18669	81.8182	1	3.9645	7.35498e-05	0.00332288	BRCA1|CCNA2|CCNB1|CCNB2|CCNE1|CCNE2|CDC20|CDC23|CDCA8|CDK1|CDK2|CENPA|CENPE|CENPK|MAD2L1|MCM2|MCM3|NSD2|NUF2|ORC2|PPP2CB|PSMA4|PSMA6|PSMA7|PSMB10|PSMB3|PSMB4|PSMB5|PSMB8|PSMB9|PSMD14|PSMD7|RFC2|TP53|YWHAZ|ZWINT
MODULE_8	MSigDB_C4	42	53	333	28.7443	3.46973	79.2453	1	3.96506	7.33763e-05	0.00332288	AHCY|ALCAM|APEX1|BYSL|CCNA2|CCNB1|CCNB2|CCT6A|CD24|CDC20|CDK1|CDK2|CDKN3|DDX17|DDX21|FDPS|FOXM1|GGH|GSPT1|HMGCR|HPRT1|IER3|LMNB1|MAD2L1|MCM2|MCM3|MSH2|MYC|NHP2|PCLAF|PCNA|PDCD10|PSMA4|PSMD14|PSMD7|PUM3|TFRC|TK1|TOP2A|TPX2|TYMS|ZWINT
MODULE_181	MSigDB_C4	0	12	333	6.50814	1.71027	0	0	-3.96262	7.41322e-05	0.00333219
AIZARANI_LIVER_C8_RESIDENT_B_CELLS_1	MSigDB_C8	0	12	333	6.50814	1.71027	0	0	-3.96262	7.41322e-05	0.00333219
HUTTMANN_B_CLL_POOR_SURVIVAL_UP	MSigDB_C2	7	33	333	17.8974	2.78626	21.2121	0	-3.96116	7.45851e-05	0.00333561	ARID5A|MRPL4|MX1|MYB|PEA15|PGLS|UQCRC1
BcellDiffDetailed+Gamma_Day10	LEEDS	7	33	333	17.8974	2.78626	21.2121	0	-3.96116	7.45851e-05	0.00333561	BHLHE40|MARCKS|PNPT1|SLC19A2|USP49|XRCC2|ZNF738
SASAKI_ADULT_T_CELL_LEUKEMIA	MSigDB_C2	27	31	333	16.8127	2.70515	87.0968	1	3.95122	7.77544e-05	0.00345121	BATF|CCNA2|CCNB1|CCNB2|CDK13|CDKN3|CETN3|FOXM1|HMGB2|IDH1|KIF11|MCM3|MKI67|MYB|NME1|PARP1|PCLAF|PCNA|PDCD10|PPID|TFRC|TK1|TOP2A|TPX2|TUBB|TYMS|ZWINT
GSE25088_WT_VS_STAT6_KO_MACROPHAGE_IL4_STIM_DN	MSigDB_C7	27	31	333	16.8127	2.70515	87.0968	1	3.95122	7.77544e-05	0.00345121	AURKA|CCNB1|CCNB2|CDC20|CDK1|CDKN3|DNAJC9|DTL|EZH2|GMNN|HJURP|HMGB1|HMGB2|KIF11|MELK|MKI67|MYB|NUSAP1|PCLAF|PCNA|PSMA6|RPLP1|RRM2|TK1|TOP2A|TYMS|ZWINT
mitotic nuclear division [GoID:GO:0140014; evidenceTypes:IBA|IDA|IEA|IEP|IGI|IMP|ISS|NAS|TAS]	GeneOntology_BP	27	31	333	16.8127	2.70515	87.0968	1	3.95122	7.77544e-05	0.00345121	ANLN|ATRX|AURKA|CCNB1|CDC20|CDC23|CDCA5|CDCA8|CDK13|CENPE|CENPK|FBXO5|KIF11|KIFC1|MAD2L1|MKI67|MYBL2|NEK6|NUF2|NUSAP1|PRMT5|RAD21|RB1|SMC2|SMC4|TPX2|ZWINT
integral component of plasma membrane [GoID:GO:0005887; evidenceTypes:IBA|IC|IDA|IEA|IGI|IMP|IPI|ISM|ISS|NAS|RCA|TAS]	GeneOntology_CC	20	64	333	34.7101	3.77527	31.25	0	-3.95002	7.81459e-05	0.00345991	ALCAM|BTLA|CD19|CD22|CD40|CD44|CD69|CD72|CD79B|CD83|FCGR2B|HVCN1|ICAM1|IL13RA1|IL2RB|IL2RG|LAPTM5|MS4A1|TFRC|TNF
MODULE_84	MSigDB_C4	30	86	333	46.6417	4.28788	34.8837	0	-3.94182	8.08656e-05	0.0035714	BASP1|BCL2A1|CD22|CD300A|CD69|CD72|FCGR2B|ICAM1|IER3|IGHM|IKZF1|IL2RB|IL2RG|IRF8|KYNU|LAPTM5|LMO2|LST1|LTB|MNDA|MX1|NAMPT|PLAC8|PLEKHO1|S100A9|SPIB|TAP1|TCL1A|TNF|TNFAIP3
cellular component biogenesis [GoID:GO:0044085; evidenceTypes:EXP|HDA|IBA|IC|IDA|IEA|IGI|IMP|IPI|ISS|NAS|TAS]	GeneOntology_BP	91	132	333	71.5896	5.0756	68.9394	1	3.94014	8.14346e-05	0.00358758	ACTR3|AICDA|ANLN|ARL2|ARL6IP1|ASF1B|ATRX|AURKA|BAX|BCL2|BRCA1|BYSL|CCNB1|CCNB2|CCT3|CD40|CDC20|CDK1|CDK2|CENPA|CENPE|CENPK|CENPW|CREB1|DDX17|DDX21|DIS3|DNAJC9|DNMT3A|FAM98A|FBXO5|GMNN|GSDMD|HJURP|HMGB1|HMGB2|HPRT1|ICAM1|IL2RB|KIF11|KIFC1|LRRK2|LYAR|MARCKS|MCM2|MCM3|MCTS1|MEF2C|MRPL1|MS4A1|MYBL2|NCOR1|NDUFA8|NDUFAB1|NEK6|NHP2|NIP7|NOL8|NOP16|NPM1|PAN3|PARP1|PDCD10|PDLIM1|PNPT1|POP7|PPID|PRMT5|PSIP…
GARCIA_TARGETS_OF_FLI1_AND_DAX1_DN	MSigDB_C2	15	15	333	8.13518	1.90737	100	1	3.91842	8.91305e-05	0.00385942	CCNC|CCNE1|CDCA5|CDK2|DTL|EED|GMNN|LMNB1|MYBL2|NPM1|PSMA7|PTMA|RRM2|TYMS|ZWINT
KAMMINGA_EZH2_TARGETS	MSigDB_C2	15	15	333	8.13518	1.90737	100	1	3.91842	8.91305e-05	0.00385942	AHCY|AURKA|CCNB2|CDCA5|EED|GMNN|MAD2L1|MCM2|MCM3|MKI67|NUSAP1|PCNA|SMC2|SMC4|TOP2A
MORI_MATURE_B_LYMPHOCYTE_DN	MSigDB_C2	15	15	333	8.13518	1.90737	100	1	3.91842	8.91305e-05	0.00385942	ANLN|BRCA1|CCNB1|CCNB2|CCND3|CDKN3|EZH2|HMGB2|IDH2|LMNB1|MARCKS|MYB|PGLS|RRM2|VPREB3
REACTOME_APC_C_CDH1_MEDIATED_DEGRADATION_OF_CDC20_AND_OTHER_APC_C_CDH1_TARGETED_PROTEINS_IN_LATE_MITOSIS_EARLY_G1	MSigDB_C2	15	15	333	8.13518	1.90737	100	1	3.91842	8.91305e-05	0.00385942	AURKA|CDC20|CDC23|PSMA4|PSMA6|PSMA7|PSMB10|PSMB3|PSMB4|PSMB5|PSMB8|PSMB9|PSMD14|PSMD7|RB1
REACTOME_RESOLUTION_OF_SISTER_CHROMATID_COHESION	MSigDB_C2	15	15	333	8.13518	1.90737	100	1	3.91842	8.91305e-05	0.00385942	CCNB1|CCNB2|CDC20|CDCA5|CDCA8|CDK1|CENPA|CENPE|CENPK|MAD2L1|NUF2|PPP2CB|RAD21|TUBB4B|ZWINT
YU_MYC_TARGETS_UP	MSigDB_C2	15	15	333	8.13518	1.90737	100	1	3.91842	8.91305e-05	0.00385942	ANLN|AURKA|CCNB1|CCNB2|CDK1|CDKN3|DCTPP1|DTL|FDPS|GMNN|HMGB2|MKI67|PCLAF|PCNA|TOP2A
intrinsic component of plasma membrane [GoID:GO:0031226; evidenceTypes:IBA|IC|IDA|IEA|IGI|IMP|IPI|ISM|ISS|NAS|RCA|TAS]	GeneOntology_CC	21	66	333	35.7948	3.82683	31.8182	0	-3.9208	8.82556e-05	0.00385942	ALCAM|BTLA|CD19|CD22|CD24|CD40|CD44|CD69|CD72|CD79B|CD83|FCGR2B|HVCN1|ICAM1|IL13RA1|IL2RB|IL2RG|LAPTM5|MS4A1|TFRC|TNF
SENGUPTA_NASOPHARYNGEAL_CARCINOMA_UP	MSigDB_C2	29	34	333	18.4397	2.82573	85.2941	1	3.90853	9.28604e-05	0.00400136	ANLN|ATAD2|BST2|CCNA2|CCNE2|CCT6A|CDK1|CENPE|CENPK|DNAJC9|DTL|EZH2|GMNN|HMGB2|IDH1|KIF11|MAD2L1|MELK|NUF2|NUSAP1|PBK|PCLAF|PCNA|RRM2|SMC4|TFRC|TOP2A|TYMS|ZWINT
[truncated: 17,300 more rows]

## Sheet: E1_EBV_C2
Gene Signature	GeneSet	Overlapping	GeneSetSize	DiffExpGenes	randomAvg	randomSD	%Overlap	Enriched	Zscore	probability	FDR	EnrichedGenes
[truncated: 17,710 more rows]

## Sheet: E1_EBV_C3
Gene Signature	GeneSet	Overlapping	GeneSetSize	DiffExpGenes	randomAvg	randomSD	%Overlap	Enriched	Zscore	probability	FDR	EnrichedGenes
[truncated: 17,710 more rows]

[truncated: 7 more sheets: E1_EBV_C4, E2_EBV_C0, E2_EBV_C1, E2_EBV_C2, E2_EBV_C3, E2_EBV_C4, E2_EBV_C5]
