# Supplementary material for: Spontaneous EBV-Reactivation during B Cell Differentiation as a Model for Polymorphic EBV-Driven Lymphoproliferation
Source: Cancers (Basel). 2023 Jun 7;15(12):3083. doi: 10.3390/cancers15123083 (PMC10296496; doi:10.3390/cancers15123083)
Supplement: Supplementary file 1 [file cancers-15-03083-s001.zip › EBV_Cancers_SupplementalData/Supplemental Tables/Supplemental Table 4 AllDN_EBV_Cluster_MarkerGenes_V0.1.xlsx]

## Sheet: DN1_EBV_C1
FDR	Gene
8.11457e-19	SSR3
3.00759e-18	UBE2J1
9.80757e-16	CD63
3.37539e-14	RPN2
1.42783e-11	ITGA6
5.50927e-11	TMED10
1.19665e-09	RPN1
3.05121e-08	DERL3
4.79207e-08	PDIA6
2.31087e-07	TENT5C
6.64953e-07	ST6GAL1
1.22157e-06	XBP1
1.5634e-06	PSMD7
4.09952e-06	CCNC
4.40647e-06	NT5DC2
5.41202e-06	DNAJC3
2.30191e-05	CHST15
2.96387e-05	FKBP11
3.06603e-05	TXNDC5
5.31189e-05	RPLP1
0.000182465	TXNDC12
0.000236072	IL2RG
0.000598597	TNFRSF17
0.000753534	CYTOR
0.000770894	LGALS1
0.0012352	MANEA
0.00145358	SEL1L3
0.00163652	NDUFAB1
0.00184765	PKM
0.00224793	EEF1A1P5
0.00230167	PDIA4
0.0033428	BST2
0.00380728	MZB1
0.00620867	ATRAID
0.00864985	FTH1
0.0108004	NDUFA8
0.0119101	STT3A
0.0146439	IL6ST
0.0166278	COMMD3
0.0166859	TXNL1
0.0172813	PSMB4
0.017642	CD27
0.0178153	ASNS
0.0198405	STT3B
0.022458	SYK
0.0302851	APEX1
0.033275	MLEC
0.0347207	CYBA
0.0493854	PGAM1
0.0652474	DNAJB11
0.0669595	NME1
0.0670245	CASP4
0.068328	GGH
0.0843091	PRDM1
0.0944535	CADM1

## Sheet: DN1_EBV_C2
FDR	Gene
1.59601e-16	MTCO2P12
3.28811e-07	SF3B1
3.72948e-07	S100A11
5.04373e-07	TBC1D3
9.80195e-07	TRIM28
2.20275e-06	FOSB
3.86985e-06	ANKZF1
4.11927e-06	MCL1
5.29309e-06	ARID1A
1.2225e-05	AKT1
5.92065e-05	ATP8B2
6.97107e-05	CHST15
8.0033e-05	EBNA3B.C
0.000101229	PHF1
0.000128874	RGS1
0.000225628	TCF3
0.000779447	JUNB
0.00176641	SUPT5H
0.00186239	STK38
0.00206458	SRSF5
0.00217218	EED
0.00401176	SEMA4A
0.00410534	MX1
0.00518341	YPEL5
0.00612223	VPS13C
0.00865488	TSC22D3
0.00919229	SP140
0.0106222	CD40
0.0113064	APOBEC3C
0.0164466	TGDS
0.0176321	CD22
0.0196112	BHRF1
0.0205075	CYTH4
0.024353	MT2A
0.0276556	ZBP1
0.0300014	ZFP36
0.0349121	PLAC8
0.0463033	CDKN1B
0.0579421	ISG15
0.0721058	TUBB
0.0749268	LMP1
0.0931482	JUN

## Sheet: DN1_EBV_C3
FDR	Gene
9.21324e-07	MS4A1
0.0316792	PCLAF
0.032295	TP53
0.0337025	EVI2B
0.0408039	HLA.DRB1
0.0434767	PDLIM1
0.0496885	ALYREF

## Sheet: DN1_EBV_C4
FDR	Gene
1.11667e-25	CD2
1.32386e-18	LAT
1.39091e-11	CD4
6.13891e-11	CD5
4.02928e-10	GIMAP4
1.57461e-09	LAPTM5
5.48446e-07	EEF1A1P5
6.94979e-07	THEMIS
0.000104163	CD8A
0.000263702	CD6
0.000423086	CD69
0.000982045	IL2RB
0.00318788	BCL11B
0.00455587	LTB
0.00531903	CD48
0.00738041	RCBTB2
0.0122854	GZMK
0.0150432	RPL36
0.0159948	TNFSF10
0.0181788	RAD21
0.021599	NXF1
0.0248587	LDHB
0.0450614	CD28
0.0502335	RPL3
0.0537331	NPM1
0.066402	ZFP36L2
0.0788883	RPLP1
0.0828341	MARF1
0.0836144	NKG7
0.0891508	CCND3

## Sheet: DN2_EBV_C0
FDR	Gene
2.02333e-05	XBP1
0.000156889	PECAM1
0.00015943	CYTOR
0.000802639	CADM1
0.000817269	CD44
0.00184021	DERL3
0.00245178	RPN2
0.00740262	CD63
0.0235838	SSR3
0.0267072	TMED10
0.0741553	IGLC1
0.0752284	ITGA6
0.0980596	TENT5C

## Sheet: DN2_EBV_C2
FDR	Gene
3.94744e-08	CD48
7.32053e-08	EEF1A1P5
1.6688e-05	IGHM
3.05159e-05	HLA.DRB1
0.000128805	RPL3
0.000407008	MIR155HG
0.00213787	RPL36
0.00315849	LAPTM5
0.00424596	RPLP1
0.00765143	PLAC8
0.0138093	LDHB
0.0376717	BIRC3
0.0458347	TNIP1
0.065743	MX1
0.0818477	HLA.DMB
0.094438	MS4A1
0.098005	ACTR3

## Sheet: DN3_EBV_C0
FDR	Gene
3.92304e-12	JCHAIN
6.89286e-06	ITGA6
0.000341418	FKBP11
0.00283384	IGLC1
0.00354184	CD63
0.086941	IGKC

## Sheet: DN3_EBV_C1
FDR	Gene
1.13891e-07	CD48
0.000211083	WARS1
0.00195624	ST6GAL1
0.00424914	CCL3
0.00613531	CD40
0.00630978	RPLP1
0.00786345	CD27
0.0120095	DNAJC3
0.0143696	EDEM2
0.0149991	EVI2B
0.0415242	EEF1A1P5
0.0633445	NFKBIE
0.0703929	BIRC3
0.0740263	CCT3
0.0778254	COMMD3
0.0882274	ISG15

## Sheet: DN3_EBV_C2
FDR	Gene
5.81985e-86	HMGB2
5.60558e-55	TUBB
2.57074e-52	CCNA2
4.71619e-50	TK1
4.25254e-49	TUBB4B
7.86157e-49	MAD2L1
2.50109e-48	RAD21
7.13832e-48	CENPA
1.60812e-47	TOP2A
5.30928e-47	MYBL2
5.84684e-47	CCNB2
7.15727e-47	CENPW
7.55111e-47	TYMS
2.45282e-46	PCLAF
1.22041e-44	CDCA5
1.64104e-44	SMC4
7.16836e-44	CDCA8
1.72789e-43	ASF1B
1.38082e-42	NUSAP1
1.10268e-40	FOXM1
4.02724e-40	CCNB1
8.57786e-40	CDK1
3.32837e-39	TPX2
2.3652e-38	RRM2
4.59165e-38	CDKN3
3.47681e-37	HJURP
7.41876e-37	GAPDH
3.06454e-36	CDC20
1.11978e-34	PBK
2.50525e-33	KIF11
2.92591e-33	FDPS
4.66921e-33	CENPK
1.85336e-32	ILF2
2.32639e-32	PKM
2.68575e-32	MELK
6.29512e-32	KIFC1
6.85958e-32	PCNA
1.45989e-31	ALYREF
3.66162e-31	CBX5
6.84178e-31	CCT5
2.02953e-30	DNAJC9
2.18431e-30	PTMA
3.60406e-30	LDHB
6.36512e-29	GGH
7.51457e-29	PDLIM1
9.15094e-29	GPI
1.08895e-28	C12orf75
1.09906e-28	PGAM1
1.16909e-28	NUF2
4.69784e-28	NPM1
5.15697e-28	MCM2
8.43229e-28	PSMB3
2.6971e-27	BRCA1
8.34848e-27	TRIM28
9.33066e-26	MCM3
1.14389e-25	CENPE
1.58148e-25	NHP2
1.8922e-25	MKI67
3.7966e-25	USP1
7.50273e-25	LAPTM5
9.79355e-25	APOBEC3B
2.82963e-24	LMNB1
3.36491e-24	CCT7
4.75552e-24	UQCRC1
1.052e-23	EZH2
1.22523e-23	CACYBP
1.6792e-23	AURKA
3.93546e-23	NDUFAB1
2.392e-22	CCT3
6.68624e-22	NME1
7.97831e-22	CCND3
1.34884e-21	ARL6IP1
1.4696e-21	RPL36
1.63465e-21	NRAS
2.41874e-21	RAD51C
4.21068e-21	AHCY
5.08749e-21	MCTS1
1.03062e-20	SMC2
1.51729e-20	ACTR3
1.53521e-20	PSMB9
4.48397e-20	PSMB8
4.48919e-20	PSMB4
5.40002e-20	FTH1
1.30159e-19	MSH2
2.34074e-19	CDK4
3.01968e-19	HPRT1
7.09203e-19	PSMD14
7.17964e-19	RB1
7.4912e-19	PDCD10
2.04157e-18	HMGB1
7.77482e-18	PSMA7
1.43066e-17	RFC2
2.96542e-17	CCT6A
4.44817e-17	EEF1A1P5
1.68293e-16	PSIP1
2.03834e-16	TFRC
2.54596e-16	ATIC
6.05867e-16	TXNRD1
8.56618e-16	FAM83D
1.87342e-15	RPL3
2.01683e-15	PRMT5
3.07259e-15	LY86
3.3524e-15	ANLN
4.15764e-15	DDX21
5.05989e-15	POP7
5.99524e-15	CETN3
6.92862e-15	CDKN2C
8.44158e-15	PSMA4
9.67055e-15	CDK2
1.16613e-14	IRF8
1.67219e-14	RUVBL1
2.67692e-14	BAX
2.7924e-14	LYAR
3.06778e-14	NIP7
1.55691e-13	RPLP1
2.24653e-13	CD48
2.57559e-13	MT1X
3.88141e-13	MRPL4
8.34674e-13	TP53
9.56731e-13	PPID
1.12793e-12	PSMA6
1.96352e-12	PSMB5
1.96566e-12	RPL29
3.04094e-12	APEX1
3.97188e-12	NOP16
5.94537e-12	NSD2
6.7594e-12	NDUFA8
7.12696e-12	AKT1
7.28799e-12	EED
2.09917e-11	COMMD1
2.26104e-11	NFKB1
2.39502e-11	TXNL1
3.05601e-11	EDF1
3.06371e-11	PDIA6
6.40812e-11	NCOR1
6.68058e-11	BTK
9.62496e-11	MT2A
1.06174e-10	DCTPP1
1.06361e-10	CDC23
1.5074e-10	RCBTB2
1.89151e-10	YWHAZ
2.6771e-10	FBXO5
3.1729e-10	PLAC8
6.05451e-10	GMNN
6.17635e-10	PSMD7
6.65338e-10	DTL
7.68804e-10	ORC2
8.40982e-10	MPDU1
8.4596e-10	IL2RG
9.81859e-10	PRKD2
1.52482e-09	CCNDBP1
2.08709e-09	CCNE1
2.61799e-09	ATAD2
5.64239e-09	BST2
6.37068e-09	RILPL2
6.53744e-09	RHEBL1
7.16135e-09	TRAF3IP3
1.00011e-08	HUWE1
1.38765e-08	BATF
3.39016e-08	HVCN1
3.69251e-08	COQ2
5.12525e-08	ZWINT
5.36387e-08	H1.2
7.27732e-08	PNPT1
9.84854e-08	PUM3
1.09168e-07	CDK2AP2
1.16757e-07	INTS13
1.67426e-07	MYB
1.68007e-07	ELP3
1.81377e-07	CD69
2.39266e-07	SF3B1
2.41258e-07	E2F1
2.51256e-07	PTPN11
3.37104e-07	LMO2
3.4485e-07	H1.3
3.55855e-07	HLA.DRB1
5.22276e-07	MTCO2P12
6.08546e-07	GSPT1
6.55397e-07	SRM
1.00194e-06	HMGCR
1.23841e-06	TAP1
1.83014e-06	CDKN1A
2.38653e-06	SH2B3
2.4716e-06	CCND2
2.83332e-06	ARL2
2.9107e-06	GIMAP2
4.32172e-06	TXNDC12
5.06394e-06	NXF1
6.22696e-06	CD22
6.96283e-06	IDH1
8.09623e-06	SP140
9.63757e-06	ETF1
1.01358e-05	IRF2
1.41615e-05	SPIB
1.4461e-05	PRKCB
1.53797e-05	SNX8
1.59044e-05	MS4A1
2.00053e-05	CCNC
2.00087e-05	CD19
2.26649e-05	HLA.DMB
2.47574e-05	HGH1
2.55507e-05	IFITM2
2.83726e-05	TGDS
2.95635e-05	BTLA
3.05958e-05	BYSL
3.61295e-05	RPL19
4.23264e-05	SH3GL1
4.42626e-05	STK38
4.71428e-05	SUPT5H
6.15271e-05	DIS3
7.28595e-05	UBR5
8.31123e-05	MRPL1
9.5709e-05	NSDHL
9.75487e-05	PPP2CB
0.000100264	MYBL1
0.000129789	REL
0.000142264	RBM7
0.000147279	ZCCHC7
0.000186143	ARID1A
0.00023826	ATRAID
0.000385154	NT5DC2
0.00042781	ATF4
0.000433208	TRMT1L
0.000565842	NOL8
0.000601995	CCNE2
0.000699992	NAMPT
0.000711866	ATRX
0.000878534	CASP4
0.000911836	USP3
0.000927388	PARP1
0.000929658	STT3B
0.00118142	PAN3
0.00119504	MICU2
0.00123679	FAM98A
0.00124845	HSPH1
0.00144516	XRCC2
0.00145538	TP53BP2
0.00148138	MTMR14
0.00153095	IGHM
0.00172876	TCF3
0.00179605	IKZF5
0.00182275	ZNF581
0.00186845	SHPRH
0.00270156	TNIP1
0.00421943	RELA
0.00450838	GSTM1
0.00458399	CD79B
0.00489947	TCL1A
0.00510641	MX1
0.00623726	CDK13
0.00649584	ARID5A
0.00655965	SIRT1
0.00796174	ALG10
0.008034	IDH2
0.00830253	BCL2A1
0.00872977	CNEP1R1
0.00910343	MTMR6
0.0100014	TMED10
0.0120921	NQO1
0.0144282	IRF5
0.0161987	APOBEC3G
0.0233404	TRAPPC11
0.0268651	NEK6
0.027818	SRSF5
0.0287824	FLI1
0.0341629	KYNU
0.0344878	APOBEC3C
0.0370973	IGHD
0.0377296	DDX17
0.038384	MYC
0.0402267	RPN2
0.0418316	BLNK
0.0458984	COMMD3
0.051134	BASP1
0.0520187	NKTR
0.0543937	CD83
0.0563408	ANKZF1
0.0573034	STT3A
0.0611529	TVP23C
0.0785802	LAMP5
0.0851275	TNF

## Sheet: DN4_EBV_C0
FDR	Gene
1.67969e-103	TUBB
3.29963e-99	TOP2A
7.41096e-98	CCNA2
4.87935e-93	TYMS
4.0398e-91	HMGB2
9.48603e-91	TUBB4B
9.70877e-91	MAD2L1
2.52991e-85	ASF1B
4.54194e-85	PCLAF
9.71114e-83	CDCA8
7.1573e-80	NUSAP1
1.2897e-78	CDK1
7.67371e-75	TK1
1.57907e-74	TPX2
2.16533e-74	FOXM1
1.3693e-73	CCNB2
1.37064e-73	CCT5
2.75623e-73	CACYBP
4.5323e-73	RAD21
7.10285e-70	CDCA5
1.60808e-69	MELK
1.14868e-68	SMC4
2.2577e-67	CENPW
2.51479e-67	CCNB1
5.70874e-67	HPRT1
1.47076e-66	SPIB
2.06482e-64	LDHB
3.71661e-64	CDC20
5.4606e-63	PBK
9.28642e-63	CENPK
2.84434e-62	LMNB1
2.77958e-60	ALYREF
2.63305e-59	CENPA
5.68342e-59	PTMA
6.44131e-59	PDLIM1
6.95619e-56	SMC2
1.6064e-55	TNF
5.74831e-55	MCM2
3.08285e-53	USP1
6.0632e-53	CDKN3
7.68113e-53	FDPS
7.80568e-52	NHP2
8.55397e-51	DNAJC9
9.02395e-51	NUF2
4.48685e-50	NPM1
1.27742e-49	ARL6IP1
9.11251e-49	MS4A1
2.51315e-48	BCL2A1
1.81836e-47	AURKA
1.83331e-47	CCT7
3.28468e-47	FTH1
3.89029e-47	TRIM28
4.5223e-47	AHCY
6.66555e-47	RRM2
7.05406e-47	C12orf75
1.29535e-46	COQ2
2.40611e-46	PSIP1
3.33747e-45	MT2A
3.34186e-45	MYBL2
4.39678e-44	HLA.DMB
7.3667e-44	MSH2
8.15405e-44	CDK4
1.06453e-43	GAPDH
1.09131e-43	CENPE
1.2015e-43	CBX5
4.52632e-43	MCM3
5.25777e-43	KYNU
4.66093e-42	PCNA
1.22965e-41	ACTR3
1.29316e-41	CCT3
9.34771e-41	CDK2
1.53647e-40	KIFC1
1.63956e-40	HJURP
1.72906e-40	ILF2
2.43513e-40	CCND3
2.57842e-40	PGAM1
5.70777e-40	EZH2
1.24989e-39	UQCRC1
1.10997e-38	RUVBL1
1.12686e-38	PKM
5.70433e-38	IRF8
6.81639e-38	NME1
7.17817e-38	RPL36
1.62182e-36	ATIC
4.55192e-36	PSMB9
7.15921e-36	RFC2
1.39642e-35	LY86
5.4923e-35	TP53
6.87375e-35	CETN3
2.16149e-34	PSMA7
2.88139e-34	AICDA
3.08144e-34	BRCA1
5.77192e-34	HLA.DRB1
6.33097e-34	LMO2
9.53296e-34	ANLN
1.2534e-33	MT1X
1.7405e-33	PDCD10
1.89111e-33	PSMD14
4.90822e-33	HVCN1
2.366e-32	PSMB3
3.97526e-32	ELL3
5.99393e-32	PSMB8
6.30395e-32	GPI
1.1271e-31	KIF11
1.17489e-31	TTC39C
3.61039e-31	MKI67
1.19754e-30	RAD51C
1.36674e-30	PPID
1.53924e-29	RPL29
1.56606e-29	CCT6A
4.52598e-28	DCTPP1
7.35308e-28	NDUFAB1
2.27103e-27	ARL2
2.28012e-27	LYAR
3.67556e-27	HMGB1
5.15639e-27	PSMB4
1.58054e-26	EED
3.50789e-26	RPL3
3.95969e-26	PSMA4
6.17954e-26	NEK6
7.47832e-26	AKT1
1.96787e-25	EEF1A1P5
1.28619e-24	PLAC8
4.18339e-24	NFKB1
2.5063e-23	APEX1
3.0824e-23	SH2B3
3.52963e-23	MRPL4
4.83137e-23	MYBL1
2.43478e-22	PGLS
5.76596e-22	FAM83D
4.36009e-21	SNX8
6.48748e-21	ATAD2
4.31219e-20	NAMPT
5.40732e-20	POP7
5.64086e-20	HSPH1
4.72634e-19	RILPL2
4.83671e-19	IRF5
5.55967e-19	PSMA6
5.9395e-19	EBNA3B.C
7.35381e-19	CDC23
8.7694e-19	MCTS1
7.07323e-18	YWHAZ
3.47781e-17	NDUFA8
3.82486e-17	PSMB5
8.82359e-17	MNDA
1.43608e-16	NQO1
1.58099e-16	REL
6.14432e-16	H1.3
7.12303e-16	MTCO2P12
7.62425e-16	NSD2
1.21355e-15	NOP16
3.55736e-15	NIP7
5.11372e-15	DDX21
1.11911e-14	BATF
8.32188e-14	LAPTM5
9.48378e-14	HMGCR
1.83982e-13	CDKN2C
2.1011e-13	TNIP1
3.10495e-13	CD19
4.4879e-13	BAX
6.56636e-13	NXF1
7.07143e-13	EBNA1
1.44421e-12	IL2RB
1.69649e-12	IDH1
1.94443e-12	TXNL1
2.77554e-12	GMNN
3.01522e-12	DTL
5.63998e-12	PSMD7
6.64062e-12	HUWE1
9.41618e-12	LST1
1.00871e-11	ZWINT
1.15405e-11	IFITM2
3.66639e-11	PRMT5
4.10493e-11	INTS13
5.64164e-11	RPL19
5.84639e-11	PTPN11
2.00513e-10	CD24
5.7424e-10	PUM3
7.49188e-10	ARID5A
9.10005e-10	SH3GL1
1.80078e-09	ZNF738
5.21966e-09	TFRC
5.98507e-09	MICU2
9.09834e-09	TXNRD1
3.10579e-08	CD72
3.22901e-08	PARP1
3.68229e-08	NSDHL
3.75545e-08	DNMT3A
4.72429e-08	NCOR1
6.22948e-08	PLEKHO1
6.82482e-08	TCL1A
7.20095e-08	PSMB10
8.59225e-08	CDK13
8.85346e-08	CD44
2.36782e-07	PRKCB
2.68219e-07	LRRK2
2.8253e-07	A4GALT
3.96809e-07	GSPT1
4.15386e-07	ARID1A
4.42711e-07	MRPL1
8.53878e-07	FBXO5
1.28079e-06	BYSL
1.86898e-06	PNPT1
3.7076e-06	LARP4
4.01112e-06	CD300A
6.3837e-06	USP32
7.24991e-06	CXXC5
1.1215e-05	HGH1
1.38478e-05	ZNF823
2.86224e-05	CCNE1
3.95106e-05	SRM
4.31408e-05	MCOLN2
4.35226e-05	BASP1
5.51384e-05	CREB1
8.59732e-05	FCGR2B
0.000106852	MTMR6
0.000210623	MYB
0.000225702	CYB5R2
0.000332428	MPDU1
0.000560111	PUS7
0.000658665	ETF1
0.00115587	TP53BP2
0.0033609	EBF1
0.0121632	IDH2
0.015357	S100A9
0.0192227	CDKN2D
0.0198188	TCF3
0.0205743	PAN3
0.0260925	ALG10

[truncated: 15 more sheets: DN4_EBV_C1, DN4_EBV_C2, DN4_EBV_C3, DN5_EBV_C0, DN6_EBV_C0, DN6_EBV_C1, DN6_EBV_C2, DN7_EBV_C0, DN7_EBV_C1, DN7_EBV_C2, DN8_EBV_C0, DN8_EBV_C1, DN8_EBV_C2, DN8_EBV_C3, DN8_EBV_C4]
