# Supplementary material for: Spontaneous EBV-Reactivation during B Cell Differentiation as a Model for Polymorphic EBV-Driven Lymphoproliferation
Source: Cancers (Basel). 2023 Jun 7;15(12):3083. doi: 10.3390/cancers15123083 (PMC10296496; doi:10.3390/cancers15123083)
Supplement: Supplementary file 1 [file cancers-15-03083-s001.zip › EBV_Cancers_SupplementalData/Supplemental Tables/Supplemental Table 2_ E1&E2_EBV_Cluster_MarkerGenes_FDR0.1_V0.1.xlsx]

## Sheet: E1_EBV_C0
FDR	Gene	Match: E2_EBV_C0	Match: E2_EBV_C1	Match: E2_EBV_C2	Match: E2_EBV_C3	Match: E2_EBV_C4	Match: E2_EBV_C5
0	JCHAIN			2	3
7.34606e-182	DERL3			3
1.45621e-146	FKBP11			4	7
1.72134e-133	TXNDC5			11		31
5.07357e-131	TENT5C			9		107
4.22647e-119	ITGA6			5
7.16803e-83	MZB1			8		45
9.73467e-79	IGKC			14	2
7.17429e-58	CHST15
1.99459e-57	JUN			17
1.31885e-55	IGLC1			10
1.26893e-51	CADM1
1.83701e-50	TXNIP
1.00261e-48	XBP1			7		75
1.26743e-48	CD27	118		12
5.45516e-46	CSF2RB			6
4.35136e-44	TSC22D3	196
1.71794e-41	KLHL6			13
1.8615e-41	FOSB
1.63768e-33	PECAM1
4.38444e-33	CYTOR			20		178
1.23701e-30	CD63
1.58032e-22	PRDM1					111
1.6851e-21	VSIR
3.92267e-21	SEL1L3	82
3.46008e-16	DDX3Y
2.17402e-14	ZBP1
1.98615e-10	EGR1
2.14747e-09	SDC1
3.89423e-09	AQP3
8.19022e-08	CDKN1B					109
1.32274e-07	TNFRSF17			18		70
2.18149e-07	MANEA					173
8.40187e-07	FAM214A	197
2.61132e-06	FOXO3
0.000686508	CYBA
0.00198967	ERN1			15
0.00569978	PHF1	119
0.00645209	HPCAL1
0.00950261	IL10RA

## Sheet: E1_EBV_C1
FDR	Gene	Match: E2_EBV_C0	Match: E2_EBV_C1	Match: E2_EBV_C2	Match: E2_EBV_C3	Match: E2_EBV_C4	Match: E2_EBV_C5
1.8161e-172	TUBB		27			25	87
2.3675e-167	TYMS		5			19	78
3.79681e-159	MAD2L1		4			5	89
5.10538e-155	PCLAF		6			9	152
9.99199e-153	HMGB2		3			3
1.48762e-151	ASF1B		35			15
1.29794e-149	MS4A1	3	54				44
1.32281e-148	SPIB	135	173				172
3.03457e-148	CCNA2		2			12	165
2.947e-147	CCT5		9				20
5.37103e-143	LDHB		24				41
4.1185e-142	TUBB4B		11			28	58
1.08665e-137	MCM2		52			99	88
1.86403e-136	TK1		20			17
1.52325e-135	TNF		210				23
1.22586e-131	PDLIM1	77	13			69
7.50903e-131	IRF8	8	96				80
1.58766e-128	FDPS		53			108	106
1.10224e-127	TOP2A		7			10
1.16146e-127	RAD21		12			32	109
3.86099e-126	NPM1		37				26
8.91642e-125	BCL2A1	48					3
1.10111e-124	CDCA5		91			83	146
1.02365e-123	HPRT1		18			89	40
2.34436e-123	NHP2		49				25
6.90395e-123	AHCY		109			161	90
2.61599e-122	CACYBP		34			97	70
5.68844e-122	CDCA8		21			90
1.64734e-120	CENPW		47			41	186
1.88932e-120	NUSAP1		15			8
2.14719e-119	PTMA		30			51	91
1.28975e-118	MCM3		45			78	85
1.3734e-118	LY86	11	84
2.57732e-118	CCNB1		10			39
2.76124e-118	ALYREF		14			66	31
2.68841e-117	HLA.DMB	10	71				116
2.8173e-117	USP1		29			47	126
2.21298e-116	PLAC8	5	78
2.45522e-116	CENPK		32			49	94
7.13258e-116	PCNA		16			54	110
1.38933e-114	TPX2		22			37
5.65018e-114	CCNB2		8			2
6.2575e-114	ACTR3	26	41				71
5.02584e-113	FTH1	30	66				76
1.25898e-112	TRIM28		48			61	43
4.11832e-112	FOXM1		19			33
1.55844e-110	GAPDH		26			73	117
2.62156e-110	MELK		87			79
9.16139e-110	SMC4		28			7
3.06982e-109	CDK1		23			13	149
3.63755e-109	CDK4		69			92	22
5.03945e-109	PKM	132	64			86	55
1.84505e-107	HLA.DRB1	12	137				36
2.89125e-107	CCT7		76				32
1.17257e-106	RPL36	32	50				67
1.82435e-106	NME1		60				16
1.91795e-106	DNAJC9		17			24	62
1.01661e-104	CD22	2	62
1.40347e-104	CBX5		63			58	143
6.26937e-104	ATIC		114				24
9.71972e-103	CCT3		105				93
2.30634e-102	PGAM1		33			65	46
4.54172e-102	HVCN1	94	117				184
9.78876e-102	C12orf75		73			88
2.82991e-101	LMNB1		61			154	171
1.06973e-98	PBK		36			40	144
1.28649e-98	MYBL2		25			20
1.62456e-98	RFC2		112			117	98
3.49652e-98	TP53	152	168
3.76149e-98	KYNU		156				150
6.71955e-98	PSIP1		74			77	156
8.93206e-98	LMO2	36	120
1.43146e-97	RUVBL1		102				29
1.74197e-97	CCND3		88			134	177
6.48376e-97	ILF2		40			67	30
9.29035e-97	ARL6IP1		43			84	155
1.29659e-96	RPL29	146	115				105
4.31674e-95	PSMA7		240
9.50147e-94	PSMB3		57			56	79
1.40986e-93	PSMB8	100	80			85	154
1.62436e-93	SMC2		101			68	176
3.85699e-93	GPI		70			74	59
9.58882e-92	CDC20		39			38
1.07163e-91	MSH2		95			138	103
3.30467e-91	PSMB9	55	67			63
6.45553e-91	EEF1A1P5	9	92				81
8.78855e-91	CDK2		58			124	118
6.17826e-89	NFKB1	90	119				14
1.16064e-88	DCTPP1		145				56
1.24513e-88	CDKN3		42			26
1.52831e-88	RPL3	18	72				84
1.83779e-88	CENPA		31			35
8.34302e-88	UQCRC1		65			71	168
3.84967e-86	PDCD10	148	55			94	96
1.04026e-85	COQ2	140	103				178
4.06129e-85	ELL3	171					119
6.42653e-85	BRCA1		75			72
8.35931e-85	NDUFAB1		51			93	39
1.86917e-82	RRM2		44			30	141
1.97688e-82	PSMD14		59			95	53
3.44817e-81	CCT6A		113				27
4.00179e-80	NUF2		38			11
1.52607e-78	LAPTM5	4	81
1.26332e-77	PSMB4	75	77			76	129
3.52479e-77	PPID	142	104				82
5.41776e-77	SNX8	52	181				108
5.73838e-77	LYAR		135				42
6.42558e-77	CD83	35					5
7.98694e-77	APEX1		122				48
4.28345e-76	EED		82			102	52
5.78797e-74	RPLP1	29	68			130	114
1.99656e-73	MX1	23	177			115
1.29489e-72	RILPL2	81	106				33
2.6868e-72	MTCO2P12	63	107
6.30438e-72	AKT1		153				142
1.14847e-71	ARL2		226
2.26608e-71	NOP16		130				11
2.38147e-71	DDX21	57	97				7
4.79731e-71	MRPL4		155				57
3.55811e-69	IFITM2	24	198
7.29577e-69	AICDA		237
3.41106e-68	SH2B3	80	187				173
1.90258e-67	MCTS1	177	89			106	127
2.78637e-67	PSMA4		147			156	107
8.29386e-67	EZH2		118			119	60
2.03178e-65	CENPE		79			22
3.77776e-65	MT2A	166	123			59
7.28283e-65	NDUFA8		108			82	137
1.56045e-63	RAD51C		90			110	169
3.1958e-63	KIFC1		111			148
1.64001e-62	BATF	198					2
6.89105e-62	AURKA		46			53
2.4461e-60	NAMPT	204	159				10
4.75408e-59	PGLS	117	218
5.22861e-59	MNDA		254
5.24664e-59	KIF11		134			34
2.81345e-58	TNIP1	28	205				51
2.93704e-58	POP7		150			113	111
5.27807e-58	CD19	150
1.1796e-57	PSMB5		141			185	28
3.61433e-57	ANLN		146			48
5.88532e-57	TTC39C		201
7.3921e-56	CDC23		121			132
1.13638e-55	TFRC		99				13
1.49971e-55	HJURP		133			55
1.71839e-55	PSMA6		139			183	49
1.13274e-54	HMGCR	86	174				138
2.46503e-54	NEK6		246				115
1.21827e-53	NIP7	201	167				17
2.36273e-53	HUWE1	143	165			139	92
4.35818e-53	CETN3		100			101	185
1.8733e-52	DUSP2	151					8
4.30373e-52	HMGB1		56			62
6.70643e-52	CD40	21					12
1.7351e-51	MKI67		185			104
3.52232e-49	MT1X	188	93			122	157
1.34174e-48	YWHAZ	91	94			158	139
4.04237e-47	LTB	19
1.18667e-46	PSMD7		169			120	148
3.41472e-46	IRF5						64
4.90883e-46	TXNL1	139	86			100	61
1.43568e-45	PRMT5		239				101
2.05958e-45	CD69	13
2.40075e-45	BAX		140			150
5.20299e-45	MYBL1		110
2.47249e-44	GIMAP2	49	183
2.48023e-44	BTK	42	127				187
3.09703e-43	HSPH1		129				77
1.34994e-42	REL	38	171				128
2.16606e-41	GMNN		126			116
6.73371e-41	BST2	64	142			112	113
7.55702e-41	IL2RB		232				86
9.00402e-41	PUM3		179				18
9.22997e-41	FAM83D		149			172
1.18091e-40	TCL1A	168	85
1.425e-40	RPL19		188				170
3.82494e-40	IDH1	96	151
5.68666e-40	CD24	108	148
7.06103e-40	NRAS	47	116				97
2.83354e-39	ATAD2		152
1.36444e-38	GGH		161			14
4.23543e-37	COMMD1		180			91	47
6.51347e-37	PNPT1	134	166			103	66
7.19991e-37	DTL		260
1.06405e-36	MIR155HG						6
1.35966e-36	INTS13		160			170	151
3.16549e-36	PTPN11	205	136				74
5.62547e-35	RB1	101	83			50
7.16828e-35	SRM		172				35
4.17986e-34	ETF1		163				15
5.73661e-34	ARID5A	192	208			181	95
7.88048e-34	E2F1		283
2.44865e-33	PEA15	111	262				131
6.05258e-33	NSD2		216			182
7.57479e-33	PRKCB	44	154
1.61115e-32	EBNA1	115			4
2.23472e-32	NXF1	98	244				179
2.74895e-32	DIS3	180	175				121
3.53408e-32	CCNE1		212			157	69
4.46245e-32	CDKN2C		178			42
4.22688e-31	MYC	104					34
4.39339e-31	GSPT1		124			196	38
6.96645e-31	CD300A	130
1.89653e-30	EBNA3B.C	173
2.51035e-30	TXNRD1	176	157			160	159
3.2065e-30	NSDHL		264				182
1.26777e-29	TAP1	61				152
6.6994e-29	BASP1						161
6.58015e-28	BYSL						75
2.298e-27	EDF1		184			171	147
3.11863e-27	SF3B1	37	128			105	166
1.78118e-26	FCGR2B	51	191
3.01574e-26	CDK13	83	192
3.13398e-26	CD72	149
4.35937e-26	ZWINT		228			127
1.3563e-25	PARP1	182	214
9.50257e-25	ARID1A	88	164			176	175
3.0797e-24	PUS7		248				83
4.02684e-24	CEPT1	65	247
8.54338e-24	DNMT3A	174	285
2.91583e-23	PSMB10
3.18718e-23	CD79B	14	213
1.90753e-22	SH3GL1		287
5.36096e-22	NCOR1	154	193			179	194
2.48112e-21	H1.3		170			136
2.63041e-21	FBXO5		98			43
2.91777e-21	MICU2	71	144
7.00246e-21	SP140	127	288			114
1.34484e-20	ZNF581	41	245				130
1.46542e-20	STAT6
6.09847e-20	EGR2						188
1.95658e-19	ZNF738		190
2.89258e-19	UBR5	129	222			165
3.37397e-19	LST1
3.76853e-19	NQO1		194			201
7.53673e-19	BTLA
7.84619e-19	ELP3	187	200			153
9.10413e-19	IRF9	31
1.35253e-18	CCNDBP1	109	223			195
2.55088e-18	NKTR				5
4.41692e-18	PLEKHO1
6.46039e-18	NFKBIE	105					37
9.5604e-18	LRRK2
1.11822e-17	ZFP36L1
1.23363e-17	MCOLN2						102
2.96423e-17	IDH2					167
4.28866e-17	NOL8		195				73
5.49078e-17	RELA	102	291
6.24344e-17	SERPINB8
1.13288e-16	USP3	34	258
1.1682e-16	TRMT1L	113	186
1.32144e-16	ALG10					177
1.45898e-16	TRAF3IP3	116	265			118
3.47243e-16	RCBTB2	66	209			87
3.63896e-16	CCNC		138			96	140
3.90346e-16	CNEP1R1		289
4.38269e-16	TGDS		182				124
1.06585e-15	HGH1		272
1.91225e-15	SUPT5H	123
1.99306e-15	MPDU1		281			146
3.36442e-15	SRSF5	58	143				120
3.74858e-15	ZCCHC7
4.23359e-15	BCL2	69					183
9.4542e-15	MEF2C	68	271
1.04396e-14	CD44	46					19
1.05378e-14	MTMR14
1.17306e-14	MTMR6		204			186	163
1.6133e-14	IL21R	183	249				112
2.18042e-14	RBM7	99	235				133
2.54504e-14	MRPL1		229
2.76578e-14	BLNK	73	250
2.79177e-14	LARP4		242				158
3.5592e-14	TNFRSF13C	167
4.33834e-14	PAN3	110	255
9.39085e-14	MYB	186	224				192
3.43175e-13	A4GALT
4.66848e-13	CXXC5	169	253				189
5.36734e-13	GSTM4	145
5.52234e-13	EBF1
1.27051e-12	TET2	107	243				160
1.6079e-12	IL2RG	40					145
1.78075e-12	USP32	136
2.77706e-12	TBX21
3.85895e-12	FAM98A		202			151	63
7.45348e-12	MIR3142HG	93					100
1.97715e-11	RHEBL1					149
3.49713e-11	APOBEC3G	53				144
4.76312e-11	ATRX	159	251
4.84639e-11	HLA.F
8.02787e-11	RBL2	78	259
8.6229e-11	STK38	87	215			169
9.44349e-11	SP110	121
1.09745e-10	ZBED1
1.82537e-10	ZNF823		268
2.21894e-10	CREB1	124	221
2.29e-10	TNFSF13B	189
3.34643e-10	PPP2CB	147	158				125
4.06334e-10	SLC19A2
6.61735e-10	CYB5R2		293
6.66368e-10	EBNA2
7.35875e-10	NFKBIZ
1.07216e-09	CDK2AP2		207			29
2.65657e-09	POLD4
3.02695e-09	SIRT1	138	234				190
4.55386e-09	IKZF5	178				194	196
4.99187e-09	TRAPPC11	165	196			192
4.99565e-09	AK4		269
7.37428e-09	ORC2
9.6959e-09	APOBEC3C	179				200
1.17552e-08	TP53BP2						54
1.55638e-08	ATAD3A		284
2.05985e-08	CCNE2		257
2.12913e-08	IL13RA1						195
2.57436e-08	SHPRH	141	277				162
4.00422e-08	VPREB3	15	252
4.29092e-08	MYLIP
6.07784e-08	RHBDD2	126				184
7.7624e-07	DDX17		292
1.04779e-06	ALCAM		286				136
1.68648e-06	TNFAIP3	74					4
2.58208e-06	HIF1A		241			175
3.84027e-06	XRCC2
5.27809e-06	S100A9
5.80857e-06	NR3C1
6.42244e-06	ANKZF1
7.7646e-06	CDKN2D
9.10959e-06	MLEC	200	278
1.45527e-05	GSDMD	202
3.38222e-05	IGHM	27	162			44
4.67785e-05	RIPOR1	162
0.000109636	IER3						135
0.00033738	BHLHE40	181		16			191
0.000785194	IKZF1		267
0.00280796	GADD45B
0.0327176	MARCKS	114	279				72
0.0538721	ICAM1	190					9
0.0652209	HMOX1

## Sheet: E1_EBV_C2
FDR	Gene	Match: E2_EBV_C0	Match: E2_EBV_C1	Match: E2_EBV_C2	Match: E2_EBV_C3	Match: E2_EBV_C4	Match: E2_EBV_C5
4.59764e-96	CD48	7	125			52	132
4.05107e-85	CD22	2	62
1.72606e-65	CD40	21					12
3.88291e-61	MS4A1	3	54				44
1.73506e-60	LAPTM5	4	81
8.45841e-57	CD69	13
7.78561e-56	EEF1A1P5	9	92				81
6.85363e-54	IRF8	8	96				80
1.81079e-53	ST6GAL1	20
1.05426e-51	ISG15	25
2.10636e-49	MX1	23	177			115
3.94432e-47	LMP1						21
4.56463e-47	TNIP1	28	205				51
6.76155e-47	RPLP1	29	68			130	114
1.97719e-45	PLAC8	5	78
2.19376e-43	NEDD9	67				155
3.33692e-43	RPL3	18	72				84
4.22112e-42	NFKBIE	105					37
1.46402e-41	VPS13C	43	220
8.50712e-41	LY86	11	84
7.9524e-40	CD79B	14	213
8.90567e-36	CD83	35					5
1.50469e-35	IKZF3	56				166
7.68285e-34	BLNK	73	250
1.7878e-33	GIMAP2	49	183
6.80973e-33	RPL36	32	50				67
1.0387e-32	BATF	198					2
8.29447e-32	ATM	128
9.56482e-32	MEF2C	68	271
2.52998e-31	IGHM	27	162			44
3.4615e-31	HLA.DRB1	12	137				36
5.08976e-31	CASP4	33				168
2.04084e-30	DUSP2	151					8
3.69001e-30	IFITM2	24	198
4.07494e-30	SNX8	52	181				108
8.68304e-30	CCL3	131					123
4.23896e-29	TBX21
5.63272e-29	TAP1	61				152
5.73065e-29	PNOC	76				141
9.39649e-29	SP110	121
1.27815e-28	PEA15	111	262				131
3.31591e-28	IL2RG	40					145
1.08232e-27	ZNF581	41	245				130
1.1327e-27	MCL1	62
1.23141e-27	ICAM1	190					9
3.0596e-27	BCL2A1	48					3
8.73028e-27	RILPL2	81	106				33
1.18027e-26	DRAM1
1.75041e-26	HVCN1	94	117				184
7.11415e-26	TRAF3IP3	116	265			118
4.62227e-25	POU2F2
4.65907e-25	IRF9	31
7.0022e-25	YPEL5	39
1.89736e-24	IL21R	183	249				112
1.93667e-24	EVI2B	17	233
2.33233e-24	BST2	64	142			112	113
5.20382e-24	LMO2	36	120
6.21316e-24	HLA.DMB	10	71				116
8.82297e-24	P2RY8	22
1.01747e-23	LTB	19
1.04915e-23	CD200						193
1.68187e-23	TNFAIP3	74					4
2.43412e-23	MIR155HG						6
3.26179e-23	CEPT1	65	247
1.0082e-22	CD44	46					19
1.50109e-22	IDH1	96	151
3.21621e-22	RGS1	95
8.77585e-22	ICAM3	85
1.07075e-21	TNFRSF13C	167
1.1644e-21	NFKB1	90	119				14
1.48345e-21	REL	38	171				128
1.65026e-21	BCL2	69					183
4.25779e-21	SF3B1	37	128			105	166
5.73627e-21	NRAS	47	116				97
6.67352e-21	IL6ST	84				145
9.14921e-21	BHRF1	163
1.36241e-20	CD79A	6
1.90737e-20	SP140	127	288			114
1.47404e-19	EDF1		184			171	147
2.10977e-19	BTK	42	127				187
2.15841e-19	SLAMF7	92				126	167
4.67277e-19	IRF5						64
6.06673e-19	WARS1					159	65
6.24148e-19	HECA	97	273			188
1.15981e-18	BIRC3	45					99
1.86203e-18	SYK	54	282
1.09114e-17	UBR5	129	222			165
2.05453e-17	ATRX	159	251
6.6418e-17	VAMP2	79
8.91922e-17	TET2	107	243				160
8.95222e-17	MARF1	70	219
1.45238e-16	SAT2
2.01491e-16	USP3	34	258
2.81995e-16	SRSF5	58	143				120
3.72433e-16	ZCCHC7
6.42836e-16	ACTR3	26	41				71
1.00783e-15	CYLD	60					104
1.04321e-15	BTLA
1.90472e-15	FCGR2B	51	191
2.87335e-15	CDK13	83	192
3.00979e-15	CD300A	130
3.60307e-15	SPIB	135	173				172
3.69965e-15	CD19	150
3.77461e-15	FTH1	30	66				76
5.96801e-15	APOBEC3G	53				144
9.80997e-15	SH2B3	80	187				173
1.07965e-14	BASP1						161
1.34741e-14	PSMB9	55	67			63
1.97427e-14	HUWE1	143	165			139	92
2.85423e-14	COMMD3	170	176			60
2.91966e-14	IGHD	16	132
3.21324e-14	IL2RB		232				86
3.32427e-14	DDX17		292
4.49749e-14	GSTM4	145
5.01294e-14	CCNDBP1	109	223			195
7.52005e-14	CD24	108	148
8.69743e-14	RELA	102	291
9.72673e-14	USP32	136
1.17659e-13	PRKCB	44	154
1.62918e-13	TNFRSF14	184
3.29671e-13	RPL29	146	115				105
4.13005e-13	TRAPPC11	165	196			192
4.57445e-13	PPP2CB	147	158				125
5.11298e-13	MNDA		254
5.70301e-13	SEL1L3	82
6.79412e-13	DIS3	180	175				121
7.03749e-13	NEK6		246				115
1.02742e-12	ZFP36L2	157
1.03294e-12	PGLS	117	218
1.41036e-12	ALCAM		286				136
1.81908e-12	NFKBIZ
3.2244e-12	MTCO2P12	63	107
3.29479e-12	RHBDD2	126				184
4.53001e-12	ELL3	171					119
4.55859e-12	IRF1	120				199
4.78684e-12	TXNL1	139	86			100	61
5.00941e-12	PSMB8	100	80			85	154
5.21422e-12	RB1	101	83			50
5.72686e-12	DNAJC3					98
6.47614e-12	HIF1A		241			175
1.19163e-11	ZNF292	133	280
1.7088e-11	PARP1	182	214
2.79528e-11	TNFSF10	89				164
3.91176e-11	TRMT1L	113	186
4.96673e-11	COMMD1		180			91	47
6.48832e-11	MYC	104					34
7.5449e-11	SERPINB8
8.31875e-11	TVP23C	103
1.1533e-10	MTMR14
1.36263e-10	ARID5A	192	208			181	95
1.9518e-10	DNMT3A	174	285
3.09298e-10	PAN3	110	255
4.46028e-10	TFRC		99				13
4.48547e-10	CCND2		261			147	45
7.14082e-10	PHF1	119
9.46119e-10	SLC35C2	195
1.02654e-09	EDEM2	106				128
1.05606e-09	GOLPH3L	144				187
1.60715e-09	MARCKS	114	279				72
1.71427e-09	EGR2						188
1.7617e-09	CNEP1R1		289
2.29549e-09	ZBTB4	158
3.65213e-09	FAM214A	197
4.1319e-09	MICU2	71	144
4.29506e-09	PRKD2	160				162
4.36551e-09	SUPT5H	123
4.39073e-09	RBM7	99	235				133
4.91939e-09	MLKL
8.02269e-09	APEX1		122				48
8.48308e-09	IRF2	164	227			80
8.9169e-09	NKTR				5
9.08601e-09	MIR3142HG	93					100
9.13971e-09	TNF		210				23
1.28049e-08	PLEKHO1
1.49146e-08	IRF7
2.38897e-08	VPREB3	15	252
2.80328e-08	ARID1A	88	164			176	175
2.94089e-08	TBC1D3				6
3.92152e-08	B4GALT5	185	266
4.82364e-08	RCBTB2	66	209			87
5.34121e-08	PDE4B					198
5.55404e-08	CRBN	137	274
6.90318e-08	NAMPT	204	159				10
7.74182e-08	KMT2B						197
1.15101e-07	RIPOR1	162
1.21542e-07	BHLHE40	181		16			191
1.31788e-07	BAX		140			150
1.43406e-07	APOBEC3C	179				200
1.75405e-07	FAM214B
2.51401e-07	NFKB2
2.71483e-07	LY9
3.10847e-07	TGDS		182				124
4.39747e-07	PPID	142	104				82
4.41616e-07	NXF1	98	244				179
6.57002e-07	RPL19		188				170
7.07717e-07	SRGN						134
7.43458e-07	KYNU		156				150
8.44709e-07	BLLF1.gp350
1.28059e-06	CDH1
1.42549e-06	LAMTOR3
1.59193e-06	ZFP36
2.4743e-06	NINJ1						50
3.05207e-06	CD72	149
3.3036e-06	HMGCR	86	174				138
4.71148e-06	LGALS1	112				190
4.98044e-06	CD27	118		12
6.65241e-06	IRF3	193
6.77079e-06	IKZF5	178				194	196
7.37475e-06	H2BC5					197
1.60746e-05	YWHAZ	91	94			158	139
1.62548e-05	SH3GL1		287
2.32794e-05	TNFSF13B	189
2.88357e-05	CEMIP2
3.17382e-05	PDCD10	148	55			94	96
3.18008e-05	STAT6
3.44407e-05	CYTH4
4.49538e-05	PTPN11	205	136				74
4.54309e-05	ATXN1
5.29312e-05	NCOR1	154	193			179	194
5.5262e-05	DDX21	57	97				7
5.59049e-05	GADD45B
6.70164e-05	CCDC88B
8.90088e-05	ETF1		163				15
9.12051e-05	IRF4	191				121
0.000112996	ELP3	187	200			153
0.000126367	LMP2A.2B
0.000195712	MYLIP
0.000196247	HLA.F
0.000287505	ARL2		226
0.000621046	ZBTB43						180
0.000965745	NIP7	201	167				17
0.00106337	EBF1
0.00171656	CREBRF	153
0.00187714	IL13RA1						195
0.0036989	NOP16		130				11
0.00400606	EBNA2
0.00433678	TAGAP	155		19
0.00491821	POLD4
0.00492044	TNFRSF13B
0.00577945	IER3						135
0.0060487	PUS7		248				83
0.00666603	PPP1R15A
0.00689601	TP53	152	168
0.0149976	PATL2
0.0167662	LRRK2
0.0304046	TYROBP
0.0779943	ZFP36L1
0.0836506	CDKN1A					131
0.0911266	PNPT1	134	166			103	66

## Sheet: E1_EBV_C3
FDR	Gene	Match: E2_EBV_C0	Match: E2_EBV_C1	Match: E2_EBV_C2	Match: E2_EBV_C3	Match: E2_EBV_C4	Match: E2_EBV_C5
1.95444e-158	HMGB2		3			3
1.4371e-146	MYBL2		25			20
6.51895e-146	CENPW		47			41	186
3.62833e-145	CCNA2		2			12	165
6.60248e-142	GGH		161			14
4.96605e-140	MAD2L1		4			5	89
2.03812e-139	FOXM1		19			33
3.57986e-139	APOBEC3B		263			4
7.51989e-138	RRM2		44			30	141
2.51111e-136	SMC4		28			7
1.82647e-133	CCNB2		8			2
7.53158e-132	TK1		20			17
3.3868e-129	NUSAP1		15			8
2.3093e-126	TUBB		27			25	87
2.57864e-125	ASF1B		35			15
7.25478e-122	TYMS		5			19	78
7.91032e-122	PCLAF		6			9	152
1.09478e-121	TOP2A		7			10
6.64827e-119	CDCA5		91			83	146
1.01305e-113	NUF2		38			11
4.58036e-113	CDK1		23			13	149
3.03024e-112	CCNB1		10			39
5.24323e-109	CENPA		31			35
2.005e-108	HJURP		133			55
3.17137e-108	CDC20		39			38
3.87221e-108	TUBB4B		11			28	58
3.61194e-107	CDCA8		21			90
4.27159e-104	PBK		36			40	144
5.41009e-104	TPX2		22			37
2.05265e-97	MELK		87			79
9.35297e-97	KIFC1		111			148
5.50095e-96	KIF11		134			34
5.31458e-92	PDIA6		203			6
5.90524e-88	GPI		70			74	59
1.71041e-86	ILF2		40			67	30
1.16644e-83	DNAJC9		17			24	62
1.27971e-82	RAD21		12			32	109
4.36662e-82	PGAM1		33			65	46
1.16716e-81	CDKN3		42			26
3.25475e-81	PTMA		30			51	91
1.03233e-80	ALYREF		14			66	31
1.57641e-79	PCNA		16			54	110
2.93424e-77	CENPK		32			49	94
2.49642e-76	GAPDH		26			73	117
9.45112e-75	EZH2		118			119	60
3.1026e-73	MCM2		52			99	88
1.37748e-72	MCM3		45			78	85
5.21637e-72	AURKA		46			53
7.25802e-71	MKI67		185			104
1.36996e-69	LMNB1		61			154	171
3.99311e-69	USP1		29			47	126
8.73086e-69	CXCR4					163
1.08401e-68	CBX5		63			58	143
9.20229e-67	HMGB1		56			62
1.34027e-65	CCT5		9				20
1.57654e-64	PSMB3		57			56	79
3.80864e-64	PKM	132	64			86	55
5.7529e-64	CENPE		79			22
3.32174e-63	PSMB4	75	77			76	129
4.86696e-62	CACYBP		34			97	70
1.58977e-60	TRIM28		48			61	43
4.83756e-60	C12orf75		73			88
1.09283e-58	NDUFAB1		51			93	39
2.32327e-58	SSR3					21
9.20108e-58	SMC2		101			68	176
5.49315e-57	POP7		150			113	111
2.32516e-56	H1.2					23
6.75671e-56	IRF4	191				121
7.21738e-56	BRCA1		75			72
9.80739e-56	CDK2		58			124	118
1.3187e-54	RB1	101	83			50
3.70228e-54	CCNC		138			96	140
1.0408e-53	PSMD14		59			95	53
1.28452e-53	UQCRC1		65			71	168
2.54969e-53	TMED10		199			18
4.63152e-53	CDK4		69			92	22
1.09957e-52	NHP2		49				25
2.10758e-52	MCTS1	177	89			106	127
2.56608e-52	RAD51C		90			110	169
5.99151e-52	CDKN2C		178			42
2.94354e-51	RFC2		112			117	98
2.86138e-50	NDUFA8		108			82	137
6.01903e-50	MSH2		95			138	103
1.3354e-49	CETN3		100			101	185
3.02113e-49	FDPS		53			108	106
4.22102e-48	CCND3		88			134	177
1.26027e-47	CCT7		76				32
1.78216e-47	LDHB		24				41
3.45271e-47	NPM1		37				26
6.34289e-47	CCT3		105				93
8.37131e-47	PSMB8	100	80			85	154
2.43242e-46	PSMB9	55	67			63
2.85488e-46	CCNE1		212			157	69
3.18135e-45	MYB	186	224				192
5.74597e-45	PDLIM1	77	13			69
9.52444e-44	NME1		60				16
1.00984e-43	RPN2					36
1.48518e-43	TXNL1	139	86			100	61
2.49008e-43	PSIP1		74			77	156
3.7947e-43	CDK2AP2		207			29
5.38431e-43	NSD2		216			182
7.08277e-43	PSAT1		225
7.20444e-43	PSMA7		240
1.93007e-42	PDCD10	148	55			94	96
1.31445e-41	GMNN		126			116
1.73964e-41	TXNRD1	176	157			160	159
2.03773e-41	LYAR		135				42
7.84424e-41	PSMA4		147			156	107
8.58711e-41	ANLN		146			48
9.75598e-41	IRF2	164	227			80
1.05114e-40	DNAJB11					27
1.566e-40	PSMD7		169			120	148
1.60359e-40	HPRT1		18			89	40
1.97665e-40	NRAS	47	116				97
9.33637e-39	EED		82			102	52
1.30659e-38	PSMB5		141			185	28
3.12976e-38	AHCY		109			161	90
4.12365e-37	RHEBL1					149
1.05837e-36	PRMT5		239				101
1.72244e-36	CCND2		261			147	45
1.7875e-36	H1.3		170			136
2.1714e-36	ZWINT		228			127
4.37615e-36	TAP1	61				152
1.0479e-35	ATIC		114				24
6.87374e-35	COMMD1		180			91	47
8.43363e-35	CD48	7	125			52	132
1.09319e-34	FAM98A		202			151	63
4.65182e-34	DDX21	57	97				7
1.75513e-33	PSMA6		139			183	49
2.0905e-33	NT5DC2		217			125
2.09238e-33	BTK	42	127				187
2.24207e-33	TFRC		99				13
8.11576e-33	FBXO5		98			43
1.0102e-32	RUVBL1		102				29
1.1457e-32	CCT6A		113				27
2.41719e-32	PNPT1	134	166			103	66
3.71337e-32	STT3A					137
4.02838e-32	PDIA4					16
5.05263e-32	RPL36	32	50				67
5.54199e-32	RPN1					64
8.02724e-32	ARL6IP1		43			84	155
8.34261e-32	MRPL4		155				57
1.06903e-31	DTL		260
1.32165e-31	CDC23		121			132
1.51927e-31	UBE2J1		230			46
1.73246e-31	TXNDC12		197			133
2.61456e-31	ATAD2		152
2.10201e-30	ATF4		131				68
3.66346e-30	ELP3	187	200			153
3.13029e-29	WARS1					159	65
3.19097e-29	APEX1		122				48
1.00588e-28	DCTPP1		145				56
1.1014e-28	RCBTB2	66	209			87
1.52236e-28	PRKD2	160				162
1.67999e-28	TP53	152	168
8.48198e-28	BST2	64	142			112	113
1.16582e-27	YWHAZ	91	94			158	139
1.7056e-27	GSPT1		124			196	38
1.79172e-27	BAX		140			150
3.69294e-27	EDF1		184			171	147
7.76215e-27	SRM		172				35
8.3886e-27	MPDU1		281			146
2.08097e-26	SF3B1	37	128			105	166
8.09065e-26	RPLP1	29	68			130	114
4.07064e-25	ETF1		163				15
4.9517e-25	STT3B		189			57	181
6.90237e-25	ATRAID		236			81
8.31335e-25	ACTR3	26	41				71
8.33756e-25	PPID	142	104				82
2.35046e-24	FAM83D		149			172
2.51871e-24	CDKN1A					131
2.79037e-24	PHGDH
2.81315e-24	ARID2		256
8.1254e-24	BYSL						75
2.71741e-23	ASNS		275				122
3.09362e-23	PUM3		179				18
6.13454e-23	RBM7	99	235				133
6.25159e-23	NOP16		130				11
1.3269e-22	COMMD3	170	176			60
5.25291e-22	RPL29	146	115				105
5.72887e-22	HUWE1	143	165			139	92
6.26102e-22	AKT1		153				142
9.75106e-22	RPL3	18	72				84
1.12746e-21	FTH1	30	66				76
1.37478e-21	SUPT5H	123
1.42028e-21	FLI1	161	231
1.8942e-21	MICU2	71	144
2.59647e-21	CCNDBP1	109	223			195
2.9319e-21	PTPN11	205	136				74
3.18551e-21	NIP7	201	167				17
7.60653e-21	E2F1		283
3.20018e-20	TGDS		182				124
8.18733e-20	SEMA4B					142
1.71385e-19	PPP2CB	147	158				125
5.88843e-19	MT1X	188	93			122	157
9.06718e-19	GOLPH3L	144				187
1.75967e-18	IDH2					167
3.08548e-18	PRDM1					111
3.50479e-18	CCNE2		257
4.40677e-18	INTS13		160			170	151
8.11902e-18	NCOR1	154	193			179	194
8.32311e-18	BTLA
2.68309e-17	TNFSF10	89				164
5.25523e-17	LMO4		270			123
7.49552e-17	BLNK	73	250
1.15039e-16	MYLIP
1.77199e-16	NSDHL		264				182
1.82124e-16	ARID5A	192	208			181	95
1.8901e-16	PSMB10
2.65972e-16	IKZF5	178				194	196
4.58237e-16	SP140	127	288			114
1.47017e-15	FASTK						153
2.49511e-15	NOL8		195				73
2.59583e-15	USP3	34	258
3.08061e-15	APOBEC3C	179				200
3.38225e-15	TRAPPC11	165	196			192
3.55144e-15	SIRT1	138	234				190
4.75778e-15	NXF1	98	244				179
1.10954e-14	CD38	203				191
1.22302e-14	STK38	87	215			169
3.4809e-14	RPL19		188				170
5.68e-14	RELA	102	291
1.01023e-13	ORC2
1.50973e-13	DIS3	180	175				121
6.20904e-13	ZNF292	133	280
2.85803e-12	TVP23C	103
3.29285e-12	ARID1A	88	164			176	175
3.45317e-12	CNEP1R1		289
3.48134e-12	ALCAM		286				136
6.53635e-12	XBP1			7		75
8.39881e-12	ALG10					177
9.28428e-12	MLEC	200	278
1.42312e-11	MRPL1		229
1.77929e-11	HSPH1		129				77
1.79692e-11	TRMT1L	113	186
4.8843e-11	FOXO1					143
1.30213e-10	EDEM2	106				128
1.7777e-10	IRF9	31
1.91289e-10	RHBDD2	126				184
3.79495e-10	CBX4
3.8468e-10	MTMR6		204			186	163
3.94555e-10	BLZF1	122
4.77849e-10	TRAF3IP3	116	265			118
5.51009e-10	APOBEC3G	53				144
6.29793e-10	CEP128					129
8.77841e-10	ATP8B2					189
1.85778e-09	SNRPB2		290
2.01588e-09	SEMA4A					193
2.37833e-09	IL6R
2.53865e-09	SLC19A2
4.11554e-09	H2BC9
2.81188e-08	GALK2	156	276			180
4.13146e-08	GMPPA					135
4.15789e-08	SHPRH	141	277				162
4.74374e-08	CASP4	33				168
5.58835e-08	EPOR
6.47615e-08	DNAJC3					98
1.39078e-07	SEC24A
1.66968e-07	IL6ST	84				145
1.96354e-07	NQO1		194			201
2.29058e-07	TNFRSF17			18		70
2.71213e-07	ALG3						174
2.87001e-07	IRF1	120				199
5.3983e-07	PMS2P3
2.28824e-06	BTN3A3					174
2.92081e-06	PDE4B					198
2.45689e-05	ATF5
0.00080802	AQP3
0.00181633	IGHM	27	162			44
0.0145615	H2BC5					197
0.0158578	AK4		269

## Sheet: E1_EBV_C4
FDR	Gene	Match: E2_EBV_C0	Match: E2_EBV_C1	Match: E2_EBV_C2	Match: E2_EBV_C3	Match: E2_EBV_C4	Match: E2_EBV_C5
1.22536e-51	CD2
8.57551e-29	GIMAP4
7.29882e-23	LAT
1.17871e-19	CD4
1.05068e-18	CD8A
3.63122e-15	GZMK
2.92286e-11	CD5
4.01134e-09	NKG7
2.04086e-08	THEMIS
2.66388e-05	BCL11B
4.02074e-05	JCHAIN			2	3
0.000840573	CD28
0.000924391	S100A11	50
0.00509329	CD6
0.0130176	JUN			17
0.067639	TNFSF13B	189

## Sheet: E2_EBV_C0
FDR	Gene	Match: E1_EBV_C0	Match: E1_EBV_C1	Match: E1_EBV_C2	Match: E1_EBV_C3	Match: E1_EBV_C4
2.48881e-69	CD22		59	3
5.78582e-62	MS4A1		8	5
2.66898e-49	LAPTM5		104	6
1.49881e-48	PLAC8		39	16
3.21023e-47	CD79A			78
8.95557e-46	CD48			2	127
2.79011e-41	IRF8		18	9
3.01132e-38	EEF1A1P5		87	8
1.52345e-37	HLA.DMB		37	59
8.74933e-36	LY86		34	21
2.62402e-35	HLA.DRB1		54	32
2.89704e-34	CD69		164	7
2.24489e-33	CD79B		223	22
5.76286e-33	VPREB3		316	177
7.80697e-33	IGHD			112
9.01702e-31	EVI2B			56
7.29368e-30	RPL3		92	18	184
3.11634e-29	LTB		159	61
4.43393e-28	ST6GAL1			10
1.86324e-27	CD40		155	4
6.46098e-27	P2RY8			60
8.35683e-26	MX1		113	12
2.78351e-25	IFITM2		121	35
2.8277e-25	ISG15			11
8.96979e-25	ACTR3		44	97	169
3.02043e-24	IGHM		330	31	270
2.62907e-23	TNIP1		138	14
4.36878e-23	RPLP1		112	15	165
3.68908e-22	FTH1		45	105	185
4.63998e-22	IRF9		239	53	239
1.15493e-21	RPL36		56	27	140
2.1326e-20	CASP4			33	256
1.78061e-19	USP3		251	94	215
4.56999e-19	CD83		109	23
6.8474e-19	LMO2		73	58
8.52958e-19	SF3B1		212	74	164
2.92626e-18	REL		170	72
1.60961e-16	YPEL5			54
4.71735e-16	IL2RG		282	43
7.28454e-16	ZNF581		230	44
1.12267e-15	BTK		168	81	132
5.20212e-15	VPS13C			20
7.34577e-15	PRKCB		196	120
1.61496e-14	BIRC3			86
1.68299e-14	CD44		266	66
1.85324e-14	NRAS		180	75	115
2.43895e-14	BCL2A1		23	47
8.09814e-14	GIMAP2		167	26
8.83224e-14	S100A11					14
1.08504e-13	FCGR2B		213	100
1.22784e-13	SNX8		107	36
1.90572e-13	APOBEC3G		288	106	245
1.97877e-13	SYK			87
6.04027e-13	PSMB9		86	109	93
6.40713e-13	IKZF3			24
2.34031e-12	DDX21		119	221	129
2.90392e-12	SRSF5		262	95
3.73986e-12	FCER1G
4.07299e-12	CYLD			98
1.57526e-11	TAP1		208	39	124
2.64358e-11	MCL1			45
3.01621e-11	MTCO2P12		115	133
3.06422e-11	BST2		172	57	157
4.30049e-11	CEPT1		220	65
4.82133e-11	RCBTB2		255	181	154
5.09361e-11	NEDD9			17
6.30614e-11	MEF2C		265	30
7.33803e-11	BCL2		264	73
1.06514e-10	MARF1			92
3.64217e-10	MICU2		228	165	188
4.64528e-10	SQSTM1
7.43402e-10	BLNK		272	25	206
8.59141e-10	TNFAIP3		321	63
1.04559e-09	PSMB4		105		60
1.1266e-09	PNOC			40
2.18037e-09	PDLIM1		17		96
2.31153e-09	RBL2		291
3.07654e-09	VAMP2			90
5.71701e-09	SH2B3		123	107
6.73578e-09	RILPL2		114	48
7.85172e-09	SEL1L3	26		126
8.03035e-09	CDK13		214	101
8.85681e-09	IL6ST			76	260
1.03124e-08	ICAM3			69
1.43495e-08	HMGCR		148	205
2.90415e-08	STK38		292		221
3.83941e-08	ARID1A		218	178	228
4.26852e-08	TNFSF10			144	204
5.0068e-08	NFKB1		89	71
6.23921e-08	YWHAZ		158	211	158
9.54117e-08	SLAMF7			82
1.27181e-07	MIR3142HG		286	173
1.5057e-07	HVCN1		64	50
1.85278e-07	RGS1			68
1.88576e-07	IDH1		178	67
2.14804e-07	HECA			85
3.2242e-07	NXF1		198	195	219
3.51281e-07	RBM7		270	168	178
3.77501e-07	PSMB8		81	138	92
5.03456e-07	RB1		189	139	72
5.2645e-07	RELA		249	118	223
5.49258e-07	TVP23C			149	227
6.92676e-07	MYC		202	147
7.40206e-07	NFKBIE		243	19
1.35893e-06	EDEM2			158	238
1.41126e-06	TET2		281	91
1.51266e-06	CD24		179	117
1.58249e-06	CCNDBP1		240	116	189
3.08264e-06	PAN3		275	153
3.9609e-06	PEA15		194	42
4.77161e-06	LGALS1			206
4.94444e-06	TRMT1L		252	145	236
5.27345e-06	MARCKS		336	160
7.25934e-06	EBNA1		197
7.45444e-06	TRAF3IP3		254	51	244
9.3236e-06	PGLS		135	130
1.04303e-05	CD27	16		207
1.45318e-05	PHF1	39		156
1.53464e-05	IRF1			136	264
1.55098e-05	SP110		293	41
1.75951e-05	BLZF1				243
2.51705e-05	SUPT5H		260	167	186
2.83718e-05	CREB1		296
2.83995e-05	KMT2C
3.16359e-05	RHBDD2		318	134	240
5.47451e-05	SP140		229	79	212
6.62833e-05	ATM			29
6.80991e-05	UBR5		234	88
6.86673e-05	CD300A		204	102
8.77486e-05	CCL3			37
9.15353e-05	PKM		53		58
0.000105181	ZNF292			142	226
0.000114989	PNPT1		184	250	137
0.000127424	SPIB		9	103
0.000135321	USP32		283	119
0.000143635	CRBN			183
0.00015148	SIRT1		305		218
0.000183758	TXNL1		162	137	99
0.000187316	COQ2		96
0.000196781	SHPRH		315		255
0.000217223	PPID		106	194	170
0.000302776	HUWE1		151	110	182
0.000332528	GOLPH3L			159	197
0.000368554	GSTM4		279	115
0.00039929	RPL29		78	122	181
0.000407616	PPP2CB		298	124	195
0.000439173	PDCD10		95	215	105
0.000469594	CD72		215	204
0.000500151	CD19		140	104
0.000502131	DUSP2		153	34
0.000594772	TP53		70	244	156
0.000600364	CREBRF			234
0.000740463	NCOR1		225	220	202
0.000746549	TAGAP			238
0.000769062	GALK2				253
0.00110538	ZFP36L2			129
0.00121302	ZBTB4			163
0.00155786	ATRX		289	89
0.00166286	PRKD2			166	155
0.00173405	FLI1				187
0.00198071	RIPOR1		331	186
0.00212802	BHRF1			77
0.00243441	IRF2			171	111
0.00302868	TRAPPC11		307	123	217
0.00319107	MT2A		128
0.00417306	TNFRSF13C		274	70
0.00428398	TCL1A		176
0.0044276	CXXC5		278
0.00443852	COMMD3			111	180
0.0046165	ELL3		97	135
0.00545153	ZSCAN18
0.00622749	EBNA3B.C		205
0.0065811	DNMT3A		221	152
0.00718021	PIK3CG
0.00742776	TXNRD1		206		107
0.00960869	MCTS1		124		79
0.0100369	IKZF5		306	209	211
0.0103015	APOBEC3C		310	189	216
0.0122473	DIS3		199	127	225
0.012266	BHLHE40		333	187
0.01432	PARP1		217	143
0.0147464	IL21R		269	55
0.016676	TNFRSF14			121
0.0201298	B4GALT5			180
0.0213017	MYB		276		95
0.021568	ELP3		238	226	150
0.022369	MT1X		157		196
0.0269197	TNFSF13B		297	213		17
0.0388418	ICAM1		337	46
0.0396568	IRF4			225	69
0.0399984	ARID5A		192	151	209
0.047432	IRF3			208
0.0474415	CHD9
0.0487881	SLC35C2			157
0.0508798	TSC22D3	18
0.0531731	FAM214A	35		164
0.0602337	BATF		132	28
0.0643838	ZNF215
0.0721573	MLEC		328		233
0.0767282	NIP7		150	232	191
0.078464	GSDMD		329
0.0875055	CD38				220
0.0929852	NAMPT		134	184
0.099397	PTPN11		188	218	190

## Sheet: E2_EBV_C1
FDR	Gene	Match: E1_EBV_C0	Match: E1_EBV_C1	Match: E1_EBV_C2	Match: E1_EBV_C3	Match: E1_EBV_C4
1.42593e-100	CCNA2		10		5
1.77292e-88	HMGB2		6		2
1.76249e-84	MAD2L1		4		7
1.48901e-79	TYMS		3		17
8.87606e-78	PCLAF		5		18
4.95672e-73	TOP2A		20		19
1.55775e-70	CCNB2		43		12
1.68755e-68	CCT5		11		56
1.09014e-66	CCNB1		35		23
2.75353e-65	TUBB4B		13		27
3.36802e-65	RAD21		21		38
6.10395e-63	PDLIM1		17		96
1.06843e-62	ALYREF		36		42
6.07668e-62	NUSAP1		31		14
1.77414e-61	PCNA		41		43
4.50359e-60	DNAJC9		58		37
1.63209e-59	HPRT1		25		114
2.26067e-58	FOXM1		47		8
3.90375e-58	TK1		15		13
4.49206e-58	CDCA8		29		28
5.78985e-58	TPX2		42		30
1.13435e-57	CDK1		51		22
1.80135e-57	LDHB		12		89
6.09396e-57	MYBL2		68		3
1.20189e-56	GAPDH		48		45
1.45859e-56	TUBB		2		15
2.32587e-56	SMC4		50		11
3.43083e-56	USP1		38		52
7.41806e-56	PTMA		32		41
8.12287e-56	CENPA		93		24
5.10362e-55	CENPK		40		44
1.3437e-54	PGAM1		63		39
2.69359e-54	CACYBP		28		61
3.02452e-54	ASF1B		7		16
7.48584e-54	PBK		67		29
1.8407e-53	NPM1		22		90
5.69423e-53	NUF2		103		21
8.70283e-53	CDC20		84		26
2.21481e-51	ILF2		76		36
4.75536e-50	ACTR3		44	97	169
2.13264e-49	CDKN3		91		40
2.76889e-49	ARL6IP1		77		142
6.11436e-49	RRM2		100		10
6.46917e-49	MCM3		33		48
6.32804e-48	AURKA		133		49
1.0118e-47	CENPW		30		4
1.04971e-47	TRIM28		46		62
3.8792e-47	NHP2		26		78
7.2371e-47	RPL36		56	27	140
8.08734e-47	NDUFAB1		99		64
1.25142e-46	MCM2		14		47
1.88484e-46	FDPS		19		86
3.68279e-46	MS4A1		8	5
9.13227e-46	PDCD10		95	215	105
1.87897e-45	HMGB1		154		55
1.56025e-44	PSMB3		80		57
1.07123e-43	CDK2		88		71
1.84345e-43	PSMD14		101		74
3.63611e-43	NME1		57		97
5.27782e-43	LMNB1		66		51
9.06113e-43	CD22		59	3
3.17096e-42	CBX5		60		54
5.08886e-42	PKM		53		58
1.72168e-41	UQCRC1		94		75
1.64241e-40	FTH1		45	105	185
7.42827e-40	PSMB9		86	109	93
7.77508e-40	RPLP1		112	15	165
2.21705e-39	CDK4		52		77
4.48915e-39	GPI		83		35
4.54262e-39	HLA.DMB		37	59
2.09447e-37	RPL3		92	18	184
3.46283e-37	C12orf75		65		63
3.56244e-37	PSIP1		72		100
3.91721e-37	BRCA1		98		70
5.28039e-37	CCT7		55		88
1.61576e-36	PSMB4		105		60
3.84899e-36	PLAC8		39	16
5.2305e-36	CENPE		127		59
9.11782e-36	PSMB8		81	138	92
1.40971e-35	LAPTM5		104	6
3.26626e-35	EED		111		116
5.50164e-35	RB1		189	139	72
6.47145e-35	LY86		34	21
1.16629e-34	TCL1A		176
2.24319e-33	TXNL1		162	137	99
3.42782e-33	MELK		49		31
3.77382e-33	CCND3		75		87
4.86937e-33	MCTS1		124		79
5.73196e-33	RAD51C		130		80
9.76915e-33	CDCA5		24		20
3.3828e-32	EEF1A1P5		87	8
3.83958e-32	MT1X		157		196
7.1501e-32	YWHAZ		158	211	158
9.63263e-32	MSH2		85		84
7.10025e-31	IRF8		18	9
7.21532e-31	DDX21		119	221	129
9.67208e-31	FBXO5		227		134
1.65895e-30	TFRC		145	154	133
1.98531e-30	CETN3		152		85
2.95235e-30	SMC2		82		66
7.08136e-30	RUVBL1		74		135
1.89098e-29	COQ2		96
5.84982e-29	PPID		106	194	170
6.11579e-29	CCT3		62		91
1.08487e-28	RILPL2		114	48
2.1836e-28	MTCO2P12		115	133
2.60351e-28	NDUFA8		129		83
3.54538e-28	AHCY		27		118
4.69724e-28	MYBL1		166
5.49819e-28	KIFC1		131		32
7.05043e-28	RFC2		69		82
4.02809e-27	CCT6A		102		136
8.85944e-27	ATIC		61		125
9.16047e-27	RPL29		78	122	181
1.08109e-26	NRAS		180	75	115
3.26163e-26	HVCN1		64	50
3.80694e-26	EZH2		126		46
4.75974e-26	NFKB1		89	71
6.42022e-26	LMO2		73	58
2.26616e-25	CDC23		144		145
2.62438e-25	APEX1		110	170	152
3.04913e-25	MT2A		128
1.25807e-24	GSPT1		203		159
1.91755e-24	CD48			2	127
2.9718e-24	GMNN		171		106
4.33035e-24	BTK		168	81	132
5.94416e-24	SF3B1		212	74	164
1.31481e-23	HSPH1		169		235
6.11775e-23	NOP16		118	236	179
6.92827e-23	ATF4				149
1.64001e-22	IGHD			112
1.97289e-22	HJURP		146		25
3.0786e-22	KIF11		137		33
3.77746e-22	LYAR		108		108
8.36142e-22	PTPN11		188	218	190
9.68265e-22	HLA.DRB1		54	32
1.01239e-21	CCNC		256		73
1.45001e-21	PSMA6		147		130
6.10084e-21	BAX		165	188	160
6.15375e-21	PSMB5		141		117
6.52238e-21	BST2		172	57	157
8.87493e-21	SRSF5		262	95
1.87506e-20	MICU2		228	165	188
2.17839e-20	DCTPP1		90		153
5.50056e-20	ANLN		142		110
6.79593e-20	PSMA4		125		109
9.15023e-20	CD24		179	117
1.21443e-19	FAM83D		175		171
1.59687e-19	POP7		139		67
2.16222e-19	IDH1		178	67
2.41767e-19	ATAD2		181		148
3.31751e-19	AKT1		116		183
7.9759e-19	PRKCB		196	120
1.06627e-18	MRPL4		120		143
2.06408e-18	KYNU		71	198
2.31585e-18	TXNRD1		206		107
3.81074e-18	PPP2CB		298	124	195
5.72468e-18	NAMPT		134	184
5.90773e-18	INTS13		187		201
8.9311e-18	GGH		182		6
1.92172e-17	IGHM		330	31	270
2.88862e-17	ETF1		191	224	166
3.46282e-17	ARID1A		218	178	228
4.24046e-17	HUWE1		151	110	182
6.0006e-17	PNPT1		184	250	137
1.05077e-16	NIP7		150	232	191
1.31992e-16	TP53		70	244	156
4.03033e-16	PSMD7		160		113
3.20818e-15	H1.3		226		122
4.60901e-15	REL		170	72
4.92045e-15	SRM		190		162
7.38592e-15	SPIB		9	103
1.28005e-14	HMGCR		148	205
1.57034e-14	DIS3		199	127	225
1.99307e-14	COMMD3			111	180
3.61244e-14	MX1		113	12
3.76148e-14	CDKN2C		201		81
4.37681e-14	PUM3		174		177
4.81246e-14	COMMD1		183	146	126
6.58453e-14	SNX8		107	36
1.37808e-13	TGDS		258	193	193
1.66171e-13	GIMAP2		167	26
5.59018e-13	EDF1		211	80	161
6.90767e-13	MKI67		156		50
7.5181e-13	TRMT1L		252	145	236
8.33385e-13	SH2B3		123	107
1.08837e-12	RPL19		177	196	222
3.09347e-12	STT3B				167
3.18474e-12	ZNF738		233
3.31603e-12	FCGR2B		213	100
4.064e-12	CDK13		214	101
5.5556e-12	NCOR1		225	220	202
5.93805e-12	NQO1		236		261
7.13543e-12	NOL8		248		214
1.12794e-11	TRAPPC11		307	123	217
1.99704e-11	TXNDC12				147
3.34237e-11	IFITM2		121	35
4.66197e-11	TMED10				76
5.85722e-11	ELP3		238	226	150
6.30209e-11	TTC39C		143
7.24786e-11	FAM98A		285		128
8.44724e-11	PDIA6				34
9.30804e-11	MTMR6		268		242
1.01384e-10	TNIP1		138	14
1.40998e-10	TCF3
1.55641e-10	CDK2AP2		303		101
1.79944e-10	ARID5A		192	151	209
2.91894e-10	RCBTB2		255	181	154
3.53645e-10	TNF		16	174
6.41659e-10	GSTM1
6.88327e-10	CCNE1		200		94
1.17998e-09	CD79B		223	22
1.73014e-09	PARP1		217	143
1.90143e-09	STK38		292		221
3.44071e-09	NSD2		195		102
4.73257e-09	NT5DC2				131
4.9365e-09	PGLS		135	130
5.31857e-09	MARF1			92
5.64547e-09	VPS13C			20
7.32682e-09	CREB1		296
7.68266e-09	UBR5		234	88
1.07074e-08	CCNDBP1		240	116	189
1.56765e-08	MYB		276		95
1.77282e-08	PSAT1				103
3.2137e-08	ARL2		117	230
3.88957e-08	IRF2			171	111
4.41202e-08	ZWINT		216		123
5.4089e-08	MRPL1		271		234
5.50461e-08	UBE2J1				146
6.85007e-08	FLI1				187
8.78948e-08	IL2RB		173	113
9.81501e-08	EVI2B			56
1.26661e-07	SIRT1		305		218
5.79148e-07	RBM7		270	168	178
7.07081e-07	ATRAID				168
8.8088e-07	AICDA		122
9.48832e-07	LAMP5
1.29244e-06	PRMT5		163		120
1.67569e-06	PSMA7		79		104
2.04486e-06	HIF1A		322	141
2.11956e-06	LARP4		273
2.68126e-06	TET2		281	91
3.88322e-06	NXF1		198	195	219
5.54475e-06	ZNF581		230	44
6.38254e-06	NEK6		149	128
9.15712e-06	CEPT1		220	65
9.18791e-06	PUS7		219	242
1.04382e-05	IL21R		269	55
1.57619e-05	BLNK		272	25	206
1.83492e-05	ATRX		289	89
1.91814e-05	VPREB3		316	177
3.05241e-05	CXXC5		278
3.16025e-05	MNDA		136	125
3.83632e-05	PAN3		275	153
5.54471e-05	ARID2				174
6.43449e-05	CCNE2		313		200
0.000154474	USP3		251	94	215
0.000304071	RBL2		291
0.000321205	DTL		185		144
0.000326988	CCND2			155	121
0.000390026	PEA15		194	42
0.000459654	APOBEC3B				9
0.000475833	NSDHL		207		208
0.000518322	TRAF3IP3		254	51	244
0.000589555	B4GALT5			180
0.00066312	IKZF1		334
0.00100968	ZNF823		295
0.00109345	AK4		308		272
0.00134348	LMO4				205
0.00147664	MEF2C		265	30
0.00149547	HGH1		259
0.00154321	HECA			85
0.0019784	CRBN			183
0.00206681	ASNS				176
0.00314836	GALK2				253
0.0034459	SHPRH		315		255
0.00544155	MLEC		328		233
0.00622234	MARCKS		336	160
0.0106655	ZNF292			142	226
0.0116785	MPDU1		261		163
0.0129759	SYK			87
0.015397	E2F1		193		192
0.0188783	ATAD3A		312
0.0195242	DNMT3A		221	152
0.0213003	ALCAM		320	131	230
0.0314826	SH3GL1		224	212
0.0347019	SP140		229	79	212
0.0411326	CNEP1R1		257	162	229
0.053531	SNRPB2				248
0.0539529	RELA		249	118	223
0.0689208	DDX17		319	114
0.0719299	CYB5R2		300

## Sheet: E2_EBV_C2
FDR	Gene	Match: E1_EBV_C0	Match: E1_EBV_C1	Match: E1_EBV_C2	Match: E1_EBV_C3	Match: E1_EBV_C4
2.97328e-50	JCHAIN	2				12
1.14228e-44	DERL3	3
1.56508e-29	FKBP11	4
8.19638e-22	ITGA6	7
1.03267e-19	CSF2RB	17
4.73199e-19	XBP1	15			231
3.4545e-16	MZB1	8
5.55362e-15	TENT5C	6
5.02898e-14	IGLC1	12
2.66768e-13	TXNDC5	5
5.20268e-12	CD27	16		207
2.78808e-10	KLHL6	19
2.71303e-08	IGKC	9
1.17926e-07	ERN1	38
3.84038e-06	BHLHE40		333	187
9.69196e-06	JUN	11				16
0.000129012	TNFRSF17	33			262
0.0011401	TAGAP			238
0.00546848	CYTOR	22

## Sheet: E2_EBV_C3
FDR	Gene	Match: E1_EBV_C0	Match: E1_EBV_C1	Match: E1_EBV_C2	Match: E1_EBV_C3	Match: E1_EBV_C4
2.17048e-47	IGKC	9
5.8353e-39	JCHAIN	2				12
9.9647e-07	EBNA1		197
0.000269655	NKTR		241	172
0.00907129	TBC1D3			179
0.0241787	FKBP11	4

## Sheet: E2_EBV_C4
FDR	Gene	Match: E1_EBV_C0	Match: E1_EBV_C1	Match: E1_EBV_C2	Match: E1_EBV_C3	Match: E1_EBV_C4
2.38877e-47	CCNB2		43		12
2.76681e-47	HMGB2		6		2
1.13328e-46	APOBEC3B				9
5.26306e-46	MAD2L1		4		7
1.85591e-45	PDIA6				34
5.80016e-45	SMC4		50		11
2.1641e-44	NUSAP1		31		14
2.07993e-43	PCLAF		5		18
1.373e-41	TOP2A		20		19
1.8121e-40	NUF2		103		21
3.71119e-40	CCNA2		10		5
8.10797e-40	CDK1		51		22
6.87521e-38	GGH		182		6
6.06694e-36	ASF1B		7		16
1.29623e-35	PDIA4				139
8.36247e-35	TK1		15		13
8.65427e-35	TMED10				76
8.66814e-35	TYMS		3		17
6.40642e-34	MYBL2		68		3
9.49691e-34	SSR3				65
1.74085e-33	CENPE		127		59
1.94544e-33	H1.2				68
5.15903e-33	DNAJC9		58		37
4.91047e-32	TUBB		2		15
6.15639e-32	CDKN3		91		40
6.25918e-32	DNAJB11				112
1.82632e-30	TUBB4B		13		27
2.54539e-30	CDK2AP2		303		101
9.53812e-29	RRM2		100		10
4.29032e-28	TXNDC5	5
1.2214e-27	RAD21		21		38
1.47964e-27	FOXM1		47		8
3.57978e-27	KIF11		137		33
3.92348e-27	CENPA		93		24
6.34229e-27	RPN2				98
9.35854e-27	TPX2		42		30
1.87008e-26	CDC20		84		26
2.40904e-26	CCNB1		35		23
5.28182e-25	PBK		67		29
5.5503e-24	CENPW		30		4
1.20855e-23	CDKN2C		201		81
1.63234e-23	FBXO5		227		134
2.74193e-23	IGHM		330	31	270
7.34314e-23	MZB1	8
1.99584e-22	UBE2J1				146
8.30581e-21	USP1		38		52
1.25216e-20	ANLN		142		110
4.12847e-20	CENPK		40		44
1.62259e-19	RB1		189	139	72
2.24954e-19	PTMA		32		41
3.07942e-19	CD48			2	127
3.69244e-19	AURKA		133		49
4.13351e-19	PCNA		41		43
5.18704e-19	HJURP		146		25
7.22854e-19	PSMB3		80		57
7.30232e-19	STT3B				167
1.07379e-18	CBX5		60		54
1.10844e-18	MT2A		128
1.28834e-18	COMMD3			111	180
1.97773e-18	TRIM28		46		62
3.63054e-18	HMGB1		154		55
6.53797e-18	PSMB9		86	109	93
7.92016e-18	RPN1				141
8.76602e-18	PGAM1		63		39
1.04681e-17	ALYREF		36		42
1.07794e-17	ILF2		76		36
1.10655e-17	SMC2		82		66
1.14189e-17	PDLIM1		17		96
1.67954e-17	TNFRSF17	33			262
2.57551e-17	UQCRC1		94		75
5.23022e-17	BRCA1		98		70
7.51562e-17	GAPDH		48		45
1.50147e-16	GPI		83		35
8.12321e-16	XBP1	15			231
2.08041e-15	PSMB4		105		60
2.18603e-15	PSIP1		72		100
3.04808e-15	MCM3		33		48
3.7972e-15	MELK		49		31
6.50574e-15	IRF2			171	111
7.29971e-15	ATRAID				168
8.76985e-15	NDUFA8		129		83
9.20421e-15	CDCA5		24		20
1.13171e-14	ARL6IP1		77		142
1.58965e-14	PSMB8		81	138	92
2.04318e-14	PKM		53		58
1.58763e-13	RCBTB2		255	181	154
2.21598e-13	C12orf75		65		63
2.3512e-13	HPRT1		25		114
4.49764e-13	CDCA8		29		28
5.73578e-13	COMMD1		183	146	126
6.48242e-13	CDK4		52		77
7.468e-13	NDUFAB1		99		64
1.54528e-12	PDCD10		95	215	105
1.67628e-12	PSMD14		101		74
2.1454e-12	CCNC		256		73
3.19681e-12	CACYBP		28		61
3.23277e-12	DNAJC3			140	258
1.02568e-11	MCM2		14		47
1.14581e-11	TXNL1		162	137	99
2.19368e-11	CETN3		152		85
3.01803e-11	EED		111		116
4.24336e-11	PNPT1		184	250	137
4.76637e-11	MKI67		156		50
6.61436e-11	SF3B1		212	74	164
8.42043e-11	MCTS1		124		79
3.47602e-10	TENT5C	6
7.29357e-10	FDPS		19		86
1.00356e-09	CDKN1B	32
1.27832e-09	RAD51C		130		80
1.41547e-09	PRDM1	24			199
2.84941e-09	BST2		172	57	157
4.5189e-09	POP7		139		67
5.34603e-09	SP140		229	79	212
5.41163e-09	MX1		113	12
5.6318e-09	GMNN		171		106
8.32347e-09	RFC2		69		82
1.04381e-08	TRAF3IP3		254	51	244
1.12602e-08	EZH2		126		46
1.36892e-08	PSMD7		160		113
1.60978e-08	IRF4			225	69
2.03039e-08	MT1X		157		196
2.67619e-08	LMO4				205
4.77452e-08	CDK2		88		71
4.93793e-08	NT5DC2				131
6.22124e-08	SLAMF7			82
6.36039e-08	ZWINT		216		123
8.48108e-08	EDEM2			158	238
8.69426e-08	CEP128				246
1.06132e-07	RPLP1		112	15	165
1.83874e-07	CDKN1A			249	172
2.06492e-07	CDC23		144		145
3.5176e-07	TXNDC12				147
7.05481e-07	CCND3		75		87
8.09507e-07	GMPPA				254
8.21156e-07	H1.3		226		122
8.6443e-07	STT3A				138
1.32303e-06	MSH2		85		84
1.59546e-06	HUWE1		151	110	182
2.26562e-06	LAMP5
2.34897e-06	PNOC			40
2.80313e-06	SEMA4B				194
4.40406e-06	FOXO1				237
4.60194e-06	APOBEC3G		288	106	245
4.81643e-06	IL6ST			76	260
5.36839e-06	MPDU1		261		163
5.78954e-06	CCND2			155	121
7.0248e-06	KIFC1		131		32
7.56716e-06	RHEBL1		287		119
8.29635e-06	BAX		165	188	160
9.2772e-06	FAM98A		285		128
1.29348e-05	TAP1		208	39	124
1.54423e-05	ELP3		238	226	150
1.55813e-05	LMNB1		66		51
2.28377e-05	NEDD9			17
3.08334e-05	PSMA4		125		109
4.75118e-05	CCNE1		200		94
5.26674e-05	YWHAZ		158	211	158
5.52614e-05	WARS1			84	151
8.61059e-05	TXNRD1		206		107
8.88237e-05	AHCY		27		118
0.000120254	PRKD2			166	155
0.000135272	CXCR4				53
0.000141036	TNFSF10			144	204
0.000161797	UBR5		234	88
0.000207533	IKZF3			24
0.000234605	IDH2		247		198
0.000301256	CASP4			33	256
0.000301785	STK38		292		221
0.000323375	INTS13		187		201
0.000379939	EDF1		211	80	161
0.000455397	FAM83D		175		171
0.000501635	MANEA	34
0.000506314	BTN3A3				266
0.000626921	HIF1A		322	141
0.000648463	ARID1A		218	178	228
0.000696792	ALG10		253		232
0.000778057	CYTOR	22
0.00117743	NCOR1		225	220	202
0.00168791	GALK2				253
0.00254401	ARID5A		192	151	209
0.0030621	NSD2		195		102
0.00309582	PSMA6		147		130
0.00357672	RHBDD2		318	134	240
0.0037911	PSMB5		141		117
0.00416844	MTMR6		268		242
0.00509586	GOLPH3L			159	197
0.00615529	HECA			85
0.00674877	ATP8B2				247
0.00792546	LGALS1			206
0.00946288	CD38				220
0.0131064	TRAPPC11		307	123	217
0.016107	SEMA4A				249
0.0178203	IKZF5		306	209	211
0.0232451	CCNDBP1		240	116	189
0.0327988	GSPT1		203		159
0.0347618	H2BC5			210	271
0.058599	PDE4B			182	267
0.0632644	IRF1			136	264
0.0678054	APOBEC3C		310	189	216
0.0925197	NQO1		236		261

[truncated: 1 more sheets: E2_EBV_C5]
